# Supplementary material for: The Mechanism of SARS-CoV-2 Nucleocapsid Protein Recognition by the Human 14-3-3 Proteins
Source: J Mol Biol. 2021 Apr 16;433(8):166875. doi: 10.1016/j.jmb.2021.166875 (PMC7863765; doi:10.1016/j.jmb.2021.166875)
Supplement: Supplementary data 2 [file mmc2.xls]

## Sheet: peptides phospho
XML_Name	MGF_Name	Protein_Name	Tile_ID	Hit_number	Protein_ID	Prot_mass	Prot_Score	Pep_rank	Pep_score	Pept_homol	Pept_identity	Pep_calc_mr	Pep_exp_mr	Pep_exp_mz	Pep_delta	Pep_zeta	Peptides with PTM*	Pep_pI	Pep_var_mod	Pep_miss
F004212.dat	F004212.dat	>sp|P0DTC9|NCAP_SARS2 Nucleoprotein OS=Severe acute respiratory syndrome coronavirus 2 OX=2697049 GN=N PE=1 SV=1	22596	1	3::>sp|P0DTC9|NCAP_SARS2 Nucleoprotein OS=Severe acute respiratory syndrome coronavirus 2 OX=2697049 GN=N PE=1 SV=1	45598	22291	1	20.96	16	37	4159.68	4159.68	832.943	0.0008	5	AEGSRGGSQASSRSSSRSRNS*S*RNS*T*PGSSRGTSPARM	12.8009	4 Phospho (ST)	0
F004212.dat	F004212.dat	>sp|P0DTC9|NCAP_SARS2 Nucleoprotein OS=Severe acute respiratory syndrome coronavirus 2 OX=2697049 GN=N PE=1 SV=1	22548	1	3::>sp|P0DTC9|NCAP_SARS2 Nucleoprotein OS=Severe acute respiratory syndrome coronavirus 2 OX=2697049 GN=N PE=1 SV=1	45598	22291	1	34.5	18	38	4095.71	4095.71	820.15	0.0064	5	AEGSRGGSQASSRSSSRSRNS*S*RNS*TPGSSRGTSPARM*	12.8009	Oxidation (M); 3 Phospho (ST)	0
F004212.dat	F004212.dat	>sp|P0DTC9|NCAP_SARS2 Nucleoprotein OS=Severe acute respiratory syndrome coronavirus 2 OX=2697049 GN=N PE=1 SV=1	22345	1	3::>sp|P0DTC9|NCAP_SARS2 Nucleoprotein OS=Severe acute respiratory syndrome coronavirus 2 OX=2697049 GN=N PE=1 SV=1	45598	22291	1	24.04	15	39	3919.78	3919.78	654.304	0.0029	6	AEGSRGGSQASSRSSSRSRNS*SRNSTPGSSRGTSPARM	12.8009	Phospho (ST)	0
F004212.dat	F004212.dat	>sp|P0DTC9|NCAP_SARS2 Nucleoprotein OS=Severe acute respiratory syndrome coronavirus 2 OX=2697049 GN=N PE=1 SV=1	720	1	3::>sp|P0DTC9|NCAP_SARS2 Nucleoprotein OS=Severe acute respiratory syndrome coronavirus 2 OX=2697049 GN=N PE=1 SV=1	45598	22291	1	28.84		26	783.368	783.369	392.692	0.0006	2	APRIT*F	11.0448	Phospho (ST)	0
F004202.dat	F004202.dat	>sp|P0DTC9|NCAP_SARS2 Nucleoprotein OS=Severe acute respiratory syndrome coronavirus 2 OX=2697049 GN=N PE=1 SV=1	7231	1	3::>sp|P0DTC9|NCAP_SARS2 Nucleoprotein OS=Severe acute respiratory syndrome coronavirus 2 OX=2697049 GN=N PE=1 SV=1	45598	7261	1	24.57	26	32	1770.76	1770.76	886.389	0.0053	2	APRIT*FGGPSDSTGSNQ	6.78065	Phospho (ST)	0
F004212.dat	F004212.dat	>sp|P0DTC9|NCAP_SARS2 Nucleoprotein OS=Severe acute respiratory syndrome coronavirus 2 OX=2697049 GN=N PE=1 SV=1	19724	1	3::>sp|P0DTC9|NCAP_SARS2 Nucleoprotein OS=Severe acute respiratory syndrome coronavirus 2 OX=2697049 GN=N PE=1 SV=1	45598	22291	1	71.6	19	37	2941.34	2941.35	736.344	0.0036	4	APRIT*FGGPSDSTGSNQNGERSGARSKQ	11.2239	Phospho (ST)	0
F004202.dat	F004202.dat	>sp|P0DTC9|NCAP_SARS2 Nucleoprotein OS=Severe acute respiratory syndrome coronavirus 2 OX=2697049 GN=N PE=1 SV=1	7223	1	3::>sp|P0DTC9|NCAP_SARS2 Nucleoprotein OS=Severe acute respiratory syndrome coronavirus 2 OX=2697049 GN=N PE=1 SV=1	45598	7261	1	46.73	17	33	1769.81	1769.82	590.946	0.0023	3	DRLNQLESKMS*GKGQ	9.88481	Phospho (ST)	0
F004202.dat	F004202.dat	>sp|P0DTC9|NCAP_SARS2 Nucleoprotein OS=Severe acute respiratory syndrome coronavirus 2 OX=2697049 GN=N PE=1 SV=1	9921	1	3::>sp|P0DTC9|NCAP_SARS2 Nucleoprotein OS=Severe acute respiratory syndrome coronavirus 2 OX=2697049 GN=N PE=1 SV=1	45598	7261	1	54.26	23	35	2339.07	2339.07	780.698	0.0047	3	DRLNQLESKMS*GKGQQQQGQ	9.88481	Phospho (ST)	0
F004212.dat	F004212.dat	>sp|P0DTC9|NCAP_SARS2 Nucleoprotein OS=Severe acute respiratory syndrome coronavirus 2 OX=2697049 GN=N PE=1 SV=1	17995	1	3::>sp|P0DTC9|NCAP_SARS2 Nucleoprotein OS=Severe acute respiratory syndrome coronavirus 2 OX=2697049 GN=N PE=1 SV=1	45598	22291	1	73.37	29	36	2640.23	2640.23	881.084	-0.0027	3	DRLNQLESKMS*GKGQQQQGQTVT	9.88481	Phospho (ST)	0
F004212.dat	F004212.dat	>sp|P0DTC9|NCAP_SARS2 Nucleoprotein OS=Severe acute respiratory syndrome coronavirus 2 OX=2697049 GN=N PE=1 SV=1	17994	1	3::>sp|P0DTC9|NCAP_SARS2 Nucleoprotein OS=Severe acute respiratory syndrome coronavirus 2 OX=2697049 GN=N PE=1 SV=1	45598	22291	1	47.06	26	36	2640.23	2640.23	881.084	-0.0027	3	DRLNQLESKMSGKGQQQQGQTVT*	9.88481	Phospho (ST)	0
F004202.dat	F004202.dat	>sp|P0DTC9|NCAP_SARS2 Nucleoprotein OS=Severe acute respiratory syndrome coronavirus 2 OX=2697049 GN=N PE=1 SV=1	7943	1	3::>sp|P0DTC9|NCAP_SARS2 Nucleoprotein OS=Severe acute respiratory syndrome coronavirus 2 OX=2697049 GN=N PE=1 SV=1	45598	7261	1	28.27	16	32	1912.77	1912.77	638.597	0.0045	3	GGPSDS*TGSNQNGERSGAR	7.04665	Phospho (ST)	0
F004202.dat	F004202.dat	>sp|P0DTC9|NCAP_SARS2 Nucleoprotein OS=Severe acute respiratory syndrome coronavirus 2 OX=2697049 GN=N PE=1 SV=1	9566	1	3::>sp|P0DTC9|NCAP_SARS2 Nucleoprotein OS=Severe acute respiratory syndrome coronavirus 2 OX=2697049 GN=N PE=1 SV=1	45598	7261	1	38	21	34	2255.95	2255.95	752.992	0.0033	3	GGPSDS*TGSNQNGERSGARSKQ	10.0856	Phospho (ST)	0
F004212.dat	F004212.dat	>sp|P0DTC9|NCAP_SARS2 Nucleoprotein OS=Severe acute respiratory syndrome coronavirus 2 OX=2697049 GN=N PE=1 SV=1	19122	1	3::>sp|P0DTC9|NCAP_SARS2 Nucleoprotein OS=Severe acute respiratory syndrome coronavirus 2 OX=2697049 GN=N PE=1 SV=1	45598	22291	1	31.54	14	36	2793.27	2793.26	559.66	-0.0005	5	GGPSDSTGSNQNGERSGARS*KQRRPQ	11.944	Phospho (ST)	0
F004212.dat	F004212.dat	>sp|P0DTC9|NCAP_SARS2 Nucleoprotein OS=Severe acute respiratory syndrome coronavirus 2 OX=2697049 GN=N PE=1 SV=1	5167	1	3::>sp|P0DTC9|NCAP_SARS2 Nucleoprotein OS=Severe acute respiratory syndrome coronavirus 2 OX=2697049 GN=N PE=1 SV=1	45598	22291	1	21.92	23	32	1577.75	1577.75	526.924	0.0031	3	GPQNQRNAPRIT*F	12.4013	Phospho (ST)	0
F004212.dat	F004212.dat	>sp|P0DTC9|NCAP_SARS2 Nucleoprotein OS=Severe acute respiratory syndrome coronavirus 2 OX=2697049 GN=N PE=1 SV=1	7974	1	3::>sp|P0DTC9|NCAP_SARS2 Nucleoprotein OS=Severe acute respiratory syndrome coronavirus 2 OX=2697049 GN=N PE=1 SV=1	45598	22291	1	51.04	27	33	1981.98	1981.98	661.667	0.0019	3	KKQQT*VTLLPAADLDDF	4.16893	Phospho (ST)	0
F004212.dat	F004212.dat	>sp|P0DTC9|NCAP_SARS2 Nucleoprotein OS=Severe acute respiratory syndrome coronavirus 2 OX=2697049 GN=N PE=1 SV=1	16798	1	3::>sp|P0DTC9|NCAP_SARS2 Nucleoprotein OS=Severe acute respiratory syndrome coronavirus 2 OX=2697049 GN=N PE=1 SV=1	45598	22291	1	70.17	22	33	2438.25	2438.25	813.756	0.0005	3	KKQQT*VTLLPAADLDDFSKQL	6.93282	Phospho (ST)	0
F004212.dat	F004212.dat	>sp|P0DTC9|NCAP_SARS2 Nucleoprotein OS=Severe acute respiratory syndrome coronavirus 2 OX=2697049 GN=N PE=1 SV=1	18337	1	3::>sp|P0DTC9|NCAP_SARS2 Nucleoprotein OS=Severe acute respiratory syndrome coronavirus 2 OX=2697049 GN=N PE=1 SV=1	45598	22291	1	64.62	29	34	2694.36	2694.37	899.13	0.0041	3	KKQQT*VTLLPAADLDDFSKQLQQ	6.93282	Phospho (ST)	0
F004212.dat	F004212.dat	>sp|P0DTC9|NCAP_SARS2 Nucleoprotein OS=Severe acute respiratory syndrome coronavirus 2 OX=2697049 GN=N PE=1 SV=1	19632	1	3::>sp|P0DTC9|NCAP_SARS2 Nucleoprotein OS=Severe acute respiratory syndrome coronavirus 2 OX=2697049 GN=N PE=1 SV=1	45598	22291	1	59.71	25	36	2912.44	2912.44	971.82	0.0027	3	KKQQT*VTLLPAADLDDFSKQLQQSM	6.93282	Phospho (ST)	0
F004212.dat	F004212.dat	>sp|P0DTC9|NCAP_SARS2 Nucleoprotein OS=Severe acute respiratory syndrome coronavirus 2 OX=2697049 GN=N PE=1 SV=1	7967	1	3::>sp|P0DTC9|NCAP_SARS2 Nucleoprotein OS=Severe acute respiratory syndrome coronavirus 2 OX=2697049 GN=N PE=1 SV=1	45598	22291	1	62.42	24	33	1981.98	1981.97	991.995	-0.0015	2	KKQQTVT*LLPAADLDDF	4.16893	Phospho (ST)	0
F004212.dat	F004212.dat	>sp|P0DTC9|NCAP_SARS2 Nucleoprotein OS=Severe acute respiratory syndrome coronavirus 2 OX=2697049 GN=N PE=1 SV=1	15132	1	3::>sp|P0DTC9|NCAP_SARS2 Nucleoprotein OS=Severe acute respiratory syndrome coronavirus 2 OX=2697049 GN=N PE=1 SV=1	45598	22291	1	82.77	21	34	2310.15	2310.16	771.059	0.0055	3	KQQT*VTLLPAADLDDFSKQL	4.16893	Phospho (ST)	0
F004202.dat	F004202.dat	>sp|P0DTC9|NCAP_SARS2 Nucleoprotein OS=Severe acute respiratory syndrome coronavirus 2 OX=2697049 GN=N PE=1 SV=1	10376	1	3::>sp|P0DTC9|NCAP_SARS2 Nucleoprotein OS=Severe acute respiratory syndrome coronavirus 2 OX=2697049 GN=N PE=1 SV=1	45598	7261	1	35.27	18	35	2452.15	2452.16	818.393	0.0028	3	LDRLNQLESKMS*GKGQQQQGQ	9.88481	Phospho (ST)	0
F004202.dat	F004202.dat	>sp|P0DTC9|NCAP_SARS2 Nucleoprotein OS=Severe acute respiratory syndrome coronavirus 2 OX=2697049 GN=N PE=1 SV=1	10618	1	3::>sp|P0DTC9|NCAP_SARS2 Nucleoprotein OS=Severe acute respiratory syndrome coronavirus 2 OX=2697049 GN=N PE=1 SV=1	45598	7261	1	36.81	19	35	2565.24	2565.24	856.088	0.0052	3	LLDRLNQLESKMS*GKGQQQQGQ	9.88481	Phospho (ST)	0
F004212.dat	F004212.dat	>sp|P0DTC9|NCAP_SARS2 Nucleoprotein OS=Severe acute respiratory syndrome coronavirus 2 OX=2697049 GN=N PE=1 SV=1	9458	1	3::>sp|P0DTC9|NCAP_SARS2 Nucleoprotein OS=Severe acute respiratory syndrome coronavirus 2 OX=2697049 GN=N PE=1 SV=1	45598	22291	1	53.51	24	34	2098.96	2098.97	700.663	0.0028	3	LLPAADLDDFSKQLQQS*M	3.59466	Phospho (ST)	0
F004212.dat	F004212.dat	>sp|P0DTC9|NCAP_SARS2 Nucleoprotein OS=Severe acute respiratory syndrome coronavirus 2 OX=2697049 GN=N PE=1 SV=1	19327	1	3::>sp|P0DTC9|NCAP_SARS2 Nucleoprotein OS=Severe acute respiratory syndrome coronavirus 2 OX=2697049 GN=N PE=1 SV=1	45598	22291	1	34.64	20	36	2846.27	2846.27	949.764	0.0031	3	LLPAADLDDFSKQLQQS*MSSADSTQA	3.42708	Phospho (ST)	0
F004212.dat	F004212.dat	>sp|P0DTC9|NCAP_SARS2 Nucleoprotein OS=Severe acute respiratory syndrome coronavirus 2 OX=2697049 GN=N PE=1 SV=1	1201	1	3::>sp|P0DTC9|NCAP_SARS2 Nucleoprotein OS=Severe acute respiratory syndrome coronavirus 2 OX=2697049 GN=N PE=1 SV=1	45598	22291	1	26.01	22	27	897.411	897.412	449.713	0.0006	2	NAPRIT*F	11.0448	Phospho (ST)	0
F004202.dat	F004202.dat	>sp|P0DTC9|NCAP_SARS2 Nucleoprotein OS=Severe acute respiratory syndrome coronavirus 2 OX=2697049 GN=N PE=1 SV=1	8110	1	3::>sp|P0DTC9|NCAP_SARS2 Nucleoprotein OS=Severe acute respiratory syndrome coronavirus 2 OX=2697049 GN=N PE=1 SV=1	45598	7261	1	71.95	23	33	1954.86	1954.86	978.437	0.0034	2	NQLESKMS*GKGQQQQGQ	9.88481	Phospho (ST)	0
F004212.dat	F004212.dat	>sp|P0DTC9|NCAP_SARS2 Nucleoprotein OS=Severe acute respiratory syndrome coronavirus 2 OX=2697049 GN=N PE=1 SV=1	3502	1	3::>sp|P0DTC9|NCAP_SARS2 Nucleoprotein OS=Severe acute respiratory syndrome coronavirus 2 OX=2697049 GN=N PE=1 SV=1	45598	22291	1	28.04	28	32	1295.61	1295.62	432.879	0.0021	3	NQRNAPRIT*F	12.4013	Phospho (ST)	0
F004212.dat	F004212.dat	>sp|P0DTC9|NCAP_SARS2 Nucleoprotein OS=Severe acute respiratory syndrome coronavirus 2 OX=2697049 GN=N PE=1 SV=1	20427	1	3::>sp|P0DTC9|NCAP_SARS2 Nucleoprotein OS=Severe acute respiratory syndrome coronavirus 2 OX=2697049 GN=N PE=1 SV=1	45598	22291	1	90.35	26	37	3110.4	3110.41	778.609	0.0039	4	NQRNAPRIT*FGGPSDSTGSNQNGERSGAR	11.9274	Phospho (ST)	0
F004212.dat	F004212.dat	>sp|P0DTC9|NCAP_SARS2 Nucleoprotein OS=Severe acute respiratory syndrome coronavirus 2 OX=2697049 GN=N PE=1 SV=1	21472	1	3::>sp|P0DTC9|NCAP_SARS2 Nucleoprotein OS=Severe acute respiratory syndrome coronavirus 2 OX=2697049 GN=N PE=1 SV=1	45598	22291	1	35.52	18	38	3453.59	3453.59	864.404	-0.001	4	NQRNAPRIT*FGGPSDSTGSNQNGERSGARSKQ	11.944	Phospho (ST)	0
F004202.dat	F004202.dat	>sp|P0DTC9|NCAP_SARS2 Nucleoprotein OS=Severe acute respiratory syndrome coronavirus 2 OX=2697049 GN=N PE=1 SV=1	8447	1	3::>sp|P0DTC9|NCAP_SARS2 Nucleoprotein OS=Severe acute respiratory syndrome coronavirus 2 OX=2697049 GN=N PE=1 SV=1	45598	7261	1	26.76	20	33	2028.88	2028.88	677.301	0.0027	3	NSSRNST*PGSSRGTSPARM	12.7024	Phospho (ST)	0
F004212.dat	F004212.dat	>sp|P0DTC9|NCAP_SARS2 Nucleoprotein OS=Severe acute respiratory syndrome coronavirus 2 OX=2697049 GN=N PE=1 SV=1	8874	1	3::>sp|P0DTC9|NCAP_SARS2 Nucleoprotein OS=Severe acute respiratory syndrome coronavirus 2 OX=2697049 GN=N PE=1 SV=1	45598	22291	1	43.83	23	33	2028.88	2028.88	677.302	0.0038	3	NSSRNSTPGSS*RGTSPARM	12.7024	Phospho (ST)	0
F004212.dat	F004212.dat	>sp|P0DTC9|NCAP_SARS2 Nucleoprotein OS=Severe acute respiratory syndrome coronavirus 2 OX=2697049 GN=N PE=1 SV=1	9544	1	3::>sp|P0DTC9|NCAP_SARS2 Nucleoprotein OS=Severe acute respiratory syndrome coronavirus 2 OX=2697049 GN=N PE=1 SV=1	45598	22291	1	20.1	27	33	2110.03	2110.04	704.352	0.001	3	QKKQQTVT*LLPAADLDDF	4.16893	Phospho (ST)	0
F004202.dat	F004202.dat	>sp|P0DTC9|NCAP_SARS2 Nucleoprotein OS=Severe acute respiratory syndrome coronavirus 2 OX=2697049 GN=N PE=1 SV=1	7577	1	3::>sp|P0DTC9|NCAP_SARS2 Nucleoprotein OS=Severe acute respiratory syndrome coronavirus 2 OX=2697049 GN=N PE=1 SV=1	45598	7261	1	65.77	26	33	1840.81	1840.81	921.414	0.0004	2	QLESKMS*GKGQQQQGQ	9.88481	Phospho (ST)	0
F004202.dat	F004202.dat	>sp|P0DTC9|NCAP_SARS2 Nucleoprotein OS=Severe acute respiratory syndrome coronavirus 2 OX=2697049 GN=N PE=1 SV=1	4746	1	3::>sp|P0DTC9|NCAP_SARS2 Nucleoprotein OS=Severe acute respiratory syndrome coronavirus 2 OX=2697049 GN=N PE=1 SV=1	45598	7261	1	23.59	20	28	1319.47	1319.47	660.744	0.0034	2	QQS*MSSADSTQA	3.09903	Phospho (ST)	0
F004212.dat	F004212.dat	>sp|P0DTC9|NCAP_SARS2 Nucleoprotein OS=Severe acute respiratory syndrome coronavirus 2 OX=2697049 GN=N PE=1 SV=1	19410	1	3::>sp|P0DTC9|NCAP_SARS2 Nucleoprotein OS=Severe acute respiratory syndrome coronavirus 2 OX=2697049 GN=N PE=1 SV=1	45598	22291	1	76.29	22	36	2868.3	2868.31	718.084	0.0044	4	RNAPRIT*FGGPSDSTGSNQNGERSGAR	11.9274	Phospho (ST)	0
F004212.dat	F004212.dat	>sp|P0DTC9|NCAP_SARS2 Nucleoprotein OS=Severe acute respiratory syndrome coronavirus 2 OX=2697049 GN=N PE=1 SV=1	20752	1	3::>sp|P0DTC9|NCAP_SARS2 Nucleoprotein OS=Severe acute respiratory syndrome coronavirus 2 OX=2697049 GN=N PE=1 SV=1	45598	22291	1	37.81	17	37	3211.49	3211.49	803.879	-0.001	4	RNAPRIT*FGGPSDSTGSNQNGERSGARSKQ	11.944	Phospho (ST)	0
F004212.dat	F004212.dat	>sp|P0DTC9|NCAP_SARS2 Nucleoprotein OS=Severe acute respiratory syndrome coronavirus 2 OX=2697049 GN=N PE=1 SV=1	11210	1	3::>sp|P0DTC9|NCAP_SARS2 Nucleoprotein OS=Severe acute respiratory syndrome coronavirus 2 OX=2697049 GN=N PE=1 SV=1	45598	22291	1	39.82	17	34	2184.98	2184.98	547.253	0.0036	4	RNSSRNS*TPGSSRGTSPARM	12.8764	Phospho (ST)	0
F004212.dat	F004212.dat	>sp|P0DTC9|NCAP_SARS2 Nucleoprotein OS=Severe acute respiratory syndrome coronavirus 2 OX=2697049 GN=N PE=1 SV=1	4829	1	3::>sp|P0DTC9|NCAP_SARS2 Nucleoprotein OS=Severe acute respiratory syndrome coronavirus 2 OX=2697049 GN=N PE=1 SV=1	45598	22291	1	24.32	23	27	1518.83	1518.83	507.284	0.0031	3	RQKKQQT*VTLLP	11.6377	Phospho (ST)	0
F004212.dat	F004212.dat	>sp|P0DTC9|NCAP_SARS2 Nucleoprotein OS=Severe acute respiratory syndrome coronavirus 2 OX=2697049 GN=N PE=1 SV=1	5253	1	3::>sp|P0DTC9|NCAP_SARS2 Nucleoprotein OS=Severe acute respiratory syndrome coronavirus 2 OX=2697049 GN=N PE=1 SV=1	45598	22291	1	32.32	26	29	1589.87	1589.87	530.963	0.0023	3	RQKKQQT*VTLLPA	11.6377	Phospho (ST)	0
F004212.dat	F004212.dat	>sp|P0DTC9|NCAP_SARS2 Nucleoprotein OS=Severe acute respiratory syndrome coronavirus 2 OX=2697049 GN=N PE=1 SV=1	7387	1	3::>sp|P0DTC9|NCAP_SARS2 Nucleoprotein OS=Severe acute respiratory syndrome coronavirus 2 OX=2697049 GN=N PE=1 SV=1	45598	22291	1	25.75		30	1889.01	1889.01	630.679	0.0004	3	RQKKQQT*VTLLPAADL	10.5864	Phospho (ST)	0
F004212.dat	F004212.dat	>sp|P0DTC9|NCAP_SARS2 Nucleoprotein OS=Severe acute respiratory syndrome coronavirus 2 OX=2697049 GN=N PE=1 SV=1	14392	1	3::>sp|P0DTC9|NCAP_SARS2 Nucleoprotein OS=Severe acute respiratory syndrome coronavirus 2 OX=2697049 GN=N PE=1 SV=1	45598	22291	1	49.07	25	33	2266.14	2266.14	756.387	0.0034	3	RQKKQQT*VTLLPAADLDDF	6.95652	Phospho (ST)	0
F004212.dat	F004212.dat	>sp|P0DTC9|NCAP_SARS2 Nucleoprotein OS=Severe acute respiratory syndrome coronavirus 2 OX=2697049 GN=N PE=1 SV=1	18539	1	3::>sp|P0DTC9|NCAP_SARS2 Nucleoprotein OS=Severe acute respiratory syndrome coronavirus 2 OX=2697049 GN=N PE=1 SV=1	45598	22291	1	59	24	34	2722.41	2722.41	908.476	0.0017	3	RQKKQQT*VTLLPAADLDDFSKQL	9.75559	Phospho (ST)	0
F004212.dat	F004212.dat	>sp|P0DTC9|NCAP_SARS2 Nucleoprotein OS=Severe acute respiratory syndrome coronavirus 2 OX=2697049 GN=N PE=1 SV=1	19815	1	3::>sp|P0DTC9|NCAP_SARS2 Nucleoprotein OS=Severe acute respiratory syndrome coronavirus 2 OX=2697049 GN=N PE=1 SV=1	45598	22291	1	45.71	23	34	2978.52	2978.53	745.64	0.0076	4	RQKKQQT*VTLLPAADLDDFSKQLQQ	9.75559	Phospho (ST)	0
F004212.dat	F004212.dat	>sp|P0DTC9|NCAP_SARS2 Nucleoprotein OS=Severe acute respiratory syndrome coronavirus 2 OX=2697049 GN=N PE=1 SV=1	20710	1	3::>sp|P0DTC9|NCAP_SARS2 Nucleoprotein OS=Severe acute respiratory syndrome coronavirus 2 OX=2697049 GN=N PE=1 SV=1	45598	22291	1	38.45	15	36	3196.6	3196.6	800.158	0.0066	4	RQKKQQT*VTLLPAADLDDFSKQLQQSM	9.75559	Phospho (ST)	0
F004212.dat	F004212.dat	>sp|P0DTC9|NCAP_SARS2 Nucleoprotein OS=Severe acute respiratory syndrome coronavirus 2 OX=2697049 GN=N PE=1 SV=1	7390	1	3::>sp|P0DTC9|NCAP_SARS2 Nucleoprotein OS=Severe acute respiratory syndrome coronavirus 2 OX=2697049 GN=N PE=1 SV=1	45598	22291	1	31.31	22	30	1889.01	1889.01	630.679	0.0006	3	RQKKQQTVT*LLPAADL	10.5864	Phospho (ST)	0
F004202.dat	F004202.dat	>sp|P0DTC9|NCAP_SARS2 Nucleoprotein OS=Severe acute respiratory syndrome coronavirus 2 OX=2697049 GN=N PE=1 SV=1	9608	1	3::>sp|P0DTC9|NCAP_SARS2 Nucleoprotein OS=Severe acute respiratory syndrome coronavirus 2 OX=2697049 GN=N PE=1 SV=1	45598	7261	1	37.19	15	34	2266.14	2266.13	1134.07	-0.0046	2	RQKKQQTVT*LLPAADLDDF	6.95652	Phospho (ST)	0
F004212.dat	F004212.dat	>sp|P0DTC9|NCAP_SARS2 Nucleoprotein OS=Severe acute respiratory syndrome coronavirus 2 OX=2697049 GN=N PE=1 SV=1	22459	1	3::>sp|P0DTC9|NCAP_SARS2 Nucleoprotein OS=Severe acute respiratory syndrome coronavirus 2 OX=2697049 GN=N PE=1 SV=1	45598	22291	1	21.01	21	39	4023.86	4023.87	1006.97	0.0048	4	RQKKQQTVT*LLPAADLDDFS*KQLQQSMSSADSTQA	6.9917	2 Phospho (ST)	0
F004212.dat	F004212.dat	>sp|P0DTC9|NCAP_SARS2 Nucleoprotein OS=Severe acute respiratory syndrome coronavirus 2 OX=2697049 GN=N PE=1 SV=1	19342	1	3::>sp|P0DTC9|NCAP_SARS2 Nucleoprotein OS=Severe acute respiratory syndrome coronavirus 2 OX=2697049 GN=N PE=1 SV=1	45598	22291	1	27.29	22	34	2850.46	2850.47	713.624	0.0037	4	RQKKQQTVT*LLPAADLDDFSKQLQ	9.75559	Phospho (ST)	0
F004212.dat	F004212.dat	>sp|P0DTC9|NCAP_SARS2 Nucleoprotein OS=Severe acute respiratory syndrome coronavirus 2 OX=2697049 GN=N PE=1 SV=1	9245	1	3::>sp|P0DTC9|NCAP_SARS2 Nucleoprotein OS=Severe acute respiratory syndrome coronavirus 2 OX=2697049 GN=N PE=1 SV=1	45598	22291	1	43.7	25	31	2065.08	2065.09	517.279	0.0038	4	RRAT*RRIRGGDGKMKDL	12.2369	Phospho (ST)	0
F004212.dat	F004212.dat	>sp|P0DTC9|NCAP_SARS2 Nucleoprotein OS=Severe acute respiratory syndrome coronavirus 2 OX=2697049 GN=N PE=1 SV=1	17166	1	3::>sp|P0DTC9|NCAP_SARS2 Nucleoprotein OS=Severe acute respiratory syndrome coronavirus 2 OX=2697049 GN=N PE=1 SV=1	45598	22291	1	33.57	19	35	2508.08	2508.08	628.028	0.003	4	RSRNSS*RNS*TPGSSRGTSPARM	13.0005	2 Phospho (ST)	0
F004212.dat	F004212.dat	>sp|P0DTC9|NCAP_SARS2 Nucleoprotein OS=Severe acute respiratory syndrome coronavirus 2 OX=2697049 GN=N PE=1 SV=1	19671	1	3::>sp|P0DTC9|NCAP_SARS2 Nucleoprotein OS=Severe acute respiratory syndrome coronavirus 2 OX=2697049 GN=N PE=1 SV=1	45598	22291	1	36.38	16	36	2925.28	2925.28	586.063	0.0021	5	RSSSRSRNSS*RNS*TPGSSRGTSPARM	13.0989	2 Phospho (ST)	0
F004212.dat	F004212.dat	>sp|P0DTC9|NCAP_SARS2 Nucleoprotein OS=Severe acute respiratory syndrome coronavirus 2 OX=2697049 GN=N PE=1 SV=1	7427	1	3::>sp|P0DTC9|NCAP_SARS2 Nucleoprotein OS=Severe acute respiratory syndrome coronavirus 2 OX=2697049 GN=N PE=1 SV=1	45598	22291	1	43.14	25	33	1893.85	1893.85	947.932	0.0007	2	SDNGPQNQRNAPRIT*F	10.8875	Phospho (ST)	0
F004212.dat	F004212.dat	>sp|P0DTC9|NCAP_SARS2 Nucleoprotein OS=Severe acute respiratory syndrome coronavirus 2 OX=2697049 GN=N PE=1 SV=1	22489	1	3::>sp|P0DTC9|NCAP_SARS2 Nucleoprotein OS=Severe acute respiratory syndrome coronavirus 2 OX=2697049 GN=N PE=1 SV=1	45598	22291	1	27.78	25	39	4051.82	4051.83	811.372	0.0025	5	SDNGPQNQRNAPRIT*FGGPSDSTGSNQNGERSGARSKQ	11.1535	Phospho (ST)	0
F004202.dat	F004202.dat	>sp|P0DTC9|NCAP_SARS2 Nucleoprotein OS=Severe acute respiratory syndrome coronavirus 2 OX=2697049 GN=N PE=1 SV=1	2750	1	3::>sp|P0DTC9|NCAP_SARS2 Nucleoprotein OS=Severe acute respiratory syndrome coronavirus 2 OX=2697049 GN=N PE=1 SV=1	45598	7261	1	25.18	28	30	1028.44	1028.44	515.226	0.0019	2	SKQLQQS*M	10.0939	Phospho (ST)	0
F004202.dat	F004202.dat	>sp|P0DTC9|NCAP_SARS2 Nucleoprotein OS=Severe acute respiratory syndrome coronavirus 2 OX=2697049 GN=N PE=1 SV=1	2865	1	3::>sp|P0DTC9|NCAP_SARS2 Nucleoprotein OS=Severe acute respiratory syndrome coronavirus 2 OX=2697049 GN=N PE=1 SV=1	45598	7261	1	36.88		29	1044.43	1044.43	523.224	0.0022	2	SKQLQQS*M*	10.0939	Oxidation (M); Phospho (ST)	0
F004202.dat	F004202.dat	>sp|P0DTC9|NCAP_SARS2 Nucleoprotein OS=Severe acute respiratory syndrome coronavirus 2 OX=2697049 GN=N PE=1 SV=1	7355	1	3::>sp|P0DTC9|NCAP_SARS2 Nucleoprotein OS=Severe acute respiratory syndrome coronavirus 2 OX=2697049 GN=N PE=1 SV=1	45598	7261	1	79.08	23	32	1791.73	1791.74	896.876	0.003	2	SKQLQQS*M*SSADSTQA	6.74864	Oxidation (M); Phospho (ST)	0
F004202.dat	F004202.dat	>sp|P0DTC9|NCAP_SARS2 Nucleoprotein OS=Severe acute respiratory syndrome coronavirus 2 OX=2697049 GN=N PE=1 SV=1	7265	1	3::>sp|P0DTC9|NCAP_SARS2 Nucleoprotein OS=Severe acute respiratory syndrome coronavirus 2 OX=2697049 GN=N PE=1 SV=1	45598	7261	1	79.73	31	32	1775.74	1775.74	888.879	0.0031	2	SKQLQQS*MSSADSTQA	6.74864	Phospho (ST)	0
F004202.dat	F004202.dat	>sp|P0DTC9|NCAP_SARS2 Nucleoprotein OS=Severe acute respiratory syndrome coronavirus 2 OX=2697049 GN=N PE=1 SV=1	7264	1	3::>sp|P0DTC9|NCAP_SARS2 Nucleoprotein OS=Severe acute respiratory syndrome coronavirus 2 OX=2697049 GN=N PE=1 SV=1	45598	7261	1	38.69	23	32	1775.74	1775.74	888.877	0	2	SKQLQQSMSS*ADSTQA	6.74864	Phospho (ST)	0
F004202.dat	F004202.dat	>sp|P0DTC9|NCAP_SARS2 Nucleoprotein OS=Severe acute respiratory syndrome coronavirus 2 OX=2697049 GN=N PE=1 SV=1	9996	1	3::>sp|P0DTC9|NCAP_SARS2 Nucleoprotein OS=Severe acute respiratory syndrome coronavirus 2 OX=2697049 GN=N PE=1 SV=1	45598	7261	1	24.74	18	34	2351.98	2351.98	785.002	0.0055	3	SRNS*S*RNSTPGSSRGTSPARM	12.8764	2 Phospho (ST)	0
F004202.dat	F004202.dat	>sp|P0DTC9|NCAP_SARS2 Nucleoprotein OS=Severe acute respiratory syndrome coronavirus 2 OX=2697049 GN=N PE=1 SV=1	8594	1	3::>sp|P0DTC9|NCAP_SARS2 Nucleoprotein OS=Severe acute respiratory syndrome coronavirus 2 OX=2697049 GN=N PE=1 SV=1	45598	7261	1	20.04	15	32	2064.84	2064.84	689.288	0.0036	3	SRNSS*RNS*TPGSSRGTSPA	12.7024	2 Phospho (ST)	0
F004216.dat	F004216.dat	>sp|P0DTC9|NCAP_SARS2 Nucleoprotein OS=Severe acute respiratory syndrome coronavirus 2 OX=2697049 GN=N PE=1 SV=1	14597	1	3::>sp|P0DTC9|NCAP_SARS2 Nucleoprotein OS=Severe acute respiratory syndrome coronavirus 2 OX=2697049 GN=N PE=1 SV=1	45598	21328	1	74.16	24	34	2272.01	2272.01	569.011	0.0021	4	SRNSS*RNSTPGSSRGTSPARM	12.8764	Phospho (ST)	0
F004212.dat	F004212.dat	>sp|P0DTC9|NCAP_SARS2 Nucleoprotein OS=Severe acute respiratory syndrome coronavirus 2 OX=2697049 GN=N PE=1 SV=1	14597	1	3::>sp|P0DTC9|NCAP_SARS2 Nucleoprotein OS=Severe acute respiratory syndrome coronavirus 2 OX=2697049 GN=N PE=1 SV=1	45598	22291	1	42.06	22	34	2272.01	2272.01	569.011	0.0021	4	SRNSSRNS*TPGSSRGTSPARM	12.8764	Phospho (ST)	0
F004212.dat	F004212.dat	>sp|P0DTC9|NCAP_SARS2 Nucleoprotein OS=Severe acute respiratory syndrome coronavirus 2 OX=2697049 GN=N PE=1 SV=1	15123	1	3::>sp|P0DTC9|NCAP_SARS2 Nucleoprotein OS=Severe acute respiratory syndrome coronavirus 2 OX=2697049 GN=N PE=1 SV=1	45598	22291	1	21.64	16	33	2307.97	2307.97	578	0.0003	4	SRSRNSS*RNS*TPGSSRGTSPA	12.8764	2 Phospho (ST)	0
F004212.dat	F004212.dat	>sp|P0DTC9|NCAP_SARS2 Nucleoprotein OS=Severe acute respiratory syndrome coronavirus 2 OX=2697049 GN=N PE=1 SV=1	17715	1	3::>sp|P0DTC9|NCAP_SARS2 Nucleoprotein OS=Severe acute respiratory syndrome coronavirus 2 OX=2697049 GN=N PE=1 SV=1	45598	22291	1	29.91	17	35	2595.11	2595.12	520.03	0.004	5	SRSRNSS*RNS*TPGSSRGTSPARM	13.0005	2 Phospho (ST)	0
F004216.dat	F004216.dat	>sp|P0DTC9|NCAP_SARS2 Nucleoprotein OS=Severe acute respiratory syndrome coronavirus 2 OX=2697049 GN=N PE=1 SV=1	20367	1	3::>sp|P0DTC9|NCAP_SARS2 Nucleoprotein OS=Severe acute respiratory syndrome coronavirus 2 OX=2697049 GN=N PE=1 SV=1	45598	21328	1	36.15	20	35	3092.28	3092.28	774.077	0.0045	4	SRSSSRSRNS*S*RNS*TPGSSRGTSPARM	13.0989	3 Phospho (ST)	0
F004212.dat	F004212.dat	>sp|P0DTC9|NCAP_SARS2 Nucleoprotein OS=Severe acute respiratory syndrome coronavirus 2 OX=2697049 GN=N PE=1 SV=1	20015	1	3::>sp|P0DTC9|NCAP_SARS2 Nucleoprotein OS=Severe acute respiratory syndrome coronavirus 2 OX=2697049 GN=N PE=1 SV=1	45598	22291	1	46.17	26	36	3012.31	3012.31	603.47	0.0031	5	SRSSSRSRNS*S*RNSTPGSSRGTSPARM	13.0989	2 Phospho (ST)	0
F004202.dat	F004202.dat	>sp|P0DTC9|NCAP_SARS2 Nucleoprotein OS=Severe acute respiratory syndrome coronavirus 2 OX=2697049 GN=N PE=1 SV=1	6943	1	3::>sp|P0DTC9|NCAP_SARS2 Nucleoprotein OS=Severe acute respiratory syndrome coronavirus 2 OX=2697049 GN=N PE=1 SV=1	45598	7261	1	25.03	24	30	1707.66	1707.66	570.229	0.0028	3	SS*RNS*TPGSSRGTSPA	12.4013	2 Phospho (ST)	0
F004202.dat	F004202.dat	>sp|P0DTC9|NCAP_SARS2 Nucleoprotein OS=Severe acute respiratory syndrome coronavirus 2 OX=2697049 GN=N PE=1 SV=1	8269	1	3::>sp|P0DTC9|NCAP_SARS2 Nucleoprotein OS=Severe acute respiratory syndrome coronavirus 2 OX=2697049 GN=N PE=1 SV=1	45598	7261	1	39.29	17	32	1994.8	1994.8	998.409	0.0015	2	SSRNS*T*PGSSRGTSPARM	12.7024	2 Phospho (ST)	0
F004202.dat	F004202.dat	>sp|P0DTC9|NCAP_SARS2 Nucleoprotein OS=Severe acute respiratory syndrome coronavirus 2 OX=2697049 GN=N PE=1 SV=1	6520	1	3::>sp|P0DTC9|NCAP_SARS2 Nucleoprotein OS=Severe acute respiratory syndrome coronavirus 2 OX=2697049 GN=N PE=1 SV=1	45598	7261	1	40.16		31	1627.7	1627.7	814.856	0.0022	2	SSRNS*TPGSSRGTSPA	12.4013	Phospho (ST)	0
F004212.dat	F004212.dat	>sp|P0DTC9|NCAP_SARS2 Nucleoprotein OS=Severe acute respiratory syndrome coronavirus 2 OX=2697049 GN=N PE=1 SV=1	7623	1	3::>sp|P0DTC9|NCAP_SARS2 Nucleoprotein OS=Severe acute respiratory syndrome coronavirus 2 OX=2697049 GN=N PE=1 SV=1	45598	22291	1	64.45	26	33	1914.84	1914.84	639.287	0.0019	3	SSRNS*TPGSSRGTSPARM	12.7024	Phospho (ST)	0
F004202.dat	F004202.dat	>sp|P0DTC9|NCAP_SARS2 Nucleoprotein OS=Severe acute respiratory syndrome coronavirus 2 OX=2697049 GN=N PE=1 SV=1	8027	1	3::>sp|P0DTC9|NCAP_SARS2 Nucleoprotein OS=Severe acute respiratory syndrome coronavirus 2 OX=2697049 GN=N PE=1 SV=1	45598	7261	1	27.66	15	33	1930.83	1930.83	966.424	0.0013	2	SSRNS*TPGSSRGTSPARM*	12.7024	Oxidation (M); Phospho (ST)	0
F004212.dat	F004212.dat	>sp|P0DTC9|NCAP_SARS2 Nucleoprotein OS=Severe acute respiratory syndrome coronavirus 2 OX=2697049 GN=N PE=1 SV=1	7614	1	3::>sp|P0DTC9|NCAP_SARS2 Nucleoprotein OS=Severe acute respiratory syndrome coronavirus 2 OX=2697049 GN=N PE=1 SV=1	45598	22291	1	25.07	24	33	1914.84	1914.84	958.426	-0.0003	2	SSRNSTPGSS*RGTSPARM	12.7024	Phospho (ST)	0
F004212.dat	F004212.dat	>sp|P0DTC9|NCAP_SARS2 Nucleoprotein OS=Severe acute respiratory syndrome coronavirus 2 OX=2697049 GN=N PE=1 SV=1	7621	1	3::>sp|P0DTC9|NCAP_SARS2 Nucleoprotein OS=Severe acute respiratory syndrome coronavirus 2 OX=2697049 GN=N PE=1 SV=1	45598	22291	1	24.47	17	33	1914.84	1914.84	639.287	0.0019	3	SSRNSTPGSSRGT*SPARM	12.7024	Phospho (ST)	0
F004212.dat	F004212.dat	>sp|P0DTC9|NCAP_SARS2 Nucleoprotein OS=Severe acute respiratory syndrome coronavirus 2 OX=2697049 GN=N PE=1 SV=1	18962	1	3::>sp|P0DTC9|NCAP_SARS2 Nucleoprotein OS=Severe acute respiratory syndrome coronavirus 2 OX=2697049 GN=N PE=1 SV=1	45598	22291	1	22.04	14	34	2762.11	2762.11	691.535	0	4	SSRSRNS*S*RNS*TPGSSRGTSPARM	13.0005	3 Phospho (ST)	0
F004216.dat	F004216.dat	>sp|P0DTC9|NCAP_SARS2 Nucleoprotein OS=Severe acute respiratory syndrome coronavirus 2 OX=2697049 GN=N PE=1 SV=1	18271	1	3::>sp|P0DTC9|NCAP_SARS2 Nucleoprotein OS=Severe acute respiratory syndrome coronavirus 2 OX=2697049 GN=N PE=1 SV=1	45598	21328	1	37.02	16	35	2682.14	2682.15	671.544	0.0029	4	SSRSRNSS*RNS*TPGSSRGTSPARM	13.0005	2 Phospho (ST)	0
F004212.dat	F004212.dat	>sp|P0DTC9|NCAP_SARS2 Nucleoprotein OS=Severe acute respiratory syndrome coronavirus 2 OX=2697049 GN=N PE=1 SV=1	19333	1	3::>sp|P0DTC9|NCAP_SARS2 Nucleoprotein OS=Severe acute respiratory syndrome coronavirus 2 OX=2697049 GN=N PE=1 SV=1	45598	22291	1	31.41	20	34	2849.14	2849.15	713.294	0.0053	4	SSSRSRNS*S*RNS*TPGSSRGTSPARM	13.0005	3 Phospho (ST)	0
F004216.dat	F004216.dat	>sp|P0DTC9|NCAP_SARS2 Nucleoprotein OS=Severe acute respiratory syndrome coronavirus 2 OX=2697049 GN=N PE=1 SV=1	17008	1	3::>sp|P0DTC9|NCAP_SARS2 Nucleoprotein OS=Severe acute respiratory syndrome coronavirus 2 OX=2697049 GN=N PE=1 SV=1	45598	21328	1	30.24	15	34	2482.03	2482.04	621.516	0.0021	4	SSSRSRNSS*RNS*TPGSSRGTSPA	12.8764	2 Phospho (ST)	0
F004212.dat	F004212.dat	>sp|P0DTC9|NCAP_SARS2 Nucleoprotein OS=Severe acute respiratory syndrome coronavirus 2 OX=2697049 GN=N PE=1 SV=1	19016	1	3::>sp|P0DTC9|NCAP_SARS2 Nucleoprotein OS=Severe acute respiratory syndrome coronavirus 2 OX=2697049 GN=N PE=1 SV=1	45598	22291	1	36.61	15	35	2769.18	2769.18	693.303	0.0073	4	SSSRSRNSS*RNS*TPGSSRGTSPARM	13.0005	2 Phospho (ST)	0
F004202.dat	F004202.dat	>sp|P0DTC9|NCAP_SARS2 Nucleoprotein OS=Severe acute respiratory syndrome coronavirus 2 OX=2697049 GN=N PE=1 SV=1	6759	1	3::>sp|P0DTC9|NCAP_SARS2 Nucleoprotein OS=Severe acute respiratory syndrome coronavirus 2 OX=2697049 GN=N PE=1 SV=1	45598	7261	1	21.49	16	31	1665.67	1665.68	833.846	0.003	2	YAEGSRGGS*QASSRSS	9.84133	Phospho (ST)	0
F004212.dat	F004212.dat	Arabinose 5-phosphate isomerase GN=ECBD_0545 PE=3 SV=1	1422	23	2::Arabinose 5-phosphate isomerase GN=ECBD_0545 PE=3 SV=1	35173	90	1	32.37		31	972.395	972.398	487.206	0.0023	2	LDQY*INQ	3.09903	Phospho (Y)	0
F004212.dat	F004212.dat	Glutamine--fructose-6-phosphate aminotransferase [isomerizing| GN=glmS PE=3 SV=1	20754	8	2::Glutamine--fructose-6-phosphate aminotransferase [isomerizing| GN=glmS PE=3 SV=1	66853	436	1	23.69	31	37	3211.49	3211.49	643.304	-0.0088	5	KELGYLGSLAICNVPGS*SLVRESDLALM*T*	4.44007	Oxidation (M); 2 Phospho (ST)	0
F004212.dat	F004212.dat	PTS system, galactitol-specific IIC subunit GN=ECBD_1565 PE=4 SV=1	15369	47	2::PTS system, galactitol-specific IIC subunit GN=ECBD_1565 PE=4 SV=1	48333	49	1	21.06	26	31	2333.24	2333.24	584.317	-0.0036	4	AM*AVAVHRGNLFRTLIS*GVII	12.4013	Oxidation (M); Phospho (ST)	0
F004202.dat	F004202.dat	PTS system, mannitol-specific IIC subunit GN=ECBD_0806 PE=4 SV=1	4039	23	2::PTS system, mannitol-specific IIC subunit GN=ECBD_0806 PE=4 SV=1	48939	35	1	35.43		29	1204.65	1204.64	603.33	-0.0019	2	VT*DKPLILIN	6.74864	Phospho (ST)	0

## Sheet: peptides unique
XML_Name	MGF_Name	Protein_Name	Tile_ID	Hit_number	Protein_ID	Prot_mass	Prot_Score	Pep_rank	Pep_score	Pept_homol	Pept_identity	Pep_calc_mr	Pep_exp_mr	Pep_exp_mz	Pep_delta	Pep_zeta	Pep_seq	Pep_pI	Pep_var_mod	Pep_miss
F004212.dat	F004212.dat	>sp|P0DTC9|NCAP_SARS2 Nucleoprotein OS=Severe acute respiratory syndrome coronavirus 2 OX=2697049 GN=N PE=1 SV=1	22596	1	3::>sp|P0DTC9|NCAP_SARS2 Nucleoprotein OS=Severe acute respiratory syndrome coronavirus 2 OX=2697049 GN=N PE=1 SV=1	45598	22291	1	20.96	16	37	4159.68	4159.68	832.943	0.0008	5	AEGSRGGSQASSRSSSRSRNS*S*RNS*T*PGSSRGTSPARM	12.8009	4 Phospho (ST)	0
F004212.dat	F004212.dat	>sp|P0DTC9|NCAP_SARS2 Nucleoprotein OS=Severe acute respiratory syndrome coronavirus 2 OX=2697049 GN=N PE=1 SV=1	22548	1	3::>sp|P0DTC9|NCAP_SARS2 Nucleoprotein OS=Severe acute respiratory syndrome coronavirus 2 OX=2697049 GN=N PE=1 SV=1	45598	22291	1	34.5	18	38	4095.71	4095.71	820.15	0.0064	5	AEGSRGGSQASSRSSSRSRNS*S*RNS*TPGSSRGTSPARM*	12.8009	Oxidation (M); 3 Phospho (ST)	0
F004212.dat	F004212.dat	>sp|P0DTC9|NCAP_SARS2 Nucleoprotein OS=Severe acute respiratory syndrome coronavirus 2 OX=2697049 GN=N PE=1 SV=1	22345	1	3::>sp|P0DTC9|NCAP_SARS2 Nucleoprotein OS=Severe acute respiratory syndrome coronavirus 2 OX=2697049 GN=N PE=1 SV=1	45598	22291	1	24.04	15	39	3919.78	3919.78	654.304	0.0029	6	AEGSRGGSQASSRSSSRSRNS*SRNSTPGSSRGTSPARM	12.8009	Phospho (ST)	0
F004212.dat	F004212.dat	>sp|P0DTC9|NCAP_SARS2 Nucleoprotein OS=Severe acute respiratory syndrome coronavirus 2 OX=2697049 GN=N PE=1 SV=1	2186	1	3::>sp|P0DTC9|NCAP_SARS2 Nucleoprotein OS=Severe acute respiratory syndrome coronavirus 2 OX=2697049 GN=N PE=1 SV=1	45598	22291	1	39.46	27	29	1110.57	1110.57	371.197	0.0012	3	ALTQHGKEDL	5.21513		0
F004212.dat	F004212.dat	>sp|P0DTC9|NCAP_SARS2 Nucleoprotein OS=Severe acute respiratory syndrome coronavirus 2 OX=2697049 GN=N PE=1 SV=1	1251	1	3::>sp|P0DTC9|NCAP_SARS2 Nucleoprotein OS=Severe acute respiratory syndrome coronavirus 2 OX=2697049 GN=N PE=1 SV=1	45598	22291	1	40.37		29	915.481	915.482	458.748	0.0011	2	ANKDGIIW	6.74864		0
F004212.dat	F004212.dat	>sp|P0DTC9|NCAP_SARS2 Nucleoprotein OS=Severe acute respiratory syndrome coronavirus 2 OX=2697049 GN=N PE=1 SV=1	720	1	3::>sp|P0DTC9|NCAP_SARS2 Nucleoprotein OS=Severe acute respiratory syndrome coronavirus 2 OX=2697049 GN=N PE=1 SV=1	45598	22291	1	28.84		26	783.368	783.369	392.692	0.0006	2	APRIT*F	11.0448	Phospho (ST)	0
F004202.dat	F004202.dat	>sp|P0DTC9|NCAP_SARS2 Nucleoprotein OS=Severe acute respiratory syndrome coronavirus 2 OX=2697049 GN=N PE=1 SV=1	7231	1	3::>sp|P0DTC9|NCAP_SARS2 Nucleoprotein OS=Severe acute respiratory syndrome coronavirus 2 OX=2697049 GN=N PE=1 SV=1	45598	7261	1	24.57	26	32	1770.76	1770.76	886.389	0.0053	2	APRIT*FGGPSDSTGSNQ	6.78065	Phospho (ST)	0
F004212.dat	F004212.dat	>sp|P0DTC9|NCAP_SARS2 Nucleoprotein OS=Severe acute respiratory syndrome coronavirus 2 OX=2697049 GN=N PE=1 SV=1	19724	1	3::>sp|P0DTC9|NCAP_SARS2 Nucleoprotein OS=Severe acute respiratory syndrome coronavirus 2 OX=2697049 GN=N PE=1 SV=1	45598	22291	1	71.6	19	37	2941.34	2941.35	736.344	0.0036	4	APRIT*FGGPSDSTGSNQNGERSGARSKQ	11.2239	Phospho (ST)	0
F004212.dat	F004212.dat	>sp|P0DTC9|NCAP_SARS2 Nucleoprotein OS=Severe acute respiratory syndrome coronavirus 2 OX=2697049 GN=N PE=1 SV=1	447	1	3::>sp|P0DTC9|NCAP_SARS2 Nucleoprotein OS=Severe acute respiratory syndrome coronavirus 2 OX=2697049 GN=N PE=1 SV=1	45598	22291	1	24.64		22	703.402	703.402	352.708	0.0005	2	APRITF	11.0448		0
F004212.dat	F004212.dat	>sp|P0DTC9|NCAP_SARS2 Nucleoprotein OS=Severe acute respiratory syndrome coronavirus 2 OX=2697049 GN=N PE=1 SV=1	338	1	3::>sp|P0DTC9|NCAP_SARS2 Nucleoprotein OS=Severe acute respiratory syndrome coronavirus 2 OX=2697049 GN=N PE=1 SV=1	45598	22291	1	39.94		29	649.307	649.308	325.661	0.0013	2	APSASAF	6.01706		0
F004212.dat	F004212.dat	>sp|P0DTC9|NCAP_SARS2 Nucleoprotein OS=Severe acute respiratory syndrome coronavirus 2 OX=2697049 GN=N PE=1 SV=1	766	1	3::>sp|P0DTC9|NCAP_SARS2 Nucleoprotein OS=Severe acute respiratory syndrome coronavirus 2 OX=2697049 GN=N PE=1 SV=1	45598	22291	1	41.58		25	796.375	796.376	399.195	0.0006	2	APSASAFF	6.01706		0
F004202.dat	F004202.dat	>sp|P0DTC9|NCAP_SARS2 Nucleoprotein OS=Severe acute respiratory syndrome coronavirus 2 OX=2697049 GN=N PE=1 SV=1	4324	1	3::>sp|P0DTC9|NCAP_SARS2 Nucleoprotein OS=Severe acute respiratory syndrome coronavirus 2 OX=2697049 GN=N PE=1 SV=1	45598	7261	1	94.65	29	31	1252.6	1252.61	627.311	0.002	2	ATEGALNTPKDH	5.21513		0
F004202.dat	F004202.dat	>sp|P0DTC9|NCAP_SARS2 Nucleoprotein OS=Severe acute respiratory syndrome coronavirus 2 OX=2697049 GN=N PE=1 SV=1	2366	1	3::>sp|P0DTC9|NCAP_SARS2 Nucleoprotein OS=Severe acute respiratory syndrome coronavirus 2 OX=2697049 GN=N PE=1 SV=1	45598	7261	1	28.64	29	30	977.445	977.447	489.731	0.0021	2	DDKDPNFK	4.16893		0
F004202.dat	F004202.dat	>sp|P0DTC9|NCAP_SARS2 Nucleoprotein OS=Severe acute respiratory syndrome coronavirus 2 OX=2697049 GN=N PE=1 SV=1	6069	1	3::>sp|P0DTC9|NCAP_SARS2 Nucleoprotein OS=Severe acute respiratory syndrome coronavirus 2 OX=2697049 GN=N PE=1 SV=1	45598	7261	1	43.56		31	1545.77	1545.77	773.89	-0.0023	2	DDKDPNFKDQVIL	3.87092		0
F004202.dat	F004202.dat	>sp|P0DTC9|NCAP_SARS2 Nucleoprotein OS=Severe acute respiratory syndrome coronavirus 2 OX=2697049 GN=N PE=1 SV=1	6715	1	3::>sp|P0DTC9|NCAP_SARS2 Nucleoprotein OS=Severe acute respiratory syndrome coronavirus 2 OX=2697049 GN=N PE=1 SV=1	45598	7261	1	60.03		31	1658.85	1658.85	830.433	0.0005	2	DDKDPNFKDQVILL	3.87092		0
F004212.dat	F004212.dat	>sp|P0DTC9|NCAP_SARS2 Nucleoprotein OS=Severe acute respiratory syndrome coronavirus 2 OX=2697049 GN=N PE=1 SV=1	6552	1	3::>sp|P0DTC9|NCAP_SARS2 Nucleoprotein OS=Severe acute respiratory syndrome coronavirus 2 OX=2697049 GN=N PE=1 SV=1	45598	22291	1	49.67	31	32	1772.89	1772.9	591.973	0.0017	3	DDKDPNFKDQVILLN	3.87092		0
F004202.dat	F004202.dat	>sp|P0DTC9|NCAP_SARS2 Nucleoprotein OS=Severe acute respiratory syndrome coronavirus 2 OX=2697049 GN=N PE=1 SV=1	6804	1	3::>sp|P0DTC9|NCAP_SARS2 Nucleoprotein OS=Severe acute respiratory syndrome coronavirus 2 OX=2697049 GN=N PE=1 SV=1	45598	7261	1	39.38	25	30	1674.88	1674.88	838.447	0.0001	2	DHIGTRNPANNAAIVL	7.84858		0
F004212.dat	F004212.dat	>sp|P0DTC9|NCAP_SARS2 Nucleoprotein OS=Severe acute respiratory syndrome coronavirus 2 OX=2697049 GN=N PE=1 SV=1	4938	1	3::>sp|P0DTC9|NCAP_SARS2 Nucleoprotein OS=Severe acute respiratory syndrome coronavirus 2 OX=2697049 GN=N PE=1 SV=1	45598	22291	1	32.12		29	1543.82	1543.83	515.616	0.0011	3	DKDPNFKDQVILL	4.16893		0
F004202.dat	F004202.dat	>sp|P0DTC9|NCAP_SARS2 Nucleoprotein OS=Severe acute respiratory syndrome coronavirus 2 OX=2697049 GN=N PE=1 SV=1	6324	1	3::>sp|P0DTC9|NCAP_SARS2 Nucleoprotein OS=Severe acute respiratory syndrome coronavirus 2 OX=2697049 GN=N PE=1 SV=1	45598	7261	1	23.08	28	29	1598.86	1598.87	533.962	0.003	3	DKKKKADETQALPQ	9.66863		0
F004212.dat	F004212.dat	>sp|P0DTC9|NCAP_SARS2 Nucleoprotein OS=Severe acute respiratory syndrome coronavirus 2 OX=2697049 GN=N PE=1 SV=1	17820	1	3::>sp|P0DTC9|NCAP_SARS2 Nucleoprotein OS=Severe acute respiratory syndrome coronavirus 2 OX=2697049 GN=N PE=1 SV=1	45598	22291	1	39.71	16	35	2617.28	2617.28	873.434	0.0021	3	DLKFPRGQGVPINTNSSPDDQIGY	4.16893		0
F004212.dat	F004212.dat	>sp|P0DTC9|NCAP_SARS2 Nucleoprotein OS=Severe acute respiratory syndrome coronavirus 2 OX=2697049 GN=N PE=1 SV=1	19066	1	3::>sp|P0DTC9|NCAP_SARS2 Nucleoprotein OS=Severe acute respiratory syndrome coronavirus 2 OX=2697049 GN=N PE=1 SV=1	45598	22291	1	44.92	22	36	2780.34	2780.34	927.789	0.004	3	DLKFPRGQGVPINTNSSPDDQIGYY	4.16893		0
F004212.dat	F004212.dat	>sp|P0DTC9|NCAP_SARS2 Nucleoprotein OS=Severe acute respiratory syndrome coronavirus 2 OX=2697049 GN=N PE=1 SV=1	1309	1	3::>sp|P0DTC9|NCAP_SARS2 Nucleoprotein OS=Severe acute respiratory syndrome coronavirus 2 OX=2697049 GN=N PE=1 SV=1	45598	22291	1	21	26	27	935.45	935.453	468.734	0.0025	2	DLSPRWY	6.69369		0
F004212.dat	F004212.dat	>sp|P0DTC9|NCAP_SARS2 Nucleoprotein OS=Severe acute respiratory syndrome coronavirus 2 OX=2697049 GN=N PE=1 SV=1	6306	1	3::>sp|P0DTC9|NCAP_SARS2 Nucleoprotein OS=Severe acute respiratory syndrome coronavirus 2 OX=2697049 GN=N PE=1 SV=1	45598	22291	1	33.98	20	32	1726.85	1726.85	576.624	0.0009	3	DNGPQNQRNAPRITF	10.8875		0
F004202.dat	F004202.dat	>sp|P0DTC9|NCAP_SARS2 Nucleoprotein OS=Severe acute respiratory syndrome coronavirus 2 OX=2697049 GN=N PE=1 SV=1	1633	1	3::>sp|P0DTC9|NCAP_SARS2 Nucleoprotein OS=Severe acute respiratory syndrome coronavirus 2 OX=2697049 GN=N PE=1 SV=1	45598	7261	1	32.87		29	886.451	886.452	444.233	0.0009	2	DRLNQLE	4.07171		0
F004202.dat	F004202.dat	>sp|P0DTC9|NCAP_SARS2 Nucleoprotein OS=Severe acute respiratory syndrome coronavirus 2 OX=2697049 GN=N PE=1 SV=1	3322	1	3::>sp|P0DTC9|NCAP_SARS2 Nucleoprotein OS=Severe acute respiratory syndrome coronavirus 2 OX=2697049 GN=N PE=1 SV=1	45598	7261	1	32.76		29	1101.58	1101.58	551.797	0.0022	2	DRLNQLESK	7.01344		0
F004212.dat	F004212.dat	>sp|P0DTC9|NCAP_SARS2 Nucleoprotein OS=Severe acute respiratory syndrome coronavirus 2 OX=2697049 GN=N PE=1 SV=1	3112	1	3::>sp|P0DTC9|NCAP_SARS2 Nucleoprotein OS=Severe acute respiratory syndrome coronavirus 2 OX=2697049 GN=N PE=1 SV=1	45598	22291	1	49.24		30	1232.62	1232.62	617.317	0.0017	2	DRLNQLESKM	7.01344		0
F004202.dat	F004202.dat	>sp|P0DTC9|NCAP_SARS2 Nucleoprotein OS=Severe acute respiratory syndrome coronavirus 2 OX=2697049 GN=N PE=1 SV=1	4313	1	3::>sp|P0DTC9|NCAP_SARS2 Nucleoprotein OS=Severe acute respiratory syndrome coronavirus 2 OX=2697049 GN=N PE=1 SV=1	45598	7261	1	42.69	27	30	1248.61	1248.62	625.315	0.0024	2	DRLNQLESKM*	7.01344	Oxidation (M)	0
F004202.dat	F004202.dat	>sp|P0DTC9|NCAP_SARS2 Nucleoprotein OS=Severe acute respiratory syndrome coronavirus 2 OX=2697049 GN=N PE=1 SV=1	7223	1	3::>sp|P0DTC9|NCAP_SARS2 Nucleoprotein OS=Severe acute respiratory syndrome coronavirus 2 OX=2697049 GN=N PE=1 SV=1	45598	7261	1	46.73	17	33	1769.81	1769.82	590.946	0.0023	3	DRLNQLESKMS*GKGQ	9.88481	Phospho (ST)	0
F004202.dat	F004202.dat	>sp|P0DTC9|NCAP_SARS2 Nucleoprotein OS=Severe acute respiratory syndrome coronavirus 2 OX=2697049 GN=N PE=1 SV=1	9921	1	3::>sp|P0DTC9|NCAP_SARS2 Nucleoprotein OS=Severe acute respiratory syndrome coronavirus 2 OX=2697049 GN=N PE=1 SV=1	45598	7261	1	54.26	23	35	2339.07	2339.07	780.698	0.0047	3	DRLNQLESKMS*GKGQQQQGQ	9.88481	Phospho (ST)	0
F004212.dat	F004212.dat	>sp|P0DTC9|NCAP_SARS2 Nucleoprotein OS=Severe acute respiratory syndrome coronavirus 2 OX=2697049 GN=N PE=1 SV=1	17995	1	3::>sp|P0DTC9|NCAP_SARS2 Nucleoprotein OS=Severe acute respiratory syndrome coronavirus 2 OX=2697049 GN=N PE=1 SV=1	45598	22291	1	73.37	29	36	2640.23	2640.23	881.084	-0.0027	3	DRLNQLESKMS*GKGQQQQGQTVT	9.88481	Phospho (ST)	0
F004212.dat	F004212.dat	>sp|P0DTC9|NCAP_SARS2 Nucleoprotein OS=Severe acute respiratory syndrome coronavirus 2 OX=2697049 GN=N PE=1 SV=1	17994	1	3::>sp|P0DTC9|NCAP_SARS2 Nucleoprotein OS=Severe acute respiratory syndrome coronavirus 2 OX=2697049 GN=N PE=1 SV=1	45598	22291	1	47.06	26	36	2640.23	2640.23	881.084	-0.0027	3	DRLNQLESKMSGKGQQQQGQTVT*	9.88481	Phospho (ST)	0
F004212.dat	F004212.dat	>sp|P0DTC9|NCAP_SARS2 Nucleoprotein OS=Severe acute respiratory syndrome coronavirus 2 OX=2697049 GN=N PE=1 SV=1	1561	1	3::>sp|P0DTC9|NCAP_SARS2 Nucleoprotein OS=Severe acute respiratory syndrome coronavirus 2 OX=2697049 GN=N PE=1 SV=1	45598	22291	1	27.45		27	988.487	988.486	495.25	-0.0001	2	EVTPSGTWL	3.29786		0
F004202.dat	F004202.dat	>sp|P0DTC9|NCAP_SARS2 Nucleoprotein OS=Severe acute respiratory syndrome coronavirus 2 OX=2697049 GN=N PE=1 SV=1	6047	1	3::>sp|P0DTC9|NCAP_SARS2 Nucleoprotein OS=Severe acute respiratory syndrome coronavirus 2 OX=2697049 GN=N PE=1 SV=1	45598	7261	1	58.28	27	31	1540.72	1540.71	771.365	-0.0013	2	FGDQELIRQGTDY	3.70335		0
F004212.dat	F004212.dat	>sp|P0DTC9|NCAP_SARS2 Nucleoprotein OS=Severe acute respiratory syndrome coronavirus 2 OX=2697049 GN=N PE=1 SV=1	7949	1	3::>sp|P0DTC9|NCAP_SARS2 Nucleoprotein OS=Severe acute respiratory syndrome coronavirus 2 OX=2697049 GN=N PE=1 SV=1	45598	22291	1	96.95	23	33	1979.87	1979.87	660.965	0.0051	3	FGGPSDSTGSNQNGERSGAR	7.04665		0
F004202.dat	F004202.dat	>sp|P0DTC9|NCAP_SARS2 Nucleoprotein OS=Severe acute respiratory syndrome coronavirus 2 OX=2697049 GN=N PE=1 SV=1	9268	1	3::>sp|P0DTC9|NCAP_SARS2 Nucleoprotein OS=Severe acute respiratory syndrome coronavirus 2 OX=2697049 GN=N PE=1 SV=1	45598	7261	1	46.55	21	34	2195	2194.99	732.672	-0.0008	3	FGGPSDSTGSNQNGERSGARSK	10.0856		0
F004212.dat	F004212.dat	>sp|P0DTC9|NCAP_SARS2 Nucleoprotein OS=Severe acute respiratory syndrome coronavirus 2 OX=2697049 GN=N PE=1 SV=1	15265	1	3::>sp|P0DTC9|NCAP_SARS2 Nucleoprotein OS=Severe acute respiratory syndrome coronavirus 2 OX=2697049 GN=N PE=1 SV=1	45598	22291	1	57.03	18	34	2323.05	2323.05	775.359	0.0011	3	FGGPSDSTGSNQNGERSGARSKQ	10.0856		0
F004202.dat	F004202.dat	>sp|P0DTC9|NCAP_SARS2 Nucleoprotein OS=Severe acute respiratory syndrome coronavirus 2 OX=2697049 GN=N PE=1 SV=1	1814	1	3::>sp|P0DTC9|NCAP_SARS2 Nucleoprotein OS=Severe acute respiratory syndrome coronavirus 2 OX=2697049 GN=N PE=1 SV=1	45598	7261	1	44.73		27	913.415	913.415	457.715	0	2	FGM*SRIGM	11.0448	Oxidation (M)	0
F004212.dat	F004212.dat	>sp|P0DTC9|NCAP_SARS2 Nucleoprotein OS=Severe acute respiratory syndrome coronavirus 2 OX=2697049 GN=N PE=1 SV=1	1211	1	3::>sp|P0DTC9|NCAP_SARS2 Nucleoprotein OS=Severe acute respiratory syndrome coronavirus 2 OX=2697049 GN=N PE=1 SV=1	45598	22291	1	47.3		31	897.42	897.421	449.718	0.0012	2	FGMSRIGM	11.0448		0
F004212.dat	F004212.dat	>sp|P0DTC9|NCAP_SARS2 Nucleoprotein OS=Severe acute respiratory syndrome coronavirus 2 OX=2697049 GN=N PE=1 SV=1	1238	1	3::>sp|P0DTC9|NCAP_SARS2 Nucleoprotein OS=Severe acute respiratory syndrome coronavirus 2 OX=2697049 GN=N PE=1 SV=1	45598	22291	1	40.11		29	913.415	913.416	457.716	0.0014	2	FGMSRIGM*	11.0448	Oxidation (M)	0
F004212.dat	F004212.dat	>sp|P0DTC9|NCAP_SARS2 Nucleoprotein OS=Severe acute respiratory syndrome coronavirus 2 OX=2697049 GN=N PE=1 SV=1	6420	1	3::>sp|P0DTC9|NCAP_SARS2 Nucleoprotein OS=Severe acute respiratory syndrome coronavirus 2 OX=2697049 GN=N PE=1 SV=1	45598	22291	1	32.27	19	33	1754.81	1754.81	585.945	0.0015	3	FGMSRIGMEVTPSGTW	6.97313		0
F004216.dat	F004216.dat	>sp|P0DTC9|NCAP_SARS2 Nucleoprotein OS=Severe acute respiratory syndrome coronavirus 2 OX=2697049 GN=N PE=1 SV=1	7165	1	3::>sp|P0DTC9|NCAP_SARS2 Nucleoprotein OS=Severe acute respiratory syndrome coronavirus 2 OX=2697049 GN=N PE=1 SV=1	45598	21328	1	45.99	16	33	1867.9	1867.9	623.64	0.0008	3	FGMSRIGMEVTPSGTWL	6.97313		0
F004212.dat	F004212.dat	>sp|P0DTC9|NCAP_SARS2 Nucleoprotein OS=Severe acute respiratory syndrome coronavirus 2 OX=2697049 GN=N PE=1 SV=1	4609	1	3::>sp|P0DTC9|NCAP_SARS2 Nucleoprotein OS=Severe acute respiratory syndrome coronavirus 2 OX=2697049 GN=N PE=1 SV=1	45598	22291	1	24.28	21	31	1492.72	1492.72	498.581	0.0037	3	FGRRGPEQTQGNF	10.8875		0
F004202.dat	F004202.dat	>sp|P0DTC9|NCAP_SARS2 Nucleoprotein OS=Severe acute respiratory syndrome coronavirus 2 OX=2697049 GN=N PE=1 SV=1	8489	1	3::>sp|P0DTC9|NCAP_SARS2 Nucleoprotein OS=Severe acute respiratory syndrome coronavirus 2 OX=2697049 GN=N PE=1 SV=1	45598	7261	1	36.31	25	34	2034.95	2034.95	679.325	0.0021	3	FGRRGPEQTQGNFGDQEL	4.44007		0
F004202.dat	F004202.dat	>sp|P0DTC9|NCAP_SARS2 Nucleoprotein OS=Severe acute respiratory syndrome coronavirus 2 OX=2697049 GN=N PE=1 SV=1	11463	1	3::>sp|P0DTC9|NCAP_SARS2 Nucleoprotein OS=Severe acute respiratory syndrome coronavirus 2 OX=2697049 GN=N PE=1 SV=1	45598	7261	1	90.83	21	36	2868.35	2868.35	957.125	-0.0011	3	FGRRGPEQTQGNFGDQELIRQGTDY	4.56024		0
F004212.dat	F004212.dat	>sp|P0DTC9|NCAP_SARS2 Nucleoprotein OS=Severe acute respiratory syndrome coronavirus 2 OX=2697049 GN=N PE=1 SV=1	8799	1	3::>sp|P0DTC9|NCAP_SARS2 Nucleoprotein OS=Severe acute respiratory syndrome coronavirus 2 OX=2697049 GN=N PE=1 SV=1	45598	22291	1	53.08		30	2028.09	2028.09	677.038	0.0026	3	GAIKLDDKDPNFKDQVIL	4.34285		0
F004216.dat	F004216.dat	>sp|P0DTC9|NCAP_SARS2 Nucleoprotein OS=Severe acute respiratory syndrome coronavirus 2 OX=2697049 GN=N PE=1 SV=1	1437	1	3::>sp|P0DTC9|NCAP_SARS2 Nucleoprotein OS=Severe acute respiratory syndrome coronavirus 2 OX=2697049 GN=N PE=1 SV=1	45598	21328	1	51.79		29	972.503	972.504	487.259	0.0011	2	GANKDGIIW	6.74864		0
F004212.dat	F004212.dat	>sp|P0DTC9|NCAP_SARS2 Nucleoprotein OS=Severe acute respiratory syndrome coronavirus 2 OX=2697049 GN=N PE=1 SV=1	15100	1	3::>sp|P0DTC9|NCAP_SARS2 Nucleoprotein OS=Severe acute respiratory syndrome coronavirus 2 OX=2697049 GN=N PE=1 SV=1	45598	22291	1	28.11	23	33	2306.17	2306.17	577.549	0.0034	4	GANKDGIIWVATEGALNTPKDH	5.28035		0
F004212.dat	F004212.dat	>sp|P0DTC9|NCAP_SARS2 Nucleoprotein OS=Severe acute respiratory syndrome coronavirus 2 OX=2697049 GN=N PE=1 SV=1	17638	1	3::>sp|P0DTC9|NCAP_SARS2 Nucleoprotein OS=Severe acute respiratory syndrome coronavirus 2 OX=2697049 GN=N PE=1 SV=1	45598	22291	1	22.87	24	33	2577.32	2577.33	645.339	0.0067	4	GANKDGIIWVATEGALNTPKDHIGT	5.28035		0
F004212.dat	F004212.dat	>sp|P0DTC9|NCAP_SARS2 Nucleoprotein OS=Severe acute respiratory syndrome coronavirus 2 OX=2697049 GN=N PE=1 SV=1	20925	1	3::>sp|P0DTC9|NCAP_SARS2 Nucleoprotein OS=Severe acute respiratory syndrome coronavirus 2 OX=2697049 GN=N PE=1 SV=1	45598	22291	1	30.52	21	35	3243.64	3243.64	811.918	0.0053	4	GANKDGIIWVATEGALNTPKDHIGTRNPANN	7.79363		0
F004212.dat	F004212.dat	>sp|P0DTC9|NCAP_SARS2 Nucleoprotein OS=Severe acute respiratory syndrome coronavirus 2 OX=2697049 GN=N PE=1 SV=1	5041	1	3::>sp|P0DTC9|NCAP_SARS2 Nucleoprotein OS=Severe acute respiratory syndrome coronavirus 2 OX=2697049 GN=N PE=1 SV=1	45598	22291	1	39.8	22	31	1551.75	1551.75	518.259	0.0034	3	GDGKMKDLSPRWY	9.63028		0
F004202.dat	F004202.dat	>sp|P0DTC9|NCAP_SARS2 Nucleoprotein OS=Severe acute respiratory syndrome coronavirus 2 OX=2697049 GN=N PE=1 SV=1	1216	1	3::>sp|P0DTC9|NCAP_SARS2 Nucleoprotein OS=Severe acute respiratory syndrome coronavirus 2 OX=2697049 GN=N PE=1 SV=1	45598	7261	1	45.9	30	32	829.429	829.432	415.723	0.0021	2	GDQELIR	4.07171		0
F004202.dat	F004202.dat	>sp|P0DTC9|NCAP_SARS2 Nucleoprotein OS=Severe acute respiratory syndrome coronavirus 2 OX=2697049 GN=N PE=1 SV=1	3407	1	3::>sp|P0DTC9|NCAP_SARS2 Nucleoprotein OS=Severe acute respiratory syndrome coronavirus 2 OX=2697049 GN=N PE=1 SV=1	45598	7261	1	39.42	23	27	1115.56	1115.56	558.786	0.0005	2	GDQELIRQGT	4.07171		0
F004216.dat	F004216.dat	>sp|P0DTC9|NCAP_SARS2 Nucleoprotein OS=Severe acute respiratory syndrome coronavirus 2 OX=2697049 GN=N PE=1 SV=1	4025	1	3::>sp|P0DTC9|NCAP_SARS2 Nucleoprotein OS=Severe acute respiratory syndrome coronavirus 2 OX=2697049 GN=N PE=1 SV=1	45598	21328	1	69.26	31	31	1393.65	1393.65	697.832	0.003	2	GDQELIRQGTDY	3.70335		0
F004202.dat	F004202.dat	>sp|P0DTC9|NCAP_SARS2 Nucleoprotein OS=Severe acute respiratory syndrome coronavirus 2 OX=2697049 GN=N PE=1 SV=1	1872	1	3::>sp|P0DTC9|NCAP_SARS2 Nucleoprotein OS=Severe acute respiratory syndrome coronavirus 2 OX=2697049 GN=N PE=1 SV=1	45598	7261	1	42.9		31	919.443	919.445	460.73	0.0019	2	GGDGKMKDL	6.86956		0
F004212.dat	F004212.dat	>sp|P0DTC9|NCAP_SARS2 Nucleoprotein OS=Severe acute respiratory syndrome coronavirus 2 OX=2697049 GN=N PE=1 SV=1	5418	1	3::>sp|P0DTC9|NCAP_SARS2 Nucleoprotein OS=Severe acute respiratory syndrome coronavirus 2 OX=2697049 GN=N PE=1 SV=1	45598	22291	1	56.08		32	1608.77	1608.77	537.265	0.0023	3	GGDGKMKDLSPRWY	9.63028		0
F004202.dat	F004202.dat	>sp|P0DTC9|NCAP_SARS2 Nucleoprotein OS=Severe acute respiratory syndrome coronavirus 2 OX=2697049 GN=N PE=1 SV=1	7943	1	3::>sp|P0DTC9|NCAP_SARS2 Nucleoprotein OS=Severe acute respiratory syndrome coronavirus 2 OX=2697049 GN=N PE=1 SV=1	45598	7261	1	28.27	16	32	1912.77	1912.77	638.597	0.0045	3	GGPSDS*TGSNQNGERSGAR	7.04665	Phospho (ST)	0
F004202.dat	F004202.dat	>sp|P0DTC9|NCAP_SARS2 Nucleoprotein OS=Severe acute respiratory syndrome coronavirus 2 OX=2697049 GN=N PE=1 SV=1	9566	1	3::>sp|P0DTC9|NCAP_SARS2 Nucleoprotein OS=Severe acute respiratory syndrome coronavirus 2 OX=2697049 GN=N PE=1 SV=1	45598	7261	1	38	21	34	2255.95	2255.95	752.992	0.0033	3	GGPSDS*TGSNQNGERSGARSKQ	10.0856	Phospho (ST)	0
F004202.dat	F004202.dat	>sp|P0DTC9|NCAP_SARS2 Nucleoprotein OS=Severe acute respiratory syndrome coronavirus 2 OX=2697049 GN=N PE=1 SV=1	6822	1	3::>sp|P0DTC9|NCAP_SARS2 Nucleoprotein OS=Severe acute respiratory syndrome coronavirus 2 OX=2697049 GN=N PE=1 SV=1	45598	7261	1	84.12	26	31	1676.7	1676.7	839.357	0.0017	2	GGPSDSTGSNQNGERSGA	4.07171		0
F004202.dat	F004202.dat	>sp|P0DTC9|NCAP_SARS2 Nucleoprotein OS=Severe acute respiratory syndrome coronavirus 2 OX=2697049 GN=N PE=1 SV=1	7540	1	3::>sp|P0DTC9|NCAP_SARS2 Nucleoprotein OS=Severe acute respiratory syndrome coronavirus 2 OX=2697049 GN=N PE=1 SV=1	45598	7261	1	70.47	28	33	1832.8	1832.8	917.408	0.0014	2	GGPSDSTGSNQNGERSGAR	7.04665		0
F004202.dat	F004202.dat	>sp|P0DTC9|NCAP_SARS2 Nucleoprotein OS=Severe acute respiratory syndrome coronavirus 2 OX=2697049 GN=N PE=1 SV=1	7980	1	3::>sp|P0DTC9|NCAP_SARS2 Nucleoprotein OS=Severe acute respiratory syndrome coronavirus 2 OX=2697049 GN=N PE=1 SV=1	45598	7261	1	47.59	29	33	1919.83	1919.83	640.952	0.0027	3	GGPSDSTGSNQNGERSGARS	7.04665		0
F004212.dat	F004212.dat	>sp|P0DTC9|NCAP_SARS2 Nucleoprotein OS=Severe acute respiratory syndrome coronavirus 2 OX=2697049 GN=N PE=1 SV=1	19122	1	3::>sp|P0DTC9|NCAP_SARS2 Nucleoprotein OS=Severe acute respiratory syndrome coronavirus 2 OX=2697049 GN=N PE=1 SV=1	45598	22291	1	31.54	14	36	2793.27	2793.26	559.66	-0.0005	5	GGPSDSTGSNQNGERSGARS*KQRRPQ	11.944	Phospho (ST)	0
F004216.dat	F004216.dat	>sp|P0DTC9|NCAP_SARS2 Nucleoprotein OS=Severe acute respiratory syndrome coronavirus 2 OX=2697049 GN=N PE=1 SV=1	11075	1	3::>sp|P0DTC9|NCAP_SARS2 Nucleoprotein OS=Severe acute respiratory syndrome coronavirus 2 OX=2697049 GN=N PE=1 SV=1	45598	21328	1	71.8	21	34	2175.99	2175.99	545.004	0.0002	4	GGPSDSTGSNQNGERSGARSKQ	10.0856		0
F004216.dat	F004216.dat	>sp|P0DTC9|NCAP_SARS2 Nucleoprotein OS=Severe acute respiratory syndrome coronavirus 2 OX=2697049 GN=N PE=1 SV=1	18450	1	3::>sp|P0DTC9|NCAP_SARS2 Nucleoprotein OS=Severe acute respiratory syndrome coronavirus 2 OX=2697049 GN=N PE=1 SV=1	45598	21328	1	36.4	16	36	2713.3	2713.3	679.332	0.0004	4	GGPSDSTGSNQNGERSGARSKQRRPQ	11.944		0
F004212.dat	F004212.dat	>sp|P0DTC9|NCAP_SARS2 Nucleoprotein OS=Severe acute respiratory syndrome coronavirus 2 OX=2697049 GN=N PE=1 SV=1	7904	1	3::>sp|P0DTC9|NCAP_SARS2 Nucleoprotein OS=Severe acute respiratory syndrome coronavirus 2 OX=2697049 GN=N PE=1 SV=1	45598	22291	1	32.78	22	31	1969.04	1969.04	657.353	-0.0012	3	GKEDLKFPRGQGVPINTN	9.88481		0
F004212.dat	F004212.dat	>sp|P0DTC9|NCAP_SARS2 Nucleoprotein OS=Severe acute respiratory syndrome coronavirus 2 OX=2697049 GN=N PE=1 SV=1	19699	1	3::>sp|P0DTC9|NCAP_SARS2 Nucleoprotein OS=Severe acute respiratory syndrome coronavirus 2 OX=2697049 GN=N PE=1 SV=1	45598	22291	1	56.41	25	36	2931.44	2931.43	978.152	-0.0014	3	GKEDLKFPRGQGVPINTNSSPDDQIGY	4.45667		0
F004212.dat	F004212.dat	>sp|P0DTC9|NCAP_SARS2 Nucleoprotein OS=Severe acute respiratory syndrome coronavirus 2 OX=2697049 GN=N PE=1 SV=1	20375	1	3::>sp|P0DTC9|NCAP_SARS2 Nucleoprotein OS=Severe acute respiratory syndrome coronavirus 2 OX=2697049 GN=N PE=1 SV=1	45598	22291	1	38.84	22	36	3094.5	3094.51	1032.51	0.0057	3	GKEDLKFPRGQGVPINTNSSPDDQIGYY	4.45667		0
F004212.dat	F004212.dat	>sp|P0DTC9|NCAP_SARS2 Nucleoprotein OS=Severe acute respiratory syndrome coronavirus 2 OX=2697049 GN=N PE=1 SV=1	3974	1	3::>sp|P0DTC9|NCAP_SARS2 Nucleoprotein OS=Severe acute respiratory syndrome coronavirus 2 OX=2697049 GN=N PE=1 SV=1	45598	22291	1	22.06		30	1379.7	1379.7	460.908	0.0013	3	GKMKDLSPRWY	10.1745		0
F004212.dat	F004212.dat	>sp|P0DTC9|NCAP_SARS2 Nucleoprotein OS=Severe acute respiratory syndrome coronavirus 2 OX=2697049 GN=N PE=1 SV=1	1396	1	3::>sp|P0DTC9|NCAP_SARS2 Nucleoprotein OS=Severe acute respiratory syndrome coronavirus 2 OX=2697049 GN=N PE=1 SV=1	45598	22291	1	51.3	24	31	958.451	958.453	480.234	0.0018	2	GLPNNTASW	6.01706		0
F004212.dat	F004212.dat	>sp|P0DTC9|NCAP_SARS2 Nucleoprotein OS=Severe acute respiratory syndrome coronavirus 2 OX=2697049 GN=N PE=1 SV=1	2130	1	3::>sp|P0DTC9|NCAP_SARS2 Nucleoprotein OS=Severe acute respiratory syndrome coronavirus 2 OX=2697049 GN=N PE=1 SV=1	45598	22291	1	55.57	29	29	1105.52	1105.52	553.768	0.0022	2	GLPNNTASWF	6.01706		0
F004202.dat	F004202.dat	>sp|P0DTC9|NCAP_SARS2 Nucleoprotein OS=Severe acute respiratory syndrome coronavirus 2 OX=2697049 GN=N PE=1 SV=1	916	1	3::>sp|P0DTC9|NCAP_SARS2 Nucleoprotein OS=Severe acute respiratory syndrome coronavirus 2 OX=2697049 GN=N PE=1 SV=1	45598	7261	1	23.84		28	782.341	782.343	392.179	0.0011	2	GM*SRIGM*	11.0448	2 Oxidation (M)	0
F004202.dat	F004202.dat	>sp|P0DTC9|NCAP_SARS2 Nucleoprotein OS=Severe acute respiratory syndrome coronavirus 2 OX=2697049 GN=N PE=1 SV=1	6579	1	3::>sp|P0DTC9|NCAP_SARS2 Nucleoprotein OS=Severe acute respiratory syndrome coronavirus 2 OX=2697049 GN=N PE=1 SV=1	45598	7261	1	52.59	24	32	1639.73	1639.73	820.875	0.001	2	GM*SRIGM*EVTPSGTW	6.97313	2 Oxidation (M)	0
F004212.dat	F004212.dat	>sp|P0DTC9|NCAP_SARS2 Nucleoprotein OS=Severe acute respiratory syndrome coronavirus 2 OX=2697049 GN=N PE=1 SV=1	5514	1	3::>sp|P0DTC9|NCAP_SARS2 Nucleoprotein OS=Severe acute respiratory syndrome coronavirus 2 OX=2697049 GN=N PE=1 SV=1	45598	22291	1	63.84	23	32	1623.74	1623.74	812.878	0.0019	2	GM*SRIGMEVTPSGTW	6.97313	Oxidation (M)	0
F004202.dat	F004202.dat	>sp|P0DTC9|NCAP_SARS2 Nucleoprotein OS=Severe acute respiratory syndrome coronavirus 2 OX=2697049 GN=N PE=1 SV=1	7098	1	3::>sp|P0DTC9|NCAP_SARS2 Nucleoprotein OS=Severe acute respiratory syndrome coronavirus 2 OX=2697049 GN=N PE=1 SV=1	45598	7261	1	37.72	17	33	1736.82	1736.82	869.417	-0.0029	2	GM*SRIGMEVTPSGTWL	6.97313	Oxidation (M)	0
F004212.dat	F004212.dat	>sp|P0DTC9|NCAP_SARS2 Nucleoprotein OS=Severe acute respiratory syndrome coronavirus 2 OX=2697049 GN=N PE=1 SV=1	568	1	3::>sp|P0DTC9|NCAP_SARS2 Nucleoprotein OS=Severe acute respiratory syndrome coronavirus 2 OX=2697049 GN=N PE=1 SV=1	45598	22291	1	47.47		31	750.352	750.354	376.184	0.0018	2	GMSRIGM	11.0448		0
F004202.dat	F004202.dat	>sp|P0DTC9|NCAP_SARS2 Nucleoprotein OS=Severe acute respiratory syndrome coronavirus 2 OX=2697049 GN=N PE=1 SV=1	829	1	3::>sp|P0DTC9|NCAP_SARS2 Nucleoprotein OS=Severe acute respiratory syndrome coronavirus 2 OX=2697049 GN=N PE=1 SV=1	45598	7261	1	32.43		30	766.347	766.348	384.181	0.0013	2	GMSRIGM*	11.0448	Oxidation (M)	0
F004202.dat	F004202.dat	>sp|P0DTC9|NCAP_SARS2 Nucleoprotein OS=Severe acute respiratory syndrome coronavirus 2 OX=2697049 GN=N PE=1 SV=1	6483	1	3::>sp|P0DTC9|NCAP_SARS2 Nucleoprotein OS=Severe acute respiratory syndrome coronavirus 2 OX=2697049 GN=N PE=1 SV=1	45598	7261	1	68.72	21	32	1623.74	1623.74	812.875	-0.0022	2	GMSRIGM*EVTPSGTW	6.97313	Oxidation (M)	0
F004212.dat	F004212.dat	>sp|P0DTC9|NCAP_SARS2 Nucleoprotein OS=Severe acute respiratory syndrome coronavirus 2 OX=2697049 GN=N PE=1 SV=1	5400	1	3::>sp|P0DTC9|NCAP_SARS2 Nucleoprotein OS=Severe acute respiratory syndrome coronavirus 2 OX=2697049 GN=N PE=1 SV=1	45598	22291	1	77.2	32	32	1607.74	1607.75	804.881	0.0032	2	GMSRIGMEVTPSGTW	6.97313		0
F004212.dat	F004212.dat	>sp|P0DTC9|NCAP_SARS2 Nucleoprotein OS=Severe acute respiratory syndrome coronavirus 2 OX=2697049 GN=N PE=1 SV=1	6278	1	3::>sp|P0DTC9|NCAP_SARS2 Nucleoprotein OS=Severe acute respiratory syndrome coronavirus 2 OX=2697049 GN=N PE=1 SV=1	45598	22291	1	83.67	24	32	1720.83	1720.83	574.617	0.0021	3	GMSRIGMEVTPSGTWL	6.97313		0
F004212.dat	F004212.dat	>sp|P0DTC9|NCAP_SARS2 Nucleoprotein OS=Severe acute respiratory syndrome coronavirus 2 OX=2697049 GN=N PE=1 SV=1	6215	1	3::>sp|P0DTC9|NCAP_SARS2 Nucleoprotein OS=Severe acute respiratory syndrome coronavirus 2 OX=2697049 GN=N PE=1 SV=1	45598	22291	1	93.62	26	32	1711.78	1711.78	856.898	0.0006	2	GNFGDQELIRQGTDY	3.70335		0
F004212.dat	F004212.dat	>sp|P0DTC9|NCAP_SARS2 Nucleoprotein OS=Severe acute respiratory syndrome coronavirus 2 OX=2697049 GN=N PE=1 SV=1	5167	1	3::>sp|P0DTC9|NCAP_SARS2 Nucleoprotein OS=Severe acute respiratory syndrome coronavirus 2 OX=2697049 GN=N PE=1 SV=1	45598	22291	1	21.92	23	32	1577.75	1577.75	526.924	0.0031	3	GPQNQRNAPRIT*F	12.4013	Phospho (ST)	0
F004212.dat	F004212.dat	>sp|P0DTC9|NCAP_SARS2 Nucleoprotein OS=Severe acute respiratory syndrome coronavirus 2 OX=2697049 GN=N PE=1 SV=1	4642	1	3::>sp|P0DTC9|NCAP_SARS2 Nucleoprotein OS=Severe acute respiratory syndrome coronavirus 2 OX=2697049 GN=N PE=1 SV=1	45598	22291	1	25.3	16	30	1497.78	1497.78	500.268	0.0022	3	GPQNQRNAPRITF	12.4013		0
F004212.dat	F004212.dat	>sp|P0DTC9|NCAP_SARS2 Nucleoprotein OS=Severe acute respiratory syndrome coronavirus 2 OX=2697049 GN=N PE=1 SV=1	3836	1	3::>sp|P0DTC9|NCAP_SARS2 Nucleoprotein OS=Severe acute respiratory syndrome coronavirus 2 OX=2697049 GN=N PE=1 SV=1	45598	22291	1	27.36	22	30	1345.65	1345.65	673.832	0.0014	2	GRRGPEQTQGNF	10.8875		0
F004202.dat	F004202.dat	>sp|P0DTC9|NCAP_SARS2 Nucleoprotein OS=Severe acute respiratory syndrome coronavirus 2 OX=2697049 GN=N PE=1 SV=1	5935	1	3::>sp|P0DTC9|NCAP_SARS2 Nucleoprotein OS=Severe acute respiratory syndrome coronavirus 2 OX=2697049 GN=N PE=1 SV=1	45598	7261	1	30.98	16	32	1517.7	1517.7	506.906	0.0005	3	GRRGPEQTQGNFGD	7.04665		0
F004212.dat	F004212.dat	>sp|P0DTC9|NCAP_SARS2 Nucleoprotein OS=Severe acute respiratory syndrome coronavirus 2 OX=2697049 GN=N PE=1 SV=1	6576	1	3::>sp|P0DTC9|NCAP_SARS2 Nucleoprotein OS=Severe acute respiratory syndrome coronavirus 2 OX=2697049 GN=N PE=1 SV=1	45598	22291	1	65.91	25	33	1774.8	1774.8	592.607	0.002	3	GRRGPEQTQGNFGDQE	4.44007		0
F004212.dat	F004212.dat	>sp|P0DTC9|NCAP_SARS2 Nucleoprotein OS=Severe acute respiratory syndrome coronavirus 2 OX=2697049 GN=N PE=1 SV=1	7354	1	3::>sp|P0DTC9|NCAP_SARS2 Nucleoprotein OS=Severe acute respiratory syndrome coronavirus 2 OX=2697049 GN=N PE=1 SV=1	45598	22291	1	54.85	22	33	1887.88	1887.89	630.302	0.0031	3	GRRGPEQTQGNFGDQEL	4.44007		0
F004216.dat	F004216.dat	>sp|P0DTC9|NCAP_SARS2 Nucleoprotein OS=Severe acute respiratory syndrome coronavirus 2 OX=2697049 GN=N PE=1 SV=1	10644	1	3::>sp|P0DTC9|NCAP_SARS2 Nucleoprotein OS=Severe acute respiratory syndrome coronavirus 2 OX=2697049 GN=N PE=1 SV=1	45598	21328	1	35.67	17	33	2157.07	2157.07	540.275	0.0037	4	GRRGPEQTQGNFGDQELIR	7.16048		0
F004212.dat	F004212.dat	>sp|P0DTC9|NCAP_SARS2 Nucleoprotein OS=Severe acute respiratory syndrome coronavirus 2 OX=2697049 GN=N PE=1 SV=1	14705	1	3::>sp|P0DTC9|NCAP_SARS2 Nucleoprotein OS=Severe acute respiratory syndrome coronavirus 2 OX=2697049 GN=N PE=1 SV=1	45598	22291	1	38.67	19	34	2285.13	2285.12	762.715	-0.0023	3	GRRGPEQTQGNFGDQELIRQ	7.16048		0
F004202.dat	F004202.dat	>sp|P0DTC9|NCAP_SARS2 Nucleoprotein OS=Severe acute respiratory syndrome coronavirus 2 OX=2697049 GN=N PE=1 SV=1	11062	1	3::>sp|P0DTC9|NCAP_SARS2 Nucleoprotein OS=Severe acute respiratory syndrome coronavirus 2 OX=2697049 GN=N PE=1 SV=1	45598	7261	1	70.66	22	36	2721.29	2721.29	908.104	0.003	3	GRRGPEQTQGNFGDQELIRQGTDY	4.56024		0
F004202.dat	F004202.dat	>sp|P0DTC9|NCAP_SARS2 Nucleoprotein OS=Severe acute respiratory syndrome coronavirus 2 OX=2697049 GN=N PE=1 SV=1	552	1	3::>sp|P0DTC9|NCAP_SARS2 Nucleoprotein OS=Severe acute respiratory syndrome coronavirus 2 OX=2697049 GN=N PE=1 SV=1	45598	7261	1	20.6	21	27	718.343	718.345	360.18	0.0014	2	GTSPARM	11.0448		0
F004202.dat	F004202.dat	>sp|P0DTC9|NCAP_SARS2 Nucleoprotein OS=Severe acute respiratory syndrome coronavirus 2 OX=2697049 GN=N PE=1 SV=1	1131	1	3::>sp|P0DTC9|NCAP_SARS2 Nucleoprotein OS=Severe acute respiratory syndrome coronavirus 2 OX=2697049 GN=N PE=1 SV=1	45598	7261	1	27.87	29	31	819.449	819.45	410.733	0.0013	2	GTTLPKGF	10.0939		0
F004202.dat	F004202.dat	>sp|P0DTC9|NCAP_SARS2 Nucleoprotein OS=Severe acute respiratory syndrome coronavirus 2 OX=2697049 GN=N PE=1 SV=1	2409	1	3::>sp|P0DTC9|NCAP_SARS2 Nucleoprotein OS=Severe acute respiratory syndrome coronavirus 2 OX=2697049 GN=N PE=1 SV=1	45598	7261	1	24.82	28	29	982.512	982.511	492.263	-0.0015	2	GTTLPKGFY	9.71724		0
F004212.dat	F004212.dat	>sp|P0DTC9|NCAP_SARS2 Nucleoprotein OS=Severe acute respiratory syndrome coronavirus 2 OX=2697049 GN=N PE=1 SV=1	6016	1	3::>sp|P0DTC9|NCAP_SARS2 Nucleoprotein OS=Severe acute respiratory syndrome coronavirus 2 OX=2697049 GN=N PE=1 SV=1	45598	22291	1	73.85	28	32	1675.77	1675.77	838.894	0.0045	2	GVPINTNSSPDDQIGY	2.92316		0
F004212.dat	F004212.dat	>sp|P0DTC9|NCAP_SARS2 Nucleoprotein OS=Severe acute respiratory syndrome coronavirus 2 OX=2697049 GN=N PE=1 SV=1	9520	1	3::>sp|P0DTC9|NCAP_SARS2 Nucleoprotein OS=Severe acute respiratory syndrome coronavirus 2 OX=2697049 GN=N PE=1 SV=1	45598	22291	1	40.55	21	31	2106.1	2106.1	703.04	0.0025	3	HGKEDLKFPRGQGVPINTN	9.88481		0
F004212.dat	F004212.dat	>sp|P0DTC9|NCAP_SARS2 Nucleoprotein OS=Severe acute respiratory syndrome coronavirus 2 OX=2697049 GN=N PE=1 SV=1	20251	1	3::>sp|P0DTC9|NCAP_SARS2 Nucleoprotein OS=Severe acute respiratory syndrome coronavirus 2 OX=2697049 GN=N PE=1 SV=1	45598	22291	1	28.84	20	36	3068.5	3068.5	1023.84	0.0053	3	HGKEDLKFPRGQGVPINTNSSPDDQIGY	5.32896		0
F004212.dat	F004212.dat	>sp|P0DTC9|NCAP_SARS2 Nucleoprotein OS=Severe acute respiratory syndrome coronavirus 2 OX=2697049 GN=N PE=1 SV=1	1744	1	3::>sp|P0DTC9|NCAP_SARS2 Nucleoprotein OS=Severe acute respiratory syndrome coronavirus 2 OX=2697049 GN=N PE=1 SV=1	45598	22291	1	49.93		27	1025.51	1025.51	513.762	0.0005	2	HWPQIAQF	7.84224		0
F004202.dat	F004202.dat	>sp|P0DTC9|NCAP_SARS2 Nucleoprotein OS=Severe acute respiratory syndrome coronavirus 2 OX=2697049 GN=N PE=1 SV=1	611	1	3::>sp|P0DTC9|NCAP_SARS2 Nucleoprotein OS=Severe acute respiratory syndrome coronavirus 2 OX=2697049 GN=N PE=1 SV=1	45598	7261	1	22.35		24	727.398	727.399	364.707	0.001	2	IGTRNPA	11.0448		0
F004202.dat	F004202.dat	>sp|P0DTC9|NCAP_SARS2 Nucleoprotein OS=Severe acute respiratory syndrome coronavirus 2 OX=2697049 GN=N PE=1 SV=1	2132	1	3::>sp|P0DTC9|NCAP_SARS2 Nucleoprotein OS=Severe acute respiratory syndrome coronavirus 2 OX=2697049 GN=N PE=1 SV=1	45598	7261	1	34.12	22	26	955.484	955.485	478.75	0.0014	2	IGTRNPANN	11.0448		0
F004212.dat	F004212.dat	>sp|P0DTC9|NCAP_SARS2 Nucleoprotein OS=Severe acute respiratory syndrome coronavirus 2 OX=2697049 GN=N PE=1 SV=1	4140	1	3::>sp|P0DTC9|NCAP_SARS2 Nucleoprotein OS=Severe acute respiratory syndrome coronavirus 2 OX=2697049 GN=N PE=1 SV=1	45598	22291	1	48.09		26	1422.79	1422.8	712.405	0.0007	2	IGTRNPANNAAIVL	11.0448		0
F004212.dat	F004212.dat	>sp|P0DTC9|NCAP_SARS2 Nucleoprotein OS=Severe acute respiratory syndrome coronavirus 2 OX=2697049 GN=N PE=1 SV=1	7470	1	3::>sp|P0DTC9|NCAP_SARS2 Nucleoprotein OS=Severe acute respiratory syndrome coronavirus 2 OX=2697049 GN=N PE=1 SV=1	45598	22291	1	27.09		29	1900.03	1900.03	634.352	0.0032	3	IKLDDKDPNFKDQVIL	4.34285		0
F004202.dat	F004202.dat	>sp|P0DTC9|NCAP_SARS2 Nucleoprotein OS=Severe acute respiratory syndrome coronavirus 2 OX=2697049 GN=N PE=1 SV=1	4035	1	3::>sp|P0DTC9|NCAP_SARS2 Nucleoprotein OS=Severe acute respiratory syndrome coronavirus 2 OX=2697049 GN=N PE=1 SV=1	45598	7261	1	34.44	21	28	1204.62	1204.63	402.549	0.0024	3	IRGGDGKM*KDL	9.88481	Oxidation (M)	0
F004212.dat	F004212.dat	>sp|P0DTC9|NCAP_SARS2 Nucleoprotein OS=Severe acute respiratory syndrome coronavirus 2 OX=2697049 GN=N PE=1 SV=1	7433	1	3::>sp|P0DTC9|NCAP_SARS2 Nucleoprotein OS=Severe acute respiratory syndrome coronavirus 2 OX=2697049 GN=N PE=1 SV=1	45598	22291	1	22.61	18	32	1893.95	1893.95	474.496	0.003	4	IRGGDGKM*KDLSPRWY	10.1726	Oxidation (M)	0
F004212.dat	F004212.dat	>sp|P0DTC9|NCAP_SARS2 Nucleoprotein OS=Severe acute respiratory syndrome coronavirus 2 OX=2697049 GN=N PE=1 SV=1	2796	1	3::>sp|P0DTC9|NCAP_SARS2 Nucleoprotein OS=Severe acute respiratory syndrome coronavirus 2 OX=2697049 GN=N PE=1 SV=1	45598	22291	1	48.3		28	1188.63	1188.63	397.217	0.0006	3	IRGGDGKMKDL	9.88481		0
F004212.dat	F004212.dat	>sp|P0DTC9|NCAP_SARS2 Nucleoprotein OS=Severe acute respiratory syndrome coronavirus 2 OX=2697049 GN=N PE=1 SV=1	6255	1	3::>sp|P0DTC9|NCAP_SARS2 Nucleoprotein OS=Severe acute respiratory syndrome coronavirus 2 OX=2697049 GN=N PE=1 SV=1	45598	22291	1	38.59	23	31	1714.89	1714.89	429.731	0.0004	4	IRGGDGKMKDLSPRW	10.5741		0
F004212.dat	F004212.dat	>sp|P0DTC9|NCAP_SARS2 Nucleoprotein OS=Severe acute respiratory syndrome coronavirus 2 OX=2697049 GN=N PE=1 SV=1	7228	1	3::>sp|P0DTC9|NCAP_SARS2 Nucleoprotein OS=Severe acute respiratory syndrome coronavirus 2 OX=2697049 GN=N PE=1 SV=1	45598	22291	1	88.82	30	32	1877.96	1877.96	626.993	0.0014	3	IRGGDGKMKDLSPRWY	10.1726		0
F004212.dat	F004212.dat	>sp|P0DTC9|NCAP_SARS2 Nucleoprotein OS=Severe acute respiratory syndrome coronavirus 2 OX=2697049 GN=N PE=1 SV=1	981	1	3::>sp|P0DTC9|NCAP_SARS2 Nucleoprotein OS=Severe acute respiratory syndrome coronavirus 2 OX=2697049 GN=N PE=1 SV=1	45598	22291	1	43.8		32	851.414	851.415	426.715	0.001	2	IRQGTDY	6.69369		0
F004212.dat	F004212.dat	>sp|P0DTC9|NCAP_SARS2 Nucleoprotein OS=Severe acute respiratory syndrome coronavirus 2 OX=2697049 GN=N PE=1 SV=1	2089	1	3::>sp|P0DTC9|NCAP_SARS2 Nucleoprotein OS=Severe acute respiratory syndrome coronavirus 2 OX=2697049 GN=N PE=1 SV=1	45598	22291	1	57.41		29	1099.55	1099.55	550.783	0.0012	2	KADETQALPQ	4.07171		0
F004202.dat	F004202.dat	>sp|P0DTC9|NCAP_SARS2 Nucleoprotein OS=Severe acute respiratory syndrome coronavirus 2 OX=2697049 GN=N PE=1 SV=1	7044	1	3::>sp|P0DTC9|NCAP_SARS2 Nucleoprotein OS=Severe acute respiratory syndrome coronavirus 2 OX=2697049 GN=N PE=1 SV=1	45598	7261	1	77.27		28	1726.96	1726.96	864.487	0.0026	2	KDKKKKADETQALPQ	10.0485		0
F004202.dat	F004202.dat	>sp|P0DTC9|NCAP_SARS2 Nucleoprotein OS=Severe acute respiratory syndrome coronavirus 2 OX=2697049 GN=N PE=1 SV=1	1743	1	3::>sp|P0DTC9|NCAP_SARS2 Nucleoprotein OS=Severe acute respiratory syndrome coronavirus 2 OX=2697049 GN=N PE=1 SV=1	45598	7261	1	34.16	23	28	900.482	900.484	451.249	0.0018	2	KDLSPRW	10.0919		0
F004212.dat	F004212.dat	>sp|P0DTC9|NCAP_SARS2 Nucleoprotein OS=Severe acute respiratory syndrome coronavirus 2 OX=2697049 GN=N PE=1 SV=1	1850	1	3::>sp|P0DTC9|NCAP_SARS2 Nucleoprotein OS=Severe acute respiratory syndrome coronavirus 2 OX=2697049 GN=N PE=1 SV=1	45598	22291	1	46.31		28	1063.55	1063.55	532.78	0.0002	2	KDLSPRWY	9.71724		0
F004212.dat	F004212.dat	>sp|P0DTC9|NCAP_SARS2 Nucleoprotein OS=Severe acute respiratory syndrome coronavirus 2 OX=2697049 GN=N PE=1 SV=1	17698	1	3::>sp|P0DTC9|NCAP_SARS2 Nucleoprotein OS=Severe acute respiratory syndrome coronavirus 2 OX=2697049 GN=N PE=1 SV=1	45598	22291	1	34.62	23	34	2592.27	2592.27	865.098	0.0048	3	KDLSPRWYFYYLGTGPEAGLPY	6.79921		0
F004216.dat	F004216.dat	>sp|P0DTC9|NCAP_SARS2 Nucleoprotein OS=Severe acute respiratory syndrome coronavirus 2 OX=2697049 GN=N PE=1 SV=1	909	1	3::>sp|P0DTC9|NCAP_SARS2 Nucleoprotein OS=Severe acute respiratory syndrome coronavirus 2 OX=2697049 GN=N PE=1 SV=1	45598	21328	1	47.37		29	827.512	827.513	414.764	0.001	2	KDQVILL	6.74864		0
F004212.dat	F004212.dat	>sp|P0DTC9|NCAP_SARS2 Nucleoprotein OS=Severe acute respiratory syndrome coronavirus 2 OX=2697049 GN=N PE=1 SV=1	2079	1	3::>sp|P0DTC9|NCAP_SARS2 Nucleoprotein OS=Severe acute respiratory syndrome coronavirus 2 OX=2697049 GN=N PE=1 SV=1	45598	22291	1	27.45		25	1097.63	1097.64	366.886	0.0015	3	KFPRGQGVPI	11.4887		0
F004212.dat	F004212.dat	>sp|P0DTC9|NCAP_SARS2 Nucleoprotein OS=Severe acute respiratory syndrome coronavirus 2 OX=2697049 GN=N PE=1 SV=1	3026	1	3::>sp|P0DTC9|NCAP_SARS2 Nucleoprotein OS=Severe acute respiratory syndrome coronavirus 2 OX=2697049 GN=N PE=1 SV=1	45598	22291	1	35.57	24	27	1211.68	1211.68	404.9	0.0015	3	KFPRGQGVPIN	11.4887		0
F004202.dat	F004202.dat	>sp|P0DTC9|NCAP_SARS2 Nucleoprotein OS=Severe acute respiratory syndrome coronavirus 2 OX=2697049 GN=N PE=1 SV=1	4707	1	3::>sp|P0DTC9|NCAP_SARS2 Nucleoprotein OS=Severe acute respiratory syndrome coronavirus 2 OX=2697049 GN=N PE=1 SV=1	45598	7261	1	26.72	20	27	1312.73	1312.73	657.37	0.001	2	KFPRGQGVPINT	11.4887		0
F004212.dat	F004212.dat	>sp|P0DTC9|NCAP_SARS2 Nucleoprotein OS=Severe acute respiratory syndrome coronavirus 2 OX=2697049 GN=N PE=1 SV=1	4168	1	3::>sp|P0DTC9|NCAP_SARS2 Nucleoprotein OS=Severe acute respiratory syndrome coronavirus 2 OX=2697049 GN=N PE=1 SV=1	45598	22291	1	54.05		28	1426.77	1426.77	714.392	0.0015	2	KFPRGQGVPINTN	11.4887		0
F004202.dat	F004202.dat	>sp|P0DTC9|NCAP_SARS2 Nucleoprotein OS=Severe acute respiratory syndrome coronavirus 2 OX=2697049 GN=N PE=1 SV=1	5904	1	3::>sp|P0DTC9|NCAP_SARS2 Nucleoprotein OS=Severe acute respiratory syndrome coronavirus 2 OX=2697049 GN=N PE=1 SV=1	45598	7261	1	26.06	17	29	1513.8	1513.8	757.909	0.0038	2	KFPRGQGVPINTNS	11.4887		0
F004202.dat	F004202.dat	>sp|P0DTC9|NCAP_SARS2 Nucleoprotein OS=Severe acute respiratory syndrome coronavirus 2 OX=2697049 GN=N PE=1 SV=1	7451	1	3::>sp|P0DTC9|NCAP_SARS2 Nucleoprotein OS=Severe acute respiratory syndrome coronavirus 2 OX=2697049 GN=N PE=1 SV=1	45598	7261	1	29.74	18	32	1812.91	1812.91	605.311	0.0003	3	KFPRGQGVPINTNSSPD	10.0919		0
F004212.dat	F004212.dat	>sp|P0DTC9|NCAP_SARS2 Nucleoprotein OS=Severe acute respiratory syndrome coronavirus 2 OX=2697049 GN=N PE=1 SV=1	16115	1	3::>sp|P0DTC9|NCAP_SARS2 Nucleoprotein OS=Severe acute respiratory syndrome coronavirus 2 OX=2697049 GN=N PE=1 SV=1	45598	22291	1	61.62	24	34	2389.17	2389.17	797.397	0.003	3	KFPRGQGVPINTNSSPDDQIGY	6.81899		0
F004212.dat	F004212.dat	>sp|P0DTC9|NCAP_SARS2 Nucleoprotein OS=Severe acute respiratory syndrome coronavirus 2 OX=2697049 GN=N PE=1 SV=1	17517	1	3::>sp|P0DTC9|NCAP_SARS2 Nucleoprotein OS=Severe acute respiratory syndrome coronavirus 2 OX=2697049 GN=N PE=1 SV=1	45598	22291	1	63.79	26	35	2552.23	2552.23	851.752	0.0045	3	KFPRGQGVPINTNSSPDDQIGYY	6.76404		0
F004212.dat	F004212.dat	>sp|P0DTC9|NCAP_SARS2 Nucleoprotein OS=Severe acute respiratory syndrome coronavirus 2 OX=2697049 GN=N PE=1 SV=1	432	1	3::>sp|P0DTC9|NCAP_SARS2 Nucleoprotein OS=Severe acute respiratory syndrome coronavirus 2 OX=2697049 GN=N PE=1 SV=1	45598	22291	1	24.82		28	694.355	694.356	348.185	0.0007	2	KHWPQ	10.0939		0
F004202.dat	F004202.dat	>sp|P0DTC9|NCAP_SARS2 Nucleoprotein OS=Severe acute respiratory syndrome coronavirus 2 OX=2697049 GN=N PE=1 SV=1	1592	1	3::>sp|P0DTC9|NCAP_SARS2 Nucleoprotein OS=Severe acute respiratory syndrome coronavirus 2 OX=2697049 GN=N PE=1 SV=1	45598	7261	1	25.26	14	20	878.476	878.478	440.246	0.0016	2	KHWPQIA	10.0939		0
F004202.dat	F004202.dat	>sp|P0DTC9|NCAP_SARS2 Nucleoprotein OS=Severe acute respiratory syndrome coronavirus 2 OX=2697049 GN=N PE=1 SV=1	2602	1	3::>sp|P0DTC9|NCAP_SARS2 Nucleoprotein OS=Severe acute respiratory syndrome coronavirus 2 OX=2697049 GN=N PE=1 SV=1	45598	7261	1	36.78		29	1006.53	1006.54	504.275	0.0012	2	KHWPQIAQ	10.0939		0
F004212.dat	F004212.dat	>sp|P0DTC9|NCAP_SARS2 Nucleoprotein OS=Severe acute respiratory syndrome coronavirus 2 OX=2697049 GN=N PE=1 SV=1	2623	1	3::>sp|P0DTC9|NCAP_SARS2 Nucleoprotein OS=Severe acute respiratory syndrome coronavirus 2 OX=2697049 GN=N PE=1 SV=1	45598	22291	1	44.58		26	1153.6	1153.61	577.81	0.0021	2	KHWPQIAQF	10.0939		0
F004212.dat	F004212.dat	>sp|P0DTC9|NCAP_SARS2 Nucleoprotein OS=Severe acute respiratory syndrome coronavirus 2 OX=2697049 GN=N PE=1 SV=1	6664	1	3::>sp|P0DTC9|NCAP_SARS2 Nucleoprotein OS=Severe acute respiratory syndrome coronavirus 2 OX=2697049 GN=N PE=1 SV=1	45598	22291	1	39.18	23	31	1784.9	1784.9	595.975	0.0018	3	KHWPQIAQFAPSASAF	10.0939		0
F004212.dat	F004212.dat	>sp|P0DTC9|NCAP_SARS2 Nucleoprotein OS=Severe acute respiratory syndrome coronavirus 2 OX=2697049 GN=N PE=1 SV=1	7709	1	3::>sp|P0DTC9|NCAP_SARS2 Nucleoprotein OS=Severe acute respiratory syndrome coronavirus 2 OX=2697049 GN=N PE=1 SV=1	45598	22291	1	43.94	19	32	1931.97	1931.97	644.998	0.003	3	KHWPQIAQFAPSASAFF	10.0939		0
F004202.dat	F004202.dat	>sp|P0DTC9|NCAP_SARS2 Nucleoprotein OS=Severe acute respiratory syndrome coronavirus 2 OX=2697049 GN=N PE=1 SV=1	4962	1	3::>sp|P0DTC9|NCAP_SARS2 Nucleoprotein OS=Severe acute respiratory syndrome coronavirus 2 OX=2697049 GN=N PE=1 SV=1	45598	7261	1	58.05		29	1355.74	1355.74	678.879	0.0023	2	KKKADETQALPQ	9.76072		0
F004202.dat	F004202.dat	>sp|P0DTC9|NCAP_SARS2 Nucleoprotein OS=Severe acute respiratory syndrome coronavirus 2 OX=2697049 GN=N PE=1 SV=1	5706	1	3::>sp|P0DTC9|NCAP_SARS2 Nucleoprotein OS=Severe acute respiratory syndrome coronavirus 2 OX=2697049 GN=N PE=1 SV=1	45598	7261	1	76.05		27	1483.84	1483.84	742.926	0.0011	2	KKKKADETQALPQ	10.1623		0
F004212.dat	F004212.dat	>sp|P0DTC9|NCAP_SARS2 Nucleoprotein OS=Severe acute respiratory syndrome coronavirus 2 OX=2697049 GN=N PE=1 SV=1	7974	1	3::>sp|P0DTC9|NCAP_SARS2 Nucleoprotein OS=Severe acute respiratory syndrome coronavirus 2 OX=2697049 GN=N PE=1 SV=1	45598	22291	1	51.04	27	33	1981.98	1981.98	661.667	0.0019	3	KKQQT*VTLLPAADLDDF	4.16893	Phospho (ST)	0
F004212.dat	F004212.dat	>sp|P0DTC9|NCAP_SARS2 Nucleoprotein OS=Severe acute respiratory syndrome coronavirus 2 OX=2697049 GN=N PE=1 SV=1	16798	1	3::>sp|P0DTC9|NCAP_SARS2 Nucleoprotein OS=Severe acute respiratory syndrome coronavirus 2 OX=2697049 GN=N PE=1 SV=1	45598	22291	1	70.17	22	33	2438.25	2438.25	813.756	0.0005	3	KKQQT*VTLLPAADLDDFSKQL	6.93282	Phospho (ST)	0
F004212.dat	F004212.dat	>sp|P0DTC9|NCAP_SARS2 Nucleoprotein OS=Severe acute respiratory syndrome coronavirus 2 OX=2697049 GN=N PE=1 SV=1	18337	1	3::>sp|P0DTC9|NCAP_SARS2 Nucleoprotein OS=Severe acute respiratory syndrome coronavirus 2 OX=2697049 GN=N PE=1 SV=1	45598	22291	1	64.62	29	34	2694.36	2694.37	899.13	0.0041	3	KKQQT*VTLLPAADLDDFSKQLQQ	6.93282	Phospho (ST)	0
F004212.dat	F004212.dat	>sp|P0DTC9|NCAP_SARS2 Nucleoprotein OS=Severe acute respiratory syndrome coronavirus 2 OX=2697049 GN=N PE=1 SV=1	19632	1	3::>sp|P0DTC9|NCAP_SARS2 Nucleoprotein OS=Severe acute respiratory syndrome coronavirus 2 OX=2697049 GN=N PE=1 SV=1	45598	22291	1	59.71	25	36	2912.44	2912.44	971.82	0.0027	3	KKQQT*VTLLPAADLDDFSKQLQQSM	6.93282	Phospho (ST)	0
F004212.dat	F004212.dat	>sp|P0DTC9|NCAP_SARS2 Nucleoprotein OS=Severe acute respiratory syndrome coronavirus 2 OX=2697049 GN=N PE=1 SV=1	7967	1	3::>sp|P0DTC9|NCAP_SARS2 Nucleoprotein OS=Severe acute respiratory syndrome coronavirus 2 OX=2697049 GN=N PE=1 SV=1	45598	22291	1	62.42	24	33	1981.98	1981.97	991.995	-0.0015	2	KKQQTVT*LLPAADLDDF	4.16893	Phospho (ST)	0
F004212.dat	F004212.dat	>sp|P0DTC9|NCAP_SARS2 Nucleoprotein OS=Severe acute respiratory syndrome coronavirus 2 OX=2697049 GN=N PE=1 SV=1	1837	1	3::>sp|P0DTC9|NCAP_SARS2 Nucleoprotein OS=Severe acute respiratory syndrome coronavirus 2 OX=2697049 GN=N PE=1 SV=1	45598	22291	1	28.72		23	1057.65	1057.65	529.832	0.001	2	KKQQTVTLL	10.5947		0
F004202.dat	F004202.dat	>sp|P0DTC9|NCAP_SARS2 Nucleoprotein OS=Severe acute respiratory syndrome coronavirus 2 OX=2697049 GN=N PE=1 SV=1	3701	1	3::>sp|P0DTC9|NCAP_SARS2 Nucleoprotein OS=Severe acute respiratory syndrome coronavirus 2 OX=2697049 GN=N PE=1 SV=1	45598	7261	1	21.95		25	1154.7	1154.71	578.36	0.0028	2	KKQQTVTLLP	10.5947		0
F004212.dat	F004212.dat	>sp|P0DTC9|NCAP_SARS2 Nucleoprotein OS=Severe acute respiratory syndrome coronavirus 2 OX=2697049 GN=N PE=1 SV=1	3076	1	3::>sp|P0DTC9|NCAP_SARS2 Nucleoprotein OS=Severe acute respiratory syndrome coronavirus 2 OX=2697049 GN=N PE=1 SV=1	45598	22291	1	28.28	21	25	1225.74	1225.74	409.587	0.001	3	KKQQTVTLLPA	10.5947		0
F004212.dat	F004212.dat	>sp|P0DTC9|NCAP_SARS2 Nucleoprotein OS=Severe acute respiratory syndrome coronavirus 2 OX=2697049 GN=N PE=1 SV=1	4860	1	3::>sp|P0DTC9|NCAP_SARS2 Nucleoprotein OS=Severe acute respiratory syndrome coronavirus 2 OX=2697049 GN=N PE=1 SV=1	45598	22291	1	22.47		25	1524.89	1524.89	509.304	0.0019	3	KKQQTVTLLPAADL	9.88481		0
F004212.dat	F004212.dat	>sp|P0DTC9|NCAP_SARS2 Nucleoprotein OS=Severe acute respiratory syndrome coronavirus 2 OX=2697049 GN=N PE=1 SV=1	7508	1	3::>sp|P0DTC9|NCAP_SARS2 Nucleoprotein OS=Severe acute respiratory syndrome coronavirus 2 OX=2697049 GN=N PE=1 SV=1	45598	22291	1	48.38	23	30	1902.01	1902.01	635.01	-0.0002	3	KKQQTVTLLPAADLDDF	4.16893		0
F004216.dat	F004216.dat	>sp|P0DTC9|NCAP_SARS2 Nucleoprotein OS=Severe acute respiratory syndrome coronavirus 2 OX=2697049 GN=N PE=1 SV=1	13930	1	3::>sp|P0DTC9|NCAP_SARS2 Nucleoprotein OS=Severe acute respiratory syndrome coronavirus 2 OX=2697049 GN=N PE=1 SV=1	45598	21328	1	82.08	22	31	2245.2	2245.2	749.407	0.003	3	KKQQTVTLLPAADLDDFSKQ	6.93282		0
F004212.dat	F004212.dat	>sp|P0DTC9|NCAP_SARS2 Nucleoprotein OS=Severe acute respiratory syndrome coronavirus 2 OX=2697049 GN=N PE=1 SV=1	15776	1	3::>sp|P0DTC9|NCAP_SARS2 Nucleoprotein OS=Severe acute respiratory syndrome coronavirus 2 OX=2697049 GN=N PE=1 SV=1	45598	22291	1	94.8	19	30	2358.28	2358.28	787.102	0.0043	3	KKQQTVTLLPAADLDDFSKQL	6.93282		0
F004212.dat	F004212.dat	>sp|P0DTC9|NCAP_SARS2 Nucleoprotein OS=Severe acute respiratory syndrome coronavirus 2 OX=2697049 GN=N PE=1 SV=1	19281	1	3::>sp|P0DTC9|NCAP_SARS2 Nucleoprotein OS=Severe acute respiratory syndrome coronavirus 2 OX=2697049 GN=N PE=1 SV=1	45598	22291	1	77.03	24	33	2832.47	2832.47	945.165	0.0054	3	KKQQTVTLLPAADLDDFSKQLQQSM	6.93282		0
F004202.dat	F004202.dat	>sp|P0DTC9|NCAP_SARS2 Nucleoprotein OS=Severe acute respiratory syndrome coronavirus 2 OX=2697049 GN=N PE=1 SV=1	9967	1	3::>sp|P0DTC9|NCAP_SARS2 Nucleoprotein OS=Severe acute respiratory syndrome coronavirus 2 OX=2697049 GN=N PE=1 SV=1	45598	7261	1	20.64	14	24	2347.34	2347.35	783.456	0.0022	3	KKSAAEASKKPRQKRTATKAY	11.1855		0
F004202.dat	F004202.dat	>sp|P0DTC9|NCAP_SARS2 Nucleoprotein OS=Severe acute respiratory syndrome coronavirus 2 OX=2697049 GN=N PE=1 SV=1	7335	1	3::>sp|P0DTC9|NCAP_SARS2 Nucleoprotein OS=Severe acute respiratory syndrome coronavirus 2 OX=2697049 GN=N PE=1 SV=1	45598	7261	1	46.5		30	1786.95	1786.95	894.481	-0.0001	2	KLDDKDPNFKDQVIL	4.34285		0
F004212.dat	F004212.dat	>sp|P0DTC9|NCAP_SARS2 Nucleoprotein OS=Severe acute respiratory syndrome coronavirus 2 OX=2697049 GN=N PE=1 SV=1	7472	1	3::>sp|P0DTC9|NCAP_SARS2 Nucleoprotein OS=Severe acute respiratory syndrome coronavirus 2 OX=2697049 GN=N PE=1 SV=1	45598	22291	1	51.37	27	29	1900.03	1900.03	634.352	0.0032	3	KLDDKDPNFKDQVILL	4.34285		0
F004212.dat	F004212.dat	>sp|P0DTC9|NCAP_SARS2 Nucleoprotein OS=Severe acute respiratory syndrome coronavirus 2 OX=2697049 GN=N PE=1 SV=1	3665	1	3::>sp|P0DTC9|NCAP_SARS2 Nucleoprotein OS=Severe acute respiratory syndrome coronavirus 2 OX=2697049 GN=N PE=1 SV=1	45598	22291	1	33.5	15	29	1322.68	1322.68	441.901	0.0015	3	KMKDLSPRWY	10.1745		0
F004212.dat	F004212.dat	>sp|P0DTC9|NCAP_SARS2 Nucleoprotein OS=Severe acute respiratory syndrome coronavirus 2 OX=2697049 GN=N PE=1 SV=1	15132	1	3::>sp|P0DTC9|NCAP_SARS2 Nucleoprotein OS=Severe acute respiratory syndrome coronavirus 2 OX=2697049 GN=N PE=1 SV=1	45598	22291	1	82.77	21	34	2310.15	2310.16	771.059	0.0055	3	KQQT*VTLLPAADLDDFSKQL	4.16893	Phospho (ST)	0
F004212.dat	F004212.dat	>sp|P0DTC9|NCAP_SARS2 Nucleoprotein OS=Severe acute respiratory syndrome coronavirus 2 OX=2697049 GN=N PE=1 SV=1	6566	1	3::>sp|P0DTC9|NCAP_SARS2 Nucleoprotein OS=Severe acute respiratory syndrome coronavirus 2 OX=2697049 GN=N PE=1 SV=1	45598	22291	1	50.65	19	31	1773.91	1773.92	592.313	0.0026	3	KQQTVTLLPAADLDDF	3.59466		0
F004216.dat	F004216.dat	>sp|P0DTC9|NCAP_SARS2 Nucleoprotein OS=Severe acute respiratory syndrome coronavirus 2 OX=2697049 GN=N PE=1 SV=1	13307	1	3::>sp|P0DTC9|NCAP_SARS2 Nucleoprotein OS=Severe acute respiratory syndrome coronavirus 2 OX=2697049 GN=N PE=1 SV=1	45598	21328	1	62.83	23	31	2230.18	2230.19	744.404	0.0051	3	KQQTVTLLPAADLDDFSKQL	4.16893		0
F004212.dat	F004212.dat	>sp|P0DTC9|NCAP_SARS2 Nucleoprotein OS=Severe acute respiratory syndrome coronavirus 2 OX=2697049 GN=N PE=1 SV=1	18407	1	3::>sp|P0DTC9|NCAP_SARS2 Nucleoprotein OS=Severe acute respiratory syndrome coronavirus 2 OX=2697049 GN=N PE=1 SV=1	45598	22291	1	81.8	21	34	2704.37	2704.38	902.467	0.0046	3	KQQTVTLLPAADLDDFSKQLQQSM	4.16893		0
F004202.dat	F004202.dat	>sp|P0DTC9|NCAP_SARS2 Nucleoprotein OS=Severe acute respiratory syndrome coronavirus 2 OX=2697049 GN=N PE=1 SV=1	5675	1	3::>sp|P0DTC9|NCAP_SARS2 Nucleoprotein OS=Severe acute respiratory syndrome coronavirus 2 OX=2697049 GN=N PE=1 SV=1	45598	7261	1	28.46	18	26	1478.81	1478.81	493.943	0.0019	3	KQRRPQGLPNNTA	12.4096		0
F004202.dat	F004202.dat	>sp|P0DTC9|NCAP_SARS2 Nucleoprotein OS=Severe acute respiratory syndrome coronavirus 2 OX=2697049 GN=N PE=1 SV=1	7151	1	3::>sp|P0DTC9|NCAP_SARS2 Nucleoprotein OS=Severe acute respiratory syndrome coronavirus 2 OX=2697049 GN=N PE=1 SV=1	45598	7261	1	20.82	18	30	1751.92	1751.92	876.966	0.0003	2	KQRRPQGLPNNTASW	12.4096		0
F004202.dat	F004202.dat	>sp|P0DTC9|NCAP_SARS2 Nucleoprotein OS=Severe acute respiratory syndrome coronavirus 2 OX=2697049 GN=N PE=1 SV=1	2859	1	3::>sp|P0DTC9|NCAP_SARS2 Nucleoprotein OS=Severe acute respiratory syndrome coronavirus 2 OX=2697049 GN=N PE=1 SV=1	45598	7261	1	47.45	28	28	1043.57	1043.57	522.791	0.0015	2	KTFPPTEPK	9.88481		0
F004202.dat	F004202.dat	>sp|P0DTC9|NCAP_SARS2 Nucleoprotein OS=Severe acute respiratory syndrome coronavirus 2 OX=2697049 GN=N PE=1 SV=1	4527	1	3::>sp|P0DTC9|NCAP_SARS2 Nucleoprotein OS=Severe acute respiratory syndrome coronavirus 2 OX=2697049 GN=N PE=1 SV=1	45598	7261	1	50.86	22	30	1286.69	1286.69	644.352	0.0035	2	KTFPPTEPKKD	9.76072		0
F004202.dat	F004202.dat	>sp|P0DTC9|NCAP_SARS2 Nucleoprotein OS=Severe acute respiratory syndrome coronavirus 2 OX=2697049 GN=N PE=1 SV=1	5303	1	3::>sp|P0DTC9|NCAP_SARS2 Nucleoprotein OS=Severe acute respiratory syndrome coronavirus 2 OX=2697049 GN=N PE=1 SV=1	45598	7261	1	50.77	25	28	1414.78	1414.78	472.602	0.001	3	KTFPPTEPKKDK	10.1623		0
F004202.dat	F004202.dat	>sp|P0DTC9|NCAP_SARS2 Nucleoprotein OS=Severe acute respiratory syndrome coronavirus 2 OX=2697049 GN=N PE=1 SV=1	6055	1	3::>sp|P0DTC9|NCAP_SARS2 Nucleoprotein OS=Severe acute respiratory syndrome coronavirus 2 OX=2697049 GN=N PE=1 SV=1	45598	7261	1	29.78	21	27	1542.88	1542.88	515.3	0.0003	3	KTFPPTEPKKDKK	10.3836		0
F004202.dat	F004202.dat	>sp|P0DTC9|NCAP_SARS2 Nucleoprotein OS=Severe acute respiratory syndrome coronavirus 2 OX=2697049 GN=N PE=1 SV=1	6777	1	3::>sp|P0DTC9|NCAP_SARS2 Nucleoprotein OS=Severe acute respiratory syndrome coronavirus 2 OX=2697049 GN=N PE=1 SV=1	45598	7261	1	44.26	15	24	1670.97	1670.97	418.751	0.0013	4	KTFPPTEPKKDKKK	10.5358		0
F004202.dat	F004202.dat	>sp|P0DTC9|NCAP_SARS2 Nucleoprotein OS=Severe acute respiratory syndrome coronavirus 2 OX=2697049 GN=N PE=1 SV=1	8216	1	3::>sp|P0DTC9|NCAP_SARS2 Nucleoprotein OS=Severe acute respiratory syndrome coronavirus 2 OX=2697049 GN=N PE=1 SV=1	45598	7261	1	34.63	19	26	1985.13	1985.13	662.718	0.0017	3	KTFPPTEPKKDKKKKAD	10.4168		0
F004202.dat	F004202.dat	>sp|P0DTC9|NCAP_SARS2 Nucleoprotein OS=Severe acute respiratory syndrome coronavirus 2 OX=2697049 GN=N PE=1 SV=1	9937	1	3::>sp|P0DTC9|NCAP_SARS2 Nucleoprotein OS=Severe acute respiratory syndrome coronavirus 2 OX=2697049 GN=N PE=1 SV=1	45598	7261	1	42.22	15	29	2343.28	2343.28	782.102	0.0033	3	KTFPPTEPKKDKKKKADETQ	10.1745		0
F004216.dat	F004216.dat	>sp|P0DTC9|NCAP_SARS2 Nucleoprotein OS=Severe acute respiratory syndrome coronavirus 2 OX=2697049 GN=N PE=1 SV=1	18761	1	3::>sp|P0DTC9|NCAP_SARS2 Nucleoprotein OS=Severe acute respiratory syndrome coronavirus 2 OX=2697049 GN=N PE=1 SV=1	45598	21328	1	35.45	15	29	2752.51	2752.51	689.136	0.0023	4	KTFPPTEPKKDKKKKADETQALPQ	10.1745		0
F004212.dat	F004212.dat	>sp|P0DTC9|NCAP_SARS2 Nucleoprotein OS=Severe acute respiratory syndrome coronavirus 2 OX=2697049 GN=N PE=1 SV=1	20116	1	3::>sp|P0DTC9|NCAP_SARS2 Nucleoprotein OS=Severe acute respiratory syndrome coronavirus 2 OX=2697049 GN=N PE=1 SV=1	45598	22291	1	57.67	24	29	3036.67	3036.67	1013.23	0.0013	3	KTFPPTEPKKDKKKKADETQALPQRQ	10.4105		0
F004212.dat	F004212.dat	>sp|P0DTC9|NCAP_SARS2 Nucleoprotein OS=Severe acute respiratory syndrome coronavirus 2 OX=2697049 GN=N PE=1 SV=1	20622	1	3::>sp|P0DTC9|NCAP_SARS2 Nucleoprotein OS=Severe acute respiratory syndrome coronavirus 2 OX=2697049 GN=N PE=1 SV=1	45598	22291	1	34.09		28	3164.77	3164.77	633.961	0.0026	5	KTFPPTEPKKDKKKKADETQALPQRQK	10.5243		0
F004212.dat	F004212.dat	>sp|P0DTC9|NCAP_SARS2 Nucleoprotein OS=Severe acute respiratory syndrome coronavirus 2 OX=2697049 GN=N PE=1 SV=1	1405	1	3::>sp|P0DTC9|NCAP_SARS2 Nucleoprotein OS=Severe acute respiratory syndrome coronavirus 2 OX=2697049 GN=N PE=1 SV=1	45598	22291	1	42.41		30	964.487	964.488	483.251	0.0011	2	LDDFSKQL	3.8824		0
F004212.dat	F004212.dat	>sp|P0DTC9|NCAP_SARS2 Nucleoprotein OS=Severe acute respiratory syndrome coronavirus 2 OX=2697049 GN=N PE=1 SV=1	4968	1	3::>sp|P0DTC9|NCAP_SARS2 Nucleoprotein OS=Severe acute respiratory syndrome coronavirus 2 OX=2697049 GN=N PE=1 SV=1	45598	22291	1	43.26		31	1545.77	1545.77	516.263	0.001	3	LDDKDPNFKDQVI	3.87092		0
F004212.dat	F004212.dat	>sp|P0DTC9|NCAP_SARS2 Nucleoprotein OS=Severe acute respiratory syndrome coronavirus 2 OX=2697049 GN=N PE=1 SV=1	5832	1	3::>sp|P0DTC9|NCAP_SARS2 Nucleoprotein OS=Severe acute respiratory syndrome coronavirus 2 OX=2697049 GN=N PE=1 SV=1	45598	22291	1	20.86	19	31	1658.85	1658.85	553.958	-0.0006	3	LDDKDPNFKDQVIL	3.87092		0
F004212.dat	F004212.dat	>sp|P0DTC9|NCAP_SARS2 Nucleoprotein OS=Severe acute respiratory syndrome coronavirus 2 OX=2697049 GN=N PE=1 SV=1	6543	1	3::>sp|P0DTC9|NCAP_SARS2 Nucleoprotein OS=Severe acute respiratory syndrome coronavirus 2 OX=2697049 GN=N PE=1 SV=1	45598	22291	1	35.8	26	31	1771.94	1771.94	591.653	0.0009	3	LDDKDPNFKDQVILL	3.87092		0
F004212.dat	F004212.dat	>sp|P0DTC9|NCAP_SARS2 Nucleoprotein OS=Severe acute respiratory syndrome coronavirus 2 OX=2697049 GN=N PE=1 SV=1	1122	1	3::>sp|P0DTC9|NCAP_SARS2 Nucleoprotein OS=Severe acute respiratory syndrome coronavirus 2 OX=2697049 GN=N PE=1 SV=1	45598	22291	1	29.72		29	870.492	870.493	436.254	0.0005	2	LDRLNQL	6.78065		0
F004202.dat	F004202.dat	>sp|P0DTC9|NCAP_SARS2 Nucleoprotein OS=Severe acute respiratory syndrome coronavirus 2 OX=2697049 GN=N PE=1 SV=1	3167	1	3::>sp|P0DTC9|NCAP_SARS2 Nucleoprotein OS=Severe acute respiratory syndrome coronavirus 2 OX=2697049 GN=N PE=1 SV=1	45598	7261	1	28.48	28	30	1086.57	1086.57	544.292	0.0022	2	LDRLNQLES	4.07171		0
F004212.dat	F004212.dat	>sp|P0DTC9|NCAP_SARS2 Nucleoprotein OS=Severe acute respiratory syndrome coronavirus 2 OX=2697049 GN=N PE=1 SV=1	3845	1	3::>sp|P0DTC9|NCAP_SARS2 Nucleoprotein OS=Severe acute respiratory syndrome coronavirus 2 OX=2697049 GN=N PE=1 SV=1	45598	22291	1	59.44	26	29	1345.7	1345.7	673.86	0.0025	2	LDRLNQLESKM	7.01344		0
F004202.dat	F004202.dat	>sp|P0DTC9|NCAP_SARS2 Nucleoprotein OS=Severe acute respiratory syndrome coronavirus 2 OX=2697049 GN=N PE=1 SV=1	4994	1	3::>sp|P0DTC9|NCAP_SARS2 Nucleoprotein OS=Severe acute respiratory syndrome coronavirus 2 OX=2697049 GN=N PE=1 SV=1	45598	7261	1	53.12	27	30	1361.7	1361.7	681.857	0.0016	2	LDRLNQLESKM*	7.01344	Oxidation (M)	0
F004202.dat	F004202.dat	>sp|P0DTC9|NCAP_SARS2 Nucleoprotein OS=Severe acute respiratory syndrome coronavirus 2 OX=2697049 GN=N PE=1 SV=1	10376	1	3::>sp|P0DTC9|NCAP_SARS2 Nucleoprotein OS=Severe acute respiratory syndrome coronavirus 2 OX=2697049 GN=N PE=1 SV=1	45598	7261	1	35.27	18	35	2452.15	2452.16	818.393	0.0028	3	LDRLNQLESKMS*GKGQQQQGQ	9.88481	Phospho (ST)	0
F004212.dat	F004212.dat	>sp|P0DTC9|NCAP_SARS2 Nucleoprotein OS=Severe acute respiratory syndrome coronavirus 2 OX=2697049 GN=N PE=1 SV=1	1916	1	3::>sp|P0DTC9|NCAP_SARS2 Nucleoprotein OS=Severe acute respiratory syndrome coronavirus 2 OX=2697049 GN=N PE=1 SV=1	45598	22291	1	44.96		29	1073.54	1073.54	537.778	0.0019	2	LGTGPEAGLPY	3.29786		0
F004202.dat	F004202.dat	>sp|P0DTC9|NCAP_SARS2 Nucleoprotein OS=Severe acute respiratory syndrome coronavirus 2 OX=2697049 GN=N PE=1 SV=1	2217	1	3::>sp|P0DTC9|NCAP_SARS2 Nucleoprotein OS=Severe acute respiratory syndrome coronavirus 2 OX=2697049 GN=N PE=1 SV=1	45598	7261	1	37.51	30	31	964.498	964.499	483.257	0.001	2	LIRQGTDY	6.69369		0
F004212.dat	F004212.dat	>sp|P0DTC9|NCAP_SARS2 Nucleoprotein OS=Severe acute respiratory syndrome coronavirus 2 OX=2697049 GN=N PE=1 SV=1	4922	1	3::>sp|P0DTC9|NCAP_SARS2 Nucleoprotein OS=Severe acute respiratory syndrome coronavirus 2 OX=2697049 GN=N PE=1 SV=1	45598	22291	1	30.22	21	27	1539.85	1539.85	514.292	0.0011	3	LKFPRGQGVPINTN	11.4887		0
F004212.dat	F004212.dat	>sp|P0DTC9|NCAP_SARS2 Nucleoprotein OS=Severe acute respiratory syndrome coronavirus 2 OX=2697049 GN=N PE=1 SV=1	17123	1	3::>sp|P0DTC9|NCAP_SARS2 Nucleoprotein OS=Severe acute respiratory syndrome coronavirus 2 OX=2697049 GN=N PE=1 SV=1	45598	22291	1	35.12	18	34	2502.25	2502.25	835.091	0.0003	3	LKFPRGQGVPINTNSSPDDQIGY	6.81899		0
F004212.dat	F004212.dat	>sp|P0DTC9|NCAP_SARS2 Nucleoprotein OS=Severe acute respiratory syndrome coronavirus 2 OX=2697049 GN=N PE=1 SV=1	18163	1	3::>sp|P0DTC9|NCAP_SARS2 Nucleoprotein OS=Severe acute respiratory syndrome coronavirus 2 OX=2697049 GN=N PE=1 SV=1	45598	22291	1	47.95	24	35	2665.31	2665.32	889.446	0.0027	3	LKFPRGQGVPINTNSSPDDQIGYY	6.76404		0
F004212.dat	F004212.dat	>sp|P0DTC9|NCAP_SARS2 Nucleoprotein OS=Severe acute respiratory syndrome coronavirus 2 OX=2697049 GN=N PE=1 SV=1	547	1	3::>sp|P0DTC9|NCAP_SARS2 Nucleoprotein OS=Severe acute respiratory syndrome coronavirus 2 OX=2697049 GN=N PE=1 SV=1	45598	22291	1	29.56		31	742.434	742.435	372.225	0.0013	2	LLDRLN	6.78065		0
F004212.dat	F004212.dat	>sp|P0DTC9|NCAP_SARS2 Nucleoprotein OS=Severe acute respiratory syndrome coronavirus 2 OX=2697049 GN=N PE=1 SV=1	1124	1	3::>sp|P0DTC9|NCAP_SARS2 Nucleoprotein OS=Severe acute respiratory syndrome coronavirus 2 OX=2697049 GN=N PE=1 SV=1	45598	22291	1	30.45		29	870.492	870.493	436.254	0.0007	2	LLDRLNQ	6.78065		0
F004212.dat	F004212.dat	>sp|P0DTC9|NCAP_SARS2 Nucleoprotein OS=Severe acute respiratory syndrome coronavirus 2 OX=2697049 GN=N PE=1 SV=1	1534	1	3::>sp|P0DTC9|NCAP_SARS2 Nucleoprotein OS=Severe acute respiratory syndrome coronavirus 2 OX=2697049 GN=N PE=1 SV=1	45598	22291	1	36.62		28	983.576	983.576	492.795	-0.0002	2	LLDRLNQL	6.78065		0
F004212.dat	F004212.dat	>sp|P0DTC9|NCAP_SARS2 Nucleoprotein OS=Severe acute respiratory syndrome coronavirus 2 OX=2697049 GN=N PE=1 SV=1	2213	1	3::>sp|P0DTC9|NCAP_SARS2 Nucleoprotein OS=Severe acute respiratory syndrome coronavirus 2 OX=2697049 GN=N PE=1 SV=1	45598	22291	1	33.31		29	1112.62	1112.62	557.318	0.0019	2	LLDRLNQLE	4.07171		0
F004212.dat	F004212.dat	>sp|P0DTC9|NCAP_SARS2 Nucleoprotein OS=Severe acute respiratory syndrome coronavirus 2 OX=2697049 GN=N PE=1 SV=1	2921	1	3::>sp|P0DTC9|NCAP_SARS2 Nucleoprotein OS=Severe acute respiratory syndrome coronavirus 2 OX=2697049 GN=N PE=1 SV=1	45598	22291	1	40.25	29	30	1199.65	1199.65	600.834	0.0027	2	LLDRLNQLES	4.07171		0
F004212.dat	F004212.dat	>sp|P0DTC9|NCAP_SARS2 Nucleoprotein OS=Severe acute respiratory syndrome coronavirus 2 OX=2697049 GN=N PE=1 SV=1	3717	1	3::>sp|P0DTC9|NCAP_SARS2 Nucleoprotein OS=Severe acute respiratory syndrome coronavirus 2 OX=2697049 GN=N PE=1 SV=1	45598	22291	1	35.92		28	1327.75	1327.75	443.59	0.0016	3	LLDRLNQLESK	7.01344		0
F004212.dat	F004212.dat	>sp|P0DTC9|NCAP_SARS2 Nucleoprotein OS=Severe acute respiratory syndrome coronavirus 2 OX=2697049 GN=N PE=1 SV=1	4390	1	3::>sp|P0DTC9|NCAP_SARS2 Nucleoprotein OS=Severe acute respiratory syndrome coronavirus 2 OX=2697049 GN=N PE=1 SV=1	45598	22291	1	59.09	25	28	1458.79	1458.79	730.401	0.0017	2	LLDRLNQLESKM	7.01344		0
F004216.dat	F004216.dat	>sp|P0DTC9|NCAP_SARS2 Nucleoprotein OS=Severe acute respiratory syndrome coronavirus 2 OX=2697049 GN=N PE=1 SV=1	4505	1	3::>sp|P0DTC9|NCAP_SARS2 Nucleoprotein OS=Severe acute respiratory syndrome coronavirus 2 OX=2697049 GN=N PE=1 SV=1	45598	21328	1	63.68	21	29	1474.78	1474.78	492.602	0.0018	3	LLDRLNQLESKM*	7.01344	Oxidation (M)	0
F004202.dat	F004202.dat	>sp|P0DTC9|NCAP_SARS2 Nucleoprotein OS=Severe acute respiratory syndrome coronavirus 2 OX=2697049 GN=N PE=1 SV=1	10618	1	3::>sp|P0DTC9|NCAP_SARS2 Nucleoprotein OS=Severe acute respiratory syndrome coronavirus 2 OX=2697049 GN=N PE=1 SV=1	45598	7261	1	36.81	19	35	2565.24	2565.24	856.088	0.0052	3	LLDRLNQLESKMS*GKGQQQQGQ	9.88481	Phospho (ST)	0
F004212.dat	F004212.dat	>sp|P0DTC9|NCAP_SARS2 Nucleoprotein OS=Severe acute respiratory syndrome coronavirus 2 OX=2697049 GN=N PE=1 SV=1	1022	1	3::>sp|P0DTC9|NCAP_SARS2 Nucleoprotein OS=Severe acute respiratory syndrome coronavirus 2 OX=2697049 GN=N PE=1 SV=1	45598	22291	1	37.44		28	855.518	855.518	428.766	0.0003	2	LLLDRLN	6.78065		0
F004212.dat	F004212.dat	>sp|P0DTC9|NCAP_SARS2 Nucleoprotein OS=Severe acute respiratory syndrome coronavirus 2 OX=2697049 GN=N PE=1 SV=1	5142	1	3::>sp|P0DTC9|NCAP_SARS2 Nucleoprotein OS=Severe acute respiratory syndrome coronavirus 2 OX=2697049 GN=N PE=1 SV=1	45598	22291	1	48.7	23	28	1571.87	1571.87	524.965	0.0037	3	LLLDRLNQLESKM	7.01344		0
F004202.dat	F004202.dat	>sp|P0DTC9|NCAP_SARS2 Nucleoprotein OS=Severe acute respiratory syndrome coronavirus 2 OX=2697049 GN=N PE=1 SV=1	3160	1	3::>sp|P0DTC9|NCAP_SARS2 Nucleoprotein OS=Severe acute respiratory syndrome coronavirus 2 OX=2697049 GN=N PE=1 SV=1	45598	7261	1	27.17	22	28	1085.59	1085.59	543.802	0.0021	2	LLNKHIDAY	7.73671		0
F004216.dat	F004216.dat	>sp|P0DTC9|NCAP_SARS2 Nucleoprotein OS=Severe acute respiratory syndrome coronavirus 2 OX=2697049 GN=N PE=1 SV=1	1994	1	3::>sp|P0DTC9|NCAP_SARS2 Nucleoprotein OS=Severe acute respiratory syndrome coronavirus 2 OX=2697049 GN=N PE=1 SV=1	45598	21328	1	66.57	26	29	1088.54	1088.54	545.278	0.0021	2	LLPAADLDDF	2.81959		0
F004202.dat	F004202.dat	>sp|P0DTC9|NCAP_SARS2 Nucleoprotein OS=Severe acute respiratory syndrome coronavirus 2 OX=2697049 GN=N PE=1 SV=1	5412	1	3::>sp|P0DTC9|NCAP_SARS2 Nucleoprotein OS=Severe acute respiratory syndrome coronavirus 2 OX=2697049 GN=N PE=1 SV=1	45598	7261	1	54.63	23	31	1431.72	1431.72	716.869	-0.0008	2	LLPAADLDDFSKQ	3.59466		0
F004216.dat	F004216.dat	>sp|P0DTC9|NCAP_SARS2 Nucleoprotein OS=Severe acute respiratory syndrome coronavirus 2 OX=2697049 GN=N PE=1 SV=1	4948	1	3::>sp|P0DTC9|NCAP_SARS2 Nucleoprotein OS=Severe acute respiratory syndrome coronavirus 2 OX=2697049 GN=N PE=1 SV=1	45598	21328	1	89.96	27	30	1544.81	1544.81	515.944	0.0018	3	LLPAADLDDFSKQL	3.59466		0
F004212.dat	F004212.dat	>sp|P0DTC9|NCAP_SARS2 Nucleoprotein OS=Severe acute respiratory syndrome coronavirus 2 OX=2697049 GN=N PE=1 SV=1	6758	1	3::>sp|P0DTC9|NCAP_SARS2 Nucleoprotein OS=Severe acute respiratory syndrome coronavirus 2 OX=2697049 GN=N PE=1 SV=1	45598	22291	1	67.79		31	1800.93	1800.93	601.317	0.0022	3	LLPAADLDDFSKQLQQ	3.59466		0
F004212.dat	F004212.dat	>sp|P0DTC9|NCAP_SARS2 Nucleoprotein OS=Severe acute respiratory syndrome coronavirus 2 OX=2697049 GN=N PE=1 SV=1	9458	1	3::>sp|P0DTC9|NCAP_SARS2 Nucleoprotein OS=Severe acute respiratory syndrome coronavirus 2 OX=2697049 GN=N PE=1 SV=1	45598	22291	1	53.51	24	34	2098.96	2098.97	700.663	0.0028	3	LLPAADLDDFSKQLQQS*M	3.59466	Phospho (ST)	0
F004212.dat	F004212.dat	>sp|P0DTC9|NCAP_SARS2 Nucleoprotein OS=Severe acute respiratory syndrome coronavirus 2 OX=2697049 GN=N PE=1 SV=1	19327	1	3::>sp|P0DTC9|NCAP_SARS2 Nucleoprotein OS=Severe acute respiratory syndrome coronavirus 2 OX=2697049 GN=N PE=1 SV=1	45598	22291	1	34.64	20	36	2846.27	2846.27	949.764	0.0031	3	LLPAADLDDFSKQLQQS*MSSADSTQA	3.42708	Phospho (ST)	0
F004216.dat	F004216.dat	>sp|P0DTC9|NCAP_SARS2 Nucleoprotein OS=Severe acute respiratory syndrome coronavirus 2 OX=2697049 GN=N PE=1 SV=1	8498	1	3::>sp|P0DTC9|NCAP_SARS2 Nucleoprotein OS=Severe acute respiratory syndrome coronavirus 2 OX=2697049 GN=N PE=1 SV=1	45598	21328	1	82.51	21	33	2019	2019	674.008	0.0041	3	LLPAADLDDFSKQLQQSM	3.59466		0
F004212.dat	F004212.dat	>sp|P0DTC9|NCAP_SARS2 Nucleoprotein OS=Severe acute respiratory syndrome coronavirus 2 OX=2697049 GN=N PE=1 SV=1	1445	1	3::>sp|P0DTC9|NCAP_SARS2 Nucleoprotein OS=Severe acute respiratory syndrome coronavirus 2 OX=2697049 GN=N PE=1 SV=1	45598	22291	1	32.72	26	29	972.503	972.504	487.259	0.0015	2	LNKHIDAY	7.73671		0
F004212.dat	F004212.dat	>sp|P0DTC9|NCAP_SARS2 Nucleoprotein OS=Severe acute respiratory syndrome coronavirus 2 OX=2697049 GN=N PE=1 SV=1	3659	1	3::>sp|P0DTC9|NCAP_SARS2 Nucleoprotein OS=Severe acute respiratory syndrome coronavirus 2 OX=2697049 GN=N PE=1 SV=1	45598	22291	1	79.26	29	31	1318.64	1318.64	660.328	0.0008	2	LPAADLDDFSKQ	3.59466		0
F004202.dat	F004202.dat	>sp|P0DTC9|NCAP_SARS2 Nucleoprotein OS=Severe acute respiratory syndrome coronavirus 2 OX=2697049 GN=N PE=1 SV=1	5411	1	3::>sp|P0DTC9|NCAP_SARS2 Nucleoprotein OS=Severe acute respiratory syndrome coronavirus 2 OX=2697049 GN=N PE=1 SV=1	45598	7261	1	62.04	18	30	1431.72	1431.72	716.869	-0.0012	2	LPAADLDDFSKQL	3.59466		0
F004202.dat	F004202.dat	>sp|P0DTC9|NCAP_SARS2 Nucleoprotein OS=Severe acute respiratory syndrome coronavirus 2 OX=2697049 GN=N PE=1 SV=1	6876	1	3::>sp|P0DTC9|NCAP_SARS2 Nucleoprotein OS=Severe acute respiratory syndrome coronavirus 2 OX=2697049 GN=N PE=1 SV=1	45598	7261	1	79.67	17	32	1687.84	1687.84	844.928	0.0004	2	LPAADLDDFSKQLQQ	3.59466		0
F004212.dat	F004212.dat	>sp|P0DTC9|NCAP_SARS2 Nucleoprotein OS=Severe acute respiratory syndrome coronavirus 2 OX=2697049 GN=N PE=1 SV=1	7564	1	3::>sp|P0DTC9|NCAP_SARS2 Nucleoprotein OS=Severe acute respiratory syndrome coronavirus 2 OX=2697049 GN=N PE=1 SV=1	45598	22291	1	56	20	33	1905.91	1905.92	636.313	0.0026	3	LPAADLDDFSKQLQQSM	3.59466		0
F004212.dat	F004212.dat	>sp|P0DTC9|NCAP_SARS2 Nucleoprotein OS=Severe acute respiratory syndrome coronavirus 2 OX=2697049 GN=N PE=1 SV=1	2674	1	3::>sp|P0DTC9|NCAP_SARS2 Nucleoprotein OS=Severe acute respiratory syndrome coronavirus 2 OX=2697049 GN=N PE=1 SV=1	45598	22291	1	57.77		28	1157.64	1157.65	579.83	0.0015	2	LPQGTTLPKGF	10.0939		0
F004202.dat	F004202.dat	>sp|P0DTC9|NCAP_SARS2 Nucleoprotein OS=Severe acute respiratory syndrome coronavirus 2 OX=2697049 GN=N PE=1 SV=1	4750	1	3::>sp|P0DTC9|NCAP_SARS2 Nucleoprotein OS=Severe acute respiratory syndrome coronavirus 2 OX=2697049 GN=N PE=1 SV=1	45598	7261	1	66.06		28	1320.71	1320.71	661.361	-0.0001	2	LPQGTTLPKGFY	9.71724		0
F004202.dat	F004202.dat	>sp|P0DTC9|NCAP_SARS2 Nucleoprotein OS=Severe acute respiratory syndrome coronavirus 2 OX=2697049 GN=N PE=1 SV=1	1136	1	3::>sp|P0DTC9|NCAP_SARS2 Nucleoprotein OS=Severe acute respiratory syndrome coronavirus 2 OX=2697049 GN=N PE=1 SV=1	45598	7261	1	20.84	22	25	820.423	820.423	411.219	-0.0003	2	LSPRWY	9.84133		0
F004202.dat	F004202.dat	>sp|P0DTC9|NCAP_SARS2 Nucleoprotein OS=Severe acute respiratory syndrome coronavirus 2 OX=2697049 GN=N PE=1 SV=1	2827	1	3::>sp|P0DTC9|NCAP_SARS2 Nucleoprotein OS=Severe acute respiratory syndrome coronavirus 2 OX=2697049 GN=N PE=1 SV=1	45598	7261	1	43		29	1039.53	1039.53	520.773	0.0015	2	LTQHGKEDL	5.21513		0
F004212.dat	F004212.dat	>sp|P0DTC9|NCAP_SARS2 Nucleoprotein OS=Severe acute respiratory syndrome coronavirus 2 OX=2697049 GN=N PE=1 SV=1	2993	1	3::>sp|P0DTC9|NCAP_SARS2 Nucleoprotein OS=Severe acute respiratory syndrome coronavirus 2 OX=2697049 GN=N PE=1 SV=1	45598	22291	1	39.11	24	29	1210.58	1210.58	404.535	0.0014	3	M*KDLSPRWY	9.71724	Oxidation (M)	0
F004212.dat	F004212.dat	>sp|P0DTC9|NCAP_SARS2 Nucleoprotein OS=Severe acute respiratory syndrome coronavirus 2 OX=2697049 GN=N PE=1 SV=1	2219	1	3::>sp|P0DTC9|NCAP_SARS2 Nucleoprotein OS=Severe acute respiratory syndrome coronavirus 2 OX=2697049 GN=N PE=1 SV=1	45598	22291	1	45.87		28	1119.53	1119.53	560.772	0.002	2	MEVTPSGTWL	3.29786		0
F004212.dat	F004212.dat	>sp|P0DTC9|NCAP_SARS2 Nucleoprotein OS=Severe acute respiratory syndrome coronavirus 2 OX=2697049 GN=N PE=1 SV=1	1778	1	3::>sp|P0DTC9|NCAP_SARS2 Nucleoprotein OS=Severe acute respiratory syndrome coronavirus 2 OX=2697049 GN=N PE=1 SV=1	45598	22291	1	34.77		29	1031.52	1031.52	344.849	0.0013	3	MKDLSPRW	10.0919		0
F004212.dat	F004212.dat	>sp|P0DTC9|NCAP_SARS2 Nucleoprotein OS=Severe acute respiratory syndrome coronavirus 2 OX=2697049 GN=N PE=1 SV=1	2825	1	3::>sp|P0DTC9|NCAP_SARS2 Nucleoprotein OS=Severe acute respiratory syndrome coronavirus 2 OX=2697049 GN=N PE=1 SV=1	45598	22291	1	36.11	21	30	1194.59	1194.59	399.203	0.0024	3	MKDLSPRWY	9.71724		0
F004202.dat	F004202.dat	>sp|P0DTC9|NCAP_SARS2 Nucleoprotein OS=Severe acute respiratory syndrome coronavirus 2 OX=2697049 GN=N PE=1 SV=1	8075	1	3::>sp|P0DTC9|NCAP_SARS2 Nucleoprotein OS=Severe acute respiratory syndrome coronavirus 2 OX=2697049 GN=N PE=1 SV=1	45598	7261	1	28.62	22	33	1944.92	1944.92	973.466	-0.0045	2	MSDNGPQNQRNAPRITF	10.8875		0
F004202.dat	F004202.dat	>sp|P0DTC9|NCAP_SARS2 Nucleoprotein OS=Severe acute respiratory syndrome coronavirus 2 OX=2697049 GN=N PE=1 SV=1	420	1	3::>sp|P0DTC9|NCAP_SARS2 Nucleoprotein OS=Severe acute respiratory syndrome coronavirus 2 OX=2697049 GN=N PE=1 SV=1	45598	7261	1	35.48	30	32	693.33	693.331	347.673	0.0011	2	MSRIGM	11.0448		0
F004212.dat	F004212.dat	>sp|P0DTC9|NCAP_SARS2 Nucleoprotein OS=Severe acute respiratory syndrome coronavirus 2 OX=2697049 GN=N PE=1 SV=1	1201	1	3::>sp|P0DTC9|NCAP_SARS2 Nucleoprotein OS=Severe acute respiratory syndrome coronavirus 2 OX=2697049 GN=N PE=1 SV=1	45598	22291	1	26.01	22	27	897.411	897.412	449.713	0.0006	2	NAPRIT*F	11.0448	Phospho (ST)	0
F004212.dat	F004212.dat	>sp|P0DTC9|NCAP_SARS2 Nucleoprotein OS=Severe acute respiratory syndrome coronavirus 2 OX=2697049 GN=N PE=1 SV=1	823	1	3::>sp|P0DTC9|NCAP_SARS2 Nucleoprotein OS=Severe acute respiratory syndrome coronavirus 2 OX=2697049 GN=N PE=1 SV=1	45598	22291	1	38.82	28	29	817.445	817.447	409.731	0.0023	2	NAPRITF	11.0448		0
F004212.dat	F004212.dat	>sp|P0DTC9|NCAP_SARS2 Nucleoprotein OS=Severe acute respiratory syndrome coronavirus 2 OX=2697049 GN=N PE=1 SV=1	5433	1	3::>sp|P0DTC9|NCAP_SARS2 Nucleoprotein OS=Severe acute respiratory syndrome coronavirus 2 OX=2697049 GN=N PE=1 SV=1	45598	22291	1	34.34	22	31	1611.82	1611.83	538.283	0.0028	3	NGPQNQRNAPRITF	12.4013		0
F004212.dat	F004212.dat	>sp|P0DTC9|NCAP_SARS2 Nucleoprotein OS=Severe acute respiratory syndrome coronavirus 2 OX=2697049 GN=N PE=1 SV=1	938	1	3::>sp|P0DTC9|NCAP_SARS2 Nucleoprotein OS=Severe acute respiratory syndrome coronavirus 2 OX=2697049 GN=N PE=1 SV=1	45598	22291	1	33.72		27	844.444	844.445	423.23	0.0006	2	NKDGIIW	6.74864		0
F004212.dat	F004212.dat	>sp|P0DTC9|NCAP_SARS2 Nucleoprotein OS=Severe acute respiratory syndrome coronavirus 2 OX=2697049 GN=N PE=1 SV=1	1044	1	3::>sp|P0DTC9|NCAP_SARS2 Nucleoprotein OS=Severe acute respiratory syndrome coronavirus 2 OX=2697049 GN=N PE=1 SV=1	45598	22291	1	31.8	18	27	859.419	859.419	430.717	0.0006	2	NKHIDAY	7.73671		0
F004216.dat	F004216.dat	>sp|P0DTC9|NCAP_SARS2 Nucleoprotein OS=Severe acute respiratory syndrome coronavirus 2 OX=2697049 GN=N PE=1 SV=1	957	1	3::>sp|P0DTC9|NCAP_SARS2 Nucleoprotein OS=Severe acute respiratory syndrome coronavirus 2 OX=2697049 GN=N PE=1 SV=1	45598	21328	1	35.43		30	848.406	848.407	425.211	0.0011	2	NQLESKM	6.94309		0
F004202.dat	F004202.dat	>sp|P0DTC9|NCAP_SARS2 Nucleoprotein OS=Severe acute respiratory syndrome coronavirus 2 OX=2697049 GN=N PE=1 SV=1	1482	1	3::>sp|P0DTC9|NCAP_SARS2 Nucleoprotein OS=Severe acute respiratory syndrome coronavirus 2 OX=2697049 GN=N PE=1 SV=1	45598	7261	1	29.2	26	28	864.401	864.402	433.208	0.0009	2	NQLESKM*	6.94309	Oxidation (M)	0
F004202.dat	F004202.dat	>sp|P0DTC9|NCAP_SARS2 Nucleoprotein OS=Severe acute respiratory syndrome coronavirus 2 OX=2697049 GN=N PE=1 SV=1	8110	1	3::>sp|P0DTC9|NCAP_SARS2 Nucleoprotein OS=Severe acute respiratory syndrome coronavirus 2 OX=2697049 GN=N PE=1 SV=1	45598	7261	1	71.95	23	33	1954.86	1954.86	978.437	0.0034	2	NQLESKMS*GKGQQQQGQ	9.88481	Phospho (ST)	0
F004202.dat	F004202.dat	>sp|P0DTC9|NCAP_SARS2 Nucleoprotein OS=Severe acute respiratory syndrome coronavirus 2 OX=2697049 GN=N PE=1 SV=1	3037	1	3::>sp|P0DTC9|NCAP_SARS2 Nucleoprotein OS=Severe acute respiratory syndrome coronavirus 2 OX=2697049 GN=N PE=1 SV=1	45598	7261	1	27.76	23	27	1068.58	1068.58	357.201	0.0018	3	NQRNAPRIT	12.4013		0
F004212.dat	F004212.dat	>sp|P0DTC9|NCAP_SARS2 Nucleoprotein OS=Severe acute respiratory syndrome coronavirus 2 OX=2697049 GN=N PE=1 SV=1	3502	1	3::>sp|P0DTC9|NCAP_SARS2 Nucleoprotein OS=Severe acute respiratory syndrome coronavirus 2 OX=2697049 GN=N PE=1 SV=1	45598	22291	1	28.04	28	32	1295.61	1295.62	432.879	0.0021	3	NQRNAPRIT*F	12.4013	Phospho (ST)	0
F004212.dat	F004212.dat	>sp|P0DTC9|NCAP_SARS2 Nucleoprotein OS=Severe acute respiratory syndrome coronavirus 2 OX=2697049 GN=N PE=1 SV=1	20427	1	3::>sp|P0DTC9|NCAP_SARS2 Nucleoprotein OS=Severe acute respiratory syndrome coronavirus 2 OX=2697049 GN=N PE=1 SV=1	45598	22291	1	90.35	26	37	3110.4	3110.41	778.609	0.0039	4	NQRNAPRIT*FGGPSDSTGSNQNGERSGAR	11.9274	Phospho (ST)	0
F004212.dat	F004212.dat	>sp|P0DTC9|NCAP_SARS2 Nucleoprotein OS=Severe acute respiratory syndrome coronavirus 2 OX=2697049 GN=N PE=1 SV=1	21472	1	3::>sp|P0DTC9|NCAP_SARS2 Nucleoprotein OS=Severe acute respiratory syndrome coronavirus 2 OX=2697049 GN=N PE=1 SV=1	45598	22291	1	35.52	18	38	3453.59	3453.59	864.404	-0.001	4	NQRNAPRIT*FGGPSDSTGSNQNGERSGARSKQ	11.944	Phospho (ST)	0
F004212.dat	F004212.dat	>sp|P0DTC9|NCAP_SARS2 Nucleoprotein OS=Severe acute respiratory syndrome coronavirus 2 OX=2697049 GN=N PE=1 SV=1	3060	1	3::>sp|P0DTC9|NCAP_SARS2 Nucleoprotein OS=Severe acute respiratory syndrome coronavirus 2 OX=2697049 GN=N PE=1 SV=1	45598	22291	1	36.78	29	30	1215.65	1215.65	406.223	0.0003	3	NQRNAPRITF	12.4013		0
F004212.dat	F004212.dat	>sp|P0DTC9|NCAP_SARS2 Nucleoprotein OS=Severe acute respiratory syndrome coronavirus 2 OX=2697049 GN=N PE=1 SV=1	2029	1	3::>sp|P0DTC9|NCAP_SARS2 Nucleoprotein OS=Severe acute respiratory syndrome coronavirus 2 OX=2697049 GN=N PE=1 SV=1	45598	22291	1	28.14	16	28	1094.45	1094.45	548.234	0.0009	2	NSSPDDQIGY	2.92316		0
F004212.dat	F004212.dat	>sp|P0DTC9|NCAP_SARS2 Nucleoprotein OS=Severe acute respiratory syndrome coronavirus 2 OX=2697049 GN=N PE=1 SV=1	3249	1	3::>sp|P0DTC9|NCAP_SARS2 Nucleoprotein OS=Severe acute respiratory syndrome coronavirus 2 OX=2697049 GN=N PE=1 SV=1	45598	22291	1	46.69	23	30	1257.52	1257.52	629.766	0.0027	2	NSSPDDQIGYY	2.92316		0
F004202.dat	F004202.dat	>sp|P0DTC9|NCAP_SARS2 Nucleoprotein OS=Severe acute respiratory syndrome coronavirus 2 OX=2697049 GN=N PE=1 SV=1	8447	1	3::>sp|P0DTC9|NCAP_SARS2 Nucleoprotein OS=Severe acute respiratory syndrome coronavirus 2 OX=2697049 GN=N PE=1 SV=1	45598	7261	1	26.76	20	33	2028.88	2028.88	677.301	0.0027	3	NSSRNST*PGSSRGTSPARM	12.7024	Phospho (ST)	0
F004212.dat	F004212.dat	>sp|P0DTC9|NCAP_SARS2 Nucleoprotein OS=Severe acute respiratory syndrome coronavirus 2 OX=2697049 GN=N PE=1 SV=1	8874	1	3::>sp|P0DTC9|NCAP_SARS2 Nucleoprotein OS=Severe acute respiratory syndrome coronavirus 2 OX=2697049 GN=N PE=1 SV=1	45598	22291	1	43.83	23	33	2028.88	2028.88	677.302	0.0038	3	NSSRNSTPGSS*RGTSPARM	12.7024	Phospho (ST)	0
F004202.dat	F004202.dat	>sp|P0DTC9|NCAP_SARS2 Nucleoprotein OS=Severe acute respiratory syndrome coronavirus 2 OX=2697049 GN=N PE=1 SV=1	8092	1	3::>sp|P0DTC9|NCAP_SARS2 Nucleoprotein OS=Severe acute respiratory syndrome coronavirus 2 OX=2697049 GN=N PE=1 SV=1	45598	7261	1	24.09	14	33	1948.91	1948.92	650.646	0.0036	3	NSSRNSTPGSSRGTSPARM	12.7024		0
F004212.dat	F004212.dat	>sp|P0DTC9|NCAP_SARS2 Nucleoprotein OS=Severe acute respiratory syndrome coronavirus 2 OX=2697049 GN=N PE=1 SV=1	3587	1	3::>sp|P0DTC9|NCAP_SARS2 Nucleoprotein OS=Severe acute respiratory syndrome coronavirus 2 OX=2697049 GN=N PE=1 SV=1	45598	22291	1	59.93		31	1309.54	1309.54	655.78	0.0024	2	NTNSSPDDQIGY	2.92316		0
F004202.dat	F004202.dat	>sp|P0DTC9|NCAP_SARS2 Nucleoprotein OS=Severe acute respiratory syndrome coronavirus 2 OX=2697049 GN=N PE=1 SV=1	2400	1	3::>sp|P0DTC9|NCAP_SARS2 Nucleoprotein OS=Severe acute respiratory syndrome coronavirus 2 OX=2697049 GN=N PE=1 SV=1	45598	7261	1	42.91	22	29	981.488	981.489	491.752	0.0006	2	NTPKDHIGT	7.81537		0
F004202.dat	F004202.dat	>sp|P0DTC9|NCAP_SARS2 Nucleoprotein OS=Severe acute respiratory syndrome coronavirus 2 OX=2697049 GN=N PE=1 SV=1	5329	1	3::>sp|P0DTC9|NCAP_SARS2 Nucleoprotein OS=Severe acute respiratory syndrome coronavirus 2 OX=2697049 GN=N PE=1 SV=1	45598	7261	1	52.99	27	31	1419.72	1419.72	710.868	-0.0002	2	NTPKDHIGTRNPA	10.0919		0
F004202.dat	F004202.dat	>sp|P0DTC9|NCAP_SARS2 Nucleoprotein OS=Severe acute respiratory syndrome coronavirus 2 OX=2697049 GN=N PE=1 SV=1	6634	1	3::>sp|P0DTC9|NCAP_SARS2 Nucleoprotein OS=Severe acute respiratory syndrome coronavirus 2 OX=2697049 GN=N PE=1 SV=1	45598	7261	1	75.46	26	31	1647.81	1647.81	824.911	-0.0004	2	NTPKDHIGTRNPANN	10.0919		0
F004202.dat	F004202.dat	>sp|P0DTC9|NCAP_SARS2 Nucleoprotein OS=Severe acute respiratory syndrome coronavirus 2 OX=2697049 GN=N PE=1 SV=1	7004	1	3::>sp|P0DTC9|NCAP_SARS2 Nucleoprotein OS=Severe acute respiratory syndrome coronavirus 2 OX=2697049 GN=N PE=1 SV=1	45598	7261	1	39.14	19	32	1718.84	1718.84	860.43	0	2	NTPKDHIGTRNPANNA	10.0919		0
F004212.dat	F004212.dat	>sp|P0DTC9|NCAP_SARS2 Nucleoprotein OS=Severe acute respiratory syndrome coronavirus 2 OX=2697049 GN=N PE=1 SV=1	9756	1	3::>sp|P0DTC9|NCAP_SARS2 Nucleoprotein OS=Severe acute respiratory syndrome coronavirus 2 OX=2697049 GN=N PE=1 SV=1	45598	22291	1	55.49	24	31	2115.12	2115.12	706.048	0.004	3	NTPKDHIGTRNPANNAAIVL	10.0919		0
F004212.dat	F004212.dat	>sp|P0DTC9|NCAP_SARS2 Nucleoprotein OS=Severe acute respiratory syndrome coronavirus 2 OX=2697049 GN=N PE=1 SV=1	399	1	3::>sp|P0DTC9|NCAP_SARS2 Nucleoprotein OS=Severe acute respiratory syndrome coronavirus 2 OX=2697049 GN=N PE=1 SV=1	45598	22291	1	23.77	32	32	678.334	678.334	340.175	0.0007	2	NVTQAF	6.01706		0
F004212.dat	F004212.dat	>sp|P0DTC9|NCAP_SARS2 Nucleoprotein OS=Severe acute respiratory syndrome coronavirus 2 OX=2697049 GN=N PE=1 SV=1	1072	1	3::>sp|P0DTC9|NCAP_SARS2 Nucleoprotein OS=Severe acute respiratory syndrome coronavirus 2 OX=2697049 GN=N PE=1 SV=1	45598	22291	1	49.51	26	28	862.371	862.371	432.193	0.0006	2	PAADLDDF	2.81959		0
F004212.dat	F004212.dat	>sp|P0DTC9|NCAP_SARS2 Nucleoprotein OS=Severe acute respiratory syndrome coronavirus 2 OX=2697049 GN=N PE=1 SV=1	2941	1	3::>sp|P0DTC9|NCAP_SARS2 Nucleoprotein OS=Severe acute respiratory syndrome coronavirus 2 OX=2697049 GN=N PE=1 SV=1	45598	22291	1	44.74	22	30	1202.58	1202.58	401.868	0.0005	3	PGSSRGTSPARM	12.4013		0
F004202.dat	F004202.dat	>sp|P0DTC9|NCAP_SARS2 Nucleoprotein OS=Severe acute respiratory syndrome coronavirus 2 OX=2697049 GN=N PE=1 SV=1	5419	1	3::>sp|P0DTC9|NCAP_SARS2 Nucleoprotein OS=Severe acute respiratory syndrome coronavirus 2 OX=2697049 GN=N PE=1 SV=1	45598	7261	1	45.33	21	30	1432.72	1432.72	717.366	-0.0003	2	PKDHIGTRNPANN	10.0919		0
F004212.dat	F004212.dat	>sp|P0DTC9|NCAP_SARS2 Nucleoprotein OS=Severe acute respiratory syndrome coronavirus 2 OX=2697049 GN=N PE=1 SV=1	1910	1	3::>sp|P0DTC9|NCAP_SARS2 Nucleoprotein OS=Severe acute respiratory syndrome coronavirus 2 OX=2697049 GN=N PE=1 SV=1	45598	22291	1	44		26	1072.59	1072.59	537.303	0.0001	2	PNFKDQVIL	6.74864		0
F004212.dat	F004212.dat	>sp|P0DTC9|NCAP_SARS2 Nucleoprotein OS=Severe acute respiratory syndrome coronavirus 2 OX=2697049 GN=N PE=1 SV=1	1307	1	3::>sp|P0DTC9|NCAP_SARS2 Nucleoprotein OS=Severe acute respiratory syndrome coronavirus 2 OX=2697049 GN=N PE=1 SV=1	45598	22291	1	43.88	22	28	935.414	935.416	468.715	0.002	2	PNNTASWF	6.01706		0
F004212.dat	F004212.dat	>sp|P0DTC9|NCAP_SARS2 Nucleoprotein OS=Severe acute respiratory syndrome coronavirus 2 OX=2697049 GN=N PE=1 SV=1	1802	1	3::>sp|P0DTC9|NCAP_SARS2 Nucleoprotein OS=Severe acute respiratory syndrome coronavirus 2 OX=2697049 GN=N PE=1 SV=1	45598	22291	1	30.14	28	30	1044.56	1044.56	523.288	0.0004	2	PQGTTLPKGF	10.0939		0
F004216.dat	F004216.dat	>sp|P0DTC9|NCAP_SARS2 Nucleoprotein OS=Severe acute respiratory syndrome coronavirus 2 OX=2697049 GN=N PE=1 SV=1	9698	1	3::>sp|P0DTC9|NCAP_SARS2 Nucleoprotein OS=Severe acute respiratory syndrome coronavirus 2 OX=2697049 GN=N PE=1 SV=1	45598	21328	1	81.24	26	34	2114	2114	1058.01	-0.0011	2	PRGQGVPINTNSSPDDQIGY	3.8824		0
F004202.dat	F004202.dat	>sp|P0DTC9|NCAP_SARS2 Nucleoprotein OS=Severe acute respiratory syndrome coronavirus 2 OX=2697049 GN=N PE=1 SV=1	7001	1	3::>sp|P0DTC9|NCAP_SARS2 Nucleoprotein OS=Severe acute respiratory syndrome coronavirus 2 OX=2697049 GN=N PE=1 SV=1	45598	7261	1	22.99	29	32	1718.76	1718.76	573.927	0.0024	3	PSDSTGSNQNGERSGAR	7.04665		0
F004202.dat	F004202.dat	>sp|P0DTC9|NCAP_SARS2 Nucleoprotein OS=Severe acute respiratory syndrome coronavirus 2 OX=2697049 GN=N PE=1 SV=1	1265	1	3::>sp|P0DTC9|NCAP_SARS2 Nucleoprotein OS=Severe acute respiratory syndrome coronavirus 2 OX=2697049 GN=N PE=1 SV=1	45598	7261	1	30.45		24	839.461	839.462	420.738	0.0001	2	QALPQRQ	11.0448		0
F004202.dat	F004202.dat	>sp|P0DTC9|NCAP_SARS2 Nucleoprotein OS=Severe acute respiratory syndrome coronavirus 2 OX=2697049 GN=N PE=1 SV=1	4155	1	3::>sp|P0DTC9|NCAP_SARS2 Nucleoprotein OS=Severe acute respiratory syndrome coronavirus 2 OX=2697049 GN=N PE=1 SV=1	45598	7261	1	45.54		30	1221.6	1221.6	611.806	-0.0012	2	QELIRQGTDY	4.07171		0
F004212.dat	F004212.dat	>sp|P0DTC9|NCAP_SARS2 Nucleoprotein OS=Severe acute respiratory syndrome coronavirus 2 OX=2697049 GN=N PE=1 SV=1	9544	1	3::>sp|P0DTC9|NCAP_SARS2 Nucleoprotein OS=Severe acute respiratory syndrome coronavirus 2 OX=2697049 GN=N PE=1 SV=1	45598	22291	1	20.1	27	33	2110.03	2110.04	704.352	0.001	3	QKKQQTVT*LLPAADLDDF	4.16893	Phospho (ST)	0
F004212.dat	F004212.dat	>sp|P0DTC9|NCAP_SARS2 Nucleoprotein OS=Severe acute respiratory syndrome coronavirus 2 OX=2697049 GN=N PE=1 SV=1	8891	1	3::>sp|P0DTC9|NCAP_SARS2 Nucleoprotein OS=Severe acute respiratory syndrome coronavirus 2 OX=2697049 GN=N PE=1 SV=1	45598	22291	1	34.89	23	31	2030.07	2030.07	677.697	0.0015	3	QKKQQTVTLLPAADLDDF	4.16893		0
F004212.dat	F004212.dat	>sp|P0DTC9|NCAP_SARS2 Nucleoprotein OS=Severe acute respiratory syndrome coronavirus 2 OX=2697049 GN=N PE=1 SV=1	524	1	3::>sp|P0DTC9|NCAP_SARS2 Nucleoprotein OS=Severe acute respiratory syndrome coronavirus 2 OX=2697049 GN=N PE=1 SV=1	45598	22291	1	26.86		31	734.363	734.364	368.189	0.0006	2	QLESKM	6.94309		0
F004202.dat	F004202.dat	>sp|P0DTC9|NCAP_SARS2 Nucleoprotein OS=Severe acute respiratory syndrome coronavirus 2 OX=2697049 GN=N PE=1 SV=1	732	1	3::>sp|P0DTC9|NCAP_SARS2 Nucleoprotein OS=Severe acute respiratory syndrome coronavirus 2 OX=2697049 GN=N PE=1 SV=1	45598	7261	1	39.59		28	750.358	750.359	376.187	0.0008	2	QLESKM*	6.94309	Oxidation (M)	0
F004202.dat	F004202.dat	>sp|P0DTC9|NCAP_SARS2 Nucleoprotein OS=Severe acute respiratory syndrome coronavirus 2 OX=2697049 GN=N PE=1 SV=1	7577	1	3::>sp|P0DTC9|NCAP_SARS2 Nucleoprotein OS=Severe acute respiratory syndrome coronavirus 2 OX=2697049 GN=N PE=1 SV=1	45598	7261	1	65.77	26	33	1840.81	1840.81	921.414	0.0004	2	QLESKMS*GKGQQQQGQ	9.88481	Phospho (ST)	0
F004212.dat	F004212.dat	>sp|P0DTC9|NCAP_SARS2 Nucleoprotein OS=Severe acute respiratory syndrome coronavirus 2 OX=2697049 GN=N PE=1 SV=1	323	1	3::>sp|P0DTC9|NCAP_SARS2 Nucleoprotein OS=Severe acute respiratory syndrome coronavirus 2 OX=2697049 GN=N PE=1 SV=1	45598	22291	1	28.85		29	642.334	642.334	322.174	0.0006	2	QLPQGT	6.01706		0
F004212.dat	F004212.dat	>sp|P0DTC9|NCAP_SARS2 Nucleoprotein OS=Severe acute respiratory syndrome coronavirus 2 OX=2697049 GN=N PE=1 SV=1	1937	1	3::>sp|P0DTC9|NCAP_SARS2 Nucleoprotein OS=Severe acute respiratory syndrome coronavirus 2 OX=2697049 GN=N PE=1 SV=1	45598	22291	1	50.75		26	1081.61	1081.61	541.814	0.0008	2	QLPQGTTLPK	10.0939		0
F004202.dat	F004202.dat	>sp|P0DTC9|NCAP_SARS2 Nucleoprotein OS=Severe acute respiratory syndrome coronavirus 2 OX=2697049 GN=N PE=1 SV=1	3555	1	3::>sp|P0DTC9|NCAP_SARS2 Nucleoprotein OS=Severe acute respiratory syndrome coronavirus 2 OX=2697049 GN=N PE=1 SV=1	45598	7261	1	53.47		25	1138.63	1138.63	570.325	0.0001	2	QLPQGTTLPKG	10.0939		0
F004212.dat	F004212.dat	>sp|P0DTC9|NCAP_SARS2 Nucleoprotein OS=Severe acute respiratory syndrome coronavirus 2 OX=2697049 GN=N PE=1 SV=1	3397	1	3::>sp|P0DTC9|NCAP_SARS2 Nucleoprotein OS=Severe acute respiratory syndrome coronavirus 2 OX=2697049 GN=N PE=1 SV=1	45598	22291	1	69.33		28	1285.7	1285.7	643.859	0.001	2	QLPQGTTLPKGF	10.0939		0
F004212.dat	F004212.dat	>sp|P0DTC9|NCAP_SARS2 Nucleoprotein OS=Severe acute respiratory syndrome coronavirus 2 OX=2697049 GN=N PE=1 SV=1	4294	1	3::>sp|P0DTC9|NCAP_SARS2 Nucleoprotein OS=Severe acute respiratory syndrome coronavirus 2 OX=2697049 GN=N PE=1 SV=1	45598	22291	1	56.57	23	30	1448.77	1448.77	725.392	0.0039	2	QLPQGTTLPKGFY	9.71724		0
F004202.dat	F004202.dat	>sp|P0DTC9|NCAP_SARS2 Nucleoprotein OS=Severe acute respiratory syndrome coronavirus 2 OX=2697049 GN=N PE=1 SV=1	4746	1	3::>sp|P0DTC9|NCAP_SARS2 Nucleoprotein OS=Severe acute respiratory syndrome coronavirus 2 OX=2697049 GN=N PE=1 SV=1	45598	7261	1	23.59	20	28	1319.47	1319.47	660.744	0.0034	2	QQS*MSSADSTQA	3.09903	Phospho (ST)	0
F004202.dat	F004202.dat	>sp|P0DTC9|NCAP_SARS2 Nucleoprotein OS=Severe acute respiratory syndrome coronavirus 2 OX=2697049 GN=N PE=1 SV=1	3326	1	3::>sp|P0DTC9|NCAP_SARS2 Nucleoprotein OS=Severe acute respiratory syndrome coronavirus 2 OX=2697049 GN=N PE=1 SV=1	45598	7261	1	24.38	22	30	1101.6	1101.61	551.81	0.0016	2	QRNAPRITF	12.4013		0
F004202.dat	F004202.dat	>sp|P0DTC9|NCAP_SARS2 Nucleoprotein OS=Severe acute respiratory syndrome coronavirus 2 OX=2697049 GN=N PE=1 SV=1	6492	1	3::>sp|P0DTC9|NCAP_SARS2 Nucleoprotein OS=Severe acute respiratory syndrome coronavirus 2 OX=2697049 GN=N PE=1 SV=1	45598	7261	1	30.04	22	31	1623.82	1623.83	812.921	0.0043	2	QRRPQGLPNNTASW	12.4013		0
F004212.dat	F004212.dat	>sp|P0DTC9|NCAP_SARS2 Nucleoprotein OS=Severe acute respiratory syndrome coronavirus 2 OX=2697049 GN=N PE=1 SV=1	6522	1	3::>sp|P0DTC9|NCAP_SARS2 Nucleoprotein OS=Severe acute respiratory syndrome coronavirus 2 OX=2697049 GN=N PE=1 SV=1	45598	22291	1	25.24	17	32	1770.89	1770.89	591.305	0.003	3	QRRPQGLPNNTASWF	12.4013		0
F004212.dat	F004212.dat	>sp|P0DTC9|NCAP_SARS2 Nucleoprotein OS=Severe acute respiratory syndrome coronavirus 2 OX=2697049 GN=N PE=1 SV=1	4824	1	3::>sp|P0DTC9|NCAP_SARS2 Nucleoprotein OS=Severe acute respiratory syndrome coronavirus 2 OX=2697049 GN=N PE=1 SV=1	45598	22291	1	57.65	28	31	1517.76	1517.76	759.89	0.0034	2	QTVTLLPAADLDDF	2.81959		0
F004216.dat	F004216.dat	>sp|P0DTC9|NCAP_SARS2 Nucleoprotein OS=Severe acute respiratory syndrome coronavirus 2 OX=2697049 GN=N PE=1 SV=1	7936	1	3::>sp|P0DTC9|NCAP_SARS2 Nucleoprotein OS=Severe acute respiratory syndrome coronavirus 2 OX=2697049 GN=N PE=1 SV=1	45598	21328	1	72.87	25	31	1974.03	1974.04	659.019	0.0043	3	QTVTLLPAADLDDFSKQL	3.59466		0
F004216.dat	F004216.dat	>sp|P0DTC9|NCAP_SARS2 Nucleoprotein OS=Severe acute respiratory syndrome coronavirus 2 OX=2697049 GN=N PE=1 SV=1	13304	1	3::>sp|P0DTC9|NCAP_SARS2 Nucleoprotein OS=Severe acute respiratory syndrome coronavirus 2 OX=2697049 GN=N PE=1 SV=1	45598	21328	1	39.63	21	33	2230.15	2230.15	744.392	0.0065	3	QTVTLLPAADLDDFSKQLQQ	3.59466		0
F004216.dat	F004216.dat	>sp|P0DTC9|NCAP_SARS2 Nucleoprotein OS=Severe acute respiratory syndrome coronavirus 2 OX=2697049 GN=N PE=1 SV=1	16881	1	3::>sp|P0DTC9|NCAP_SARS2 Nucleoprotein OS=Severe acute respiratory syndrome coronavirus 2 OX=2697049 GN=N PE=1 SV=1	45598	21328	1	30.65	17	34	2448.22	2448.23	817.082	0.0047	3	QTVTLLPAADLDDFSKQLQQSM	3.59466		0
F004212.dat	F004212.dat	>sp|P0DTC9|NCAP_SARS2 Nucleoprotein OS=Severe acute respiratory syndrome coronavirus 2 OX=2697049 GN=N PE=1 SV=1	6632	1	3::>sp|P0DTC9|NCAP_SARS2 Nucleoprotein OS=Severe acute respiratory syndrome coronavirus 2 OX=2697049 GN=N PE=1 SV=1	45598	22291	1	39.54	25	32	1780.87	1780.87	446.225	0.003	4	RGGDGKM*KDLSPRWY	10.1726	Oxidation (M)	0
F004202.dat	F004202.dat	>sp|P0DTC9|NCAP_SARS2 Nucleoprotein OS=Severe acute respiratory syndrome coronavirus 2 OX=2697049 GN=N PE=1 SV=1	3098	1	3::>sp|P0DTC9|NCAP_SARS2 Nucleoprotein OS=Severe acute respiratory syndrome coronavirus 2 OX=2697049 GN=N PE=1 SV=1	45598	7261	1	38.1	28	29	1075.54	1075.55	538.781	0.0024	2	RGGDGKMKDL	9.88481		0
F004212.dat	F004212.dat	>sp|P0DTC9|NCAP_SARS2 Nucleoprotein OS=Severe acute respiratory syndrome coronavirus 2 OX=2697049 GN=N PE=1 SV=1	6476	1	3::>sp|P0DTC9|NCAP_SARS2 Nucleoprotein OS=Severe acute respiratory syndrome coronavirus 2 OX=2697049 GN=N PE=1 SV=1	45598	22291	1	82.74	28	32	1764.87	1764.88	589.299	0.0022	3	RGGDGKMKDLSPRWY	10.1726		0
F004212.dat	F004212.dat	>sp|P0DTC9|NCAP_SARS2 Nucleoprotein OS=Severe acute respiratory syndrome coronavirus 2 OX=2697049 GN=N PE=1 SV=1	3764	1	3::>sp|P0DTC9|NCAP_SARS2 Nucleoprotein OS=Severe acute respiratory syndrome coronavirus 2 OX=2697049 GN=N PE=1 SV=1	45598	22291	1	41.27	27	30	1332.65	1332.65	667.333	0.0012	2	RIGMEVTPSGTW	6.97313		0
F004212.dat	F004212.dat	>sp|P0DTC9|NCAP_SARS2 Nucleoprotein OS=Severe acute respiratory syndrome coronavirus 2 OX=2697049 GN=N PE=1 SV=1	9142	1	3::>sp|P0DTC9|NCAP_SARS2 Nucleoprotein OS=Severe acute respiratory syndrome coronavirus 2 OX=2697049 GN=N PE=1 SV=1	45598	22291	1	37.68	20	32	2050.05	2050.06	513.521	0.0038	4	RIRGGDGKM*KDLSPRWY	10.6836	Oxidation (M)	0
F004212.dat	F004212.dat	>sp|P0DTC9|NCAP_SARS2 Nucleoprotein OS=Severe acute respiratory syndrome coronavirus 2 OX=2697049 GN=N PE=1 SV=1	3821	1	3::>sp|P0DTC9|NCAP_SARS2 Nucleoprotein OS=Severe acute respiratory syndrome coronavirus 2 OX=2697049 GN=N PE=1 SV=1	45598	22291	1	72.48		28	1344.73	1344.73	449.251	0.0017	3	RIRGGDGKMKDL	10.5741		0
F004212.dat	F004212.dat	>sp|P0DTC9|NCAP_SARS2 Nucleoprotein OS=Severe acute respiratory syndrome coronavirus 2 OX=2697049 GN=N PE=1 SV=1	7193	1	3::>sp|P0DTC9|NCAP_SARS2 Nucleoprotein OS=Severe acute respiratory syndrome coronavirus 2 OX=2697049 GN=N PE=1 SV=1	45598	22291	1	92.79		30	1870.99	1871	624.673	0.0023	3	RIRGGDGKMKDLSPRW	11.3748		0
F004212.dat	F004212.dat	>sp|P0DTC9|NCAP_SARS2 Nucleoprotein OS=Severe acute respiratory syndrome coronavirus 2 OX=2697049 GN=N PE=1 SV=1	8918	1	3::>sp|P0DTC9|NCAP_SARS2 Nucleoprotein OS=Severe acute respiratory syndrome coronavirus 2 OX=2697049 GN=N PE=1 SV=1	45598	22291	1	73.03	22	32	2034.06	2034.06	679.027	0.0003	3	RIRGGDGKMKDLSPRWY	10.6836		0
F004202.dat	F004202.dat	>sp|P0DTC9|NCAP_SARS2 Nucleoprotein OS=Severe acute respiratory syndrome coronavirus 2 OX=2697049 GN=N PE=1 SV=1	3419	1	3::>sp|P0DTC9|NCAP_SARS2 Nucleoprotein OS=Severe acute respiratory syndrome coronavirus 2 OX=2697049 GN=N PE=1 SV=1	45598	7261	1	35.85	27	27	1117.59	1117.59	559.804	0.003	2	RLNQLESKM	10.0919		0
F004202.dat	F004202.dat	>sp|P0DTC9|NCAP_SARS2 Nucleoprotein OS=Severe acute respiratory syndrome coronavirus 2 OX=2697049 GN=N PE=1 SV=1	2764	1	3::>sp|P0DTC9|NCAP_SARS2 Nucleoprotein OS=Severe acute respiratory syndrome coronavirus 2 OX=2697049 GN=N PE=1 SV=1	45598	7261	1	80.79	22	29	1031.48	1031.48	516.749	0.0013	2	RMAGNGGDAAL	6.78065		0
F004212.dat	F004212.dat	>sp|P0DTC9|NCAP_SARS2 Nucleoprotein OS=Severe acute respiratory syndrome coronavirus 2 OX=2697049 GN=N PE=1 SV=1	19410	1	3::>sp|P0DTC9|NCAP_SARS2 Nucleoprotein OS=Severe acute respiratory syndrome coronavirus 2 OX=2697049 GN=N PE=1 SV=1	45598	22291	1	76.29	22	36	2868.3	2868.31	718.084	0.0044	4	RNAPRIT*FGGPSDSTGSNQNGERSGAR	11.9274	Phospho (ST)	0
F004212.dat	F004212.dat	>sp|P0DTC9|NCAP_SARS2 Nucleoprotein OS=Severe acute respiratory syndrome coronavirus 2 OX=2697049 GN=N PE=1 SV=1	20752	1	3::>sp|P0DTC9|NCAP_SARS2 Nucleoprotein OS=Severe acute respiratory syndrome coronavirus 2 OX=2697049 GN=N PE=1 SV=1	45598	22291	1	37.81	17	37	3211.49	3211.49	803.879	-0.001	4	RNAPRIT*FGGPSDSTGSNQNGERSGARSKQ	11.944	Phospho (ST)	0
F004212.dat	F004212.dat	>sp|P0DTC9|NCAP_SARS2 Nucleoprotein OS=Severe acute respiratory syndrome coronavirus 2 OX=2697049 GN=N PE=1 SV=1	1491	1	3::>sp|P0DTC9|NCAP_SARS2 Nucleoprotein OS=Severe acute respiratory syndrome coronavirus 2 OX=2697049 GN=N PE=1 SV=1	45598	22291	1	29.02	20	25	973.546	973.548	487.781	0.0019	2	RNAPRITF	12.4013		0
F004202.dat	F004202.dat	>sp|P0DTC9|NCAP_SARS2 Nucleoprotein OS=Severe acute respiratory syndrome coronavirus 2 OX=2697049 GN=N PE=1 SV=1	2015	1	3::>sp|P0DTC9|NCAP_SARS2 Nucleoprotein OS=Severe acute respiratory syndrome coronavirus 2 OX=2697049 GN=N PE=1 SV=1	45598	7261	1	47.81		26	939.489	939.491	470.753	0.0021	2	RNPANNAAI	11.0448		0
F004202.dat	F004202.dat	>sp|P0DTC9|NCAP_SARS2 Nucleoprotein OS=Severe acute respiratory syndrome coronavirus 2 OX=2697049 GN=N PE=1 SV=1	2823	1	3::>sp|P0DTC9|NCAP_SARS2 Nucleoprotein OS=Severe acute respiratory syndrome coronavirus 2 OX=2697049 GN=N PE=1 SV=1	45598	7261	1	57.87		26	1038.56	1038.56	520.286	0.0013	2	RNPANNAAIV	11.0448		0
F004212.dat	F004212.dat	>sp|P0DTC9|NCAP_SARS2 Nucleoprotein OS=Severe acute respiratory syndrome coronavirus 2 OX=2697049 GN=N PE=1 SV=1	2471	1	3::>sp|P0DTC9|NCAP_SARS2 Nucleoprotein OS=Severe acute respiratory syndrome coronavirus 2 OX=2697049 GN=N PE=1 SV=1	45598	22291	1	61.91		26	1151.64	1151.64	576.828	0.0008	2	RNPANNAAIVL	11.0448		0
F004212.dat	F004212.dat	>sp|P0DTC9|NCAP_SARS2 Nucleoprotein OS=Severe acute respiratory syndrome coronavirus 2 OX=2697049 GN=N PE=1 SV=1	11210	1	3::>sp|P0DTC9|NCAP_SARS2 Nucleoprotein OS=Severe acute respiratory syndrome coronavirus 2 OX=2697049 GN=N PE=1 SV=1	45598	22291	1	39.82	17	34	2184.98	2184.98	547.253	0.0036	4	RNSSRNS*TPGSSRGTSPARM	12.8764	Phospho (ST)	0
F004202.dat	F004202.dat	>sp|P0DTC9|NCAP_SARS2 Nucleoprotein OS=Severe acute respiratory syndrome coronavirus 2 OX=2697049 GN=N PE=1 SV=1	3027	1	3::>sp|P0DTC9|NCAP_SARS2 Nucleoprotein OS=Severe acute respiratory syndrome coronavirus 2 OX=2697049 GN=N PE=1 SV=1	45598	7261	1	29.6		29	1066.55	1066.55	534.284	0.0021	2	RPQGLPNNTA	11.0448		0
F004202.dat	F004202.dat	>sp|P0DTC9|NCAP_SARS2 Nucleoprotein OS=Severe acute respiratory syndrome coronavirus 2 OX=2697049 GN=N PE=1 SV=1	4846	1	3::>sp|P0DTC9|NCAP_SARS2 Nucleoprotein OS=Severe acute respiratory syndrome coronavirus 2 OX=2697049 GN=N PE=1 SV=1	45598	7261	1	63.31	22	31	1339.66	1339.67	670.841	0.0036	2	RPQGLPNNTASW	11.0448		0
F004202.dat	F004202.dat	>sp|P0DTC9|NCAP_SARS2 Nucleoprotein OS=Severe acute respiratory syndrome coronavirus 2 OX=2697049 GN=N PE=1 SV=1	5730	1	3::>sp|P0DTC9|NCAP_SARS2 Nucleoprotein OS=Severe acute respiratory syndrome coronavirus 2 OX=2697049 GN=N PE=1 SV=1	45598	7261	1	45.81	22	31	1486.73	1486.73	744.371	-0.0038	2	RPQGLPNNTASWF	11.0448		0
F004212.dat	F004212.dat	>sp|P0DTC9|NCAP_SARS2 Nucleoprotein OS=Severe acute respiratory syndrome coronavirus 2 OX=2697049 GN=N PE=1 SV=1	4829	1	3::>sp|P0DTC9|NCAP_SARS2 Nucleoprotein OS=Severe acute respiratory syndrome coronavirus 2 OX=2697049 GN=N PE=1 SV=1	45598	22291	1	24.32	23	27	1518.83	1518.83	507.284	0.0031	3	RQKKQQT*VTLLP	11.6377	Phospho (ST)	0
F004212.dat	F004212.dat	>sp|P0DTC9|NCAP_SARS2 Nucleoprotein OS=Severe acute respiratory syndrome coronavirus 2 OX=2697049 GN=N PE=1 SV=1	5253	1	3::>sp|P0DTC9|NCAP_SARS2 Nucleoprotein OS=Severe acute respiratory syndrome coronavirus 2 OX=2697049 GN=N PE=1 SV=1	45598	22291	1	32.32	26	29	1589.87	1589.87	530.963	0.0023	3	RQKKQQT*VTLLPA	11.6377	Phospho (ST)	0
F004212.dat	F004212.dat	>sp|P0DTC9|NCAP_SARS2 Nucleoprotein OS=Severe acute respiratory syndrome coronavirus 2 OX=2697049 GN=N PE=1 SV=1	7387	1	3::>sp|P0DTC9|NCAP_SARS2 Nucleoprotein OS=Severe acute respiratory syndrome coronavirus 2 OX=2697049 GN=N PE=1 SV=1	45598	22291	1	25.75		30	1889.01	1889.01	630.679	0.0004	3	RQKKQQT*VTLLPAADL	10.5864	Phospho (ST)	0
F004212.dat	F004212.dat	>sp|P0DTC9|NCAP_SARS2 Nucleoprotein OS=Severe acute respiratory syndrome coronavirus 2 OX=2697049 GN=N PE=1 SV=1	14392	1	3::>sp|P0DTC9|NCAP_SARS2 Nucleoprotein OS=Severe acute respiratory syndrome coronavirus 2 OX=2697049 GN=N PE=1 SV=1	45598	22291	1	49.07	25	33	2266.14	2266.14	756.387	0.0034	3	RQKKQQT*VTLLPAADLDDF	6.95652	Phospho (ST)	0
F004212.dat	F004212.dat	>sp|P0DTC9|NCAP_SARS2 Nucleoprotein OS=Severe acute respiratory syndrome coronavirus 2 OX=2697049 GN=N PE=1 SV=1	18539	1	3::>sp|P0DTC9|NCAP_SARS2 Nucleoprotein OS=Severe acute respiratory syndrome coronavirus 2 OX=2697049 GN=N PE=1 SV=1	45598	22291	1	59	24	34	2722.41	2722.41	908.476	0.0017	3	RQKKQQT*VTLLPAADLDDFSKQL	9.75559	Phospho (ST)	0
F004212.dat	F004212.dat	>sp|P0DTC9|NCAP_SARS2 Nucleoprotein OS=Severe acute respiratory syndrome coronavirus 2 OX=2697049 GN=N PE=1 SV=1	19815	1	3::>sp|P0DTC9|NCAP_SARS2 Nucleoprotein OS=Severe acute respiratory syndrome coronavirus 2 OX=2697049 GN=N PE=1 SV=1	45598	22291	1	45.71	23	34	2978.52	2978.53	745.64	0.0076	4	RQKKQQT*VTLLPAADLDDFSKQLQQ	9.75559	Phospho (ST)	0
F004212.dat	F004212.dat	>sp|P0DTC9|NCAP_SARS2 Nucleoprotein OS=Severe acute respiratory syndrome coronavirus 2 OX=2697049 GN=N PE=1 SV=1	20710	1	3::>sp|P0DTC9|NCAP_SARS2 Nucleoprotein OS=Severe acute respiratory syndrome coronavirus 2 OX=2697049 GN=N PE=1 SV=1	45598	22291	1	38.45	15	36	3196.6	3196.6	800.158	0.0066	4	RQKKQQT*VTLLPAADLDDFSKQLQQSM	9.75559	Phospho (ST)	0
F004212.dat	F004212.dat	>sp|P0DTC9|NCAP_SARS2 Nucleoprotein OS=Severe acute respiratory syndrome coronavirus 2 OX=2697049 GN=N PE=1 SV=1	7390	1	3::>sp|P0DTC9|NCAP_SARS2 Nucleoprotein OS=Severe acute respiratory syndrome coronavirus 2 OX=2697049 GN=N PE=1 SV=1	45598	22291	1	31.31	22	30	1889.01	1889.01	630.679	0.0006	3	RQKKQQTVT*LLPAADL	10.5864	Phospho (ST)	0
F004202.dat	F004202.dat	>sp|P0DTC9|NCAP_SARS2 Nucleoprotein OS=Severe acute respiratory syndrome coronavirus 2 OX=2697049 GN=N PE=1 SV=1	9608	1	3::>sp|P0DTC9|NCAP_SARS2 Nucleoprotein OS=Severe acute respiratory syndrome coronavirus 2 OX=2697049 GN=N PE=1 SV=1	45598	7261	1	37.19	15	34	2266.14	2266.13	1134.07	-0.0046	2	RQKKQQTVT*LLPAADLDDF	6.95652	Phospho (ST)	0
F004212.dat	F004212.dat	>sp|P0DTC9|NCAP_SARS2 Nucleoprotein OS=Severe acute respiratory syndrome coronavirus 2 OX=2697049 GN=N PE=1 SV=1	22459	1	3::>sp|P0DTC9|NCAP_SARS2 Nucleoprotein OS=Severe acute respiratory syndrome coronavirus 2 OX=2697049 GN=N PE=1 SV=1	45598	22291	1	21.01	21	39	4023.86	4023.87	1006.97	0.0048	4	RQKKQQTVT*LLPAADLDDFS*KQLQQSMSSADSTQA	6.9917	2 Phospho (ST)	0
F004212.dat	F004212.dat	>sp|P0DTC9|NCAP_SARS2 Nucleoprotein OS=Severe acute respiratory syndrome coronavirus 2 OX=2697049 GN=N PE=1 SV=1	19342	1	3::>sp|P0DTC9|NCAP_SARS2 Nucleoprotein OS=Severe acute respiratory syndrome coronavirus 2 OX=2697049 GN=N PE=1 SV=1	45598	22291	1	27.29	22	34	2850.46	2850.47	713.624	0.0037	4	RQKKQQTVT*LLPAADLDDFSKQLQ	9.75559	Phospho (ST)	0
F004212.dat	F004212.dat	>sp|P0DTC9|NCAP_SARS2 Nucleoprotein OS=Severe acute respiratory syndrome coronavirus 2 OX=2697049 GN=N PE=1 SV=1	3106	1	3::>sp|P0DTC9|NCAP_SARS2 Nucleoprotein OS=Severe acute respiratory syndrome coronavirus 2 OX=2697049 GN=N PE=1 SV=1	45598	22291	1	50.91		24	1228.73	1228.73	615.37	0.0008	2	RQKKQQTVTL	11.6377		0
F004212.dat	F004212.dat	>sp|P0DTC9|NCAP_SARS2 Nucleoprotein OS=Severe acute respiratory syndrome coronavirus 2 OX=2697049 GN=N PE=1 SV=1	3801	1	3::>sp|P0DTC9|NCAP_SARS2 Nucleoprotein OS=Severe acute respiratory syndrome coronavirus 2 OX=2697049 GN=N PE=1 SV=1	45598	22291	1	52.4		23	1341.81	1341.81	448.278	0.0017	3	RQKKQQTVTLL	11.6377		0
F004202.dat	F004202.dat	>sp|P0DTC9|NCAP_SARS2 Nucleoprotein OS=Severe acute respiratory syndrome coronavirus 2 OX=2697049 GN=N PE=1 SV=1	5448	1	3::>sp|P0DTC9|NCAP_SARS2 Nucleoprotein OS=Severe acute respiratory syndrome coronavirus 2 OX=2697049 GN=N PE=1 SV=1	45598	7261	1	77.88		22	1438.86	1438.86	720.439	0.0016	2	RQKKQQTVTLLP	11.6377		0
F004202.dat	F004202.dat	>sp|P0DTC9|NCAP_SARS2 Nucleoprotein OS=Severe acute respiratory syndrome coronavirus 2 OX=2697049 GN=N PE=1 SV=1	5882	1	3::>sp|P0DTC9|NCAP_SARS2 Nucleoprotein OS=Severe acute respiratory syndrome coronavirus 2 OX=2697049 GN=N PE=1 SV=1	45598	7261	1	55		22	1509.9	1509.9	755.958	0.0019	2	RQKKQQTVTLLPA	11.6377		0
F004212.dat	F004212.dat	>sp|P0DTC9|NCAP_SARS2 Nucleoprotein OS=Severe acute respiratory syndrome coronavirus 2 OX=2697049 GN=N PE=1 SV=1	6818	1	3::>sp|P0DTC9|NCAP_SARS2 Nucleoprotein OS=Severe acute respiratory syndrome coronavirus 2 OX=2697049 GN=N PE=1 SV=1	45598	22291	1	41.55	22	24	1809.05	1809.05	604.024	0.0029	3	RQKKQQTVTLLPAADL	10.5864		0
F004212.dat	F004212.dat	>sp|P0DTC9|NCAP_SARS2 Nucleoprotein OS=Severe acute respiratory syndrome coronavirus 2 OX=2697049 GN=N PE=1 SV=1	7654	1	3::>sp|P0DTC9|NCAP_SARS2 Nucleoprotein OS=Severe acute respiratory syndrome coronavirus 2 OX=2697049 GN=N PE=1 SV=1	45598	22291	1	31.79	25	27	1924.07	1924.08	642.367	0.0039	3	RQKKQQTVTLLPAADLD	9.88481		0
F004212.dat	F004212.dat	>sp|P0DTC9|NCAP_SARS2 Nucleoprotein OS=Severe acute respiratory syndrome coronavirus 2 OX=2697049 GN=N PE=1 SV=1	11339	1	3::>sp|P0DTC9|NCAP_SARS2 Nucleoprotein OS=Severe acute respiratory syndrome coronavirus 2 OX=2697049 GN=N PE=1 SV=1	45598	22291	1	60.33	29	31	2186.17	2186.17	729.731	0.0022	3	RQKKQQTVTLLPAADLDDF	6.95652		0
F004216.dat	F004216.dat	>sp|P0DTC9|NCAP_SARS2 Nucleoprotein OS=Severe acute respiratory syndrome coronavirus 2 OX=2697049 GN=N PE=1 SV=1	14603	1	3::>sp|P0DTC9|NCAP_SARS2 Nucleoprotein OS=Severe acute respiratory syndrome coronavirus 2 OX=2697049 GN=N PE=1 SV=1	45598	21328	1	28.67	21	31	2273.2	2273.2	758.741	0.001	3	RQKKQQTVTLLPAADLDDFS	6.95652		0
F004212.dat	F004212.dat	>sp|P0DTC9|NCAP_SARS2 Nucleoprotein OS=Severe acute respiratory syndrome coronavirus 2 OX=2697049 GN=N PE=1 SV=1	17315	1	3::>sp|P0DTC9|NCAP_SARS2 Nucleoprotein OS=Severe acute respiratory syndrome coronavirus 2 OX=2697049 GN=N PE=1 SV=1	45598	22291	1	52.87	21	31	2529.36	2529.35	633.346	-0.0004	4	RQKKQQTVTLLPAADLDDFSKQ	9.75559		0
F004212.dat	F004212.dat	>sp|P0DTC9|NCAP_SARS2 Nucleoprotein OS=Severe acute respiratory syndrome coronavirus 2 OX=2697049 GN=N PE=1 SV=1	18019	1	3::>sp|P0DTC9|NCAP_SARS2 Nucleoprotein OS=Severe acute respiratory syndrome coronavirus 2 OX=2697049 GN=N PE=1 SV=1	45598	22291	1	78.06	23	30	2642.44	2642.44	881.821	0.0016	3	RQKKQQTVTLLPAADLDDFSKQL	9.75559		0
F004212.dat	F004212.dat	>sp|P0DTC9|NCAP_SARS2 Nucleoprotein OS=Severe acute respiratory syndrome coronavirus 2 OX=2697049 GN=N PE=1 SV=1	19564	1	3::>sp|P0DTC9|NCAP_SARS2 Nucleoprotein OS=Severe acute respiratory syndrome coronavirus 2 OX=2697049 GN=N PE=1 SV=1	45598	22291	1	54.93	25	31	2898.56	2898.56	967.195	0.0082	3	RQKKQQTVTLLPAADLDDFSKQLQQ	9.75559		0
F004202.dat	F004202.dat	>sp|P0DTC9|NCAP_SARS2 Nucleoprotein OS=Severe acute respiratory syndrome coronavirus 2 OX=2697049 GN=N PE=1 SV=1	11907	1	3::>sp|P0DTC9|NCAP_SARS2 Nucleoprotein OS=Severe acute respiratory syndrome coronavirus 2 OX=2697049 GN=N PE=1 SV=1	45598	7261	1	56.93	19	34	3116.63	3116.62	780.163	-0.0061	4	RQKKQQTVTLLPAADLDDFSKQLQQSM	9.75559		0
F004212.dat	F004212.dat	>sp|P0DTC9|NCAP_SARS2 Nucleoprotein OS=Severe acute respiratory syndrome coronavirus 2 OX=2697049 GN=N PE=1 SV=1	20580	1	3::>sp|P0DTC9|NCAP_SARS2 Nucleoprotein OS=Severe acute respiratory syndrome coronavirus 2 OX=2697049 GN=N PE=1 SV=1	45598	22291	1	44.88	23	34	3132.62	3132.63	784.165	0.0068	4	RQKKQQTVTLLPAADLDDFSKQLQQSM*	9.75559	Oxidation (M)	0
F004212.dat	F004212.dat	>sp|P0DTC9|NCAP_SARS2 Nucleoprotein OS=Severe acute respiratory syndrome coronavirus 2 OX=2697049 GN=N PE=1 SV=1	9245	1	3::>sp|P0DTC9|NCAP_SARS2 Nucleoprotein OS=Severe acute respiratory syndrome coronavirus 2 OX=2697049 GN=N PE=1 SV=1	45598	22291	1	43.7	25	31	2065.08	2065.09	517.279	0.0038	4	RRAT*RRIRGGDGKMKDL	12.2369	Phospho (ST)	0
F004202.dat	F004202.dat	>sp|P0DTC9|NCAP_SARS2 Nucleoprotein OS=Severe acute respiratory syndrome coronavirus 2 OX=2697049 GN=N PE=1 SV=1	5931	1	3::>sp|P0DTC9|NCAP_SARS2 Nucleoprotein OS=Severe acute respiratory syndrome coronavirus 2 OX=2697049 GN=N PE=1 SV=1	45598	7261	1	42.31	26	29	1516.83	1516.83	759.421	0.0026	2	RRIRGGDGKM*KDL	11.3748	Oxidation (M)	0
F004212.dat	F004212.dat	>sp|P0DTC9|NCAP_SARS2 Nucleoprotein OS=Severe acute respiratory syndrome coronavirus 2 OX=2697049 GN=N PE=1 SV=1	9112	1	3::>sp|P0DTC9|NCAP_SARS2 Nucleoprotein OS=Severe acute respiratory syndrome coronavirus 2 OX=2697049 GN=N PE=1 SV=1	45598	22291	1	33.3	15	30	2043.09	2043.1	409.626	0.0045	5	RRIRGGDGKM*KDLSPRW	11.9626	Oxidation (M)	0
F004212.dat	F004212.dat	>sp|P0DTC9|NCAP_SARS2 Nucleoprotein OS=Severe acute respiratory syndrome coronavirus 2 OX=2697049 GN=N PE=1 SV=1	12778	1	3::>sp|P0DTC9|NCAP_SARS2 Nucleoprotein OS=Severe acute respiratory syndrome coronavirus 2 OX=2697049 GN=N PE=1 SV=1	45598	22291	1	53.53	18	31	2206.15	2206.16	552.546	0.0025	4	RRIRGGDGKM*KDLSPRWY	11.3377	Oxidation (M)	0
F004212.dat	F004212.dat	>sp|P0DTC9|NCAP_SARS2 Nucleoprotein OS=Severe acute respiratory syndrome coronavirus 2 OX=2697049 GN=N PE=1 SV=1	4704	1	3::>sp|P0DTC9|NCAP_SARS2 Nucleoprotein OS=Severe acute respiratory syndrome coronavirus 2 OX=2697049 GN=N PE=1 SV=1	45598	22291	1	54.36	19	27	1500.83	1500.83	376.216	0.0021	4	RRIRGGDGKMKDL	11.3748		0
F004212.dat	F004212.dat	>sp|P0DTC9|NCAP_SARS2 Nucleoprotein OS=Severe acute respiratory syndrome coronavirus 2 OX=2697049 GN=N PE=1 SV=1	7040	1	3::>sp|P0DTC9|NCAP_SARS2 Nucleoprotein OS=Severe acute respiratory syndrome coronavirus 2 OX=2697049 GN=N PE=1 SV=1	45598	22291	1	61.91	20	27	1841.02	1841.02	461.262	0.0011	4	RRIRGGDGKMKDLSPR	11.9626		0
F004212.dat	F004212.dat	>sp|P0DTC9|NCAP_SARS2 Nucleoprotein OS=Severe acute respiratory syndrome coronavirus 2 OX=2697049 GN=N PE=1 SV=1	8751	1	3::>sp|P0DTC9|NCAP_SARS2 Nucleoprotein OS=Severe acute respiratory syndrome coronavirus 2 OX=2697049 GN=N PE=1 SV=1	45598	22291	1	56.04	22	29	2027.1	2027.1	507.782	0.0041	4	RRIRGGDGKMKDLSPRW	11.9626		0
F004212.dat	F004212.dat	>sp|P0DTC9|NCAP_SARS2 Nucleoprotein OS=Severe acute respiratory syndrome coronavirus 2 OX=2697049 GN=N PE=1 SV=1	11959	1	3::>sp|P0DTC9|NCAP_SARS2 Nucleoprotein OS=Severe acute respiratory syndrome coronavirus 2 OX=2697049 GN=N PE=1 SV=1	45598	22291	1	52.69	17	31	2190.16	2190.16	731.062	0.0035	3	RRIRGGDGKMKDLSPRWY	11.3377		0
F004202.dat	F004202.dat	>sp|P0DTC9|NCAP_SARS2 Nucleoprotein OS=Severe acute respiratory syndrome coronavirus 2 OX=2697049 GN=N PE=1 SV=1	2902	1	3::>sp|P0DTC9|NCAP_SARS2 Nucleoprotein OS=Severe acute respiratory syndrome coronavirus 2 OX=2697049 GN=N PE=1 SV=1	45598	7261	1	21.96	21	27	1050.57	1050.57	526.292	0.0011	2	RRPQGLPNN	12.4013		0
F004202.dat	F004202.dat	>sp|P0DTC9|NCAP_SARS2 Nucleoprotein OS=Severe acute respiratory syndrome coronavirus 2 OX=2697049 GN=N PE=1 SV=1	3632	1	3::>sp|P0DTC9|NCAP_SARS2 Nucleoprotein OS=Severe acute respiratory syndrome coronavirus 2 OX=2697049 GN=N PE=1 SV=1	45598	7261	1	20.83	20	27	1151.62	1151.62	576.816	0.0021	2	RRPQGLPNNT	12.4013		0
F004202.dat	F004202.dat	>sp|P0DTC9|NCAP_SARS2 Nucleoprotein OS=Severe acute respiratory syndrome coronavirus 2 OX=2697049 GN=N PE=1 SV=1	4163	1	3::>sp|P0DTC9|NCAP_SARS2 Nucleoprotein OS=Severe acute respiratory syndrome coronavirus 2 OX=2697049 GN=N PE=1 SV=1	45598	7261	1	29.78	22	28	1222.65	1222.66	612.335	0.0021	2	RRPQGLPNNTA	12.4013		0
F004212.dat	F004212.dat	>sp|P0DTC9|NCAP_SARS2 Nucleoprotein OS=Severe acute respiratory syndrome coronavirus 2 OX=2697049 GN=N PE=1 SV=1	4628	1	3::>sp|P0DTC9|NCAP_SARS2 Nucleoprotein OS=Severe acute respiratory syndrome coronavirus 2 OX=2697049 GN=N PE=1 SV=1	45598	22291	1	33.69	21	31	1495.76	1495.77	748.891	0.0026	2	RRPQGLPNNTASW	12.4013		0
F004216.dat	F004216.dat	>sp|P0DTC9|NCAP_SARS2 Nucleoprotein OS=Severe acute respiratory syndrome coronavirus 2 OX=2697049 GN=N PE=1 SV=1	5650	1	3::>sp|P0DTC9|NCAP_SARS2 Nucleoprotein OS=Severe acute respiratory syndrome coronavirus 2 OX=2697049 GN=N PE=1 SV=1	45598	21328	1	34.55	20	31	1642.83	1642.83	822.424	0.0009	2	RRPQGLPNNTASWF	12.4013		0
F004212.dat	F004212.dat	>sp|P0DTC9|NCAP_SARS2 Nucleoprotein OS=Severe acute respiratory syndrome coronavirus 2 OX=2697049 GN=N PE=1 SV=1	17166	1	3::>sp|P0DTC9|NCAP_SARS2 Nucleoprotein OS=Severe acute respiratory syndrome coronavirus 2 OX=2697049 GN=N PE=1 SV=1	45598	22291	1	33.57	19	35	2508.08	2508.08	628.028	0.003	4	RSRNSS*RNS*TPGSSRGTSPARM	13.0005	2 Phospho (ST)	0
F004212.dat	F004212.dat	>sp|P0DTC9|NCAP_SARS2 Nucleoprotein OS=Severe acute respiratory syndrome coronavirus 2 OX=2697049 GN=N PE=1 SV=1	19671	1	3::>sp|P0DTC9|NCAP_SARS2 Nucleoprotein OS=Severe acute respiratory syndrome coronavirus 2 OX=2697049 GN=N PE=1 SV=1	45598	22291	1	36.38	16	36	2925.28	2925.28	586.063	0.0021	5	RSSSRSRNSS*RNS*TPGSSRGTSPARM	13.0989	2 Phospho (ST)	0
F004212.dat	F004212.dat	>sp|P0DTC9|NCAP_SARS2 Nucleoprotein OS=Severe acute respiratory syndrome coronavirus 2 OX=2697049 GN=N PE=1 SV=1	6339	1	3::>sp|P0DTC9|NCAP_SARS2 Nucleoprotein OS=Severe acute respiratory syndrome coronavirus 2 OX=2697049 GN=N PE=1 SV=1	45598	22291	1	23.08	17	28	1728.96	1728.96	577.327	0.0011	3	SAAEASKKPRQKRTAT	11.559		0
F004212.dat	F004212.dat	>sp|P0DTC9|NCAP_SARS2 Nucleoprotein OS=Severe acute respiratory syndrome coronavirus 2 OX=2697049 GN=N PE=1 SV=1	7427	1	3::>sp|P0DTC9|NCAP_SARS2 Nucleoprotein OS=Severe acute respiratory syndrome coronavirus 2 OX=2697049 GN=N PE=1 SV=1	45598	22291	1	43.14	25	33	1893.85	1893.85	947.932	0.0007	2	SDNGPQNQRNAPRIT*F	10.8875	Phospho (ST)	0
F004212.dat	F004212.dat	>sp|P0DTC9|NCAP_SARS2 Nucleoprotein OS=Severe acute respiratory syndrome coronavirus 2 OX=2697049 GN=N PE=1 SV=1	22489	1	3::>sp|P0DTC9|NCAP_SARS2 Nucleoprotein OS=Severe acute respiratory syndrome coronavirus 2 OX=2697049 GN=N PE=1 SV=1	45598	22291	1	27.78	25	39	4051.82	4051.83	811.372	0.0025	5	SDNGPQNQRNAPRIT*FGGPSDSTGSNQNGERSGARSKQ	11.1535	Phospho (ST)	0
F004216.dat	F004216.dat	>sp|P0DTC9|NCAP_SARS2 Nucleoprotein OS=Severe acute respiratory syndrome coronavirus 2 OX=2697049 GN=N PE=1 SV=1	6856	1	3::>sp|P0DTC9|NCAP_SARS2 Nucleoprotein OS=Severe acute respiratory syndrome coronavirus 2 OX=2697049 GN=N PE=1 SV=1	45598	21328	1	49.48	22	32	1813.88	1813.88	605.635	0.002	3	SDNGPQNQRNAPRITF	10.8875		0
F004202.dat	F004202.dat	>sp|P0DTC9|NCAP_SARS2 Nucleoprotein OS=Severe acute respiratory syndrome coronavirus 2 OX=2697049 GN=N PE=1 SV=1	8469	1	3::>sp|P0DTC9|NCAP_SARS2 Nucleoprotein OS=Severe acute respiratory syndrome coronavirus 2 OX=2697049 GN=N PE=1 SV=1	45598	7261	1	42	16	32	2031.03	2031.04	1016.53	0.0024	2	SGKGQQQQGQTVTKKSAAEA	10.3184		0
F004202.dat	F004202.dat	>sp|P0DTC9|NCAP_SARS2 Nucleoprotein OS=Severe acute respiratory syndrome coronavirus 2 OX=2697049 GN=N PE=1 SV=1	8824	1	3::>sp|P0DTC9|NCAP_SARS2 Nucleoprotein OS=Severe acute respiratory syndrome coronavirus 2 OX=2697049 GN=N PE=1 SV=1	45598	7261	1	46.63	15	33	2118.07	2118.07	707.029	-0.0003	3	SGKGQQQQGQTVTKKSAAEAS	10.3184		0
F004202.dat	F004202.dat	>sp|P0DTC9|NCAP_SARS2 Nucleoprotein OS=Severe acute respiratory syndrome coronavirus 2 OX=2697049 GN=N PE=1 SV=1	12160	1	3::>sp|P0DTC9|NCAP_SARS2 Nucleoprotein OS=Severe acute respiratory syndrome coronavirus 2 OX=2697049 GN=N PE=1 SV=1	45598	7261	1	53.69	16	31	3312.8	3312.8	1105.27	0.0051	3	SGKGQQQQGQTVTKKSAAEASKKPRQKRTAT	11.7227		0
F004202.dat	F004202.dat	>sp|P0DTC9|NCAP_SARS2 Nucleoprotein OS=Severe acute respiratory syndrome coronavirus 2 OX=2697049 GN=N PE=1 SV=1	12439	1	3::>sp|P0DTC9|NCAP_SARS2 Nucleoprotein OS=Severe acute respiratory syndrome coronavirus 2 OX=2697049 GN=N PE=1 SV=1	45598	7261	1	25.03	15	32	3674.99	3675	919.757	0.0047	4	SGKGQQQQGQTVTKKSAAEASKKPRQKRTATKAY	11.2527		0
F004202.dat	F004202.dat	>sp|P0DTC9|NCAP_SARS2 Nucleoprotein OS=Severe acute respiratory syndrome coronavirus 2 OX=2697049 GN=N PE=1 SV=1	2750	1	3::>sp|P0DTC9|NCAP_SARS2 Nucleoprotein OS=Severe acute respiratory syndrome coronavirus 2 OX=2697049 GN=N PE=1 SV=1	45598	7261	1	25.18	28	30	1028.44	1028.44	515.226	0.0019	2	SKQLQQS*M	10.0939	Phospho (ST)	0
F004202.dat	F004202.dat	>sp|P0DTC9|NCAP_SARS2 Nucleoprotein OS=Severe acute respiratory syndrome coronavirus 2 OX=2697049 GN=N PE=1 SV=1	2865	1	3::>sp|P0DTC9|NCAP_SARS2 Nucleoprotein OS=Severe acute respiratory syndrome coronavirus 2 OX=2697049 GN=N PE=1 SV=1	45598	7261	1	36.88		29	1044.43	1044.43	523.224	0.0022	2	SKQLQQS*M*	10.0939	Oxidation (M); Phospho (ST)	0
F004202.dat	F004202.dat	>sp|P0DTC9|NCAP_SARS2 Nucleoprotein OS=Severe acute respiratory syndrome coronavirus 2 OX=2697049 GN=N PE=1 SV=1	7355	1	3::>sp|P0DTC9|NCAP_SARS2 Nucleoprotein OS=Severe acute respiratory syndrome coronavirus 2 OX=2697049 GN=N PE=1 SV=1	45598	7261	1	79.08	23	32	1791.73	1791.74	896.876	0.003	2	SKQLQQS*M*SSADSTQA	6.74864	Oxidation (M); Phospho (ST)	0
F004202.dat	F004202.dat	>sp|P0DTC9|NCAP_SARS2 Nucleoprotein OS=Severe acute respiratory syndrome coronavirus 2 OX=2697049 GN=N PE=1 SV=1	7265	1	3::>sp|P0DTC9|NCAP_SARS2 Nucleoprotein OS=Severe acute respiratory syndrome coronavirus 2 OX=2697049 GN=N PE=1 SV=1	45598	7261	1	79.73	31	32	1775.74	1775.74	888.879	0.0031	2	SKQLQQS*MSSADSTQA	6.74864	Phospho (ST)	0
F004212.dat	F004212.dat	>sp|P0DTC9|NCAP_SARS2 Nucleoprotein OS=Severe acute respiratory syndrome coronavirus 2 OX=2697049 GN=N PE=1 SV=1	1341	1	3::>sp|P0DTC9|NCAP_SARS2 Nucleoprotein OS=Severe acute respiratory syndrome coronavirus 2 OX=2697049 GN=N PE=1 SV=1	45598	22291	1	56.76		29	948.47	948.471	475.243	0.0011	2	SKQLQQSM	10.0939		0
F004202.dat	F004202.dat	>sp|P0DTC9|NCAP_SARS2 Nucleoprotein OS=Severe acute respiratory syndrome coronavirus 2 OX=2697049 GN=N PE=1 SV=1	2215	1	3::>sp|P0DTC9|NCAP_SARS2 Nucleoprotein OS=Severe acute respiratory syndrome coronavirus 2 OX=2697049 GN=N PE=1 SV=1	45598	7261	1	37.52	26	29	964.465	964.466	483.24	0.0009	2	SKQLQQSM*	10.0939	Oxidation (M)	0
F004202.dat	F004202.dat	>sp|P0DTC9|NCAP_SARS2 Nucleoprotein OS=Severe acute respiratory syndrome coronavirus 2 OX=2697049 GN=N PE=1 SV=1	6969	1	3::>sp|P0DTC9|NCAP_SARS2 Nucleoprotein OS=Severe acute respiratory syndrome coronavirus 2 OX=2697049 GN=N PE=1 SV=1	45598	7261	1	87.25	20	33	1711.77	1711.77	856.892	0.0005	2	SKQLQQSM*SSADSTQA	6.74864	Oxidation (M)	0
F004202.dat	F004202.dat	>sp|P0DTC9|NCAP_SARS2 Nucleoprotein OS=Severe acute respiratory syndrome coronavirus 2 OX=2697049 GN=N PE=1 SV=1	7264	1	3::>sp|P0DTC9|NCAP_SARS2 Nucleoprotein OS=Severe acute respiratory syndrome coronavirus 2 OX=2697049 GN=N PE=1 SV=1	45598	7261	1	38.69	23	32	1775.74	1775.74	888.877	0	2	SKQLQQSMSS*ADSTQA	6.74864	Phospho (ST)	0
F004212.dat	F004212.dat	>sp|P0DTC9|NCAP_SARS2 Nucleoprotein OS=Severe acute respiratory syndrome coronavirus 2 OX=2697049 GN=N PE=1 SV=1	3352	1	3::>sp|P0DTC9|NCAP_SARS2 Nucleoprotein OS=Severe acute respiratory syndrome coronavirus 2 OX=2697049 GN=N PE=1 SV=1	45598	22291	1	23.47	21	25	1279.71	1279.71	427.578	0.0011	3	SKQRRPQGLPN	12.4096		0
F004202.dat	F004202.dat	>sp|P0DTC9|NCAP_SARS2 Nucleoprotein OS=Severe acute respiratory syndrome coronavirus 2 OX=2697049 GN=N PE=1 SV=1	6152	1	3::>sp|P0DTC9|NCAP_SARS2 Nucleoprotein OS=Severe acute respiratory syndrome coronavirus 2 OX=2697049 GN=N PE=1 SV=1	45598	7261	1	22.19	16	29	1565.84	1565.84	522.954	0.0024	3	SKQRRPQGLPNNTA	12.4096		0
F004216.dat	F004216.dat	>sp|P0DTC9|NCAP_SARS2 Nucleoprotein OS=Severe acute respiratory syndrome coronavirus 2 OX=2697049 GN=N PE=1 SV=1	7024	1	3::>sp|P0DTC9|NCAP_SARS2 Nucleoprotein OS=Severe acute respiratory syndrome coronavirus 2 OX=2697049 GN=N PE=1 SV=1	45598	21328	1	28.88	19	31	1838.95	1838.95	460.745	0.0023	4	SKQRRPQGLPNNTASW	12.4096		0
F004216.dat	F004216.dat	>sp|P0DTC9|NCAP_SARS2 Nucleoprotein OS=Severe acute respiratory syndrome coronavirus 2 OX=2697049 GN=N PE=1 SV=1	8106	1	3::>sp|P0DTC9|NCAP_SARS2 Nucleoprotein OS=Severe acute respiratory syndrome coronavirus 2 OX=2697049 GN=N PE=1 SV=1	45598	21328	1	28.36	20	32	1986.02	1986.02	497.512	0.0014	4	SKQRRPQGLPNNTASWF	12.4096		0
F004202.dat	F004202.dat	>sp|P0DTC9|NCAP_SARS2 Nucleoprotein OS=Severe acute respiratory syndrome coronavirus 2 OX=2697049 GN=N PE=1 SV=1	2195	1	3::>sp|P0DTC9|NCAP_SARS2 Nucleoprotein OS=Severe acute respiratory syndrome coronavirus 2 OX=2697049 GN=N PE=1 SV=1	45598	7261	1	21.69	21	29	961.476	961.476	481.745	-0.0001	2	SRGTSPARM	12.4013		0
F004202.dat	F004202.dat	>sp|P0DTC9|NCAP_SARS2 Nucleoprotein OS=Severe acute respiratory syndrome coronavirus 2 OX=2697049 GN=N PE=1 SV=1	122	1	3::>sp|P0DTC9|NCAP_SARS2 Nucleoprotein OS=Severe acute respiratory syndrome coronavirus 2 OX=2697049 GN=N PE=1 SV=1	45598	7261	1	21.52		27	578.285	578.285	290.15	0.0007	2	SRIGM*	11.0448	Oxidation (M)	0
F004202.dat	F004202.dat	>sp|P0DTC9|NCAP_SARS2 Nucleoprotein OS=Severe acute respiratory syndrome coronavirus 2 OX=2697049 GN=N PE=1 SV=1	5435	1	3::>sp|P0DTC9|NCAP_SARS2 Nucleoprotein OS=Severe acute respiratory syndrome coronavirus 2 OX=2697049 GN=N PE=1 SV=1	45598	7261	1	48.31	26	31	1435.68	1435.68	718.848	0.0042	2	SRIGM*EVTPSGTW	6.97313	Oxidation (M)	0
F004202.dat	F004202.dat	>sp|P0DTC9|NCAP_SARS2 Nucleoprotein OS=Severe acute respiratory syndrome coronavirus 2 OX=2697049 GN=N PE=1 SV=1	6095	1	3::>sp|P0DTC9|NCAP_SARS2 Nucleoprotein OS=Severe acute respiratory syndrome coronavirus 2 OX=2697049 GN=N PE=1 SV=1	45598	7261	1	33.06	24	31	1548.76	1548.76	775.387	-0.0019	2	SRIGM*EVTPSGTWL	6.97313	Oxidation (M)	0
F004212.dat	F004212.dat	>sp|P0DTC9|NCAP_SARS2 Nucleoprotein OS=Severe acute respiratory syndrome coronavirus 2 OX=2697049 GN=N PE=1 SV=1	4126	1	3::>sp|P0DTC9|NCAP_SARS2 Nucleoprotein OS=Severe acute respiratory syndrome coronavirus 2 OX=2697049 GN=N PE=1 SV=1	45598	22291	1	39.31	23	31	1419.68	1419.68	710.85	0.003	2	SRIGMEVTPSGTW	6.97313		0
F004202.dat	F004202.dat	>sp|P0DTC9|NCAP_SARS2 Nucleoprotein OS=Severe acute respiratory syndrome coronavirus 2 OX=2697049 GN=N PE=1 SV=1	9996	1	3::>sp|P0DTC9|NCAP_SARS2 Nucleoprotein OS=Severe acute respiratory syndrome coronavirus 2 OX=2697049 GN=N PE=1 SV=1	45598	7261	1	24.74	18	34	2351.98	2351.98	785.002	0.0055	3	SRNS*S*RNSTPGSSRGTSPARM	12.8764	2 Phospho (ST)	0
F004202.dat	F004202.dat	>sp|P0DTC9|NCAP_SARS2 Nucleoprotein OS=Severe acute respiratory syndrome coronavirus 2 OX=2697049 GN=N PE=1 SV=1	8594	1	3::>sp|P0DTC9|NCAP_SARS2 Nucleoprotein OS=Severe acute respiratory syndrome coronavirus 2 OX=2697049 GN=N PE=1 SV=1	45598	7261	1	20.04	15	32	2064.84	2064.84	689.288	0.0036	3	SRNSS*RNS*TPGSSRGTSPA	12.7024	2 Phospho (ST)	0
F004216.dat	F004216.dat	>sp|P0DTC9|NCAP_SARS2 Nucleoprotein OS=Severe acute respiratory syndrome coronavirus 2 OX=2697049 GN=N PE=1 SV=1	14597	1	3::>sp|P0DTC9|NCAP_SARS2 Nucleoprotein OS=Severe acute respiratory syndrome coronavirus 2 OX=2697049 GN=N PE=1 SV=1	45598	21328	1	74.16	24	34	2272.01	2272.01	569.011	0.0021	4	SRNSS*RNSTPGSSRGTSPARM	12.8764	Phospho (ST)	0
F004212.dat	F004212.dat	>sp|P0DTC9|NCAP_SARS2 Nucleoprotein OS=Severe acute respiratory syndrome coronavirus 2 OX=2697049 GN=N PE=1 SV=1	14597	1	3::>sp|P0DTC9|NCAP_SARS2 Nucleoprotein OS=Severe acute respiratory syndrome coronavirus 2 OX=2697049 GN=N PE=1 SV=1	45598	22291	1	42.06	22	34	2272.01	2272.01	569.011	0.0021	4	SRNSSRNS*TPGSSRGTSPARM	12.8764	Phospho (ST)	0
F004216.dat	F004216.dat	>sp|P0DTC9|NCAP_SARS2 Nucleoprotein OS=Severe acute respiratory syndrome coronavirus 2 OX=2697049 GN=N PE=1 SV=1	6402	1	3::>sp|P0DTC9|NCAP_SARS2 Nucleoprotein OS=Severe acute respiratory syndrome coronavirus 2 OX=2697049 GN=N PE=1 SV=1	45598	21328	1	56.31	22	32	1747.84	1747.84	583.621	0.0018	3	SRNSTPGSSRGTSPARM	12.7024		0
F004212.dat	F004212.dat	>sp|P0DTC9|NCAP_SARS2 Nucleoprotein OS=Severe acute respiratory syndrome coronavirus 2 OX=2697049 GN=N PE=1 SV=1	15123	1	3::>sp|P0DTC9|NCAP_SARS2 Nucleoprotein OS=Severe acute respiratory syndrome coronavirus 2 OX=2697049 GN=N PE=1 SV=1	45598	22291	1	21.64	16	33	2307.97	2307.97	578	0.0003	4	SRSRNSS*RNS*TPGSSRGTSPA	12.8764	2 Phospho (ST)	0
F004212.dat	F004212.dat	>sp|P0DTC9|NCAP_SARS2 Nucleoprotein OS=Severe acute respiratory syndrome coronavirus 2 OX=2697049 GN=N PE=1 SV=1	17715	1	3::>sp|P0DTC9|NCAP_SARS2 Nucleoprotein OS=Severe acute respiratory syndrome coronavirus 2 OX=2697049 GN=N PE=1 SV=1	45598	22291	1	29.91	17	35	2595.11	2595.12	520.03	0.004	5	SRSRNSS*RNS*TPGSSRGTSPARM	13.0005	2 Phospho (ST)	0
F004216.dat	F004216.dat	>sp|P0DTC9|NCAP_SARS2 Nucleoprotein OS=Severe acute respiratory syndrome coronavirus 2 OX=2697049 GN=N PE=1 SV=1	20367	1	3::>sp|P0DTC9|NCAP_SARS2 Nucleoprotein OS=Severe acute respiratory syndrome coronavirus 2 OX=2697049 GN=N PE=1 SV=1	45598	21328	1	36.15	20	35	3092.28	3092.28	774.077	0.0045	4	SRSSSRSRNS*S*RNS*TPGSSRGTSPARM	13.0989	3 Phospho (ST)	0
F004212.dat	F004212.dat	>sp|P0DTC9|NCAP_SARS2 Nucleoprotein OS=Severe acute respiratory syndrome coronavirus 2 OX=2697049 GN=N PE=1 SV=1	20015	1	3::>sp|P0DTC9|NCAP_SARS2 Nucleoprotein OS=Severe acute respiratory syndrome coronavirus 2 OX=2697049 GN=N PE=1 SV=1	45598	22291	1	46.17	26	36	3012.31	3012.31	603.47	0.0031	5	SRSSSRSRNS*S*RNSTPGSSRGTSPARM	13.0989	2 Phospho (ST)	0
F004202.dat	F004202.dat	>sp|P0DTC9|NCAP_SARS2 Nucleoprotein OS=Severe acute respiratory syndrome coronavirus 2 OX=2697049 GN=N PE=1 SV=1	6943	1	3::>sp|P0DTC9|NCAP_SARS2 Nucleoprotein OS=Severe acute respiratory syndrome coronavirus 2 OX=2697049 GN=N PE=1 SV=1	45598	7261	1	25.03	24	30	1707.66	1707.66	570.229	0.0028	3	SS*RNS*TPGSSRGTSPA	12.4013	2 Phospho (ST)	0
F004216.dat	F004216.dat	>sp|P0DTC9|NCAP_SARS2 Nucleoprotein OS=Severe acute respiratory syndrome coronavirus 2 OX=2697049 GN=N PE=1 SV=1	1508	1	3::>sp|P0DTC9|NCAP_SARS2 Nucleoprotein OS=Severe acute respiratory syndrome coronavirus 2 OX=2697049 GN=N PE=1 SV=1	45598	21328	1	46.48	26	29	980.409	980.41	491.212	0.0011	2	SSPDDQIGY	2.92316		0
F004212.dat	F004212.dat	>sp|P0DTC9|NCAP_SARS2 Nucleoprotein OS=Severe acute respiratory syndrome coronavirus 2 OX=2697049 GN=N PE=1 SV=1	2430	1	3::>sp|P0DTC9|NCAP_SARS2 Nucleoprotein OS=Severe acute respiratory syndrome coronavirus 2 OX=2697049 GN=N PE=1 SV=1	45598	22291	1	32.87	26	29	1143.47	1143.47	572.744	0.0007	2	SSPDDQIGYY	2.92316		0
F004202.dat	F004202.dat	>sp|P0DTC9|NCAP_SARS2 Nucleoprotein OS=Severe acute respiratory syndrome coronavirus 2 OX=2697049 GN=N PE=1 SV=1	2888	1	3::>sp|P0DTC9|NCAP_SARS2 Nucleoprotein OS=Severe acute respiratory syndrome coronavirus 2 OX=2697049 GN=N PE=1 SV=1	45598	7261	1	24.87	22	29	1048.51	1048.51	525.262	0.0008	2	SSRGTSPARM	12.4013		0
F004202.dat	F004202.dat	>sp|P0DTC9|NCAP_SARS2 Nucleoprotein OS=Severe acute respiratory syndrome coronavirus 2 OX=2697049 GN=N PE=1 SV=1	8269	1	3::>sp|P0DTC9|NCAP_SARS2 Nucleoprotein OS=Severe acute respiratory syndrome coronavirus 2 OX=2697049 GN=N PE=1 SV=1	45598	7261	1	39.29	17	32	1994.8	1994.8	998.409	0.0015	2	SSRNS*T*PGSSRGTSPARM	12.7024	2 Phospho (ST)	0
F004202.dat	F004202.dat	>sp|P0DTC9|NCAP_SARS2 Nucleoprotein OS=Severe acute respiratory syndrome coronavirus 2 OX=2697049 GN=N PE=1 SV=1	6520	1	3::>sp|P0DTC9|NCAP_SARS2 Nucleoprotein OS=Severe acute respiratory syndrome coronavirus 2 OX=2697049 GN=N PE=1 SV=1	45598	7261	1	40.16		31	1627.7	1627.7	814.856	0.0022	2	SSRNS*TPGSSRGTSPA	12.4013	Phospho (ST)	0
F004212.dat	F004212.dat	>sp|P0DTC9|NCAP_SARS2 Nucleoprotein OS=Severe acute respiratory syndrome coronavirus 2 OX=2697049 GN=N PE=1 SV=1	7623	1	3::>sp|P0DTC9|NCAP_SARS2 Nucleoprotein OS=Severe acute respiratory syndrome coronavirus 2 OX=2697049 GN=N PE=1 SV=1	45598	22291	1	64.45	26	33	1914.84	1914.84	639.287	0.0019	3	SSRNS*TPGSSRGTSPARM	12.7024	Phospho (ST)	0
F004202.dat	F004202.dat	>sp|P0DTC9|NCAP_SARS2 Nucleoprotein OS=Severe acute respiratory syndrome coronavirus 2 OX=2697049 GN=N PE=1 SV=1	8027	1	3::>sp|P0DTC9|NCAP_SARS2 Nucleoprotein OS=Severe acute respiratory syndrome coronavirus 2 OX=2697049 GN=N PE=1 SV=1	45598	7261	1	27.66	15	33	1930.83	1930.83	966.424	0.0013	2	SSRNS*TPGSSRGTSPARM*	12.7024	Oxidation (M); Phospho (ST)	0
F004212.dat	F004212.dat	>sp|P0DTC9|NCAP_SARS2 Nucleoprotein OS=Severe acute respiratory syndrome coronavirus 2 OX=2697049 GN=N PE=1 SV=1	7614	1	3::>sp|P0DTC9|NCAP_SARS2 Nucleoprotein OS=Severe acute respiratory syndrome coronavirus 2 OX=2697049 GN=N PE=1 SV=1	45598	22291	1	25.07	24	33	1914.84	1914.84	958.426	-0.0003	2	SSRNSTPGSS*RGTSPARM	12.7024	Phospho (ST)	0
F004212.dat	F004212.dat	>sp|P0DTC9|NCAP_SARS2 Nucleoprotein OS=Severe acute respiratory syndrome coronavirus 2 OX=2697049 GN=N PE=1 SV=1	7621	1	3::>sp|P0DTC9|NCAP_SARS2 Nucleoprotein OS=Severe acute respiratory syndrome coronavirus 2 OX=2697049 GN=N PE=1 SV=1	45598	22291	1	24.47	17	33	1914.84	1914.84	639.287	0.0019	3	SSRNSTPGSSRGT*SPARM	12.7024	Phospho (ST)	0
F004202.dat	F004202.dat	>sp|P0DTC9|NCAP_SARS2 Nucleoprotein OS=Severe acute respiratory syndrome coronavirus 2 OX=2697049 GN=N PE=1 SV=1	6087	1	3::>sp|P0DTC9|NCAP_SARS2 Nucleoprotein OS=Severe acute respiratory syndrome coronavirus 2 OX=2697049 GN=N PE=1 SV=1	45598	7261	1	30.23	24	31	1547.73	1547.73	516.918	0.0018	3	SSRNSTPGSSRGTSPA	12.4013		0
F004212.dat	F004212.dat	>sp|P0DTC9|NCAP_SARS2 Nucleoprotein OS=Severe acute respiratory syndrome coronavirus 2 OX=2697049 GN=N PE=1 SV=1	6991	1	3::>sp|P0DTC9|NCAP_SARS2 Nucleoprotein OS=Severe acute respiratory syndrome coronavirus 2 OX=2697049 GN=N PE=1 SV=1	45598	22291	1	62.62	23	33	1834.87	1834.87	612.632	0.0026	3	SSRNSTPGSSRGTSPARM	12.7024		0
F004202.dat	F004202.dat	>sp|P0DTC9|NCAP_SARS2 Nucleoprotein OS=Severe acute respiratory syndrome coronavirus 2 OX=2697049 GN=N PE=1 SV=1	7922	1	3::>sp|P0DTC9|NCAP_SARS2 Nucleoprotein OS=Severe acute respiratory syndrome coronavirus 2 OX=2697049 GN=N PE=1 SV=1	45598	7261	1	29.01	14	33	1905.91	1905.91	636.311	0.0021	3	SSRNSTPGSSRGTSPARMA	12.7024		0
F004212.dat	F004212.dat	>sp|P0DTC9|NCAP_SARS2 Nucleoprotein OS=Severe acute respiratory syndrome coronavirus 2 OX=2697049 GN=N PE=1 SV=1	18962	1	3::>sp|P0DTC9|NCAP_SARS2 Nucleoprotein OS=Severe acute respiratory syndrome coronavirus 2 OX=2697049 GN=N PE=1 SV=1	45598	22291	1	22.04	14	34	2762.11	2762.11	691.535	0	4	SSRSRNS*S*RNS*TPGSSRGTSPARM	13.0005	3 Phospho (ST)	0
F004216.dat	F004216.dat	>sp|P0DTC9|NCAP_SARS2 Nucleoprotein OS=Severe acute respiratory syndrome coronavirus 2 OX=2697049 GN=N PE=1 SV=1	18271	1	3::>sp|P0DTC9|NCAP_SARS2 Nucleoprotein OS=Severe acute respiratory syndrome coronavirus 2 OX=2697049 GN=N PE=1 SV=1	45598	21328	1	37.02	16	35	2682.14	2682.15	671.544	0.0029	4	SSRSRNSS*RNS*TPGSSRGTSPARM	13.0005	2 Phospho (ST)	0
F004212.dat	F004212.dat	>sp|P0DTC9|NCAP_SARS2 Nucleoprotein OS=Severe acute respiratory syndrome coronavirus 2 OX=2697049 GN=N PE=1 SV=1	19333	1	3::>sp|P0DTC9|NCAP_SARS2 Nucleoprotein OS=Severe acute respiratory syndrome coronavirus 2 OX=2697049 GN=N PE=1 SV=1	45598	22291	1	31.41	20	34	2849.14	2849.15	713.294	0.0053	4	SSSRSRNS*S*RNS*TPGSSRGTSPARM	13.0005	3 Phospho (ST)	0
F004216.dat	F004216.dat	>sp|P0DTC9|NCAP_SARS2 Nucleoprotein OS=Severe acute respiratory syndrome coronavirus 2 OX=2697049 GN=N PE=1 SV=1	17008	1	3::>sp|P0DTC9|NCAP_SARS2 Nucleoprotein OS=Severe acute respiratory syndrome coronavirus 2 OX=2697049 GN=N PE=1 SV=1	45598	21328	1	30.24	15	34	2482.03	2482.04	621.516	0.0021	4	SSSRSRNSS*RNS*TPGSSRGTSPA	12.8764	2 Phospho (ST)	0
F004212.dat	F004212.dat	>sp|P0DTC9|NCAP_SARS2 Nucleoprotein OS=Severe acute respiratory syndrome coronavirus 2 OX=2697049 GN=N PE=1 SV=1	19016	1	3::>sp|P0DTC9|NCAP_SARS2 Nucleoprotein OS=Severe acute respiratory syndrome coronavirus 2 OX=2697049 GN=N PE=1 SV=1	45598	22291	1	36.61	15	35	2769.18	2769.18	693.303	0.0073	4	SSSRSRNSS*RNS*TPGSSRGTSPARM	13.0005	2 Phospho (ST)	0
F004202.dat	F004202.dat	>sp|P0DTC9|NCAP_SARS2 Nucleoprotein OS=Severe acute respiratory syndrome coronavirus 2 OX=2697049 GN=N PE=1 SV=1	3338	1	3::>sp|P0DTC9|NCAP_SARS2 Nucleoprotein OS=Severe acute respiratory syndrome coronavirus 2 OX=2697049 GN=N PE=1 SV=1	45598	7261	1	40.5	23	28	1103.52	1103.52	552.768	0.0011	2	STPGSSRGTSPA	11.0448		0
F004212.dat	F004212.dat	>sp|P0DTC9|NCAP_SARS2 Nucleoprotein OS=Severe acute respiratory syndrome coronavirus 2 OX=2697049 GN=N PE=1 SV=1	4018	1	3::>sp|P0DTC9|NCAP_SARS2 Nucleoprotein OS=Severe acute respiratory syndrome coronavirus 2 OX=2697049 GN=N PE=1 SV=1	45598	22291	1	44.21	24	31	1390.66	1390.66	464.562	0.0014	3	STPGSSRGTSPARM	12.4013		0
F004202.dat	F004202.dat	>sp|P0DTC9|NCAP_SARS2 Nucleoprotein OS=Severe acute respiratory syndrome coronavirus 2 OX=2697049 GN=N PE=1 SV=1	5581	1	3::>sp|P0DTC9|NCAP_SARS2 Nucleoprotein OS=Severe acute respiratory syndrome coronavirus 2 OX=2697049 GN=N PE=1 SV=1	45598	7261	1	22.3	15	31	1461.7	1461.7	488.241	0.003	3	STPGSSRGTSPARMA	12.4013		0
F004216.dat	F004216.dat	>sp|P0DTC9|NCAP_SARS2 Nucleoprotein OS=Severe acute respiratory syndrome coronavirus 2 OX=2697049 GN=N PE=1 SV=1	3022	1	3::>sp|P0DTC9|NCAP_SARS2 Nucleoprotein OS=Severe acute respiratory syndrome coronavirus 2 OX=2697049 GN=N PE=1 SV=1	45598	21328	1	58.89		30	1211.61	1211.62	404.88	0.0026	3	TALTQHGKEDL	5.21513		0
F004212.dat	F004212.dat	>sp|P0DTC9|NCAP_SARS2 Nucleoprotein OS=Severe acute respiratory syndrome coronavirus 2 OX=2697049 GN=N PE=1 SV=1	7657	1	3::>sp|P0DTC9|NCAP_SARS2 Nucleoprotein OS=Severe acute respiratory syndrome coronavirus 2 OX=2697049 GN=N PE=1 SV=1	45598	22291	1	41.95	18	30	1925.01	1925.02	482.261	0.0031	4	TALTQHGKEDLKFPRGQ	9.88481		0
F004216.dat	F004216.dat	>sp|P0DTC9|NCAP_SARS2 Nucleoprotein OS=Severe acute respiratory syndrome coronavirus 2 OX=2697049 GN=N PE=1 SV=1	14836	1	3::>sp|P0DTC9|NCAP_SARS2 Nucleoprotein OS=Severe acute respiratory syndrome coronavirus 2 OX=2697049 GN=N PE=1 SV=1	45598	21328	1	38.75	19	30	2291.24	2291.24	573.817	0.0011	4	TALTQHGKEDLKFPRGQGVPI	9.88481		0
F004202.dat	F004202.dat	>sp|P0DTC9|NCAP_SARS2 Nucleoprotein OS=Severe acute respiratory syndrome coronavirus 2 OX=2697049 GN=N PE=1 SV=1	10788	1	3::>sp|P0DTC9|NCAP_SARS2 Nucleoprotein OS=Severe acute respiratory syndrome coronavirus 2 OX=2697049 GN=N PE=1 SV=1	45598	7261	1	41.26	21	32	2620.37	2620.38	874.467	0.0064	3	TALTQHGKEDLKFPRGQGVPINTN	9.88481		0
F004212.dat	F004212.dat	>sp|P0DTC9|NCAP_SARS2 Nucleoprotein OS=Severe acute respiratory syndrome coronavirus 2 OX=2697049 GN=N PE=1 SV=1	21809	1	3::>sp|P0DTC9|NCAP_SARS2 Nucleoprotein OS=Severe acute respiratory syndrome coronavirus 2 OX=2697049 GN=N PE=1 SV=1	45598	22291	1	30.19	19	37	3582.77	3582.77	896.7	0.0014	4	TALTQHGKEDLKFPRGQGVPINTNSSPDDQIGY	5.32896		0
F004202.dat	F004202.dat	>sp|P0DTC9|NCAP_SARS2 Nucleoprotein OS=Severe acute respiratory syndrome coronavirus 2 OX=2697049 GN=N PE=1 SV=1	3849	1	3::>sp|P0DTC9|NCAP_SARS2 Nucleoprotein OS=Severe acute respiratory syndrome coronavirus 2 OX=2697049 GN=N PE=1 SV=1	45598	7261	1	81.38		30	1181.57	1181.57	591.792	0.0018	2	TEGALNTPKDH	5.21513		0
F004212.dat	F004212.dat	>sp|P0DTC9|NCAP_SARS2 Nucleoprotein OS=Severe acute respiratory syndrome coronavirus 2 OX=2697049 GN=N PE=1 SV=1	182	1	3::>sp|P0DTC9|NCAP_SARS2 Nucleoprotein OS=Severe acute respiratory syndrome coronavirus 2 OX=2697049 GN=N PE=1 SV=1	45598	22291	1	34.79		30	601.38	601.381	301.698	0.0008	2	TGAIKL	10.0939		0
F004216.dat	F004216.dat	>sp|P0DTC9|NCAP_SARS2 Nucleoprotein OS=Severe acute respiratory syndrome coronavirus 2 OX=2697049 GN=N PE=1 SV=1	1923	1	3::>sp|P0DTC9|NCAP_SARS2 Nucleoprotein OS=Severe acute respiratory syndrome coronavirus 2 OX=2697049 GN=N PE=1 SV=1	45598	21328	1	58.74		29	1074.56	1074.56	359.193	0.0004	3	TGAIKLDDKD	4.16893		0
F004202.dat	F004202.dat	>sp|P0DTC9|NCAP_SARS2 Nucleoprotein OS=Severe acute respiratory syndrome coronavirus 2 OX=2697049 GN=N PE=1 SV=1	6145	1	3::>sp|P0DTC9|NCAP_SARS2 Nucleoprotein OS=Severe acute respiratory syndrome coronavirus 2 OX=2697049 GN=N PE=1 SV=1	45598	7261	1	74.18		30	1560.81	1560.82	781.416	0.0025	2	TGAIKLDDKDPNFK	6.93282		0
F004202.dat	F004202.dat	>sp|P0DTC9|NCAP_SARS2 Nucleoprotein OS=Severe acute respiratory syndrome coronavirus 2 OX=2697049 GN=N PE=1 SV=1	6815	1	3::>sp|P0DTC9|NCAP_SARS2 Nucleoprotein OS=Severe acute respiratory syndrome coronavirus 2 OX=2697049 GN=N PE=1 SV=1	45598	7261	1	21.26	16	31	1675.84	1675.84	559.622	0.0023	3	TGAIKLDDKDPNFKD	4.34285		0
F004202.dat	F004202.dat	>sp|P0DTC9|NCAP_SARS2 Nucleoprotein OS=Severe acute respiratory syndrome coronavirus 2 OX=2697049 GN=N PE=1 SV=1	7403	1	3::>sp|P0DTC9|NCAP_SARS2 Nucleoprotein OS=Severe acute respiratory syndrome coronavirus 2 OX=2697049 GN=N PE=1 SV=1	45598	7261	1	72.78	30	32	1803.9	1803.9	902.959	0.0023	2	TGAIKLDDKDPNFKDQ	4.34285		0
F004212.dat	F004212.dat	>sp|P0DTC9|NCAP_SARS2 Nucleoprotein OS=Severe acute respiratory syndrome coronavirus 2 OX=2697049 GN=N PE=1 SV=1	7532	1	3::>sp|P0DTC9|NCAP_SARS2 Nucleoprotein OS=Severe acute respiratory syndrome coronavirus 2 OX=2697049 GN=N PE=1 SV=1	45598	22291	1	58.9	27	32	1902.97	1902.97	635.331	0.0023	3	TGAIKLDDKDPNFKDQV	4.34285		0
F004202.dat	F004202.dat	>sp|P0DTC9|NCAP_SARS2 Nucleoprotein OS=Severe acute respiratory syndrome coronavirus 2 OX=2697049 GN=N PE=1 SV=1	8378	1	3::>sp|P0DTC9|NCAP_SARS2 Nucleoprotein OS=Severe acute respiratory syndrome coronavirus 2 OX=2697049 GN=N PE=1 SV=1	45598	7261	1	50.28	21	31	2016.05	2016.06	673.027	0.0054	3	TGAIKLDDKDPNFKDQVI	4.34285		0
F004212.dat	F004212.dat	>sp|P0DTC9|NCAP_SARS2 Nucleoprotein OS=Severe acute respiratory syndrome coronavirus 2 OX=2697049 GN=N PE=1 SV=1	10020	1	3::>sp|P0DTC9|NCAP_SARS2 Nucleoprotein OS=Severe acute respiratory syndrome coronavirus 2 OX=2697049 GN=N PE=1 SV=1	45598	22291	1	88.29		30	2129.14	2129.14	1065.58	0.0017	2	TGAIKLDDKDPNFKDQVIL	4.34285		0
F004212.dat	F004212.dat	>sp|P0DTC9|NCAP_SARS2 Nucleoprotein OS=Severe acute respiratory syndrome coronavirus 2 OX=2697049 GN=N PE=1 SV=1	13500	1	3::>sp|P0DTC9|NCAP_SARS2 Nucleoprotein OS=Severe acute respiratory syndrome coronavirus 2 OX=2697049 GN=N PE=1 SV=1	45598	22291	1	98.89		29	2242.22	2242.22	1122.12	0.0011	2	TGAIKLDDKDPNFKDQVILL	4.34285		0
F004212.dat	F004212.dat	>sp|P0DTC9|NCAP_SARS2 Nucleoprotein OS=Severe acute respiratory syndrome coronavirus 2 OX=2697049 GN=N PE=1 SV=1	15663	1	3::>sp|P0DTC9|NCAP_SARS2 Nucleoprotein OS=Severe acute respiratory syndrome coronavirus 2 OX=2697049 GN=N PE=1 SV=1	45598	22291	1	67.14	28	31	2356.26	2356.27	786.429	0.0025	3	TGAIKLDDKDPNFKDQVILLN	4.34285		0
F004202.dat	F004202.dat	>sp|P0DTC9|NCAP_SARS2 Nucleoprotein OS=Severe acute respiratory syndrome coronavirus 2 OX=2697049 GN=N PE=1 SV=1	11860	1	3::>sp|P0DTC9|NCAP_SARS2 Nucleoprotein OS=Severe acute respiratory syndrome coronavirus 2 OX=2697049 GN=N PE=1 SV=1	45598	7261	1	57.87	18	33	3083.63	3083.62	1028.88	-0.0051	3	TGAIKLDDKDPNFKDQVILLNKHIDAY	5.31235		0
F004212.dat	F004212.dat	>sp|P0DTC9|NCAP_SARS2 Nucleoprotein OS=Severe acute respiratory syndrome coronavirus 2 OX=2697049 GN=N PE=1 SV=1	2805	1	3::>sp|P0DTC9|NCAP_SARS2 Nucleoprotein OS=Severe acute respiratory syndrome coronavirus 2 OX=2697049 GN=N PE=1 SV=1	45598	22291	1	54.2	22	29	1189.59	1189.59	595.802	0.0035	2	TLLPAADLDDF	2.81959		0
F004202.dat	F004202.dat	>sp|P0DTC9|NCAP_SARS2 Nucleoprotein OS=Severe acute respiratory syndrome coronavirus 2 OX=2697049 GN=N PE=1 SV=1	6012	1	3::>sp|P0DTC9|NCAP_SARS2 Nucleoprotein OS=Severe acute respiratory syndrome coronavirus 2 OX=2697049 GN=N PE=1 SV=1	45598	7261	1	33.85	17	32	1532.77	1532.77	767.391	-0.0037	2	TLLPAADLDDFSKQ	3.59466		0
F004212.dat	F004212.dat	>sp|P0DTC9|NCAP_SARS2 Nucleoprotein OS=Severe acute respiratory syndrome coronavirus 2 OX=2697049 GN=N PE=1 SV=1	5745	1	3::>sp|P0DTC9|NCAP_SARS2 Nucleoprotein OS=Severe acute respiratory syndrome coronavirus 2 OX=2697049 GN=N PE=1 SV=1	45598	22291	1	69.94	30	31	1645.86	1645.86	549.627	0.002	3	TLLPAADLDDFSKQL	3.59466		0
F004212.dat	F004212.dat	>sp|P0DTC9|NCAP_SARS2 Nucleoprotein OS=Severe acute respiratory syndrome coronavirus 2 OX=2697049 GN=N PE=1 SV=1	7489	1	3::>sp|P0DTC9|NCAP_SARS2 Nucleoprotein OS=Severe acute respiratory syndrome coronavirus 2 OX=2697049 GN=N PE=1 SV=1	45598	22291	1	84.83	27	32	1901.97	1901.97	951.993	-0.0017	2	TLLPAADLDDFSKQLQQ	3.59466		0
F004212.dat	F004212.dat	>sp|P0DTC9|NCAP_SARS2 Nucleoprotein OS=Severe acute respiratory syndrome coronavirus 2 OX=2697049 GN=N PE=1 SV=1	9830	1	3::>sp|P0DTC9|NCAP_SARS2 Nucleoprotein OS=Severe acute respiratory syndrome coronavirus 2 OX=2697049 GN=N PE=1 SV=1	45598	22291	1	105.59	24	33	2120.05	2120.05	707.69	0.0024	3	TLLPAADLDDFSKQLQQSM	3.59466		0
F004212.dat	F004212.dat	>sp|P0DTC9|NCAP_SARS2 Nucleoprotein OS=Severe acute respiratory syndrome coronavirus 2 OX=2697049 GN=N PE=1 SV=1	886	1	3::>sp|P0DTC9|NCAP_SARS2 Nucleoprotein OS=Severe acute respiratory syndrome coronavirus 2 OX=2697049 GN=N PE=1 SV=1	45598	22291	1	28.42	25	25	824.443	824.445	413.23	0.0014	2	TLPKGFY	9.71724		0
F004202.dat	F004202.dat	>sp|P0DTC9|NCAP_SARS2 Nucleoprotein OS=Severe acute respiratory syndrome coronavirus 2 OX=2697049 GN=N PE=1 SV=1	1518	1	3::>sp|P0DTC9|NCAP_SARS2 Nucleoprotein OS=Severe acute respiratory syndrome coronavirus 2 OX=2697049 GN=N PE=1 SV=1	45598	7261	1	37.82	20	29	867.445	867.446	434.73	0.0007	2	TPKDHIGT	7.81537		0
F004202.dat	F004202.dat	>sp|P0DTC9|NCAP_SARS2 Nucleoprotein OS=Severe acute respiratory syndrome coronavirus 2 OX=2697049 GN=N PE=1 SV=1	4667	1	3::>sp|P0DTC9|NCAP_SARS2 Nucleoprotein OS=Severe acute respiratory syndrome coronavirus 2 OX=2697049 GN=N PE=1 SV=1	45598	7261	1	65.89	18	29	1305.68	1305.68	653.847	0.0008	2	TPKDHIGTRNPA	10.0919		0
F004202.dat	F004202.dat	>sp|P0DTC9|NCAP_SARS2 Nucleoprotein OS=Severe acute respiratory syndrome coronavirus 2 OX=2697049 GN=N PE=1 SV=1	5331	1	3::>sp|P0DTC9|NCAP_SARS2 Nucleoprotein OS=Severe acute respiratory syndrome coronavirus 2 OX=2697049 GN=N PE=1 SV=1	45598	7261	1	52.84	24	30	1419.72	1419.72	710.869	0.0016	2	TPKDHIGTRNPAN	10.0919		0
F004202.dat	F004202.dat	>sp|P0DTC9|NCAP_SARS2 Nucleoprotein OS=Severe acute respiratory syndrome coronavirus 2 OX=2697049 GN=N PE=1 SV=1	6018	1	3::>sp|P0DTC9|NCAP_SARS2 Nucleoprotein OS=Severe acute respiratory syndrome coronavirus 2 OX=2697049 GN=N PE=1 SV=1	45598	7261	1	67.05	20	31	1533.76	1533.77	767.891	0.0025	2	TPKDHIGTRNPANN	10.0919		0
F004202.dat	F004202.dat	>sp|P0DTC9|NCAP_SARS2 Nucleoprotein OS=Severe acute respiratory syndrome coronavirus 2 OX=2697049 GN=N PE=1 SV=1	6812	1	3::>sp|P0DTC9|NCAP_SARS2 Nucleoprotein OS=Severe acute respiratory syndrome coronavirus 2 OX=2697049 GN=N PE=1 SV=1	45598	7261	1	23.07	18	32	1675.84	1675.84	559.62	0.0008	3	TPKDHIGTRNPANNAA	10.0919		0
F004212.dat	F004212.dat	>sp|P0DTC9|NCAP_SARS2 Nucleoprotein OS=Severe acute respiratory syndrome coronavirus 2 OX=2697049 GN=N PE=1 SV=1	7366	1	3::>sp|P0DTC9|NCAP_SARS2 Nucleoprotein OS=Severe acute respiratory syndrome coronavirus 2 OX=2697049 GN=N PE=1 SV=1	45598	22291	1	25.92	17	31	1887.99	1887.99	473.006	0.0019	4	TPKDHIGTRNPANNAAIV	10.0919		0
F004212.dat	F004212.dat	>sp|P0DTC9|NCAP_SARS2 Nucleoprotein OS=Severe acute respiratory syndrome coronavirus 2 OX=2697049 GN=N PE=1 SV=1	8312	1	3::>sp|P0DTC9|NCAP_SARS2 Nucleoprotein OS=Severe acute respiratory syndrome coronavirus 2 OX=2697049 GN=N PE=1 SV=1	45598	22291	1	58.61	27	30	2001.08	2001.08	668.033	0.0008	3	TPKDHIGTRNPANNAAIVL	10.0919		0
F004202.dat	F004202.dat	>sp|P0DTC9|NCAP_SARS2 Nucleoprotein OS=Severe acute respiratory syndrome coronavirus 2 OX=2697049 GN=N PE=1 SV=1	8058	1	3::>sp|P0DTC9|NCAP_SARS2 Nucleoprotein OS=Severe acute respiratory syndrome coronavirus 2 OX=2697049 GN=N PE=1 SV=1	45598	7261	1	80.35	23	33	1940.89	1940.88	971.449	-0.0028	2	TQGNFGDQELIRQGTDY	3.70335		0
F004212.dat	F004212.dat	>sp|P0DTC9|NCAP_SARS2 Nucleoprotein OS=Severe acute respiratory syndrome coronavirus 2 OX=2697049 GN=N PE=1 SV=1	1285	1	3::>sp|P0DTC9|NCAP_SARS2 Nucleoprotein OS=Severe acute respiratory syndrome coronavirus 2 OX=2697049 GN=N PE=1 SV=1	45598	22291	1	45.41		27	926.446	926.446	309.823	0.0002	3	TQHGKEDL	5.21513		0
F004212.dat	F004212.dat	>sp|P0DTC9|NCAP_SARS2 Nucleoprotein OS=Severe acute respiratory syndrome coronavirus 2 OX=2697049 GN=N PE=1 SV=1	5607	1	3::>sp|P0DTC9|NCAP_SARS2 Nucleoprotein OS=Severe acute respiratory syndrome coronavirus 2 OX=2697049 GN=N PE=1 SV=1	45598	22291	1	42.35	25	30	1639.84	1639.84	410.968	0.0011	4	TQHGKEDLKFPRGQ	9.88481		0
F004212.dat	F004212.dat	>sp|P0DTC9|NCAP_SARS2 Nucleoprotein OS=Severe acute respiratory syndrome coronavirus 2 OX=2697049 GN=N PE=1 SV=1	8404	1	3::>sp|P0DTC9|NCAP_SARS2 Nucleoprotein OS=Severe acute respiratory syndrome coronavirus 2 OX=2697049 GN=N PE=1 SV=1	45598	22291	1	37.06	19	30	2006.07	2006.07	669.698	0.0031	3	TQHGKEDLKFPRGQGVPI	9.88481		0
F004212.dat	F004212.dat	>sp|P0DTC9|NCAP_SARS2 Nucleoprotein OS=Severe acute respiratory syndrome coronavirus 2 OX=2697049 GN=N PE=1 SV=1	15452	1	3::>sp|P0DTC9|NCAP_SARS2 Nucleoprotein OS=Severe acute respiratory syndrome coronavirus 2 OX=2697049 GN=N PE=1 SV=1	45598	22291	1	49.44	21	32	2335.2	2335.21	584.809	0.0039	4	TQHGKEDLKFPRGQGVPINTN	9.88481		0
F004202.dat	F004202.dat	>sp|P0DTC9|NCAP_SARS2 Nucleoprotein OS=Severe acute respiratory syndrome coronavirus 2 OX=2697049 GN=N PE=1 SV=1	12120	1	3::>sp|P0DTC9|NCAP_SARS2 Nucleoprotein OS=Severe acute respiratory syndrome coronavirus 2 OX=2697049 GN=N PE=1 SV=1	45598	7261	1	38.39	15	37	3297.6	3297.61	1100.21	0.0048	3	TQHGKEDLKFPRGQGVPINTNSSPDDQIGY	5.32896		0
F004212.dat	F004212.dat	>sp|P0DTC9|NCAP_SARS2 Nucleoprotein OS=Severe acute respiratory syndrome coronavirus 2 OX=2697049 GN=N PE=1 SV=1	21494	1	3::>sp|P0DTC9|NCAP_SARS2 Nucleoprotein OS=Severe acute respiratory syndrome coronavirus 2 OX=2697049 GN=N PE=1 SV=1	45598	22291	1	21.39	20	38	3460.66	3460.67	693.141	0.0044	5	TQHGKEDLKFPRGQGVPINTNSSPDDQIGYY	5.32896		0
F004202.dat	F004202.dat	>sp|P0DTC9|NCAP_SARS2 Nucleoprotein OS=Severe acute respiratory syndrome coronavirus 2 OX=2697049 GN=N PE=1 SV=1	4327	1	3::>sp|P0DTC9|NCAP_SARS2 Nucleoprotein OS=Severe acute respiratory syndrome coronavirus 2 OX=2697049 GN=N PE=1 SV=1	45598	7261	1	21.83		27	1252.69	1252.69	627.351	-0.0014	2	TRNPANNAAIVL	11.0448		0
F004202.dat	F004202.dat	>sp|P0DTC9|NCAP_SARS2 Nucleoprotein OS=Severe acute respiratory syndrome coronavirus 2 OX=2697049 GN=N PE=1 SV=1	7682	1	3::>sp|P0DTC9|NCAP_SARS2 Nucleoprotein OS=Severe acute respiratory syndrome coronavirus 2 OX=2697049 GN=N PE=1 SV=1	45598	7261	1	24.52	14	24	1857.08	1857.08	620.034	-0.0008	3	TVTKKSAAEASKKPRQK	11.0986		0
F004202.dat	F004202.dat	>sp|P0DTC9|NCAP_SARS2 Nucleoprotein OS=Severe acute respiratory syndrome coronavirus 2 OX=2697049 GN=N PE=1 SV=1	8794	1	3::>sp|P0DTC9|NCAP_SARS2 Nucleoprotein OS=Severe acute respiratory syndrome coronavirus 2 OX=2697049 GN=N PE=1 SV=1	45598	7261	1	21.74	14	22	2114.23	2114.23	423.853	0.0012	5	TVTKKSAAEASKKPRQKRT	11.6792		0
F004212.dat	F004212.dat	>sp|P0DTC9|NCAP_SARS2 Nucleoprotein OS=Severe acute respiratory syndrome coronavirus 2 OX=2697049 GN=N PE=1 SV=1	18103	1	3::>sp|P0DTC9|NCAP_SARS2 Nucleoprotein OS=Severe acute respiratory syndrome coronavirus 2 OX=2697049 GN=N PE=1 SV=1	45598	22291	1	39.7	15	25	2648.51	2648.51	663.135	0.0027	4	TVTKKSAAEASKKPRQKRTATKAY	11.1855		0
F004212.dat	F004212.dat	>sp|P0DTC9|NCAP_SARS2 Nucleoprotein OS=Severe acute respiratory syndrome coronavirus 2 OX=2697049 GN=N PE=1 SV=1	4009	1	3::>sp|P0DTC9|NCAP_SARS2 Nucleoprotein OS=Severe acute respiratory syndrome coronavirus 2 OX=2697049 GN=N PE=1 SV=1	45598	22291	1	65.23	30	30	1389.7	1389.71	695.86	0.0031	2	TVTLLPAADLDDF	2.81959		0
F004216.dat	F004216.dat	>sp|P0DTC9|NCAP_SARS2 Nucleoprotein OS=Severe acute respiratory syndrome coronavirus 2 OX=2697049 GN=N PE=1 SV=1	7070	1	3::>sp|P0DTC9|NCAP_SARS2 Nucleoprotein OS=Severe acute respiratory syndrome coronavirus 2 OX=2697049 GN=N PE=1 SV=1	45598	21328	1	79.18	23	31	1845.97	1845.98	616.333	0.0041	3	TVTLLPAADLDDFSKQL	3.59466		0
F004212.dat	F004212.dat	>sp|P0DTC9|NCAP_SARS2 Nucleoprotein OS=Severe acute respiratory syndrome coronavirus 2 OX=2697049 GN=N PE=1 SV=1	9496	1	3::>sp|P0DTC9|NCAP_SARS2 Nucleoprotein OS=Severe acute respiratory syndrome coronavirus 2 OX=2697049 GN=N PE=1 SV=1	45598	22291	1	41.36	20	32	2102.09	2102.09	701.705	0.0031	3	TVTLLPAADLDDFSKQLQQ	3.59466		0
F004212.dat	F004212.dat	>sp|P0DTC9|NCAP_SARS2 Nucleoprotein OS=Severe acute respiratory syndrome coronavirus 2 OX=2697049 GN=N PE=1 SV=1	15253	1	3::>sp|P0DTC9|NCAP_SARS2 Nucleoprotein OS=Severe acute respiratory syndrome coronavirus 2 OX=2697049 GN=N PE=1 SV=1	45598	22291	1	92.91	19	34	2320.16	2320.17	774.396	0.0041	3	TVTLLPAADLDDFSKQLQQSM	3.59466		0
F004202.dat	F004202.dat	>sp|P0DTC9|NCAP_SARS2 Nucleoprotein OS=Severe acute respiratory syndrome coronavirus 2 OX=2697049 GN=N PE=1 SV=1	3303	1	3::>sp|P0DTC9|NCAP_SARS2 Nucleoprotein OS=Severe acute respiratory syndrome coronavirus 2 OX=2697049 GN=N PE=1 SV=1	45598	7261	1	80.51		30	1099.59	1099.59	550.802	0.0022	2	VATEGALNTPK	6.94309		0
F004212.dat	F004212.dat	>sp|P0DTC9|NCAP_SARS2 Nucleoprotein OS=Severe acute respiratory syndrome coronavirus 2 OX=2697049 GN=N PE=1 SV=1	3862	1	3::>sp|P0DTC9|NCAP_SARS2 Nucleoprotein OS=Severe acute respiratory syndrome coronavirus 2 OX=2697049 GN=N PE=1 SV=1	45598	22291	1	106.3		30	1351.67	1351.67	676.844	0.0005	2	VATEGALNTPKDH	5.21513		0
F004202.dat	F004202.dat	>sp|P0DTC9|NCAP_SARS2 Nucleoprotein OS=Severe acute respiratory syndrome coronavirus 2 OX=2697049 GN=N PE=1 SV=1	6476	1	3::>sp|P0DTC9|NCAP_SARS2 Nucleoprotein OS=Severe acute respiratory syndrome coronavirus 2 OX=2697049 GN=N PE=1 SV=1	45598	7261	1	74.79		31	1622.83	1622.83	812.421	0.0005	2	VATEGALNTPKDHIGT	5.21513		0
F004202.dat	F004202.dat	>sp|P0DTC9|NCAP_SARS2 Nucleoprotein OS=Severe acute respiratory syndrome coronavirus 2 OX=2697049 GN=N PE=1 SV=1	9716	1	3::>sp|P0DTC9|NCAP_SARS2 Nucleoprotein OS=Severe acute respiratory syndrome coronavirus 2 OX=2697049 GN=N PE=1 SV=1	45598	7261	1	74.09		33	2289.15	2289.15	1145.58	0.0031	2	VATEGALNTPKDHIGTRNPANN	7.81537		0
F004212.dat	F004212.dat	>sp|P0DTC9|NCAP_SARS2 Nucleoprotein OS=Severe acute respiratory syndrome coronavirus 2 OX=2697049 GN=N PE=1 SV=1	18945	1	3::>sp|P0DTC9|NCAP_SARS2 Nucleoprotein OS=Severe acute respiratory syndrome coronavirus 2 OX=2697049 GN=N PE=1 SV=1	45598	22291	1	38.64	15	32	2756.46	2756.46	690.122	0.003	4	VATEGALNTPKDHIGTRNPANNAAIVL	7.81537		0
F004216.dat	F004216.dat	>sp|P0DTC9|NCAP_SARS2 Nucleoprotein OS=Severe acute respiratory syndrome coronavirus 2 OX=2697049 GN=N PE=1 SV=1	17456	1	3::>sp|P0DTC9|NCAP_SARS2 Nucleoprotein OS=Severe acute respiratory syndrome coronavirus 2 OX=2697049 GN=N PE=1 SV=1	45598	21328	1	37.77	15	25	2547.46	2547.46	510.5	0.0011	5	VTKKSAAEASKKPRQKRTATKAY	11.1855		0
F004212.dat	F004212.dat	>sp|P0DTC9|NCAP_SARS2 Nucleoprotein OS=Severe acute respiratory syndrome coronavirus 2 OX=2697049 GN=N PE=1 SV=1	3438	1	3::>sp|P0DTC9|NCAP_SARS2 Nucleoprotein OS=Severe acute respiratory syndrome coronavirus 2 OX=2697049 GN=N PE=1 SV=1	45598	22291	1	75.55	29	29	1288.66	1288.66	645.336	0.002	2	VTLLPAADLDDF	2.81959		0
F004212.dat	F004212.dat	>sp|P0DTC9|NCAP_SARS2 Nucleoprotein OS=Severe acute respiratory syndrome coronavirus 2 OX=2697049 GN=N PE=1 SV=1	6399	1	3::>sp|P0DTC9|NCAP_SARS2 Nucleoprotein OS=Severe acute respiratory syndrome coronavirus 2 OX=2697049 GN=N PE=1 SV=1	45598	22291	1	26.74	19	30	1744.92	1744.93	582.65	0.0024	3	VTLLPAADLDDFSKQL	3.59466		0
F004212.dat	F004212.dat	>sp|P0DTC9|NCAP_SARS2 Nucleoprotein OS=Severe acute respiratory syndrome coronavirus 2 OX=2697049 GN=N PE=1 SV=1	1163	1	3::>sp|P0DTC9|NCAP_SARS2 Nucleoprotein OS=Severe acute respiratory syndrome coronavirus 2 OX=2697049 GN=N PE=1 SV=1	45598	22291	1	29.56	23	28	888.449	888.449	445.232	0.0001	2	WPQIAQF	6.01706		0
F004202.dat	F004202.dat	>sp|P0DTC9|NCAP_SARS2 Nucleoprotein OS=Severe acute respiratory syndrome coronavirus 2 OX=2697049 GN=N PE=1 SV=1	6759	1	3::>sp|P0DTC9|NCAP_SARS2 Nucleoprotein OS=Severe acute respiratory syndrome coronavirus 2 OX=2697049 GN=N PE=1 SV=1	45598	7261	1	21.49	16	31	1665.67	1665.68	833.846	0.003	2	YAEGSRGGS*QASSRSS	9.84133	Phospho (ST)	0
F004202.dat	F004202.dat	>sp|P0DTC9|NCAP_SARS2 Nucleoprotein OS=Severe acute respiratory syndrome coronavirus 2 OX=2697049 GN=N PE=1 SV=1	3134	1	3::>sp|P0DTC9|NCAP_SARS2 Nucleoprotein OS=Severe acute respiratory syndrome coronavirus 2 OX=2697049 GN=N PE=1 SV=1	45598	7261	1	25	18	30	1081.48	1081.48	541.747	0.0011	2	YAEGSRGGSQA	6.88617		0
F004202.dat	F004202.dat	>sp|P0DTC9|NCAP_SARS2 Nucleoprotein OS=Severe acute respiratory syndrome coronavirus 2 OX=2697049 GN=N PE=1 SV=1	5274	1	3::>sp|P0DTC9|NCAP_SARS2 Nucleoprotein OS=Severe acute respiratory syndrome coronavirus 2 OX=2697049 GN=N PE=1 SV=1	45598	7261	1	46.53	25	30	1411.64	1411.65	706.83	0.0012	2	YAEGSRGGSQASSR	9.84133		0
F004202.dat	F004202.dat	>sp|P0DTC9|NCAP_SARS2 Nucleoprotein OS=Severe acute respiratory syndrome coronavirus 2 OX=2697049 GN=N PE=1 SV=1	5794	1	3::>sp|P0DTC9|NCAP_SARS2 Nucleoprotein OS=Severe acute respiratory syndrome coronavirus 2 OX=2697049 GN=N PE=1 SV=1	45598	7261	1	34.29	23	31	1498.68	1498.68	500.567	0.002	3	YAEGSRGGSQASSRS	9.84133		0
F004202.dat	F004202.dat	>sp|P0DTC9|NCAP_SARS2 Nucleoprotein OS=Severe acute respiratory syndrome coronavirus 2 OX=2697049 GN=N PE=1 SV=1	6241	1	3::>sp|P0DTC9|NCAP_SARS2 Nucleoprotein OS=Severe acute respiratory syndrome coronavirus 2 OX=2697049 GN=N PE=1 SV=1	45598	7261	1	28.59	15	32	1585.71	1585.71	793.862	0.0013	2	YAEGSRGGSQASSRSS	9.84133		0
F004202.dat	F004202.dat	>sp|P0DTC9|NCAP_SARS2 Nucleoprotein OS=Severe acute respiratory syndrome coronavirus 2 OX=2697049 GN=N PE=1 SV=1	6785	1	3::>sp|P0DTC9|NCAP_SARS2 Nucleoprotein OS=Severe acute respiratory syndrome coronavirus 2 OX=2697049 GN=N PE=1 SV=1	45598	7261	1	47.1	23	32	1672.74	1672.74	837.377	-0.0005	2	YAEGSRGGSQASSRSSS	9.84133		0
F004212.dat	F004212.dat	>sp|P0DTC9|NCAP_SARS2 Nucleoprotein OS=Severe acute respiratory syndrome coronavirus 2 OX=2697049 GN=N PE=1 SV=1	2329	1	3::>sp|P0DTC9|NCAP_SARS2 Nucleoprotein OS=Severe acute respiratory syndrome coronavirus 2 OX=2697049 GN=N PE=1 SV=1	45598	22291	1	47.07		30	1135.57	1135.57	568.791	0.0009	2	YGANKDGIIW	6.67316		0
F004212.dat	F004212.dat	>sp|P0DTC9|NCAP_SARS2 Nucleoprotein OS=Severe acute respiratory syndrome coronavirus 2 OX=2697049 GN=N PE=1 SV=1	3646	1	3::>sp|P0DTC9|NCAP_SARS2 Nucleoprotein OS=Severe acute respiratory syndrome coronavirus 2 OX=2697049 GN=N PE=1 SV=1	45598	22291	1	41.88	26	29	1316.67	1316.67	439.897	0.0021	3	YKHWPQIAQF	9.71724		0
F004212.dat	F004212.dat	>sp|P0DTC9|NCAP_SARS2 Nucleoprotein OS=Severe acute respiratory syndrome coronavirus 2 OX=2697049 GN=N PE=1 SV=1	3150	1	3::>sp|P0DTC9|NCAP_SARS2 Nucleoprotein OS=Severe acute respiratory syndrome coronavirus 2 OX=2697049 GN=N PE=1 SV=1	45598	22291	1	49.09		29	1236.6	1236.6	619.309	0.0017	2	YLGTGPEAGLPY	3.29786		0
F004216.dat	F004216.dat	>sp|P0DTC9|NCAP_SARS2 Nucleoprotein OS=Severe acute respiratory syndrome coronavirus 2 OX=2697049 GN=N PE=1 SV=1	16480	1	3::>sp|P0DTC9|NCAP_SARS2 Nucleoprotein OS=Severe acute respiratory syndrome coronavirus 2 OX=2697049 GN=N PE=1 SV=1	45598	21328	1	28.45	14	31	2405.28	2405.29	602.329	0.0041	4	YTGAIKLDDKDPNFKDQVILL	4.34285		0
F004202.dat	F004202.dat	1-deoxy-D-xylulose-5-phosphate synthase GN=dxs PE=3 SV=1	7803	18	2::1-deoxy-D-xylulose-5-phosphate synthase GN=dxs PE=3 SV=1	67590	50	1	49.87	19	33	1882.93	1882.93	628.65	0.0009	3	AIDRAGIVGADGQTHQGAF	5.09813		0
F004212.dat	F004212.dat	2-oxoglutarate dehydrogenase, E1 subunit GN=ECBD_2935 PE=4 SV=1	8512	24	2::2-oxoglutarate dehydrogenase, E1 subunit GN=ECBD_2935 PE=4 SV=1	104996	89	1	38.29	21	34	2019.97	2019.97	674.331	0.0036	3	ADKLEQEKVATLEDATEM	3.81914		0
F004212.dat	F004212.dat	2-oxoglutarate dehydrogenase, E1 subunit GN=ECBD_2935 PE=4 SV=1	4189	24	2::2-oxoglutarate dehydrogenase, E1 subunit GN=ECBD_2935 PE=4 SV=1	104996	89	1	23.76	26	30	1429.76	1429.76	477.592	-0.0042	3	AKRISTVPEAVEM	7.09013		0
F004212.dat	F004212.dat	2-oxoglutarate dehydrogenase, E1 subunit GN=ECBD_2935 PE=4 SV=1	18608	24	2::2-oxoglutarate dehydrogenase, E1 subunit GN=ECBD_2935 PE=4 SV=1	104996	89	1	22.35	25	34	2727.39	2727.39	910.136	-0.0002	3	AVSSLEELANGTFLPAIGEIDELDPK	3.43222		0
F004212.dat	F004212.dat	2-oxoglutarate dehydrogenase, E1 subunit GN=ECBD_2935 PE=4 SV=1	21585	24	2::2-oxoglutarate dehydrogenase, E1 subunit GN=ECBD_2935 PE=4 SV=1	104996	89	1	50.55	23	33	3496.85	3496.85	875.221	0.005	4	AVSSLEELANGTFLPAIGEIDELDPKGVKRVVM	4.12545		0
F004212.dat	F004212.dat	2-oxoglutarate dehydrogenase, E1 subunit GN=ECBD_2935 PE=4 SV=1	3664	24	2::2-oxoglutarate dehydrogenase, E1 subunit GN=ECBD_2935 PE=4 SV=1	104996	89	1	35.12	28	30	1322.65	1322.65	662.333	0.0017	2	GKKPQDLFDEF	4.30963		0
F004202.dat	F004202.dat	2-oxoglutarate dehydrogenase, E1 subunit GN=ECBD_2935 PE=4 SV=1	1972	17	2::2-oxoglutarate dehydrogenase, E1 subunit GN=ECBD_2935 PE=4 SV=1	104996	58	1	24.17	18	31	933.456	933.458	467.736	0.0022	2	ISSGEQKW	6.94309		0
F004212.dat	F004212.dat	2-oxoglutarate dehydrogenase, E1 subunit GN=ECBD_2935 PE=4 SV=1	11104	24	2::2-oxoglutarate dehydrogenase, E1 subunit GN=ECBD_2935 PE=4 SV=1	104996	89	1	36.38	24	27	2178.21	2178.21	545.561	0.0054	4	LPAIGEIDELDPKGVKRVVM	4.56024		0
F004202.dat	F004202.dat	2-oxoglutarate dehydrogenase, E1 subunit GN=ECBD_2935 PE=4 SV=1	2612	17	2::2-oxoglutarate dehydrogenase, E1 subunit GN=ECBD_2935 PE=4 SV=1	104996	58	1	57.59	29	31	1008.49	1008.49	505.252	0.0023	2	TAAEGLERY	4.26223		0
F004216.dat	F004216.dat	50S ribosomal protein L2 GN=rplB PE=3 SV=1	13029	30	2::50S ribosomal protein L2 GN=rplB PE=3 SV=1	29842	71	1	62.76	26	32	2210.14	2210.14	737.721	0.0032	3	KAGDQIQSGVDAAIKPGNTLPM	6.86956		0
F004212.dat	F004212.dat	60 kDa chaperonin GN=groL PE=3 SV=1	7753	9	2::60 kDa chaperonin GN=groL PE=3 SV=1	57293	405	1	60.72	26	31	1939.01	1939.02	647.346	0.0048	3	ADLRGQNEDQNVGIKVAL	4.30963		0
F004212.dat	F004212.dat	60 kDa chaperonin GN=groL PE=3 SV=1	6936	9	2::60 kDa chaperonin GN=groL PE=3 SV=1	57293	405	1	25.71	18	27	1827.01	1827.01	610.011	0.0019	3	DLKRGIDKAVTAAVEEL	4.56024		0
F004212.dat	F004212.dat	60 kDa chaperonin GN=groL PE=3 SV=1	15982	9	2::60 kDa chaperonin GN=groL PE=3 SV=1	57293	405	1	72.32	22	34	2380.99	2381	794.674	0.0058	3	DLPKNDAADLGAAGGMGGMGGMGGMM	3.59466		0
F004212.dat	F004212.dat	60 kDa chaperonin GN=groL PE=3 SV=1	15898	9	2::60 kDa chaperonin GN=groL PE=3 SV=1	57293	405	1	24.73	23	32	2374.24	2374.24	594.568	0.0039	4	GAPTITKDGVSVAREIELEDKF	4.28276		0
F004202.dat	F004202.dat	60 kDa chaperonin GN=groL PE=3 SV=1	2567	11	2::60 kDa chaperonin GN=groL PE=3 SV=1	57293	111	1	30.04	24	26	1002.53	1002.53	502.273	0.0026	2	GNDARVKML	10.0919		0
F004212.dat	F004212.dat	60 kDa chaperonin GN=groL PE=3 SV=1	8900	9	2::60 kDa chaperonin GN=groL PE=3 SV=1	57293	405	1	55.85	28	32	2031.05	2031.05	678.024	0.0016	3	GNMIDMGILDPTKVTRSAL	6.89644		0
F004202.dat	F004202.dat	60 kDa chaperonin GN=groL PE=3 SV=1	5313	11	2::60 kDa chaperonin GN=groL PE=3 SV=1	57293	111	1	29.29	17	27	1415.79	1415.79	472.938	0.0023	3	GPKGRNVVLDKSF	10.5864		0
F004212.dat	F004212.dat	60 kDa chaperonin GN=groL PE=3 SV=1	7881	9	2::60 kDa chaperonin GN=groL PE=3 SV=1	57293	405	1	42.65	27	33	1962.98	1962.98	655.334	0.0035	3	GRVAQIRQQIEEATSDY	4.44007		0
F004212.dat	F004212.dat	60 kDa chaperonin GN=groL PE=3 SV=1	21217	9	2::60 kDa chaperonin GN=groL PE=3 SV=1	57293	405	1	52.57	24	37	3346.62	3346.62	1116.55	0.0068	3	IAEAMDKVGKEGVITVEDGTGLQDELDVVEGM	3.52431		0
F004212.dat	F004212.dat	60 kDa chaperonin GN=groL PE=3 SV=1	21918	9	2::60 kDa chaperonin GN=groL PE=3 SV=1	57293	405	1	71.45	27	38	3621.74	3621.75	1208.26	0.0038	3	IAEAMDKVGKEGVITVEDGTGLQDELDVVEGMQF	3.52431		0
F004202.dat	F004202.dat	60 kDa chaperonin GN=groL PE=3 SV=1	5513	11	2::60 kDa chaperonin GN=groL PE=3 SV=1	57293	111	1	77.47	27	31	1451.69	1451.69	726.852	-0.0005	2	IRQQIEEATSDY	3.82744		0
F004202.dat	F004202.dat	60 kDa chaperonin GN=groL PE=3 SV=1	2460	11	2::60 kDa chaperonin GN=groL PE=3 SV=1	57293	111	1	43.41	24	30	988.483	988.484	495.249	0.0007	2	KAVAAGMNPM	10.0939		0
F004216.dat	F004216.dat	60 kDa chaperonin GN=groL PE=3 SV=1	15499	9	2::60 kDa chaperonin GN=groL PE=3 SV=1	57293	393	1	46.48	23	31	2341.25	2341.25	781.425	0.0048	3	RVVINKDTTTIIDGVGEEAAIQ	4.06341		0
F004212.dat	F004212.dat	60 kDa chaperonin GN=groL PE=3 SV=1	7942	9	2::60 kDa chaperonin GN=groL PE=3 SV=1	57293	405	1	74.8	30	32	1977	1977	660.008	0.0046	3	TGGTVISEEIGMELEKATL	3.79227		0
F004216.dat	F004216.dat	Aconitate hydratase B GN=ECBD_3501 PE=3 SV=1	19804	50	2::Aconitate hydratase B GN=ECBD_3501 PE=3 SV=1	93439	42	1	42.39	28	35	2972.52	2972.52	991.847	0.0025	3	AAVIDIDLADIKEPILCAPNDPDDARPL	3.52944		0
F004202.dat	F004202.dat	Amino acid adenylation domain protein GN=ECBD_3069 PE=4 SV=1	215	28	2::Amino acid adenylation domain protein GN=ECBD_3069 PE=4 SV=1	141863	34	1	34.4		32	628.391	628.392	315.203	0.0012	2	IIDLR	6.78065		0
F004202.dat	F004202.dat	Arabinose 5-phosphate isomerase GN=ECBD_0545 PE=3 SV=1	1143	46	2::Arabinose 5-phosphate isomerase GN=ECBD_0545 PE=3 SV=1	35173	30	1	30.23	27	29	821.439	821.442	411.728	0.0022	2	ALSHPGGAL	7.84224		0
F004202.dat	F004202.dat	Arabinose 5-phosphate isomerase GN=ECBD_0545 PE=3 SV=1	3905	46	2::Arabinose 5-phosphate isomerase GN=ECBD_0545 PE=3 SV=1	35173	30	1	28.64	29	31	1192.56	1192.56	597.288	0.003	2	ICITGRPESSM	6.28185		0
F004212.dat	F004212.dat	Arabinose 5-phosphate isomerase GN=ECBD_0545 PE=3 SV=1	1422	23	2::Arabinose 5-phosphate isomerase GN=ECBD_0545 PE=3 SV=1	35173	90	1	32.37		31	972.395	972.398	487.206	0.0023	2	LDQY*INQ	3.09903	Phospho (Y)	0
F004212.dat	F004212.dat	Arabinose 5-phosphate isomerase GN=ECBD_0545 PE=3 SV=1	731	23	2::Arabinose 5-phosphate isomerase GN=ECBD_0545 PE=3 SV=1	35173	90	1	20.8	28	31	786.46	786.461	394.238	0.0013	2	SLRDALL	6.78065		0
F004216.dat	F004216.dat	Arabinose 5-phosphate isomerase GN=ECBD_0545 PE=3 SV=1	3121	22	2::Arabinose 5-phosphate isomerase GN=ECBD_0545 PE=3 SV=1	35173	90	1	53.22		19	1234.75	1234.75	412.591	0.001	3	TPGGIRVRPGIL	12.4013		0
F004212.dat	F004212.dat	Arabinose 5-phosphate isomerase GN=ECBD_0545 PE=3 SV=1	21600	23	2::Arabinose 5-phosphate isomerase GN=ECBD_0545 PE=3 SV=1	35173	90	1	36.17	20	37	3500.71	3500.71	1167.91	0.0008	3	VHPGEAAHGDLGMVTPQDVVIAISNSGESSEITAL	3.9144		0
F004212.dat	F004212.dat	Arabinose 5-phosphate isomerase GN=ECBD_1017 PE=3 SV=1	6162	37	2::Arabinose 5-phosphate isomerase GN=ECBD_1017 PE=3 SV=1	34010	68	1	55.82		22	1708.01	1708.01	570.346	0.0013	3	DLIIPRLEDKSIALL	4.30963		0
F004212.dat	F004212.dat	Aspartate carbamoyltransferase regulatory chain GN=pyrI PE=3 SV=1	7009	19	2::Aspartate carbamoyltransferase regulatory chain GN=pyrI PE=3 SV=1	17110	127	1	29.56	15	25	1835.04	1835.05	612.689	0.0046	3	AIKRGTVIDHIPAQIGF	10.0919		0
F004212.dat	F004212.dat	Aspartate carbamoyltransferase regulatory chain GN=pyrI PE=3 SV=1	8421	19	2::Aspartate carbamoyltransferase regulatory chain GN=pyrI PE=3 SV=1	17110	127	1	52.68	23	28	2007.11	2007.11	670.045	0.0009	3	EVVGKSRPSLPERIDNVL	7.1324		0
F004212.dat	F004212.dat	Aspartate carbamoyltransferase regulatory chain GN=pyrI PE=3 SV=1	19583	19	2::Aspartate carbamoyltransferase regulatory chain GN=pyrI PE=3 SV=1	17110	127	1	22.59	23	30	2899.57	2899.57	580.922	0.0047	5	THDNKLQVEAIKRGTVIDHIPAQIGF	7.94067		0
F004216.dat	F004216.dat	ATP synthase subunit beta GN=atpD PE=3 SV=1	7847	39	2::ATP synthase subunit beta GN=atpD PE=3 SV=1	50294	58	1	57.97	20	29	1959.07	1959.07	654.03	0.002	3	DVKDLEHPIEVPVGKATL	4.53729		0
F004212.dat	F004212.dat	Bifunctional polymyxin resistance protein ArnA GN=arnA PE=3 SV=1	3805	6	2::Bifunctional polymyxin resistance protein ArnA GN=arnA PE=3 SV=1	74242	536	1	46.77		26	1342.77	1342.77	448.598	0.0032	3	AARIGSSRAITQL	12.4013		0
F004202.dat	F004202.dat	Bifunctional polymyxin resistance protein ArnA GN=arnA PE=3 SV=1	2351	3	2::Bifunctional polymyxin resistance protein ArnA GN=arnA PE=3 SV=1	74242	326	1	42.15	24	30	975.477	975.478	488.747	0.001	2	APDNVNHPL	4.93886		0
F004202.dat	F004202.dat	Bifunctional polymyxin resistance protein ArnA GN=arnA PE=3 SV=1	5364	3	2::Bifunctional polymyxin resistance protein ArnA GN=arnA PE=3 SV=1	74242	326	1	66.14		25	1423.8	1423.8	712.908	-0.0022	2	ASKAQPGSVISVAPL	10.0939		0
F004202.dat	F004202.dat	Bifunctional polymyxin resistance protein ArnA GN=arnA PE=3 SV=1	4315	3	2::Bifunctional polymyxin resistance protein ArnA GN=arnA PE=3 SV=1	74242	326	1	51.22	25	29	1249.63	1249.63	625.821	-0.0036	2	GLDIGSDAISRF	3.8824		0
F004202.dat	F004202.dat	Bifunctional polymyxin resistance protein ArnA GN=arnA PE=3 SV=1	1211	3	2::Bifunctional polymyxin resistance protein ArnA GN=arnA PE=3 SV=1	74242	326	1	30.61		30	828.482	828.484	415.249	0.002	2	GLVQGSRL	11.0448		0
F004202.dat	F004202.dat	Bifunctional polymyxin resistance protein ArnA GN=arnA PE=3 SV=1	2041	3	2::Bifunctional polymyxin resistance protein ArnA GN=arnA PE=3 SV=1	74242	326	1	24.49	24	29	942.525	942.526	472.271	0.0017	2	GLVQGSRLN	11.0448		0
F004212.dat	F004212.dat	Bifunctional polymyxin resistance protein ArnA GN=arnA PE=3 SV=1	2725	6	2::Bifunctional polymyxin resistance protein ArnA GN=arnA PE=3 SV=1	74242	536	1	34.94		25	1164.66	1164.66	389.229	0.0031	3	IGNHLTERLL	7.84858		0
F004212.dat	F004212.dat	Bifunctional polymyxin resistance protein ArnA GN=arnA PE=3 SV=1	3499	6	2::Bifunctional polymyxin resistance protein ArnA GN=arnA PE=3 SV=1	74242	536	1	71.99		21	1294.79	1294.79	648.402	0.0025	2	ILNLVEGSPIKL	6.94309		0
F004202.dat	F004202.dat	Bifunctional polymyxin resistance protein ArnA GN=arnA PE=3 SV=1	2385	3	2::Bifunctional polymyxin resistance protein ArnA GN=arnA PE=3 SV=1	74242	326	1	48.83	16	20	978.597	978.6	327.207	0.0025	3	IVGPVNKPR	11.4887		0
F004212.dat	F004212.dat	Bifunctional polymyxin resistance protein ArnA GN=arnA PE=3 SV=1	4255	6	2::Bifunctional polymyxin resistance protein ArnA GN=arnA PE=3 SV=1	74242	536	1	57.56	19	26	1440.82	1440.83	721.42	0.0016	2	IVGPVNKPRWIY	10.3951		0
F004212.dat	F004212.dat	Bifunctional polymyxin resistance protein ArnA GN=arnA PE=3 SV=1	9511	6	2::Bifunctional polymyxin resistance protein ArnA GN=arnA PE=3 SV=1	74242	536	1	59.8	25	33	2104.02	2104.02	702.347	0.0002	3	LIACGDGALEIVTGQAGDGITM	2.87138		0
F004202.dat	F004202.dat	Bifunctional polymyxin resistance protein ArnA GN=arnA PE=3 SV=1	4287	3	2::Bifunctional polymyxin resistance protein ArnA GN=arnA PE=3 SV=1	74242	326	1	46.94	25	29	1243.68	1243.68	622.846	0.0009	2	LRTVDLTDKPS	6.89644		0
F004212.dat	F004212.dat	Bifunctional polymyxin resistance protein ArnA GN=arnA PE=3 SV=1	2366	6	2::Bifunctional polymyxin resistance protein ArnA GN=arnA PE=3 SV=1	74242	536	1	25.13	16	26	1140.63	1140.63	381.217	0.0013	3	NLHGSLLPKY	9.71724		0
F004202.dat	F004202.dat	Bifunctional polymyxin resistance protein ArnA GN=arnA PE=3 SV=1	3147	3	2::Bifunctional polymyxin resistance protein ArnA GN=arnA PE=3 SV=1	74242	326	1	23.9	26	28	1083.6	1083.6	542.808	-0.0022	2	RADAGAIVAQL	6.78065		0
F004202.dat	F004202.dat	Bifunctional polymyxin resistance protein ArnA GN=arnA PE=3 SV=1	3370	3	2::Bifunctional polymyxin resistance protein ArnA GN=arnA PE=3 SV=1	74242	326	1	29.82	29	30	1109.48	1109.48	555.747	0.0024	2	REDHYEVY	4.42346		0
F004212.dat	F004212.dat	Bifunctional polymyxin resistance protein ArnA GN=arnA PE=3 SV=1	3017	6	2::Bifunctional polymyxin resistance protein ArnA GN=arnA PE=3 SV=1	74242	536	1	37.25		29	1211.6	1211.6	404.874	0.0025	3	RHHFPPFAGF	11.0448		0
F004216.dat	F004216.dat	Bifunctional polymyxin resistance protein ArnA GN=arnA PE=3 SV=1	3986	6	2::Bifunctional polymyxin resistance protein ArnA GN=arnA PE=3 SV=1	74242	519	1	59.74		25	1380.8	1380.8	691.406	0.0007	2	RIAIAPDDIAITL	3.8824		0
F004212.dat	F004212.dat	Bifunctional polymyxin resistance protein ArnA GN=arnA PE=3 SV=1	21885	6	2::Bifunctional polymyxin resistance protein ArnA GN=arnA PE=3 SV=1	74242	536	1	56.56	26	38	3611.72	3611.72	1204.92	0.0042	3	RIIENAGNRCDGEIINIGNPENEASIEELGEML	3.73022		0
F004202.dat	F004202.dat	Bifunctional polymyxin resistance protein ArnA GN=arnA PE=3 SV=1	6294	3	2::Bifunctional polymyxin resistance protein ArnA GN=arnA PE=3 SV=1	74242	326	1	31.88	14	27	1594.88	1594.89	798.45	0.0026	2	RKRIIFPSTSEVY	10.3899		0
F004202.dat	F004202.dat	Bifunctional polymyxin resistance protein ArnA GN=arnA PE=3 SV=1	1912	3	2::Bifunctional polymyxin resistance protein ArnA GN=arnA PE=3 SV=1	74242	326	1	21.82	19	29	925.451	925.451	463.733	0.0008	2	RVVESSSY	6.88617		0
F004202.dat	F004202.dat	Bifunctional polymyxin resistance protein ArnA GN=arnA PE=3 SV=1	5096	3	2::Bifunctional polymyxin resistance protein ArnA GN=arnA PE=3 SV=1	74242	326	1	43.88		31	1378.62	1378.62	690.316	0.0017	2	THTDNPGEKAFY	5.21513		0
F004212.dat	F004212.dat	Bifunctional polymyxin resistance protein ArnA GN=arnA PE=3 SV=1	1496	6	2::Bifunctional polymyxin resistance protein ArnA GN=arnA PE=3 SV=1	74242	536	1	34.86	23	27	975.528	975.529	488.772	0.0011	2	VAIATPIEY	3.29786		0
F004212.dat	F004212.dat	Bifunctional polymyxin resistance protein ArnA GN=arnA PE=3 SV=1	3600	6	2::Bifunctional polymyxin resistance protein ArnA GN=arnA PE=3 SV=1	74242	536	1	36.76		25	1310.77	1310.77	437.93	0.0019	3	VKRADAGAIVAQL	10.0919		0
F004202.dat	F004202.dat	Bifunctional polymyxin resistance protein ArnA GN=arnA PE=3 SV=1	5617	3	2::Bifunctional polymyxin resistance protein ArnA GN=arnA PE=3 SV=1	74242	326	1	111.79	26	30	1467.76	1467.76	734.888	0.004	2	VLVNGETETGVTLH	4.24562		0
F004202.dat	F004202.dat	Bifunctional uridylyltransferase/uridylyl-removing enzyme GN=glnD PE=3 SV=1	215	33	2::Bifunctional uridylyltransferase/uridylyl-removing enzyme GN=glnD PE=3 SV=1	102341	34	1	34.4		32	628.391	628.392	315.203	0.0012	2	LIDLR	6.78065		0
F004202.dat	F004202.dat	Bifunctional uridylyltransferase/uridylyl-removing enzyme GN=glnD PE=3 SV=1	697	33	2::Bifunctional uridylyltransferase/uridylyl-removing enzyme GN=glnD PE=3 SV=1	102341	34	1	24.85		33	743.418	743.419	372.717	0.0009	2	LIDLRD	3.8824		0
F004202.dat	F004202.dat	Carboxyl-terminal protease GN=ECBD_1810 PE=3 SV=1	215	30	2::Carboxyl-terminal protease GN=ECBD_1810 PE=3 SV=1	76514	34	1	34.4		32	628.391	628.392	315.203	0.0012	2	IIDLR	6.78065		0
F004212.dat	F004212.dat	Catalase GN=ECBD_1913 PE=3 SV=1	18660	16	2::Catalase GN=ECBD_1913 PE=3 SV=1	84109	178	1	48.57	25	32	2737.44	2737.44	913.487	0.0022	3	DFDLLDPTKLIPEELVPVQRVGNM	3.84405		0
F004212.dat	F004212.dat	Catalase GN=ECBD_1913 PE=3 SV=1	4049	16	2::Catalase GN=ECBD_1913 PE=3 SV=1	84109	178	1	32.57	15	29	1399.73	1399.73	467.584	-0.0012	3	DHERIPERIVH	6.03367		0
F004212.dat	F004212.dat	Catalase GN=ECBD_1913 PE=3 SV=1	8904	16	2::Catalase GN=ECBD_1913 PE=3 SV=1	84109	178	1	50.57	23	30	2032.08	2032.08	678.367	0.002	3	KFDFDLLDPTKLIPEEL	3.84405		0
F004212.dat	F004212.dat	Catalase GN=ECBD_1913 PE=3 SV=1	20028	16	2::Catalase GN=ECBD_1913 PE=3 SV=1	84109	178	1	41.28	24	32	3012.6	3012.6	1005.21	0.0041	3	KFDFDLLDPTKLIPEELVPVQRVGNM	4.20411		0
F004216.dat	F004216.dat	Catalase GN=ECBD_1913 PE=3 SV=1	3166	14	2::Catalase GN=ECBD_1913 PE=3 SV=1	84109	176	1	23.24	19	21	1236.76	1236.76	413.26	0.0018	3	SRIPKIDKIPA	10.5864		0
F004212.dat	F004212.dat	Catalase GN=ECBD_1913 PE=3 SV=1	7422	16	2::Catalase GN=ECBD_1913 PE=3 SV=1	84109	178	1	34.39	17	33	1892.93	1892.94	631.986	0.0022	3	STVQGGAGSADTVRDIRGF	6.92769		0
F004212.dat	F004212.dat	Catalase-peroxidase GN=katG PE=3 SV=1	3536	5	2::Catalase-peroxidase GN=katG PE=3 SV=1	80002	563	1	93.36		28	1298.72	1298.72	650.367	0.0007	2	AGVVGVEKAASAAGL	6.94309		0
F004202.dat	F004202.dat	Catalase-peroxidase GN=katG PE=3 SV=1	2454	10	2::Catalase-peroxidase GN=katG PE=3 SV=1	80002	149	1	24.97	17	29	987.506	987.508	494.761	0.002	2	AKAPLGATEM	6.94309		0
F004212.dat	F004212.dat	Catalase-peroxidase GN=katG PE=3 SV=1	7797	5	2::Catalase-peroxidase GN=katG PE=3 SV=1	80002	563	1	25.01	20	34	1947.91	1947.91	650.312	0.0041	3	APGRVDARQDQTDIEMF	3.96618		0
F004202.dat	F004202.dat	Catalase-peroxidase GN=katG PE=3 SV=1	2494	10	2::Catalase-peroxidase GN=katG PE=3 SV=1	80002	149	1	30.66	19	30	990.441	990.442	496.228	0.0016	2	ASSDAHEKF	5.21513		0
F004202.dat	F004202.dat	Catalase-peroxidase GN=katG PE=3 SV=1	1093	10	2::Catalase-peroxidase GN=katG PE=3 SV=1	80002	149	1	36.67	26	28	814.43	814.431	408.223	0.001	2	DVNAAAVR	6.78065		0
F004212.dat	F004212.dat	Catalase-peroxidase GN=katG PE=3 SV=1	16894	5	2::Catalase-peroxidase GN=katG PE=3 SV=1	80002	563	1	29.25	25	32	2449.29	2449.29	613.329	0.0028	4	EAVDAPEIIPDPFDPSKKRKPT	4.64598		0
F004212.dat	F004212.dat	Catalase-peroxidase GN=katG PE=3 SV=1	15572	5	2::Catalase-peroxidase GN=katG PE=3 SV=1	80002	563	1	35.37	32	35	2348.09	2348.09	783.706	0.0026	3	GAGPTSNVGPDPEAAPIEEQGLGW	2.88798		0
F004212.dat	F004212.dat	Catalase-peroxidase GN=katG PE=3 SV=1	17431	5	2::Catalase-peroxidase GN=katG PE=3 SV=1	80002	563	1	74.28	25	35	2543.14	2543.14	848.72	0.0024	3	GAGREDVWEPDLDVNWGDEKAW	3.6247		0
F004212.dat	F004212.dat	Catalase-peroxidase GN=katG PE=3 SV=1	18131	5	2::Catalase-peroxidase GN=katG PE=3 SV=1	80002	563	1	42.93	26	36	2656.22	2656.22	886.414	0.0023	3	GAGREDVWEPDLDVNWGDEKAWL	3.6247		0
F004212.dat	F004212.dat	Catalase-peroxidase GN=katG PE=3 SV=1	18707	5	2::Catalase-peroxidase GN=katG PE=3 SV=1	80002	563	1	61.54		36	2747.23	2747.23	916.75	0.0037	3	GFGAGREDVWEPDLDVNWGDEKAW	3.6247		0
F004216.dat	F004216.dat	Catalase-peroxidase GN=katG PE=3 SV=1	19367	5	2::Catalase-peroxidase GN=katG PE=3 SV=1	80002	553	1	49.07	19	36	2860.31	2860.32	954.446	0.0072	3	GFGAGREDVWEPDLDVNWGDEKAWL	3.6247		0
F004212.dat	F004212.dat	Catalase-peroxidase GN=katG PE=3 SV=1	19030	5	2::Catalase-peroxidase GN=katG PE=3 SV=1	80002	563	1	68.08	27	36	2771.32	2771.32	924.78	0.003	3	GKTHGAGPTSNVGPDPEAAPIEEQGLGW	4.15353		0
F004212.dat	F004212.dat	Catalase-peroxidase GN=katG PE=3 SV=1	5476	5	2::Catalase-peroxidase GN=katG PE=3 SV=1	80002	563	1	87.35		31	1616.8	1616.81	809.411	0.002	2	GSGVGADAITSGLEVVW	3.01012		0
F004216.dat	F004216.dat	Catalase-peroxidase GN=katG PE=3 SV=1	4037	5	2::Catalase-peroxidase GN=katG PE=3 SV=1	80002	553	1	35.16	22	27	1394.74	1394.75	698.381	0.0026	2	IGPEVPKEDLIW	3.82744		0
F004212.dat	F004212.dat	Catalase-peroxidase GN=katG PE=3 SV=1	21834	5	2::Catalase-peroxidase GN=katG PE=3 SV=1	80002	563	1	28.41	19	36	3584.83	3584.84	1195.95	0.006	3	IGPEVPKEDLIWQDPLPQPIYNPTEQDIIDL	3.26978		0
F004212.dat	F004212.dat	Catalase-peroxidase GN=katG PE=3 SV=1	6838	5	2::Catalase-peroxidase GN=katG PE=3 SV=1	80002	563	1	53.68	16	22	1812.07	1812.07	605.032	0.0028	3	KIQKESGKASLADIIVL	9.76072		0
F004202.dat	F004202.dat	Catalase-peroxidase GN=katG PE=3 SV=1	1931	10	2::Catalase-peroxidase GN=katG PE=3 SV=1	80002	149	1	28.65		30	927.539	927.539	464.777	0.0001	2	LIDKAQQL	6.74864		0
F004212.dat	F004212.dat	Catalase-peroxidase GN=katG PE=3 SV=1	12972	5	2::Catalase-peroxidase GN=katG PE=3 SV=1	80002	563	1	42.64	24	33	2208.09	2208.1	737.04	0.0022	3	QDPLPQPIYNPTEQDIIDL	2.78246		0
F004216.dat	F004216.dat	Catalase-peroxidase GN=katG PE=3 SV=1	6304	5	2::Catalase-peroxidase GN=katG PE=3 SV=1	80002	553	1	22.96	18	30	1725.9	1725.9	576.307	0.0039	3	RFDPEFEKISRRF	10.0805		0
F004202.dat	F004202.dat	Catalase-peroxidase GN=katG PE=3 SV=1	2513	10	2::Catalase-peroxidase GN=katG PE=3 SV=1	80002	149	1	51.59		28	993.536	993.537	497.776	0.0015	2	RVDLLNQH	7.84858		0
F004212.dat	F004212.dat	Catalase-peroxidase GN=katG PE=3 SV=1	438	5	2::Catalase-peroxidase GN=katG PE=3 SV=1	80002	563	1	25.72	21	25	698.375	698.376	350.195	0.0005	2	SIHVPF	7.84224		0
F004202.dat	F004202.dat	Catalase-peroxidase GN=katG PE=3 SV=1	4908	10	2::Catalase-peroxidase GN=katG PE=3 SV=1	80002	149	1	39.97	19	30	1346.65	1346.65	449.892	0.0024	3	THRDMGPKSRY	10.3899		0
F004212.dat	F004212.dat	Catalase-peroxidase GN=katG PE=3 SV=1	19907	5	2::Catalase-peroxidase GN=katG PE=3 SV=1	80002	563	1	28.66	25	36	2985.45	2985.45	996.157	0.0012	3	TLGKTHGAGPTSNVGPDPEAAPIEEQGLGW	4.15353		0
F004212.dat	F004212.dat	Chaperone protein DnaK GN=dnaK PE=2 SV=1	1724	2	2::Chaperone protein DnaK GN=dnaK PE=2 SV=1	69072	1216	1	38.81		25	1023.56	1023.56	512.788	0.0006	2	APPQISAEVL	3.29786		0
F004216.dat	F004216.dat	Chaperone protein DnaK GN=dnaK PE=2 SV=1	12524	2	2::Chaperone protein DnaK GN=dnaK PE=2 SV=1	69072	1145	1	52.67	21	34	2193.99	2194	732.34	0.0056	3	ATNGDTHLGGEDFDSRLINY	3.96422		0
F004202.dat	F004202.dat	Chaperone protein DnaK GN=dnaK PE=2 SV=1	1413	2	2::Chaperone protein DnaK GN=dnaK PE=2 SV=1	69072	565	1	28.03	29	32	857.461	857.462	429.738	0.0016	2	DGTTPRVL	6.78065		0
F004212.dat	F004212.dat	Chaperone protein DnaK GN=dnaK PE=2 SV=1	1411	2	2::Chaperone protein DnaK GN=dnaK PE=2 SV=1	69072	1216	1	52.53		30	967.461	967.461	484.738	0.0002	2	DIDADGILH	3.59148		0
F004212.dat	F004212.dat	Chaperone protein DnaK GN=dnaK PE=2 SV=1	5591	2	2::Chaperone protein DnaK GN=dnaK PE=2 SV=1	69072	1216	1	51.41	31	32	1635.77	1635.78	818.895	0.002	2	ENAEGDRTTPSIIAY	3.82744		0
F004212.dat	F004212.dat	Chaperone protein DnaK GN=dnaK PE=2 SV=1	6223	2	2::Chaperone protein DnaK GN=dnaK PE=2 SV=1	69072	1216	1	51.72	22	30	1711.9	1711.9	571.641	0.0034	3	ESLVEDLVNRSIEPL	3.68674		0
F004202.dat	F004202.dat	Chaperone protein DnaK GN=dnaK PE=2 SV=1	5971	2	2::Chaperone protein DnaK GN=dnaK PE=2 SV=1	69072	565	1	69.86		26	1523.87	1523.87	762.942	0.0031	2	EVKRIINEPTAAAL	7.09013		0
F004202.dat	F004202.dat	Chaperone protein DnaK GN=dnaK PE=2 SV=1	6796	2	2::Chaperone protein DnaK GN=dnaK PE=2 SV=1	69072	565	1	84.42	30	33	1673.75	1673.75	837.883	-0.001	2	EVLATNGDTHLGGEDF	3.58439		0
F004202.dat	F004202.dat	Chaperone protein DnaK GN=dnaK PE=2 SV=1	10832	2	2::Chaperone protein DnaK GN=dnaK PE=2 SV=1	69072	565	1	36.54	24	32	2636.39	2636.39	879.803	-0.0036	3	FGKEPRKDVNPDEAVAIGAAVQGGVL	4.56024		0
F004212.dat	F004212.dat	Chaperone protein DnaK GN=dnaK PE=2 SV=1	10726	2	2::Chaperone protein DnaK GN=dnaK PE=2 SV=1	69072	1216	1	46	26	31	2163.13	2163.13	722.052	0.0045	3	GKEPRKDVNPDEAVAIGAAVQ	4.56024		0
F004202.dat	F004202.dat	Chaperone protein DnaK GN=dnaK PE=2 SV=1	10437	2	2::Chaperone protein DnaK GN=dnaK PE=2 SV=1	69072	565	1	37.19	17	31	2489.32	2489.32	830.782	0.0005	3	GKEPRKDVNPDEAVAIGAAVQGGVL	4.56024		0
F004212.dat	F004212.dat	Chaperone protein DnaK GN=dnaK PE=2 SV=1	2927	2	2::Chaperone protein DnaK GN=dnaK PE=2 SV=1	69072	1216	1	92.54		28	1200.67	1200.67	601.343	0.0009	2	GKIIGIDLGTTN	6.74864		0
F004202.dat	F004202.dat	Chaperone protein DnaK GN=dnaK PE=2 SV=1	5593	2	2::Chaperone protein DnaK GN=dnaK PE=2 SV=1	69072	565	1	45.65	20	30	1463.77	1463.77	732.895	0.0014	2	GLDKGTGNRTIAVY	9.71724		0
F004202.dat	F004202.dat	Chaperone protein DnaK GN=dnaK PE=2 SV=1	4164	2	2::Chaperone protein DnaK GN=dnaK PE=2 SV=1	69072	565	1	26.4	24	25	1222.7	1222.7	408.575	0.0004	3	IAKNTTIPTKH	10.5947		0
F004202.dat	F004202.dat	Chaperone protein DnaK GN=dnaK PE=2 SV=1	6862	2	2::Chaperone protein DnaK GN=dnaK PE=2 SV=1	69072	565	1	22.34	26	28	1683.93	1683.94	562.319	0.0048	3	IAKNTTIPTKHSQVF	10.5947		0
F004202.dat	F004202.dat	Chaperone protein DnaK GN=dnaK PE=2 SV=1	3562	2	2::Chaperone protein DnaK GN=dnaK PE=2 SV=1	69072	565	1	51.33		29	1140.56	1140.56	571.288	0.0022	2	ITADATGPKHM	7.81537		0
F004202.dat	F004202.dat	Chaperone protein DnaK GN=dnaK PE=2 SV=1	3707	2	2::Chaperone protein DnaK GN=dnaK PE=2 SV=1	69072	565	1	39.32	22	31	1156.55	1156.55	386.525	-0.001	3	ITADATGPKHM*	7.81537	Oxidation (M)	0
F004212.dat	F004212.dat	Chaperone protein DnaK GN=dnaK PE=2 SV=1	5897	2	2::Chaperone protein DnaK GN=dnaK PE=2 SV=1	69072	1216	1	90.47		31	1659.85	1659.85	554.291	0.0002	3	KGEDKAAIEAKMQEL	4.65112		0
F004212.dat	F004212.dat	Chaperone protein DnaK GN=dnaK PE=2 SV=1	2753	2	2::Chaperone protein DnaK GN=dnaK PE=2 SV=1	69072	1216	1	80.5	27	30	1172.58	1172.58	587.299	0.0016	2	KIIAADNGDAW	3.8824		0
F004202.dat	F004202.dat	Chaperone protein DnaK GN=dnaK PE=2 SV=1	1839	2	2::Chaperone protein DnaK GN=dnaK PE=2 SV=1	69072	565	1	35.17		31	915.503	915.504	458.759	0.0014	2	KKDQGIDL	6.86956		0
F004212.dat	F004212.dat	Chaperone protein DnaK GN=dnaK PE=2 SV=1	17406	2	2::Chaperone protein DnaK GN=dnaK PE=2 SV=1	69072	1216	1	45.62	17	33	2540.3	2540.31	847.777	0.0032	3	KKTAEDYLGEPVTEAVITVPAYF	4.16063		0
F004212.dat	F004212.dat	Chaperone protein DnaK GN=dnaK PE=2 SV=1	7811	2	2::Chaperone protein DnaK GN=dnaK PE=2 SV=1	69072	1216	1	27.64	26	28	1953.08	1953.08	652.033	-0.0014	3	KLESLVEDLVNRSIEPL	4.16063		0
F004202.dat	F004202.dat	Chaperone protein DnaK GN=dnaK PE=2 SV=1	4485	2	2::Chaperone protein DnaK GN=dnaK PE=2 SV=1	69072	565	1	41.73	26	27	1282.7	1282.69	642.355	-0.0004	2	KMAPPQISAEVL	6.94309		0
F004212.dat	F004212.dat	Chaperone protein DnaK GN=dnaK PE=2 SV=1	1239	2	2::Chaperone protein DnaK GN=dnaK PE=2 SV=1	69072	1216	1	60.01		30	913.523	913.525	457.77	0.0016	2	KVALQDAGL	6.74864		0
F004212.dat	F004212.dat	Chaperone protein DnaK GN=dnaK PE=2 SV=1	7923	2	2::Chaperone protein DnaK GN=dnaK PE=2 SV=1	69072	1216	1	56.83	24	29	1970.06	1970.06	657.694	0.0042	3	KVALQDAGLSVSDIDDVIL	3.42708		0
F004212.dat	F004212.dat	Chaperone protein DnaK GN=dnaK PE=2 SV=1	6155	2	2::Chaperone protein DnaK GN=dnaK PE=2 SV=1	69072	1216	1	56.95	28	30	1704.9	1704.9	569.307	0.0023	3	LGEPVTEAVITVPAYF	3.12908		0
F004212.dat	F004212.dat	Chaperone protein DnaK GN=dnaK PE=2 SV=1	12513	2	2::Chaperone protein DnaK GN=dnaK PE=2 SV=1	69072	1216	1	96.26	31	34	2193.04	2193.05	732.023	0.0026	3	NAKDDDVVDAEFEEVKDKK	4.01162		0
F004212.dat	F004212.dat	Chaperone protein DnaK GN=dnaK PE=2 SV=1	6651	2	2::Chaperone protein DnaK GN=dnaK PE=2 SV=1	69072	1216	1	46.17	25	31	1783.93	1783.93	595.651	0.0034	3	NDAQRQATKDAGRIAGL	10.0856		0
F004212.dat	F004212.dat	Chaperone protein DnaK GN=dnaK PE=2 SV=1	1884	2	2::Chaperone protein DnaK GN=dnaK PE=2 SV=1	69072	1216	1	57.21		30	1065.56	1065.56	533.787	0.0027	2	NLDGINPAPR	6.78065		0
F004216.dat	F004216.dat	Chaperone protein DnaK GN=dnaK PE=2 SV=1	9268	2	2::Chaperone protein DnaK GN=dnaK PE=2 SV=1	69072	1145	1	32.07	22	33	2068.04	2068.04	690.355	0.002	3	NLDGINPAPRGMPQIEVTF	4.07171		0
F004202.dat	F004202.dat	Chaperone protein DnaK GN=dnaK PE=2 SV=1	4025	2	2::Chaperone protein DnaK GN=dnaK PE=2 SV=1	69072	565	1	24.8	23	31	1203.54	1203.54	602.777	0.0025	2	QDEEVQRDVS	3.58952		0
F004202.dat	F004202.dat	Chaperone protein DnaK GN=dnaK PE=2 SV=1	1100	2	2::Chaperone protein DnaK GN=dnaK PE=2 SV=1	69072	565	1	31.07	14	22	815.396	815.397	408.706	0.0008	2	RNDPLAM	6.78065		0
F004202.dat	F004202.dat	Chaperone protein DnaK GN=dnaK PE=2 SV=1	3453	2	2::Chaperone protein DnaK GN=dnaK PE=2 SV=1	69072	565	1	26.71	26	28	1121.48	1121.48	561.75	0.0012	2	STAEDNQSAVT	3.01012		0
F004202.dat	F004202.dat	Chaperone protein DnaK GN=dnaK PE=2 SV=1	5059	2	2::Chaperone protein DnaK GN=dnaK PE=2 SV=1	69072	565	1	114.65	28	31	1371.63	1371.63	686.822	0.0026	2	STAEDNQSAVTIH	4.06145		0
F004202.dat	F004202.dat	Chaperone protein DnaK GN=dnaK PE=2 SV=1	6312	2	2::Chaperone protein DnaK GN=dnaK PE=2 SV=1	69072	565	1	47.69	24	28	1596.9	1596.89	799.455	-0.0027	2	TGDVKDVLLLDVTPL	3.59466		0
F004202.dat	F004202.dat	Chaperone protein DnaK GN=dnaK PE=2 SV=1	2561	2	2::Chaperone protein DnaK GN=dnaK PE=2 SV=1	69072	565	1	33.46	24	28	1000.57	1000.57	501.291	0.0001	2	TKDAGRIAGL	10.0919		0
F004202.dat	F004202.dat	Chaperone protein DnaK GN=dnaK PE=2 SV=1	2500	2	2::Chaperone protein DnaK GN=dnaK PE=2 SV=1	69072	565	1	21.89	21	27	991.458	991.46	496.738	0.0025	2	VGGQTRM*PM	11.0448	Oxidation (M)	0
F004202.dat	F004202.dat	Chaperone protein DnaK GN=dnaK PE=2 SV=1	2350	2	2::Chaperone protein DnaK GN=dnaK PE=2 SV=1	69072	565	1	50.59		28	975.463	975.465	488.74	0.002	2	VGGQTRMPM	11.0448		0
F004202.dat	F004202.dat	Chaperone protein DnaK GN=dnaK PE=2 SV=1	2070	2	2::Chaperone protein DnaK GN=dnaK PE=2 SV=1	69072	565	1	26.39		28	947.544	947.546	474.78	0.002	2	VQKKVAEF	9.88481		0
F004212.dat	F004212.dat	Chaperone protein DnaK GN=dnaK PE=2 SV=1	4111	2	2::Chaperone protein DnaK GN=dnaK PE=2 SV=1	69072	1216	1	59.53	29	30	1416.72	1416.72	473.248	-0.0012	3	VQTRNQGDHLLH	7.99955		0
F004202.dat	F004202.dat	Chaperone protein DnaK GN=dnaK PE=2 SV=1	6275	2	2::Chaperone protein DnaK GN=dnaK PE=2 SV=1	69072	565	1	37.68	21	32	1590.78	1590.78	531.266	0.0028	3	VRDAEANAEADRKF	4.56024		0
F004212.dat	F004212.dat	Chaperone protein DnaK GN=dnaK PE=2 SV=1	7875	2	2::Chaperone protein DnaK GN=dnaK PE=2 SV=1	69072	1216	1	78.27	27	33	1961.94	1961.95	654.99	0.0028	3	VRDAEANAEADRKFEEL	4.12545		0
F004202.dat	F004202.dat	Chaperone protein HtpG GN=htpG PE=3 SV=1	3339	20	2::Chaperone protein HtpG GN=htpG PE=3 SV=1	71378	44	1	43.83		29	1103.55	1103.55	552.781	0.0013	2	ISNASDAADKL	3.8824		0
F004212.dat	F004212.dat	Chorismate mutase GN=ECBD_1087 PE=4 SV=1	5313	10	2::Chorismate mutase GN=ECBD_1087 PE=4 SV=1	43084	327	1	70.98		24	1597.94	1597.94	533.655	0.0039	3	ALREKISALDEKLL	7.10552		0
F004212.dat	F004212.dat	Chorismate mutase GN=ECBD_1087 PE=4 SV=1	1758	10	2::Chorismate mutase GN=ECBD_1087 PE=4 SV=1	43084	327	1	58.93		22	1026.64	1026.64	514.33	0.0007	2	AVEVGKAKLL	9.88481		0
F004212.dat	F004212.dat	Chorismate mutase GN=ECBD_1087 PE=4 SV=1	1284	10	2::Chorismate mutase GN=ECBD_1087 PE=4 SV=1	43084	327	1	29.21		26	925.487	925.487	463.751	0.0006	2	DLLQHTSL	4.93886		0
F004202.dat	F004202.dat	Chorismate mutase GN=ECBD_1087 PE=4 SV=1	5234	16	2::Chorismate mutase GN=ECBD_1087 PE=4 SV=1	43084	62	1	37.1	21	32	1403.69	1403.69	468.905	0.002	3	ERIEANQRQNF	7.12213		0
F004202.dat	F004202.dat	Chorismate mutase GN=ECBD_1087 PE=4 SV=1	3739	16	2::Chorismate mutase GN=ECBD_1087 PE=4 SV=1	43084	62	1	50.31		30	1162.6	1162.6	582.308	0.0009	2	KELGEITRSM	7.09013		0
F004212.dat	F004212.dat	Chorismate mutase GN=ECBD_1087 PE=4 SV=1	6196	10	2::Chorismate mutase GN=ECBD_1087 PE=4 SV=1	43084	327	1	58.56		21	1711.02	1711.02	571.348	-0.0015	3	LALREKISALDEKLL	7.10552		0
F004212.dat	F004212.dat	Chorismate mutase GN=ECBD_1087 PE=4 SV=1	1774	10	2::Chorismate mutase GN=ECBD_1087 PE=4 SV=1	43084	327	1	49.58		26	1028.58	1028.58	515.295	0.0011	2	QLIIEDSVL	3.01012		0
F004202.dat	F004202.dat	Chorismate mutase GN=ECBD_1087 PE=4 SV=1	517	16	2::Chorismate mutase GN=ECBD_1087 PE=4 SV=1	43084	62	1	22.9	23	24	711.334	711.335	356.675	0.001	2	SHPQPF	7.84224		0
F004216.dat	F004216.dat	Chorismate mutase GN=ECBD_1087 PE=4 SV=1	7220	10	2::Chorismate mutase GN=ECBD_1087 PE=4 SV=1	43084	302	1	20.21	14	30	1876	1876.01	470.009	0.0026	4	SHRPVRDIDRERDLL	7.85371		0
F004212.dat	F004212.dat	Citrate synthase GN=ECBD_2941 PE=3 SV=1	5958	12	2::Citrate synthase GN=ECBD_2941 PE=3 SV=1	47984	277	1	28.37	19	29	1667.9	1667.91	556.976	0.0032	3	EVNPILERAMDRIL	4.44007		0
F004216.dat	F004216.dat	Citrate synthase GN=ECBD_2941 PE=3 SV=1	8151	12	2::Citrate synthase GN=ECBD_2941 PE=3 SV=1	47984	264	1	20.96	16	33	1989.98	1989.98	498.502	0.0007	4	HDSLDVNNPRHREIAAF	6.02732		0
F004212.dat	F004212.dat	Citrate synthase GN=ECBD_2941 PE=3 SV=1	6774	12	2::Citrate synthase GN=ECBD_2941 PE=3 SV=1	47984	277	1	50.4		31	1802.93	1802.94	601.986	0.004	3	KELGTKDDLLEVAMEL	3.92075		0
F004212.dat	F004212.dat	Citrate synthase GN=ECBD_2941 PE=3 SV=1	4886	12	2::Citrate synthase GN=ECBD_2941 PE=3 SV=1	47984	277	1	70.71		26	1527.86	1527.86	510.295	0.0023	3	KGTLGQDVIDIRTL	6.89644		0
F004212.dat	F004212.dat	Citrate synthase GN=ECBD_2941 PE=3 SV=1	6684	12	2::Citrate synthase GN=ECBD_2941 PE=3 SV=1	47984	277	1	60.99	27	31	1785.93	1785.93	596.319	0.0007	3	KMLEEISSVKHIPEF	5.39931		0
F004212.dat	F004212.dat	Delta-aminolevulinic acid dehydratase GN=ECBD_3292 PE=3 SV=1	3429	44	2::Delta-aminolevulinic acid dehydratase GN=ECBD_3292 PE=3 SV=1	35620	54	1	37.92	23	24	1286.74	1286.74	429.921	0.0018	3	AMDLAEKKILR	9.88481		0
F004212.dat	F004212.dat	Dihydrolipoyllysine-residue succinyltransferase component of 2-oxoglutarate dehydrogenase complex	5604	45	2::Dihydrolipoyllysine-residue succinyltransferase component of 2-oxoglutarate dehydrogenase complex	43984	51	1	49.7		24	1638.96	1638.96	547.327	0.0022	3	LVTIKELLEDPTRL	4.44007		0
F004202.dat	F004202.dat	DNA gyrase subunit A GN=gyrA PE=3 SV=1	215	27	2::DNA gyrase subunit A GN=gyrA PE=3 SV=1	96931	34	1	34.4		32	628.391	628.392	315.203	0.0012	2	ILDLR	6.78065		0
F004202.dat	F004202.dat	DNA polymerase III subunit gamma/tau GN=dnaX PE=3 SV=1	3017	47	2::DNA polymerase III subunit gamma/tau GN=dnaX PE=3 SV=1	71093	30	1	24.54	30	31	1065.55	1065.55	533.781	0.0016	2	ADVVGQEHVL	4.06145		0
F004202.dat	F004202.dat	DNA polymerase III subunit gamma/tau GN=dnaX PE=3 SV=1	4265	47	2::DNA polymerase III subunit gamma/tau GN=dnaX PE=3 SV=1	71093	30	1	27.38	19	30	1237.64	1237.63	619.824	-0.0034	2	PTAVMTPTQVPP	6.01706		0
F004202.dat	F004202.dat	DNA-directed RNA polymerase subunit alpha GN=rpoA PE=3 SV=1	1974	36	2::DNA-directed RNA polymerase subunit alpha GN=rpoA PE=3 SV=1	36489	34	1	33.8	29	31	933.492	933.494	467.754	0.0017	2	SPVERIAY	6.88617		0
F004202.dat	F004202.dat	DNA-directed RNA polymerase subunit beta GN=rpoB PE=3 SV=1	215	24	2::DNA-directed RNA polymerase subunit beta GN=rpoB PE=3 SV=1	150538	34	1	34.4		32	628.391	628.392	315.203	0.0012	2	LIDIR	6.78065		0
F004202.dat	F004202.dat	D-tagatose-1,6-bisphosphate aldolase subunit GatZ GN=gatZ PE=3 SV=1	215	35	2::D-tagatose-1,6-bisphosphate aldolase subunit GatZ GN=gatZ PE=3 SV=1	46984	34	1	34.4		32	628.391	628.392	315.203	0.0012	2	LLDIR	6.78065		0
F004216.dat	F004216.dat	Elongation factor Tu GN=tuf PE=1 SV=1	7383	17	2::Elongation factor Tu GN=tuf PE=1 SV=1	43256	155	1	28.68	14	32	1888.96	1888.96	630.661	0.004	3	LDSYIPEPERAIDKPF	4.06341		0
F004212.dat	F004212.dat	Elongation factor Tu GN=tuf PE=1 SV=1	6058	17	2::Elongation factor Tu GN=tuf PE=1 SV=1	43256	156	1	37.46	23	26	1681.96	1681.96	421.497	0.0018	4	RGIKREEIERGQVL	10.0805		0
F004212.dat	F004212.dat	Elongation factor Tu GN=tuf PE=1 SV=1	5749	17	2::Elongation factor Tu GN=tuf PE=1 SV=1	43256	156	1	72.03		29	1646.87	1646.88	549.966	0.0018	3	VNVGTIGHVDHGKTTL	7.96754		0
F004202.dat	F004202.dat	Elongation factor Tu GN=tuf PE=3 SV=1	6129	13	2::Elongation factor Tu GN=tuf PE=3 SV=1	43286	72	1	40.85	25	31	1558.76	1558.76	780.388	-0.0014	2	DFPGDDTPIVRGSAL	3.59466		0
F004202.dat	F004202.dat	Elongation factor Tu GN=tuf PE=3 SV=1	7804	13	2::Elongation factor Tu GN=tuf PE=3 SV=1	43286	72	1	22.66	20	32	1882.94	1882.94	628.655	0.0052	3	DQIDNAPEEKARGITIN	4.06341		0
F004202.dat	F004202.dat	Elongation factor Tu GN=tuf PE=3 SV=1	6631	13	2::Elongation factor Tu GN=tuf PE=3 SV=1	43286	72	1	49.62	16	30	1646.87	1646.88	549.966	0.0025	3	VNVGTIGHVDHGKTTL	7.96754		0
F004212.dat	F004212.dat	Enolase GN=eno PE=3 SV=1	17652	41	2::Enolase GN=eno PE=3 SV=1	45626	60	1	59.64	21	35	2578.23	2578.23	860.419	0.0017	3	LEELTKQYPIVSIEDGLDESDW	3.31839		0
F004202.dat	F004202.dat	Formyltetrahydrofolate deformylase GN=purU PE=3 SV=1	5290	40	2::Formyltetrahydrofolate deformylase GN=purU PE=3 SV=1	31901	32	1	31.56	16	28	1413.77	1413.78	472.266	0.0029	3	ERGVKIIGATAHY	9.71724		0
F004212.dat	F004212.dat	Formyltetrahydrofolate deformylase GN=purU PE=3 SV=1	17367	18	2::Formyltetrahydrofolate deformylase GN=purU PE=3 SV=1	31901	147	1	72.52	32	35	2536.19	2536.19	846.405	0.0019	3	VNDNLDEGPIIMQDVIHVDHTY	3.76344		0
F004212.dat	F004212.dat	General secretion pathway protein F GN=ECBD_0424 PE=3 SV=1	710	50	2::General secretion pathway protein F GN=ECBD_0424 PE=3 SV=1	44311	44	1	31.99		25	775.459	775.46	388.737	0.0007	2	FLLDIR	6.78065		0
F004202.dat	F004202.dat	General secretion pathway protein F GN=ECBD_0424 PE=3 SV=1	215	25	2::General secretion pathway protein F GN=ECBD_0424 PE=3 SV=1	44311	34	1	34.4		32	628.391	628.392	315.203	0.0012	2	LLDIR	6.78065		0
F004202.dat	F004202.dat	Gluconate transporter GN=ECBD_0307 PE=4 SV=1	2313	39	2::Gluconate transporter GN=ECBD_0307 PE=4 SV=1	46357	32	1	31.94		28	972.51	972.508	487.261	-0.0019	2	GM*IIAGPLW	6.01706	Oxidation (M)	0
F004202.dat	F004202.dat	Glutamine--fructose-6-phosphate aminotransferase [isomerizing| GN=glmS PE=3 SV=1	5564	6	2::Glutamine--fructose-6-phosphate aminotransferase [isomerizing| GN=glmS PE=3 SV=1	66853	240	1	25.62	15	30	1459.77	1459.77	487.597	0.0015	3	AHPHVSEHIVVVH	6.48264		0
F004212.dat	F004212.dat	Glutamine--fructose-6-phosphate aminotransferase [isomerizing| GN=glmS PE=3 SV=1	16345	8	2::Glutamine--fructose-6-phosphate aminotransferase [isomerizing| GN=glmS PE=3 SV=1	66853	436	1	23.46	22	30	2392.29	2392.29	798.439	0.0024	3	ALIDADM*PVIVVAPNNELLEKL	3.58952	Oxidation (M)	0
F004212.dat	F004212.dat	Glutamine--fructose-6-phosphate aminotransferase [isomerizing| GN=glmS PE=3 SV=1	15911	8	2::Glutamine--fructose-6-phosphate aminotransferase [isomerizing| GN=glmS PE=3 SV=1	66853	436	1	81.22		29	2376.3	2376.3	793.107	0.0016	3	ALIDADMPVIVVAPNNELLEKL	3.58952		0
F004202.dat	F004202.dat	Glutamine--fructose-6-phosphate aminotransferase [isomerizing| GN=glmS PE=3 SV=1	2214	6	2::Glutamine--fructose-6-phosphate aminotransferase [isomerizing| GN=glmS PE=3 SV=1	66853	240	1	24.03	23	32	964.461	964.463	483.239	0.002	2	AQAAEEHPL	4.24562		0
F004202.dat	F004202.dat	Glutamine--fructose-6-phosphate aminotransferase [isomerizing| GN=glmS PE=3 SV=1	2826	6	2::Glutamine--fructose-6-phosphate aminotransferase [isomerizing| GN=glmS PE=3 SV=1	66853	240	1	25.01	28	30	1039.46	1039.46	520.736	-0.0007	2	ATHGEPSEVN	4.24562		0
F004202.dat	F004202.dat	Glutamine--fructose-6-phosphate aminotransferase [isomerizing| GN=glmS PE=3 SV=1	1925	6	2::Glutamine--fructose-6-phosphate aminotransferase [isomerizing| GN=glmS PE=3 SV=1	66853	240	1	40.6	25	32	927.412	927.412	464.714	0.0004	2	AVVDAEGHM	4.06145		0
F004202.dat	F004202.dat	Glutamine--fructose-6-phosphate aminotransferase [isomerizing| GN=glmS PE=3 SV=1	4664	6	2::Glutamine--fructose-6-phosphate aminotransferase [isomerizing| GN=glmS PE=3 SV=1	66853	240	1	29.34	27	30	1304.64	1304.64	653.325	-0.0001	2	DASIEHDIVHGL	4.28276		0
F004202.dat	F004202.dat	Glutamine--fructose-6-phosphate aminotransferase [isomerizing| GN=glmS PE=3 SV=1	2014	6	2::Glutamine--fructose-6-phosphate aminotransferase [isomerizing| GN=glmS PE=3 SV=1	66853	240	1	22.35	30	31	939.441	939.443	470.729	0.0017	2	DSRHPDTL	5.09813		0
F004202.dat	F004202.dat	Glutamine--fructose-6-phosphate aminotransferase [isomerizing| GN=glmS PE=3 SV=1	2916	6	2::Glutamine--fructose-6-phosphate aminotransferase [isomerizing| GN=glmS PE=3 SV=1	66853	240	1	30.4		30	1052.53	1052.53	527.271	0.0021	2	DSRHPDTLL	5.09813		0
F004212.dat	F004212.dat	Glutamine--fructose-6-phosphate aminotransferase [isomerizing| GN=glmS PE=3 SV=1	9066	8	2::Glutamine--fructose-6-phosphate aminotransferase [isomerizing| GN=glmS PE=3 SV=1	66853	436	1	51.95	18	32	2036.04	2036.05	679.69	0.0033	3	HIIEMPHVEEVIAPIFY	4.51676		0
F004212.dat	F004212.dat	Glutamine--fructose-6-phosphate aminotransferase [isomerizing| GN=glmS PE=3 SV=1	7866	8	2::Glutamine--fructose-6-phosphate aminotransferase [isomerizing| GN=glmS PE=3 SV=1	66853	436	1	27.19	23	31	1961.02	1961.03	654.682	0.0033	3	IFLEEGDIAEITRRSVN	4.16063		0
F004212.dat	F004212.dat	Glutamine--fructose-6-phosphate aminotransferase [isomerizing| GN=glmS PE=3 SV=1	7444	8	2::Glutamine--fructose-6-phosphate aminotransferase [isomerizing| GN=glmS PE=3 SV=1	66853	436	1	42.02		31	1898.99	1898.99	634.003	0.001	3	IIEMPHVEEVIAPIFY	3.95788		0
F004212.dat	F004212.dat	Glutamine--fructose-6-phosphate aminotransferase [isomerizing| GN=glmS PE=3 SV=1	20754	8	2::Glutamine--fructose-6-phosphate aminotransferase [isomerizing| GN=glmS PE=3 SV=1	66853	436	1	23.69	31	37	3211.49	3211.49	643.304	-0.0088	5	KELGYLGSLAICNVPGS*SLVRESDLALM*T*	4.44007	Oxidation (M); 2 Phospho (ST)	0
F004202.dat	F004202.dat	Glutamine--fructose-6-phosphate aminotransferase [isomerizing| GN=glmS PE=3 SV=1	6351	6	2::Glutamine--fructose-6-phosphate aminotransferase [isomerizing| GN=glmS PE=3 SV=1	66853	240	1	34.49	28	31	1602.84	1602.84	802.428	0.0045	2	KGLDASIEHDIVHGL	5.11277		0
F004202.dat	F004202.dat	Glutamine--fructose-6-phosphate aminotransferase [isomerizing| GN=glmS PE=3 SV=1	4004	6	2::Glutamine--fructose-6-phosphate aminotransferase [isomerizing| GN=glmS PE=3 SV=1	66853	240	1	36.08	24	29	1200.66	1200.66	401.227	0.0016	3	KSNIEEVRAR	10.0856		0
F004212.dat	F004212.dat	Glutamine--fructose-6-phosphate aminotransferase [isomerizing| GN=glmS PE=3 SV=1	6269	8	2::Glutamine--fructose-6-phosphate aminotransferase [isomerizing| GN=glmS PE=3 SV=1	66853	436	1	61.98	22	30	1718.91	1718.91	573.977	0.0017	3	KSNIEEVRARGGQLY	9.71724		0
F004202.dat	F004202.dat	Glutamine--fructose-6-phosphate aminotransferase [isomerizing| GN=glmS PE=3 SV=1	4012	6	2::Glutamine--fructose-6-phosphate aminotransferase [isomerizing| GN=glmS PE=3 SV=1	66853	240	1	25.17		27	1201.65	1201.65	601.83	-0.0003	2	LGRGDQYPIAL	6.69369		0
F004202.dat	F004202.dat	Glutamine--fructose-6-phosphate aminotransferase [isomerizing| GN=glmS PE=3 SV=1	4061	6	2::Glutamine--fructose-6-phosphate aminotransferase [isomerizing| GN=glmS PE=3 SV=1	66853	240	1	60.79		32	1208.59	1208.59	605.302	0.0035	2	MLAQAAEEHPL	4.24562		0
F004212.dat	F004212.dat	Glutamine--fructose-6-phosphate aminotransferase [isomerizing| GN=glmS PE=3 SV=1	388	8	2::Glutamine--fructose-6-phosphate aminotransferase [isomerizing| GN=glmS PE=3 SV=1	66853	436	1	25.62		21	673.42	673.42	337.717	0.0008	2	MLVAKL	10.0939		0
F004202.dat	F004202.dat	Glutamine--fructose-6-phosphate aminotransferase [isomerizing| GN=glmS PE=3 SV=1	2834	6	2::Glutamine--fructose-6-phosphate aminotransferase [isomerizing| GN=glmS PE=3 SV=1	66853	240	1	30.05		28	1040.56	1040.56	521.289	0.0023	2	QALPSRIEQ	6.97313		0
F004202.dat	F004202.dat	Glutamine--fructose-6-phosphate aminotransferase [isomerizing| GN=glmS PE=3 SV=1	3583	6	2::Glutamine--fructose-6-phosphate aminotransferase [isomerizing| GN=glmS PE=3 SV=1	66853	240	1	24.71	21	24	1143.65	1143.65	382.225	0.0022	3	RAIPQLRGAY	11.1369		0
F004202.dat	F004202.dat	Glutamine--fructose-6-phosphate aminotransferase [isomerizing| GN=glmS PE=3 SV=1	3021	6	2::Glutamine--fructose-6-phosphate aminotransferase [isomerizing| GN=glmS PE=3 SV=1	66853	240	1	37		24	1065.62	1065.62	533.817	0.0016	2	SKVEHIQIL	7.81537		0
F004212.dat	F004212.dat	Glutamine--fructose-6-phosphate aminotransferase [isomerizing| GN=glmS PE=3 SV=1	4839	8	2::Glutamine--fructose-6-phosphate aminotransferase [isomerizing| GN=glmS PE=3 SV=1	66853	436	1	26.55	29	31	1520.75	1520.75	507.923	0.0017	3	SQDKRIEALAEDF	4.06341		0
F004212.dat	F004212.dat	Glutamine--fructose-6-phosphate aminotransferase [isomerizing| GN=glmS PE=3 SV=1	12888	8	2::Glutamine--fructose-6-phosphate aminotransferase [isomerizing| GN=glmS PE=3 SV=1	66853	436	1	71.57		34	2207.08	2207.08	736.702	0.003	3	TGRISHGQVDLSELGPNADEL	4.06145		0
F004202.dat	F004202.dat	Glutamine--fructose-6-phosphate aminotransferase [isomerizing| GN=glmS PE=3 SV=1	9830	6	2::Glutamine--fructose-6-phosphate aminotransferase [isomerizing| GN=glmS PE=3 SV=1	66853	240	1	55.93	21	34	2320.17	2320.16	774.395	-0.0023	3	TGRISHGQVDLSELGPNADELL	4.06145		0
F004212.dat	F004212.dat	Glutamine--fructose-6-phosphate aminotransferase [isomerizing| GN=glmS PE=3 SV=1	21297	8	2::Glutamine--fructose-6-phosphate aminotransferase [isomerizing| GN=glmS PE=3 SV=1	66853	436	1	36.33	21	33	3367.77	3367.78	842.952	0.0037	4	TGRISHGQVDLSELGPNADELLSKVEHIQIL	4.67286		0
F004202.dat	F004202.dat	Glutamine--fructose-6-phosphate aminotransferase [isomerizing| GN=glmS PE=3 SV=1	5605	6	2::Glutamine--fructose-6-phosphate aminotransferase [isomerizing| GN=glmS PE=3 SV=1	66853	240	1	25.88	30	31	1465.74	1465.74	733.879	0.0024	2	TNAGTEIGVASTKAF	6.94309		0
F004212.dat	F004212.dat	Glutamine--fructose-6-phosphate aminotransferase [isomerizing| GN=glmS PE=3 SV=1	1784	8	2::Glutamine--fructose-6-phosphate aminotransferase [isomerizing| GN=glmS PE=3 SV=1	66853	436	1	38.65		31	1032.53	1032.53	517.27	-0.001	2	VRESDLALM	4.07171		0
F004202.dat	F004202.dat	Glutamine--fructose-6-phosphate aminotransferase [isomerizing| GN=glmS PE=3 SV=1	4706	6	2::Glutamine--fructose-6-phosphate aminotransferase [isomerizing| GN=glmS PE=3 SV=1	66853	240	1	81.28	28	30	1312.65	1312.65	657.333	0	2	VSETDTEVIAHL	3.82231		0
F004212.dat	F004212.dat	Glutamine--fructose-6-phosphate aminotransferase [isomerizing| GN=glmS PE=3 SV=1	18280	8	2::Glutamine--fructose-6-phosphate aminotransferase [isomerizing| GN=glmS PE=3 SV=1	66853	436	1	35.95	25	36	2685.28	2685.28	896.102	0.0021	3	VSSDNM*HIIEMPHVEEVIAPIFY	4.15036	Oxidation (M)	0
F004212.dat	F004212.dat	Glutamine--fructose-6-phosphate aminotransferase [isomerizing| GN=glmS PE=3 SV=1	18182	8	2::Glutamine--fructose-6-phosphate aminotransferase [isomerizing| GN=glmS PE=3 SV=1	66853	436	1	45.82	19	35	2669.29	2669.29	890.77	0.0019	3	VSSDNMHIIEMPHVEEVIAPIFY	4.15036		0
F004202.dat	F004202.dat	Glycerol-3-phosphate dehydrogenase GN=ECBD_1419 PE=3 SV=1	215	29	2::Glycerol-3-phosphate dehydrogenase GN=ECBD_1419 PE=3 SV=1	58921	34	1	34.4		32	628.391	628.392	315.203	0.0012	2	LLDLR	6.78065		0
F004202.dat	F004202.dat	Glycine dehydrogenase (decarboxylating) GN=gcvP PE=3 SV=1	215	26	2::Glycine dehydrogenase (decarboxylating) GN=gcvP PE=3 SV=1	104337	34	1	34.4		32	628.391	628.392	315.203	0.0012	2	ILDIR	6.78065		0
F004212.dat	F004212.dat	Glycoside hydrolase family 4 GN=ECBD_3912 PE=3 SV=1	4162	4	2::Glycoside hydrolase family 4 GN=ECBD_3912 PE=3 SV=1	50583	850	1	57.58	25	30	1425.71	1425.71	476.245	0.001	3	AAHDAGQAPKPNIH	7.96754		0
F004212.dat	F004212.dat	Glycoside hydrolase family 4 GN=ECBD_3912 PE=3 SV=1	7083	4	2::Glycoside hydrolase family 4 GN=ECBD_3912 PE=3 SV=1	50583	850	1	59.6		32	1847.92	1847.92	616.982	0.0024	3	ALVDDLIAAHGDWLPGW	3.59148		0
F004212.dat	F004212.dat	Glycoside hydrolase family 4 GN=ECBD_3912 PE=3 SV=1	14150	4	2::Glycoside hydrolase family 4 GN=ECBD_3912 PE=3 SV=1	50583	850	1	78.94	27	32	2254.16	2254.17	752.397	0.0047	3	ALVDDLIAAHGDWLPGWLHR	5.02778		0
F004202.dat	F004202.dat	Glycoside hydrolase family 4 GN=ECBD_3912 PE=3 SV=1	4472	5	2::Glycoside hydrolase family 4 GN=ECBD_3912 PE=3 SV=1	50583	248	1	45.69	24	24	1280.74	1280.74	641.375	0.0012	2	ARYPHIKQVGL	10.3951		0
F004212.dat	F004212.dat	Glycoside hydrolase family 4 GN=ECBD_3912 PE=3 SV=1	4224	4	2::Glycoside hydrolase family 4 GN=ECBD_3912 PE=3 SV=1	50583	850	1	48.58	22	29	1433.76	1433.76	478.929	0.0015	3	ASRIDIKPSREY	9.71724		0
F004216.dat	F004216.dat	Glycoside hydrolase family 4 GN=ECBD_3912 PE=3 SV=1	6605	4	2::Glycoside hydrolase family 4 GN=ECBD_3912 PE=3 SV=1	50583	773	1	42.17	22	30	1777.93	1777.93	593.652	0.0006	3	DIDPTRLEESHIVVR	4.53729		0
F004202.dat	F004202.dat	Glycoside hydrolase family 4 GN=ECBD_3912 PE=3 SV=1	2244	5	2::Glycoside hydrolase family 4 GN=ECBD_3912 PE=3 SV=1	50583	248	1	34.82	24	28	967.509	967.51	484.762	0.0014	2	EESHIVVR	5.29695		0
F004212.dat	F004212.dat	Glycoside hydrolase family 4 GN=ECBD_3912 PE=3 SV=1	5583	4	2::Glycoside hydrolase family 4 GN=ECBD_3912 PE=3 SV=1	50583	850	1	53.24	18	29	1634.88	1634.88	545.967	0.0013	3	FIKPGREDLIERY	7.05374		0
F004212.dat	F004212.dat	Glycoside hydrolase family 4 GN=ECBD_3912 PE=3 SV=1	5138	4	2::Glycoside hydrolase family 4 GN=ECBD_3912 PE=3 SV=1	50583	850	1	78.34		30	1571.79	1571.79	524.937	0.0021	3	GLEQTIADTLGPGGIM	3.01012		0
F004202.dat	F004202.dat	Glycoside hydrolase family 4 GN=ECBD_3912 PE=3 SV=1	3081	5	2::Glycoside hydrolase family 4 GN=ECBD_3912 PE=3 SV=1	50583	248	1	40.46		30	1073.54	1073.54	537.776	0.0016	2	GTAEELARDL	3.82744		0
F004202.dat	F004202.dat	Glycoside hydrolase family 4 GN=ECBD_3912 PE=3 SV=1	6820	5	2::Glycoside hydrolase family 4 GN=ECBD_3912 PE=3 SV=1	50583	248	1	32.36	17	30	1675.9	1675.9	559.642	0.0045	3	KNASRIDIKPSREY	10.1726		0
F004212.dat	F004212.dat	Glycoside hydrolase family 4 GN=ECBD_3912 PE=3 SV=1	8161	4	2::Glycoside hydrolase family 4 GN=ECBD_3912 PE=3 SV=1	50583	850	1	53.45	19	31	1993.04	1993.04	665.356	0.0035	3	KRHGLEQTIADTLGPGGIM	7.81537		0
F004212.dat	F004212.dat	Glycoside hydrolase family 4 GN=ECBD_3912 PE=3 SV=1	1156	4	2::Glycoside hydrolase family 4 GN=ECBD_3912 PE=3 SV=1	50583	850	1	38.67		19	883.495	883.496	442.755	0.0006	2	KTAHIALM	10.0939		0
F004212.dat	F004212.dat	Glycoside hydrolase family 4 GN=ECBD_3912 PE=3 SV=1	712	4	2::Glycoside hydrolase family 4 GN=ECBD_3912 PE=3 SV=1	50583	850	1	26.02		30	776.443	776.444	389.229	0.001	2	TAPKITF	10.0939		0
F004212.dat	F004212.dat	Glycoside hydrolase family 4 GN=ECBD_3912 PE=3 SV=1	1817	4	2::Glycoside hydrolase family 4 GN=ECBD_3912 PE=3 SV=1	50583	850	1	27.47	20	31	1051.5	1051.51	351.509	0.001	3	TENRDRVY	6.95969		0
F004202.dat	F004202.dat	Glycoside hydrolase family 4 GN=ECBD_3912 PE=3 SV=1	5171	5	2::Glycoside hydrolase family 4 GN=ECBD_3912 PE=3 SV=1	50583	248	1	65.02	23	31	1392.65	1392.65	697.335	0.0024	2	TQQKEALQDADF	3.70335		0
F004212.dat	F004212.dat	Glycoside hydrolase family 4 GN=ECBD_3912 PE=3 SV=1	7078	4	2::Glycoside hydrolase family 4 GN=ECBD_3912 PE=3 SV=1	50583	850	1	78.22		29	1845.99	1846	924.006	0.0035	2	VDANGIQPTKVGTLPSHL	7.81537		0
F004202.dat	F004202.dat	Glycoside hydrolase family 4 GN=ECBD_3912 PE=3 SV=1	1976	5	2::Glycoside hydrolase family 4 GN=ECBD_3912 PE=3 SV=1	50583	248	1	30.22	16	26	934.403	934.404	468.209	0.0005	2	VTESSEHF	4.24562		0
F004202.dat	F004202.dat	Glycoside hydrolase family 4 GN=ECBD_3912 PE=3 SV=1	4593	5	2::Glycoside hydrolase family 4 GN=ECBD_3912 PE=3 SV=1	50583	248	1	22.34	29	29	1297.55	1297.55	649.782	0.0034	2	VTESSEHFAEY	3.95788		0
F004202.dat	F004202.dat	Glycoside hydrolase family 4 GN=ECBD_3912 PE=3 SV=1	6060	5	2::Glycoside hydrolase family 4 GN=ECBD_3912 PE=3 SV=1	50583	248	1	23.61	14	31	1543.75	1543.75	772.885	0.0026	2	YLELERKTADGSY	4.44007		0
F004212.dat	F004212.dat	GTP cyclohydrolase 1 GN=folE PE=3 SV=1	4827	39	2::GTP cyclohydrolase 1 GN=folE PE=3 SV=1	24815	64	1	45.31		28	1517.81	1517.81	506.945	0.0016	3	KVDEMVTVRDITL	4.30963		0
F004202.dat	F004202.dat	GTP cyclohydrolase 1 GN=folE PE=3 SV=1	1829	22	2::GTP cyclohydrolase 1 GN=folE PE=3 SV=1	24815	37	1	32.77	26	30	914.507	914.507	458.261	0.0002	2	PSLSKEAAL	6.94309		0
F004202.dat	F004202.dat	GTP cyclohydrolase 1 GN=folE PE=3 SV=1	7429	22	2::GTP cyclohydrolase 1 GN=folE PE=3 SV=1	24815	37	1	26.34	19	32	1807.9	1807.9	603.642	0.0046	3	RPPVHEMDNETRKSL	7.82171		0
F004216.dat	F004216.dat	Histidine biosynthesis bifunctional protein HisB GN=hisB PE=3 SV=1	6807	45	2::Histidine biosynthesis bifunctional protein HisB GN=hisB PE=3 SV=1	40249	48	1	37.89	20	33	1807.86	1807.86	603.627	0.0036	3	QRVGDLSTEMIEHFF	4.42346		0
F004202.dat	F004202.dat	NADH-quinone oxidoreductase GN=ECBD_1378 PE=3 SV=1	2172	8	2::NADH-quinone oxidoreductase GN=ECBD_1378 PE=3 SV=1	100166	203	1	34.09	17	29	958.487	958.488	480.251	0.0007	2	AAAQKVADW	6.74864		0
F004202.dat	F004202.dat	NADH-quinone oxidoreductase GN=ECBD_1378 PE=3 SV=1	6133	8	2::NADH-quinone oxidoreductase GN=ECBD_1378 PE=3 SV=1	100166	203	1	58.83	21	31	1559.72	1559.72	780.868	0.004	2	AESDGTVINNEGRAQ	3.82744		0
F004212.dat	F004212.dat	NADH-quinone oxidoreductase GN=ECBD_1378 PE=3 SV=1	19162	7	2::NADH-quinone oxidoreductase GN=ECBD_1378 PE=3 SV=1	100166	440	1	43.71	24	32	2804.48	2804.49	935.836	0.0045	3	ALDNSAPAVDGIEPELQSKIDVIVQAL	3.43222		0
F004212.dat	F004212.dat	NADH-quinone oxidoreductase GN=ECBD_1378 PE=3 SV=1	18240	7	2::NADH-quinone oxidoreductase GN=ECBD_1378 PE=3 SV=1	100166	440	1	48.69	21	32	2675.42	2675.42	892.815	0.0049	3	DHVIDAVVAKIPELAGIKDAAPDATF	4.12032		0
F004212.dat	F004212.dat	NADH-quinone oxidoreductase GN=ECBD_1378 PE=3 SV=1	17853	7	2::NADH-quinone oxidoreductase GN=ECBD_1378 PE=3 SV=1	100166	440	1	32.23	20	33	2620.36	2620.36	874.462	0.0038	3	DNSAPAVDGIEPELQSKIDVIVQAL	3.43222		0
F004212.dat	F004212.dat	NADH-quinone oxidoreductase GN=ECBD_1378 PE=3 SV=1	2305	7	2::NADH-quinone oxidoreductase GN=ECBD_1378 PE=3 SV=1	100166	440	1	62.78		31	1128.61	1128.62	565.316	0.0028	2	ETGRADAVVVL	4.07171		0
F004202.dat	F004202.dat	NADH-quinone oxidoreductase GN=ECBD_1378 PE=3 SV=1	5689	8	2::NADH-quinone oxidoreductase GN=ECBD_1378 PE=3 SV=1	100166	203	1	71.79		31	1482.66	1482.66	742.338	-0.0013	2	FGRPEDGTLESEF	3.68674		0
F004212.dat	F004212.dat	NADH-quinone oxidoreductase GN=ECBD_1378 PE=3 SV=1	13343	7	2::NADH-quinone oxidoreductase GN=ECBD_1378 PE=3 SV=1	100166	440	1	43.66	24	33	2234.14	2234.14	745.72	0.0009	3	GMSGIAPVLAGAHLEDLKEAQQ	4.42346		0
F004202.dat	F004202.dat	NADH-quinone oxidoreductase GN=ECBD_1378 PE=3 SV=1	3651	8	2::NADH-quinone oxidoreductase GN=ECBD_1378 PE=3 SV=1	100166	203	1	37.75		25	1152.69	1152.69	577.352	0.002	2	IKLNPADAAKL	9.88481		0
F004212.dat	F004212.dat	NADH-quinone oxidoreductase GN=ECBD_1378 PE=3 SV=1	3489	7	2::NADH-quinone oxidoreductase GN=ECBD_1378 PE=3 SV=1	100166	440	1	59.59		31	1293.61	1293.61	647.812	0.0015	2	ISIDDEEAKQF	3.58952		0
F004212.dat	F004212.dat	NADH-quinone oxidoreductase GN=ECBD_1378 PE=3 SV=1	7608	7	2::NADH-quinone oxidoreductase GN=ECBD_1378 PE=3 SV=1	100166	440	1	25.1	25	33	1911.91	1911.92	638.313	0.0035	3	ISVHEPRQPQDIDTMF	4.29937		0
F004202.dat	F004202.dat	NADH-quinone oxidoreductase GN=ECBD_1378 PE=3 SV=1	4245	8	2::NADH-quinone oxidoreductase GN=ECBD_1378 PE=3 SV=1	100166	203	1	42.26	30	31	1233.64	1233.64	617.826	0.0028	2	NKFQDEVGGKL	6.98656		0
F004212.dat	F004212.dat	NADH-quinone oxidoreductase GN=ECBD_1378 PE=3 SV=1	9123	7	2::NADH-quinone oxidoreductase GN=ECBD_1378 PE=3 SV=1	100166	440	1	61.47	29	31	2046.07	2046.08	683.034	0.0047	3	SGIAPVLAGAHLEDLKEAQQ	4.42346		0
F004202.dat	F004202.dat	NADH-quinone oxidoreductase GN=ECBD_1378 PE=3 SV=1	1038	8	2::NADH-quinone oxidoreductase GN=ECBD_1378 PE=3 SV=1	100166	203	1	24.09	14	26	803.429	803.429	402.722	0.0006	2	SQRAPVF	11.0448		0
F004212.dat	F004212.dat	NADH-quinone oxidoreductase GN=ECBD_1378 PE=3 SV=1	6582	7	2::NADH-quinone oxidoreductase GN=ECBD_1378 PE=3 SV=1	100166	440	1	86.77		32	1776.88	1776.88	889.448	0.0033	2	SYDGNTVTLPVEIAEGL	2.93977		0
F004212.dat	F004212.dat	NADH-quinone oxidoreductase GN=ECBD_1378 PE=3 SV=1	2765	7	2::NADH-quinone oxidoreductase GN=ECBD_1378 PE=3 SV=1	100166	440	1	40.25	19	30	1177.6	1177.6	589.807	0.0009	2	TPALREIESY	4.26223		0
F004212.dat	F004212.dat	NADH-quinone oxidoreductase GN=ECBD_1378 PE=3 SV=1	20064	7	2::NADH-quinone oxidoreductase GN=ECBD_1378 PE=3 SV=1	100166	440	1	48.12	24	32	3017.61	3017.61	1006.88	0.0028	3	TQLDHVIDAVVAKIPELAGIKDAAPDATF	4.12032		0
F004202.dat	F004202.dat	NADH-quinone oxidoreductase GN=ECBD_1378 PE=3 SV=1	895	8	2::NADH-quinone oxidoreductase GN=ECBD_1378 PE=3 SV=1	100166	203	1	20.1	25	30	776.418	776.42	389.217	0.0015	2	TSVPARF	11.0448		0
F004202.dat	F004202.dat	NADH-quinone oxidoreductase GN=ECBD_1378 PE=3 SV=1	5992	8	2::NADH-quinone oxidoreductase GN=ECBD_1378 PE=3 SV=1	100166	203	1	71.53	26	29	1527.83	1527.83	764.92	0.0007	2	VLGEDVTQTGARVAL	4.07171		0
F004212.dat	F004212.dat	NADH-quinone oxidoreductase subunit F GN=ECBD_1377 PE=3 SV=1	7440	13	2::NADH-quinone oxidoreductase subunit F GN=ECBD_1377 PE=3 SV=1	49261	195	1	85.66	22	33	1897.93	1897.93	633.652	0.002	3	KAWQPGGAGTDFLTEAHL	5.21513		0
F004212.dat	F004212.dat	NADH-quinone oxidoreductase subunit F GN=ECBD_1377 PE=3 SV=1	6980	13	2::NADH-quinone oxidoreductase subunit F GN=ECBD_1377 PE=3 SV=1	49261	195	1	36.66	20	32	1831.92	1831.92	611.648	0.0011	3	RLRDDKQPVWLDEY	4.45667		0
F004212.dat	F004212.dat	NADH-quinone oxidoreductase subunit F GN=ECBD_1377 PE=3 SV=1	6425	13	2::NADH-quinone oxidoreductase subunit F GN=ECBD_1377 PE=3 SV=1	49261	195	1	34.51	27	31	1754.9	1754.91	585.977	0.0034	3	TGLSPDEIVNQVKDAGL	3.70335		0
F004202.dat	F004202.dat	Outer membrane chaperone Skp (OmpH) GN=ECBD_3441 PE=3 SV=1	1586	38	2::Outer membrane chaperone Skp (OmpH) GN=ECBD_3441 PE=3 SV=1	17677	32	1	32.05		31	877.469	877.467	439.741	-0.0024	2	KLQSM*KAG	10.5947	Oxidation (M)	0
F004212.dat	F004212.dat	Peptidyl-prolyl cis-trans isomerase GN=ECBD_0400 PE=3 SV=1	19070	21	2::Peptidyl-prolyl cis-trans isomerase GN=ECBD_0400 PE=3 SV=1	20840	115	1	66.67	26	36	2780.34	2780.34	696.093	0.0043	4	DYLHGHGSLISGLETALEGHEVGDKF	4.65746		0
F004212.dat	F004212.dat	Peptidyl-prolyl cis-trans isomerase GN=ECBD_0400 PE=3 SV=1	7584	21	2::Peptidyl-prolyl cis-trans isomerase GN=ECBD_0400 PE=3 SV=1	20840	115	1	23.96	18	32	1907.96	1907.96	636.995	0.003	3	NVEVVAIREATEEELAH	4.07684		0
F004202.dat	F004202.dat	Protein GrpE GN=grpE PE=3 SV=1	7393	19	2::Protein GrpE GN=grpE PE=3 SV=1	21798	49	1	52.13	28	31	1801.92	1801.92	901.967	-0.0021	2	GVEVIAETNVPLDPNVH	3.82231		0
F004212.dat	F004212.dat	Protein GrpE GN=grpE PE=3 SV=1	20188	43	2::Protein GrpE GN=grpE PE=3 SV=1	21798	54	1	24.43	26	35	3039.53	3039.53	1014.18	0.003	3	INELLPVIDSLDRALEVADKANPDMSAM	3.68674		0
F004212.dat	F004212.dat	Protein GrpE GN=grpE PE=3 SV=1	18208	43	2::Protein GrpE GN=grpE PE=3 SV=1	21798	54	1	53.84	26	35	2673.3	2673.3	892.107	0.0013	3	SLDRALEVADKANPDMSAMVEGIEL	3.75196		0
F004202.dat	F004202.dat	Protein-export protein SecB GN=secB PE=3 SV=1	1794	4	2::Protein-export protein SecB GN=secB PE=3 SV=1	17266	250	1	29	20	29	909.405	909.406	455.71	0.0012	2	ARECITSM	6.28185		0
F004202.dat	F004202.dat	Protein-export protein SecB GN=secB PE=3 SV=1	2390	4	2::Protein-export protein SecB GN=secB PE=3 SV=1	17266	250	1	25.7	14	29	980.472	980.473	491.244	0.0011	2	EAPNAPHVF	5.12817		0
F004202.dat	F004202.dat	Protein-export protein SecB GN=secB PE=3 SV=1	6578	4	2::Protein-export protein SecB GN=secB PE=3 SV=1	17266	250	1	66.41	29	32	1639.71	1639.71	820.863	0.0034	2	LQQQAGEGTEEHQDA	3.68161		0
F004202.dat	F004202.dat	Protein-export protein SecB GN=secB PE=3 SV=1	1132	4	2::Protein-export protein SecB GN=secB PE=3 SV=1	17266	250	1	22.27	25	28	819.46	819.461	410.738	0.0008	2	QIQRIY	9.84133		0
F004212.dat	F004212.dat	Protein-export protein SecB GN=secB PE=3 SV=1	3313	11	2::Protein-export protein SecB GN=secB PE=3 SV=1	17266	287	1	42.43	26	29	1269.67	1269.67	424.232	0.0025	3	QKDWQPEVKL	6.98656		0
F004212.dat	F004212.dat	Protein-export protein SecB GN=secB PE=3 SV=1	6661	11	2::Protein-export protein SecB GN=secB PE=3 SV=1	17266	287	1	32.3	17	32	1784.89	1784.89	595.972	0.0006	3	QKDWQPEVKLDLDTA	3.96618		0
F004212.dat	F004212.dat	Protein-export protein SecB GN=secB PE=3 SV=1	12595	11	2::Protein-export protein SecB GN=secB PE=3 SV=1	17266	287	1	32.22	21	33	2200.1	2200.1	734.375	0.0015	3	QKDWQPEVKLDLDTASSQL	3.96618		0
F004202.dat	F004202.dat	Protein-export protein SecB GN=secB PE=3 SV=1	11257	4	2::Protein-export protein SecB GN=secB PE=3 SV=1	17266	250	1	34.18	16	36	2763.32	2763.32	1382.67	-0.005	2	QKDWQPEVKLDLDTASSQLADDVY	3.633		0
F004202.dat	F004202.dat	Protein-export protein SecB GN=secB PE=3 SV=1	5680	4	2::Protein-export protein SecB GN=secB PE=3 SV=1	17266	250	1	68.16	19	30	1479.76	1479.76	740.885	-0.0006	2	RVTVTASLGEETAF	4.26223		0
F004212.dat	F004212.dat	Protein-export protein SecB GN=secB PE=3 SV=1	1665	11	2::Protein-export protein SecB GN=secB PE=3 SV=1	17266	287	1	53.62		29	1005.48	1005.48	503.748	0.0005	2	SIAGIEGTQM	3.29786		0
F004202.dat	F004202.dat	Protein-export protein SecB GN=secB PE=3 SV=1	4210	4	2::Protein-export protein SecB GN=secB PE=3 SV=1	17266	250	1	30.78	14	32	1229.57	1229.57	615.793	0.0013	2	SIAGIEGTQM*AH	5.12817	Oxidation (M)	0
F004202.dat	F004202.dat	Protein-export protein SecB GN=secB PE=3 SV=1	4100	4	2::Protein-export protein SecB GN=secB PE=3 SV=1	17266	250	1	73.66		30	1213.58	1213.58	607.797	0.0028	2	SIAGIEGTQMAH	5.12817		0
F004212.dat	F004212.dat	Protein-export protein SecB GN=secB PE=3 SV=1	3775	11	2::Protein-export protein SecB GN=secB PE=3 SV=1	17266	287	1	64.99		30	1335.66	1335.66	668.838	0.0005	2	SMVSRGTFPQLN	11.0448		0
F004212.dat	F004212.dat	Protein-export protein SecB GN=secB PE=3 SV=1	5978	11	2::Protein-export protein SecB GN=secB PE=3 SV=1	17266	287	1	63.71	22	32	1671.83	1671.83	558.284	0.003	3	TKDISFEAPNAPHVF	5.21513		0
F004212.dat	F004212.dat	Protein-export protein SecB GN=secB PE=3 SV=1	6454	11	2::Protein-export protein SecB GN=secB PE=3 SV=1	17266	287	1	65.73		29	1758.94	1758.94	587.322	0.0022	3	VSRGTFPQLNLAPVNF	11.0448		0
F004212.dat	F004212.dat	PTS system, galactitol-specific IIC subunit GN=ECBD_1565 PE=4 SV=1	15369	47	2::PTS system, galactitol-specific IIC subunit GN=ECBD_1565 PE=4 SV=1	48333	49	1	21.06	26	31	2333.24	2333.24	584.317	-0.0036	4	AM*AVAVHRGNLFRTLIS*GVII	12.4013	Oxidation (M); Phospho (ST)	0
F004202.dat	F004202.dat	PTS system, galactitol-specific IIC subunit GN=ECBD_1565 PE=4 SV=1	5538	42	2::PTS system, galactitol-specific IIC subunit GN=ECBD_1565 PE=4 SV=1	48333	31	1	31.45	18	30	1456.72	1456.72	729.366	-0.002	2	ELEGIAIPHGTSAY	4.24562		0
F004216.dat	F004216.dat	PTS system, galactitol-specific IIC subunit GN=ECBD_1565 PE=4 SV=1	17075	43	2::PTS system, galactitol-specific IIC subunit GN=ECBD_1565 PE=4 SV=1	48333	52	1	41.83	15	22	2492.46	2492.46	624.121	0.0015	4	MGPIAVLVDAIIEKIPGVNRIKF	9.88481		0
F004212.dat	F004212.dat	PTS system, galactitol-specific IIC subunit GN=ECBD_1565 PE=4 SV=1	1333	47	2::PTS system, galactitol-specific IIC subunit GN=ECBD_1565 PE=4 SV=1	48333	49	1	23.8		28	945.503	945.503	473.759	0.0005	2	TAAVMLLMP	6.01706		0
F004202.dat	F004202.dat	PTS system, mannitol-specific IIC subunit GN=ECBD_0806 PE=4 SV=1	4039	23	2::PTS system, mannitol-specific IIC subunit GN=ECBD_0806 PE=4 SV=1	48939	35	1	35.43		29	1204.65	1204.64	603.33	-0.0019	2	VT*DKPLILIN	6.74864	Phospho (ST)	0
F004202.dat	F004202.dat	Putative fimbrial-like adhesin exported protein GN=ECBD_3481 PE=4 SV=1	407	48	2::Putative fimbrial-like adhesin exported protein GN=ECBD_3481 PE=4 SV=1	20278	30	1	29.57		28	690.373	690.375	346.195	0.002	2	KMGLDK	9.88481		0
F004202.dat	F004202.dat	Quinone-dependent D-lactate dehydrogenase GN=dld PE=3 SV=1	2977	44	2::Quinone-dependent D-lactate dehydrogenase GN=dld PE=3 SV=1	64572	31	1	30.58		29	1060.59	1060.59	531.304	0.0022	2	KAPETLQKF	9.88481		0
F004212.dat	F004212.dat	Quinone-dependent D-lactate dehydrogenase GN=dld PE=3 SV=1	4035	46	2::Quinone-dependent D-lactate dehydrogenase GN=dld PE=3 SV=1	64572	49	1	48.91	29	31	1394.69	1394.69	465.905	0.0003	3	MIDKLGTDKMPF	6.86956		0
F004202.dat	F004202.dat	Quinone-dependent D-lactate dehydrogenase GN=dld PE=3 SV=1	3617	44	2::Quinone-dependent D-lactate dehydrogenase GN=dld PE=3 SV=1	64572	31	1	27.96		29	1150.54	1150.55	576.28	0.0019	2	VQRGPAYTEM	6.88617		0
F004202.dat	F004202.dat	Rhodanese domain protein GN=ECBD_1051 PE=4 SV=1	215	31	2::Rhodanese domain protein GN=ECBD_1051 PE=4 SV=1	18655	34	1	34.4		32	628.391	628.392	315.203	0.0012	2	LIDIR	6.78065		0
F004202.dat	F004202.dat	Rhodanese domain protein GN=ECBD_1051 PE=4 SV=1	697	31	2::Rhodanese domain protein GN=ECBD_1051 PE=4 SV=1	18655	34	1	24.85		33	743.418	743.419	372.717	0.0009	2	LIDIRD	3.8824		0
F004212.dat	F004212.dat	Ribonuclease E GN=rne PE=3 SV=1	5440	14	2::Ribonuclease E GN=rne PE=3 SV=1	118215	191	1	27.29	24	29	1612.87	1612.87	538.631	0.003	3	AERKRPEQPALATF	10.0856		0
F004212.dat	F004212.dat	Ribonuclease E GN=rne PE=3 SV=1	21196	14	2::Ribonuclease E GN=rne PE=3 SV=1	118215	191	1	29.23	18	36	3330.68	3330.68	833.678	0.0042	4	IRYPIVRPQDVQVEEQREQEEVHVQPM	4.48868		0
F004212.dat	F004212.dat	Ribonuclease E GN=rne PE=3 SV=1	230	14	2::Ribonuclease E GN=rne PE=3 SV=1	118215	191	1	22.25		33	629.35	629.35	315.682	0.0003	2	LRDLGG	6.78065		0
F004202.dat	F004202.dat	Ribonuclease E GN=rne PE=3 SV=1	6125	12	2::Ribonuclease E GN=rne PE=3 SV=1	118215	98	1	103.93	27	31	1556.78	1556.78	779.396	-0.002	2	NTNLEAADEIARQL	3.82744		0
F004212.dat	F004212.dat	Ribonuclease E GN=rne PE=3 SV=1	7737	14	2::Ribonuclease E GN=rne PE=3 SV=1	118215	191	1	89.87	23	32	1936.99	1936.99	646.669	0.0013	3	RLIEEEALKENTQEVH	4.41833		0
F004202.dat	F004202.dat	RNase adapter protein RapZ GN=rapZ PE=3 SV=1	3477	21	2::RNase adapter protein RapZ GN=rapZ PE=3 SV=1	32472	40	1	40.29	26	31	1127.56	1127.56	564.788	0.0012	2	KHGIPIDADY	5.09813		0
F004216.dat	F004216.dat	Serine-type D-Ala-D-Ala carboxypeptidase GN=ECBD_1647 PE=3 SV=1	936	47	2::Serine-type D-Ala-D-Ala carboxypeptidase GN=ECBD_1647 PE=3 SV=1	43345	46	1	36.34		27	844.444	844.445	423.23	0.0006	2	NGLLWDK	6.74864		0
F004212.dat	F004212.dat	Sigma 54 modulation protein/ribosomal protein S30EA GN=ECBD_1088 PE=4 SV=1	1379	48	2::Sigma 54 modulation protein/ribosomal protein S30EA GN=ECBD_1088 PE=4 SV=1	12777	46	1	26.56		27	955.57	955.571	478.793	0.0003	2	INELINKL	6.94309		0
F004212.dat	F004212.dat	Sigma 54 modulation protein/ribosomal protein S30EA GN=ECBD_1088 PE=4 SV=1	1946	48	2::Sigma 54 modulation protein/ribosomal protein S30EA GN=ECBD_1088 PE=4 SV=1	12777	46	1	41.84		27	1084.61	1084.61	543.314	0.0012	2	INELINKLE	4.26223		0
F004212.dat	F004212.dat	SWISS-PROT:O95678 Tax_Id=9606 Gene_Symbol=KRT75 Keratin, type II cytoskeletal 75	4442	36	1::O95678	59468	70	1	57.06	30	31	1463.75	1463.75	488.925	0.0016	3	DLDSIIAEVKAQY	3.70335		0
F004202.dat	F004202.dat	SWISS-PROT:P00766 Chymotrypsinogen A - Bos taurus (Bovine).	6737	9	1::P00766	25650	170	1	24.36	21	32	1661.77	1661.77	831.893	-0.0014	2	AAHCGVTTSDVVVAGEF	4.06145		0
F004202.dat	F004202.dat	SWISS-PROT:P00766 Chymotrypsinogen A - Bos taurus (Bovine).	930	9	1::P00766	25650	170	1	28.79	20	27	785.403	785.404	393.709	0.0005	2	ANTPDRL	6.78065		0
F004202.dat	F004202.dat	SWISS-PROT:P00766 Chymotrypsinogen A - Bos taurus (Bovine).	1818	9	1::P00766	25650	170	1	35		28	913.462	913.463	457.739	0.0017	2	ANTPDRLQ	6.78065		0
F004202.dat	F004202.dat	SWISS-PROT:P00766 Chymotrypsinogen A - Bos taurus (Bovine).	2837	9	1::P00766	25650	170	1	52.43	27	28	1041.52	1041.52	521.768	0.0016	2	ANTPDRLQQ	6.78065		0
F004212.dat	F004212.dat	SWISS-PROT:P00766 Chymotrypsinogen A - Bos taurus (Bovine).	4854	20	1::P00766	25650	126	1	53.75		29	1522.81	1522.81	762.413	0.0013	2	ANTPDRLQQASLPL	6.78065		0
F004202.dat	F004202.dat	SWISS-PROT:P00766 Chymotrypsinogen A - Bos taurus (Bovine).	219	9	1::P00766	25650	170	1	23.29	29	32	629.386	629.387	315.701	0.0005	2	ARVTAL	11.0448		0
F004202.dat	F004202.dat	SWISS-PROT:P00766 Chymotrypsinogen A - Bos taurus (Bovine).	4735	9	1::P00766	25650	170	1	60.7		30	1318.67	1318.67	660.344	0.0012	2	DQGSSSEKIQKL	6.98656		0
F004202.dat	F004202.dat	SWISS-PROT:P00766 Chymotrypsinogen A - Bos taurus (Bovine).	2354	9	1::P00766	25650	170	1	21.93	26	27	975.542	975.544	488.779	0.0015	2	GTKIKDAMI	9.88481		0
F004212.dat	F004212.dat	SWISS-PROT:P00766 Chymotrypsinogen A - Bos taurus (Bovine).	4916	20	1::P00766	25650	126	1	44.31	29	32	1539.74	1539.74	770.876	0.0011	2	IVNGEEAVPGSWPW	3.12908		0
F004202.dat	F004202.dat	SWISS-PROT:P00766 Chymotrypsinogen A - Bos taurus (Bovine).	1168	9	1::P00766	25650	170	1	57.29		27	823.444	823.445	412.73	0.0012	2	KLSTAASF	10.0939		0
F004202.dat	F004202.dat	SWISS-PROT:P00766 Chymotrypsinogen A - Bos taurus (Bovine).	3455	9	1::P00766	25650	170	1	55.82	27	31	1121.57	1121.57	561.794	0.0024	2	QVSLQDKTGF	6.74864		0
F004212.dat	F004212.dat	SWISS-PROT:P00766 Chymotrypsinogen A - Bos taurus (Bovine).	1139	20	1::P00766	25650	126	1	47.79		26	873.496	873.496	437.755	0.0004	2	TLVGIVSW	6.01706		0
F004212.dat	F004212.dat	SWISS-PROT:P02538 Tax_Id=9606 Gene_Symbol=KRT6A Keratin, type II cytoskeletal 6A	4442	35	1::P02538	60008	70	1	57.06	30	31	1463.75	1463.75	488.925	0.0016	3	DLDSIIAEVKAQY	3.70335		0
F004212.dat	F004212.dat	SWISS-PROT:P13647 Tax_Id=9606 Gene_Symbol=KRT5 Keratin, type II cytoskeletal 5	4442	32	1::P13647	62340	70	1	57.06	30	31	1463.75	1463.75	488.925	0.0016	3	DLDSIIAEVKAQY	3.70335		0
F004212.dat	F004212.dat	SWISS-PROT:P35908 Tax_Id=9606 Gene_Symbol=KRT2 Keratin, type II cytoskeletal 2 epidermal	4442	27	1::P35908	65825	81	1	57.06	30	31	1463.75	1463.75	488.925	0.0016	3	DLDSIIAEVKAQY	3.70335		0
F004216.dat	F004216.dat	SWISS-PROT:P35908 Tax_Id=9606 Gene_Symbol=KRT2 Keratin, type II cytoskeletal 2 epidermal	4409	27	1::P35908	65825	79	1	20.9	26	31	1459.75	1459.74	487.589	-0.001	3	KKQCKNVQDAIAD	8.89991		0
F004212.dat	F004212.dat	SWISS-PROT:P35908 Tax_Id=9606 Gene_Symbol=KRT2 Keratin, type II cytoskeletal 2 epidermal	15985	27	1::P35908	65825	81	1	36.22	26	35	2381.15	2381.16	794.726	0.0041	3	SMDNSRNLDLDSIIAEVKAQY	3.96618		0
F004212.dat	F004212.dat	SWISS-PROT:P48668 Tax_Id=9606 Gene_Symbol=KRT6C Keratin, type II cytoskeletal 6C	4442	33	1::P48668	59988	70	1	57.06	30	31	1463.75	1463.75	488.925	0.0016	3	DLDSIIAEVKAQY	3.70335		0
F004212.dat	F004212.dat	SWISS-PROT:P50446 Tax_Id=10090 Gene_Symbol=Krt6a Keratin, type II cytoskeletal 6A	4442	28	1::P50446	59299	81	1	57.06	30	31	1463.75	1463.75	488.925	0.0016	3	DLDSIIAEVKAQY	3.70335		0
F004212.dat	F004212.dat	SWISS-PROT:P50446 Tax_Id=10090 Gene_Symbol=Krt6a Keratin, type II cytoskeletal 6A	15985	28	1::P50446	59299	81	1	36.22	26	35	2381.15	2381.16	794.726	0.0041	3	SMDNNRSLDLDSIIAEVKAQY	3.96618		0
F004202.dat	F004202.dat	SWISS-PROT:Q14532 Keratin, type I cuticular HA2 (Hair keratin, type I HA2)	215	32	1::Q14532	50286	34	1	34.4		32	628.391	628.392	315.203	0.0012	2	IIDLR	6.78065		0
F004212.dat	F004212.dat	SWISS-PROT:Q5XKE5 Tax_Id=9606 Gene_Symbol=KRT79 Keratin, type II cytoskeletal 79	4442	34	1::Q5XKE5	57774	70	1	57.06	30	31	1463.75	1463.75	488.925	0.0016	3	DLDSIIAEVKAQY	3.70335		0
F004212.dat	F004212.dat	SWISS-PROT:Q5XQN5 (Bos taurus) Keratin, type II cytoskeletal 5	4442	25	1::Q5XQN5	62898	81	1	57.06	30	31	1463.75	1463.75	488.925	0.0016	3	DLDSIIAEVKAQY	3.70335		0
F004212.dat	F004212.dat	SWISS-PROT:Q5XQN5 (Bos taurus) Keratin, type II cytoskeletal 5	15985	25	1::Q5XQN5	62898	81	1	36.22	26	35	2381.15	2381.16	794.726	0.0041	3	SMDNNRSLDLDSIIAEVKAQY	3.96618		0
F004212.dat	F004212.dat	SWISS-PROT:Q922U2 Tax_Id=10090 Gene_Symbol=Krt5 Keratin, type II cytoskeletal 5	4442	26	1::Q922U2	61729	81	1	57.06	30	31	1463.75	1463.75	488.925	0.0016	3	DLDSIIAEVKAQY	3.70335		0
F004212.dat	F004212.dat	SWISS-PROT:Q922U2 Tax_Id=10090 Gene_Symbol=Krt5 Keratin, type II cytoskeletal 5	15985	26	1::Q922U2	61729	81	1	36.22	26	35	2381.15	2381.16	794.726	0.0041	3	SMDNNRSLDLDSIIAEVKAQY	3.96618		0
F004202.dat	F004202.dat	Tetratricopeptide TPR_2 repeat protein GN=ECBD_1135 PE=4 SV=1	1983	50	2::Tetratricopeptide TPR_2 repeat protein GN=ECBD_1135 PE=4 SV=1	123830	29	1	29.39	21	27	934.498	934.499	468.257	0.0001	2	HGINPERL	7.84858		0
F004202.dat	F004202.dat	Tetratricopeptide TPR_2 repeat protein GN=ECBD_1135 PE=4 SV=1	2232	50	2::Tetratricopeptide TPR_2 repeat protein GN=ECBD_1135 PE=4 SV=1	123830	29	1	23.33	24	32	966.477	966.48	484.247	0.0025	2	SAGVDISRY	6.69369		0
F004212.dat	F004212.dat	Threonine--tRNA ligase GN=thrS PE=3 SV=1	3711	3	2::Threonine--tRNA ligase GN=thrS PE=3 SV=1	73967	855	1	38.78	26	31	1327.64	1327.64	664.829	-0.0007	2	AIGPVIDNGFYY	3.09903		0
F004202.dat	F004202.dat	Threonine--tRNA ligase GN=thrS PE=3 SV=1	757	7	2::Threonine--tRNA ligase GN=thrS PE=3 SV=1	73967	211	1	25.16	29	30	755.327	755.328	378.671	0.0008	2	DHAVSPM	4.93886		0
F004216.dat	F004216.dat	Threonine--tRNA ligase GN=thrS PE=3 SV=1	8105	3	2::Threonine--tRNA ligase GN=thrS PE=3 SV=1	73967	816	1	45.92	22	33	1985.97	1985.97	662.998	0.0038	3	DRAEADLAVALEENNIPF	3.50257		0
F004216.dat	F004216.dat	Threonine--tRNA ligase GN=thrS PE=3 SV=1	3168	3	2::Threonine--tRNA ligase GN=thrS PE=3 SV=1	73967	816	1	62.99		27	1238.69	1238.69	620.352	0.0015	2	DVALDIGPGLAKA	3.8824		0
F004212.dat	F004212.dat	Threonine--tRNA ligase GN=thrS PE=3 SV=1	1330	3	2::Threonine--tRNA ligase GN=thrS PE=3 SV=1	73967	855	1	34.83		30	945.477	945.477	473.746	0.0008	2	DVDLDRTL	3.59466		0
F004212.dat	F004212.dat	Threonine--tRNA ligase GN=thrS PE=3 SV=1	2101	3	2::Threonine--tRNA ligase GN=thrS PE=3 SV=1	73967	855	1	52.91	24	25	1101.65	1101.66	368.226	0.0011	3	DVIKKKVSW	10.3184		0
F004212.dat	F004212.dat	Threonine--tRNA ligase GN=thrS PE=3 SV=1	1889	3	2::Threonine--tRNA ligase GN=thrS PE=3 SV=1	73967	855	1	39.74	23	28	1068.42	1068.42	535.22	0.0027	2	FHEEYVDM	3.82231		0
F004212.dat	F004212.dat	Threonine--tRNA ligase GN=thrS PE=3 SV=1	1779	3	2::Threonine--tRNA ligase GN=thrS PE=3 SV=1	73967	855	1	55.61		19	1031.64	1031.64	344.887	0.0008	3	GFEKIVVKL	9.88481		0
F004202.dat	F004202.dat	Threonine--tRNA ligase GN=thrS PE=3 SV=1	4443	7	2::Threonine--tRNA ligase GN=thrS PE=3 SV=1	73967	211	1	21.41	19	30	1274.54	1274.54	638.278	-0.0002	2	HMQEEAPGMVF	4.24562		0
F004212.dat	F004212.dat	Threonine--tRNA ligase GN=thrS PE=3 SV=1	15317	3	2::Threonine--tRNA ligase GN=thrS PE=3 SV=1	73967	855	1	72.21	27	34	2327.14	2327.15	776.723	0.0034	3	IAGRVNGELVDACDLIENDAQL	3.43222		0
F004212.dat	F004212.dat	Threonine--tRNA ligase GN=thrS PE=3 SV=1	8552	3	2::Threonine--tRNA ligase GN=thrS PE=3 SV=1	73967	855	1	71.24		32	2026.04	2026.04	676.353	0.0009	3	KVSILDENIAHDDKPGLY	4.44007		0
F004212.dat	F004212.dat	Threonine--tRNA ligase GN=thrS PE=3 SV=1	1413	3	2::Threonine--tRNA ligase GN=thrS PE=3 SV=1	73967	855	1	41.65		25	968.573	968.574	485.294	0.001	2	LAPVQVVIM	6.01706		0
F004202.dat	F004202.dat	Threonine--tRNA ligase GN=thrS PE=3 SV=1	5599	7	2::Threonine--tRNA ligase GN=thrS PE=3 SV=1	73967	211	1	21.66	14	28	1464.78	1464.78	489.268	0.0012	3	LQRLEEAAKRDH	7.82171		0
F004202.dat	F004202.dat	Threonine--tRNA ligase GN=thrS PE=3 SV=1	5688	7	2::Threonine--tRNA ligase GN=thrS PE=3 SV=1	73967	211	1	59.13		30	1481.76	1481.77	741.89	0.0023	2	PVITLPDGSQRHY	7.75649		0
F004212.dat	F004212.dat	Threonine--tRNA ligase GN=thrS PE=3 SV=1	7499	3	2::Threonine--tRNA ligase GN=thrS PE=3 SV=1	73967	855	1	38.87	26	31	1901.99	1901.99	635.004	0.0009	3	RGKDLGSMDVNEVIEKL	4.56024		0
F004202.dat	F004202.dat	Threonine--tRNA ligase GN=thrS PE=3 SV=1	1466	7	2::Threonine--tRNA ligase GN=thrS PE=3 SV=1	73967	211	1	27.71	22	28	862.466	862.467	432.241	0.0007	2	RNEKIGF	10.0919		0
F004212.dat	F004212.dat	Threonine--tRNA ligase GN=thrS PE=3 SV=1	9185	3	2::Threonine--tRNA ligase GN=thrS PE=3 SV=1	73967	855	1	53.99	26	31	2058.09	2058.09	687.038	0.0026	3	RRGKDLGSMDVNEVIEKL	7.13874		0
F004212.dat	F004212.dat	Threonine--tRNA ligase GN=thrS PE=3 SV=1	6897	3	2::Threonine--tRNA ligase GN=thrS PE=3 SV=1	73967	855	1	60.45	26	29	1822.98	1822.98	608.667	0.0009	3	SIITAKDEEGLEIIRH	4.62425		0
F004202.dat	F004202.dat	Threonine--tRNA ligase GN=thrS PE=3 SV=1	3722	7	2::Threonine--tRNA ligase GN=thrS PE=3 SV=1	73967	211	1	56.2	25	30	1160.56	1160.56	581.286	0.0016	2	TQEDVEALEK	3.68674		0
F004212.dat	F004212.dat	Threonine--tRNA ligase GN=thrS PE=3 SV=1	10678	3	2::Threonine--tRNA ligase GN=thrS PE=3 SV=1	73967	855	1	67.07	27	31	2159.14	2159.14	720.721	0.0046	3	TRRGKDLGSMDVNEVIEKL	7.13874		0
F004202.dat	F004202.dat	Threonine--tRNA ligase GN=thrS PE=3 SV=1	3156	7	2::Threonine--tRNA ligase GN=thrS PE=3 SV=1	73967	211	1	37.26	27	29	1085.46	1085.46	543.739	-0.0001	2	TTSSENREY	4.26223		0
F004202.dat	F004202.dat	Threonine--tRNA ligase GN=thrS PE=3 SV=1	6205	7	2::Threonine--tRNA ligase GN=thrS PE=3 SV=1	73967	211	1	51.43	18	30	1574.81	1574.81	525.944	0.002	3	VCGDKEVESGKVAVR	6.47238		0
F004212.dat	F004212.dat	Threonine--tRNA ligase GN=thrS PE=3 SV=1	5490	3	2::Threonine--tRNA ligase GN=thrS PE=3 SV=1	73967	855	1	41.65	18	31	1621.82	1621.83	406.464	0.0028	4	VGEDNERKVPVMIH	5.34435		0
F004212.dat	F004212.dat	Threonine--tRNA ligase GN=thrS PE=3 SV=1	1012	3	2::Threonine--tRNA ligase GN=thrS PE=3 SV=1	73967	855	1	21.61		24	852.438	852.439	427.227	0.0006	2	YGPKIEF	6.86247		0
F004212.dat	F004212.dat	Transcriptional regulator, IclR family GN=ECBD_4019 PE=4 SV=1	10528	15	2::Transcriptional regulator, IclR family GN=ECBD_4019 PE=4 SV=1	29720	187	1	42.79	23	32	2147.12	2147.12	716.715	0.0012	3	AAISISGPISRITDDRVTEF	4.30963		0
F004212.dat	F004212.dat	Transcriptional regulator, IclR family GN=ECBD_4019 PE=4 SV=1	17354	15	2::Transcriptional regulator, IclR family GN=ECBD_4019 PE=4 SV=1	29720	187	1	26.51	24	33	2535.32	2535.32	846.114	0.0021	3	AIVHPILRNLMEESGETVNMAVL	4.53216		0
F004202.dat	F004202.dat	Transcriptional regulator, IclR family GN=ECBD_4019 PE=4 SV=1	6100	15	2::Transcriptional regulator, IclR family GN=ECBD_4019 PE=4 SV=1	29720	66	1	30.54	16	28	1550.85	1550.85	517.958	0.0004	3	GRKPAVATAPATGQVQ	11.4887		0
F004212.dat	F004212.dat	Transcriptional regulator, IclR family GN=ECBD_4019 PE=4 SV=1	3890	15	2::Transcriptional regulator, IclR family GN=ECBD_4019 PE=4 SV=1	29720	187	1	68.93		28	1357.75	1357.75	679.881	0.002	2	LAQLSEEQVTKL	4.26223		0
F004202.dat	F004202.dat	Transcriptional regulator, IclR family GN=ECBD_4019 PE=4 SV=1	1344	15	2::Transcriptional regulator, IclR family GN=ECBD_4019 PE=4 SV=1	29720	66	1	36.15		18	850.539	850.541	426.278	0.0019	2	VAPIPAKR	11.4887		0
F004212.dat	F004212.dat	Transcriptional regulator, IclR family GN=ECBD_4019 PE=4 SV=1	2767	15	2::Transcriptional regulator, IclR family GN=ECBD_4019 PE=4 SV=1	29720	187	1	47.92	26	29	1179.61	1179.62	394.213	0.0012	3	VRQVGELGHW	7.84858		0
F004202.dat	F004202.dat	Transcriptional regulator, LacI family GN=ECBD_1011 PE=4 SV=1	215	34	2::Transcriptional regulator, LacI family GN=ECBD_1011 PE=4 SV=1	36891	34	1	34.4		32	628.391	628.392	315.203	0.0012	2	LLDLR	6.78065		0
F004202.dat	F004202.dat	Transcriptional regulator, LysR family GN=ECBD_1984 PE=3 SV=1	1229	14	2::Transcriptional regulator, LysR family GN=ECBD_1984 PE=3 SV=1	35242	70	1	20.01	22	29	831.46	831.461	416.738	0.0011	2	AIPVGGRY	9.84133		0
F004202.dat	F004202.dat	Transcriptional regulator, LysR family GN=ECBD_1984 PE=3 SV=1	3572	14	2::Transcriptional regulator, LysR family GN=ECBD_1984 PE=3 SV=1	35242	70	1	22.19	18	28	1142.57	1142.57	572.292	-0.0021	2	RHFDDVELL	4.29937		0
F004202.dat	F004202.dat	Transcriptional regulator, LysR family GN=ECBD_1984 PE=3 SV=1	5586	14	2::Transcriptional regulator, LysR family GN=ECBD_1984 PE=3 SV=1	35242	70	1	67.12	21	30	1462.74	1462.74	732.377	-0.0027	2	SLEVVDAVARNGSF	4.07171		0
F004202.dat	F004202.dat	TREMBL:A2VCT4;Q0VDS4;Q6IFX4 Tax_Id=10090 Gene_Symbol=Krt39 keratin 39	5407	49	1::A2VCT4	54253	29	1	29.49	19	27	1430.78	1430.78	716.399	0.0024	2	LLDIKSRLECEI	4.44007		0
F004212.dat	F004212.dat	TREMBL:Q8BGZ7;Q99MH7 Tax_Id=10090 Gene_Symbol=Krt75 10 days neonate skin cDNA, RIKEN full-length enriched library, clone:4732475I03 product:CYTOKERATIN homolog	4442	29	1::Q8BGZ7	59704	81	1	57.06	30	31	1463.75	1463.75	488.925	0.0016	3	DLDSIIAEVKAQY	3.70335		0
F004212.dat	F004212.dat	TREMBL:Q8BGZ7;Q99MH7 Tax_Id=10090 Gene_Symbol=Krt75 10 days neonate skin cDNA, RIKEN full-length enriched library, clone:4732475I03 product:CYTOKERATIN homolog	15985	29	1::Q8BGZ7	59704	81	1	36.22	26	35	2381.15	2381.16	794.726	0.0041	3	SMDNNRSLDLDSIIAEVKAQY	3.96618		0
F004212.dat	F004212.dat	TREMBL:Q8VED5 Tax_Id=10090 Gene_Symbol=Krt79 Keratin 79	4442	31	1::Q8VED5	57517	70	1	57.06	30	31	1463.75	1463.75	488.925	0.0016	3	DLDSIIAEVKAQY	3.70335		0
F004212.dat	F004212.dat	Trigger factor GN=tig PE=3 SV=1	17742	38	2::Trigger factor GN=tig PE=3 SV=1	48163	65	1	65.14	28	35	2600.28	2600.28	867.769	0.0061	3	EAIEVEKPIVEVTDADVDGMLDTL	3.23143		0
F004202.dat	F004202.dat	Two component, sigma54 specific, transcriptional regulator, Fis family GN=ECBD_1439 PE=4 SV=1	1586	37	2::Two component, sigma54 specific, transcriptional regulator, Fis family GN=ECBD_1439 PE=4 SV=1	52143	32	1	32.05		31	877.469	877.467	439.741	-0.0024	2	QLQSM*KK	10.5947	Oxidation (M)	0
F004212.dat	F004212.dat	Uncharacterized protein GN=ECBD_1738 PE=4 SV=1	7750	22	2::Uncharacterized protein GN=ECBD_1738 PE=4 SV=1	9117	91	1	22.41	26	27	1938.09	1938.09	647.038	0.0055	3	ILDVLDVIAPVEVREKM	4.06341		0
F004212.dat	F004212.dat	Uncharacterized protein GN=ECBD_1738 PE=4 SV=1	16496	22	2::Uncharacterized protein GN=ECBD_1738 PE=4 SV=1	9117	91	1	43.32	20	23	2406.39	2406.4	602.606	0.0042	4	VIKQILDVLDVIAPVEVREKM	4.56024		0
F004212.dat	F004212.dat	UPF0265 protein YeeX GN=yeeX PE=3 SV=1	5971	30	2::UPF0265 protein YeeX GN=yeeX PE=3 SV=1	12770	76	1	50.76	29	32	1670.79	1670.79	836.403	0.0046	2	METTKPSFQDVLEF	3.82744		0
F004212.dat	F004212.dat	UPF0265 protein YeeX GN=yeeX PE=3 SV=1	16370	30	2::UPF0265 protein YeeX GN=yeeX PE=3 SV=1	12770	76	1	30.65	21	26	2394.35	2394.35	599.595	0.0046	4	QREIQDVEKKIRDNQKRVL	10.3081		0

## Sheet: peptides all 
XML_Name	MGF_Name	Protein_Name	Tile_ID	Hit_number	Protein_ID	Prot_mass	Prot_Score	Pep_rank	Pep_score	Pept_homol	Pept_identity	Pep_calc_mr	Pep_exp_mr	Pep_exp_mz	Pep_delta	Pep_zeta	Pep_seq	Pep_pI	Pep_var_mod	Pep_miss
F004202.dat	F004202.dat	>sp|P0DTC9|NCAP_SARS2 Nucleoprotein OS=Severe acute respiratory syndrome coronavirus 2 OX=2697049 GN=N PE=1 SV=1	3669	1	3::>sp|P0DTC9|NCAP_SARS2 Nucleoprotein OS=Severe acute respiratory syndrome coronavirus 2 OX=2697049 GN=N PE=1 SV=1	45598	7261	1	39.27		27	1153.6	1153.6	577.809	-0.0005	2	KHWPQIAQF	10.0939		0
F004202.dat	F004202.dat	>sp|P0DTC9|NCAP_SARS2 Nucleoprotein OS=Severe acute respiratory syndrome coronavirus 2 OX=2697049 GN=N PE=1 SV=1	5449	1	3::>sp|P0DTC9|NCAP_SARS2 Nucleoprotein OS=Severe acute respiratory syndrome coronavirus 2 OX=2697049 GN=N PE=1 SV=1	45598	7261	1	29.16	14	22	1438.86	1438.86	480.629	0.0025	3	RQKKQQTVTLLP	11.6377		0
F004202.dat	F004202.dat	>sp|P0DTC9|NCAP_SARS2 Nucleoprotein OS=Severe acute respiratory syndrome coronavirus 2 OX=2697049 GN=N PE=1 SV=1	3929	1	3::>sp|P0DTC9|NCAP_SARS2 Nucleoprotein OS=Severe acute respiratory syndrome coronavirus 2 OX=2697049 GN=N PE=1 SV=1	45598	7261	1	29.26		28	1194.59	1194.58	598.299	-0.0015	2	MKDLSPRWY	9.71724		0
F004202.dat	F004202.dat	>sp|P0DTC9|NCAP_SARS2 Nucleoprotein OS=Severe acute respiratory syndrome coronavirus 2 OX=2697049 GN=N PE=1 SV=1	420	1	3::>sp|P0DTC9|NCAP_SARS2 Nucleoprotein OS=Severe acute respiratory syndrome coronavirus 2 OX=2697049 GN=N PE=1 SV=1	45598	7261	1	35.48	30	32	693.33	693.331	347.673	0.0011	2	MSRIGM	11.0448		0
F004202.dat	F004202.dat	>sp|P0DTC9|NCAP_SARS2 Nucleoprotein OS=Severe acute respiratory syndrome coronavirus 2 OX=2697049 GN=N PE=1 SV=1	2862	1	3::>sp|P0DTC9|NCAP_SARS2 Nucleoprotein OS=Severe acute respiratory syndrome coronavirus 2 OX=2697049 GN=N PE=1 SV=1	45598	7261	1	41.46	27	28	1043.57	1043.57	522.791	0.0026	2	KTFPPTEPK	9.88481		0
F004202.dat	F004202.dat	>sp|P0DTC9|NCAP_SARS2 Nucleoprotein OS=Severe acute respiratory syndrome coronavirus 2 OX=2697049 GN=N PE=1 SV=1	4312	1	3::>sp|P0DTC9|NCAP_SARS2 Nucleoprotein OS=Severe acute respiratory syndrome coronavirus 2 OX=2697049 GN=N PE=1 SV=1	45598	7261	1	35.14	21	30	1248.61	1248.62	417.212	0.0024	3	DRLNQLESKM*	7.01344	Oxidation (M)	0
F004202.dat	F004202.dat	>sp|P0DTC9|NCAP_SARS2 Nucleoprotein OS=Severe acute respiratory syndrome coronavirus 2 OX=2697049 GN=N PE=1 SV=1	2419	1	3::>sp|P0DTC9|NCAP_SARS2 Nucleoprotein OS=Severe acute respiratory syndrome coronavirus 2 OX=2697049 GN=N PE=1 SV=1	45598	7261	1	23.48	26	28	983.576	983.575	492.795	-0.0014	2	LLDRLNQL	6.78065		0
F004202.dat	F004202.dat	>sp|P0DTC9|NCAP_SARS2 Nucleoprotein OS=Severe acute respiratory syndrome coronavirus 2 OX=2697049 GN=N PE=1 SV=1	4155	1	3::>sp|P0DTC9|NCAP_SARS2 Nucleoprotein OS=Severe acute respiratory syndrome coronavirus 2 OX=2697049 GN=N PE=1 SV=1	45598	7261	1	45.54		30	1221.6	1221.6	611.806	-0.0012	2	QELIRQGTDY	4.07171		0
F004202.dat	F004202.dat	>sp|P0DTC9|NCAP_SARS2 Nucleoprotein OS=Severe acute respiratory syndrome coronavirus 2 OX=2697049 GN=N PE=1 SV=1	5275	1	3::>sp|P0DTC9|NCAP_SARS2 Nucleoprotein OS=Severe acute respiratory syndrome coronavirus 2 OX=2697049 GN=N PE=1 SV=1	45598	7261	1	34.3	19	31	1411.64	1411.65	471.556	0.0017	3	YAEGSRGGSQASSR	9.84133		0
F004202.dat	F004202.dat	>sp|P0DTC9|NCAP_SARS2 Nucleoprotein OS=Severe acute respiratory syndrome coronavirus 2 OX=2697049 GN=N PE=1 SV=1	3666	1	3::>sp|P0DTC9|NCAP_SARS2 Nucleoprotein OS=Severe acute respiratory syndrome coronavirus 2 OX=2697049 GN=N PE=1 SV=1	45598	7261	1	33.58		27	1153.6	1153.6	577.808	-0.0009	2	KHWPQIAQF	10.0939		0
F004202.dat	F004202.dat	>sp|P0DTC9|NCAP_SARS2 Nucleoprotein OS=Severe acute respiratory syndrome coronavirus 2 OX=2697049 GN=N PE=1 SV=1	8465	1	3::>sp|P0DTC9|NCAP_SARS2 Nucleoprotein OS=Severe acute respiratory syndrome coronavirus 2 OX=2697049 GN=N PE=1 SV=1	45598	7261	1	21.42	14	32	2031.03	2031.04	508.766	0.0017	4	SGKGQQQQGQTVTKKSAAEA	10.3184		0
F004202.dat	F004202.dat	>sp|P0DTC9|NCAP_SARS2 Nucleoprotein OS=Severe acute respiratory syndrome coronavirus 2 OX=2697049 GN=N PE=1 SV=1	6487	1	3::>sp|P0DTC9|NCAP_SARS2 Nucleoprotein OS=Severe acute respiratory syndrome coronavirus 2 OX=2697049 GN=N PE=1 SV=1	45598	7261	1	33.05	19	32	1623.74	1623.74	812.877	0.0012	2	GM*SRIGMEVTPSGTW	6.97313	Oxidation (M)	0
F004202.dat	F004202.dat	>sp|P0DTC9|NCAP_SARS2 Nucleoprotein OS=Severe acute respiratory syndrome coronavirus 2 OX=2697049 GN=N PE=1 SV=1	8216	1	3::>sp|P0DTC9|NCAP_SARS2 Nucleoprotein OS=Severe acute respiratory syndrome coronavirus 2 OX=2697049 GN=N PE=1 SV=1	45598	7261	1	34.63	19	26	1985.13	1985.13	662.718	0.0017	3	KTFPPTEPKKDKKKKAD	10.4168		0
F004202.dat	F004202.dat	>sp|P0DTC9|NCAP_SARS2 Nucleoprotein OS=Severe acute respiratory syndrome coronavirus 2 OX=2697049 GN=N PE=1 SV=1	3701	1	3::>sp|P0DTC9|NCAP_SARS2 Nucleoprotein OS=Severe acute respiratory syndrome coronavirus 2 OX=2697049 GN=N PE=1 SV=1	45598	7261	1	21.95		25	1154.7	1154.71	578.36	0.0028	2	KKQQTVTLLP	10.5947		0
F004202.dat	F004202.dat	>sp|P0DTC9|NCAP_SARS2 Nucleoprotein OS=Severe acute respiratory syndrome coronavirus 2 OX=2697049 GN=N PE=1 SV=1	4707	1	3::>sp|P0DTC9|NCAP_SARS2 Nucleoprotein OS=Severe acute respiratory syndrome coronavirus 2 OX=2697049 GN=N PE=1 SV=1	45598	7261	1	26.72	20	27	1312.73	1312.73	657.37	0.001	2	KFPRGQGVPINT	11.4887		0
F004202.dat	F004202.dat	>sp|P0DTC9|NCAP_SARS2 Nucleoprotein OS=Severe acute respiratory syndrome coronavirus 2 OX=2697049 GN=N PE=1 SV=1	11199	1	3::>sp|P0DTC9|NCAP_SARS2 Nucleoprotein OS=Severe acute respiratory syndrome coronavirus 2 OX=2697049 GN=N PE=1 SV=1	45598	7261	1	25.63	16	29	2752.51	2752.52	1377.27	0.0066	2	KTFPPTEPKKDKKKKADETQALPQ	10.1745		0
F004202.dat	F004202.dat	>sp|P0DTC9|NCAP_SARS2 Nucleoprotein OS=Severe acute respiratory syndrome coronavirus 2 OX=2697049 GN=N PE=1 SV=1	4929	1	3::>sp|P0DTC9|NCAP_SARS2 Nucleoprotein OS=Severe acute respiratory syndrome coronavirus 2 OX=2697049 GN=N PE=1 SV=1	45598	7261	1	96.54		30	1351.67	1351.67	676.844	-0.0002	2	VATEGALNTPKDH	5.21513		0
F004202.dat	F004202.dat	>sp|P0DTC9|NCAP_SARS2 Nucleoprotein OS=Severe acute respiratory syndrome coronavirus 2 OX=2697049 GN=N PE=1 SV=1	6598	1	3::>sp|P0DTC9|NCAP_SARS2 Nucleoprotein OS=Severe acute respiratory syndrome coronavirus 2 OX=2697049 GN=N PE=1 SV=1	45598	7261	1	32.22	18	31	1642.83	1642.83	822.422	-0.0025	2	RRPQGLPNNTASWF	12.4013		0
F004202.dat	F004202.dat	>sp|P0DTC9|NCAP_SARS2 Nucleoprotein OS=Severe acute respiratory syndrome coronavirus 2 OX=2697049 GN=N PE=1 SV=1	8481	1	3::>sp|P0DTC9|NCAP_SARS2 Nucleoprotein OS=Severe acute respiratory syndrome coronavirus 2 OX=2697049 GN=N PE=1 SV=1	45598	7261	1	28.57	20	31	2034.06	2034.06	509.523	0.006	4	RIRGGDGKMKDLSPRWY	10.6836		0
F004202.dat	F004202.dat	>sp|P0DTC9|NCAP_SARS2 Nucleoprotein OS=Severe acute respiratory syndrome coronavirus 2 OX=2697049 GN=N PE=1 SV=1	6012	1	3::>sp|P0DTC9|NCAP_SARS2 Nucleoprotein OS=Severe acute respiratory syndrome coronavirus 2 OX=2697049 GN=N PE=1 SV=1	45598	7261	1	33.85	17	32	1532.77	1532.77	767.391	-0.0037	2	TLLPAADLDDFSKQ	3.59466		0
F004202.dat	F004202.dat	>sp|P0DTC9|NCAP_SARS2 Nucleoprotein OS=Severe acute respiratory syndrome coronavirus 2 OX=2697049 GN=N PE=1 SV=1	10376	1	3::>sp|P0DTC9|NCAP_SARS2 Nucleoprotein OS=Severe acute respiratory syndrome coronavirus 2 OX=2697049 GN=N PE=1 SV=1	45598	7261	1	35.27	18	35	2452.15	2452.16	818.393	0.0028	3	LDRLNQLESKMS*GKGQQQQGQ	9.88481	Phospho (ST)	0
F004202.dat	F004202.dat	>sp|P0DTC9|NCAP_SARS2 Nucleoprotein OS=Severe acute respiratory syndrome coronavirus 2 OX=2697049 GN=N PE=1 SV=1	5706	1	3::>sp|P0DTC9|NCAP_SARS2 Nucleoprotein OS=Severe acute respiratory syndrome coronavirus 2 OX=2697049 GN=N PE=1 SV=1	45598	7261	1	76.05		27	1483.84	1483.84	742.926	0.0011	2	KKKKADETQALPQ	10.1623		0
F004202.dat	F004202.dat	>sp|P0DTC9|NCAP_SARS2 Nucleoprotein OS=Severe acute respiratory syndrome coronavirus 2 OX=2697049 GN=N PE=1 SV=1	10841	1	3::>sp|P0DTC9|NCAP_SARS2 Nucleoprotein OS=Severe acute respiratory syndrome coronavirus 2 OX=2697049 GN=N PE=1 SV=1	45598	7261	1	25.85	14	36	2640.23	2640.24	881.086	0.0037	3	DRLNQLESKMS*GKGQQQQGQTVT	9.88481	Phospho (ST)	0
F004202.dat	F004202.dat	>sp|P0DTC9|NCAP_SARS2 Nucleoprotein OS=Severe acute respiratory syndrome coronavirus 2 OX=2697049 GN=N PE=1 SV=1	7355	1	3::>sp|P0DTC9|NCAP_SARS2 Nucleoprotein OS=Severe acute respiratory syndrome coronavirus 2 OX=2697049 GN=N PE=1 SV=1	45598	7261	1	79.08	23	32	1791.73	1791.74	896.876	0.003	2	SKQLQQS*M*SSADSTQA	6.74864	Oxidation (M); Phospho (ST)	0
F004202.dat	F004202.dat	>sp|P0DTC9|NCAP_SARS2 Nucleoprotein OS=Severe acute respiratory syndrome coronavirus 2 OX=2697049 GN=N PE=1 SV=1	1743	1	3::>sp|P0DTC9|NCAP_SARS2 Nucleoprotein OS=Severe acute respiratory syndrome coronavirus 2 OX=2697049 GN=N PE=1 SV=1	45598	7261	1	34.16	23	28	900.482	900.484	451.249	0.0018	2	KDLSPRW	10.0919		0
F004202.dat	F004202.dat	>sp|P0DTC9|NCAP_SARS2 Nucleoprotein OS=Severe acute respiratory syndrome coronavirus 2 OX=2697049 GN=N PE=1 SV=1	7004	1	3::>sp|P0DTC9|NCAP_SARS2 Nucleoprotein OS=Severe acute respiratory syndrome coronavirus 2 OX=2697049 GN=N PE=1 SV=1	45598	7261	1	39.14	19	32	1718.84	1718.84	860.43	0	2	NTPKDHIGTRNPANNA	10.0919		0
F004202.dat	F004202.dat	>sp|P0DTC9|NCAP_SARS2 Nucleoprotein OS=Severe acute respiratory syndrome coronavirus 2 OX=2697049 GN=N PE=1 SV=1	6103	1	3::>sp|P0DTC9|NCAP_SARS2 Nucleoprotein OS=Severe acute respiratory syndrome coronavirus 2 OX=2697049 GN=N PE=1 SV=1	45598	7261	1	30.22	19	32	1551.75	1551.75	518.259	0.0043	3	GDGKMKDLSPRWY	9.63028		0
F004202.dat	F004202.dat	>sp|P0DTC9|NCAP_SARS2 Nucleoprotein OS=Severe acute respiratory syndrome coronavirus 2 OX=2697049 GN=N PE=1 SV=1	3656	1	3::>sp|P0DTC9|NCAP_SARS2 Nucleoprotein OS=Severe acute respiratory syndrome coronavirus 2 OX=2697049 GN=N PE=1 SV=1	45598	7261	1	31.81	27	28	1153.6	1153.6	577.808	-0.0021	2	KHWPQIAQF	10.0939		0
F004202.dat	F004202.dat	>sp|P0DTC9|NCAP_SARS2 Nucleoprotein OS=Severe acute respiratory syndrome coronavirus 2 OX=2697049 GN=N PE=1 SV=1	8804	1	3::>sp|P0DTC9|NCAP_SARS2 Nucleoprotein OS=Severe acute respiratory syndrome coronavirus 2 OX=2697049 GN=N PE=1 SV=1	45598	7261	1	29.3	16	31	2115.12	2115.12	706.048	0.0023	3	NTPKDHIGTRNPANNAAIVL	10.0919		0
F004202.dat	F004202.dat	>sp|P0DTC9|NCAP_SARS2 Nucleoprotein OS=Severe acute respiratory syndrome coronavirus 2 OX=2697049 GN=N PE=1 SV=1	6810	1	3::>sp|P0DTC9|NCAP_SARS2 Nucleoprotein OS=Severe acute respiratory syndrome coronavirus 2 OX=2697049 GN=N PE=1 SV=1	45598	7261	1	27.1	19	33	1675.77	1675.77	838.891	-0.0023	2	GVPINTNSSPDDQIGY	2.92316		0
F004202.dat	F004202.dat	>sp|P0DTC9|NCAP_SARS2 Nucleoprotein OS=Severe acute respiratory syndrome coronavirus 2 OX=2697049 GN=N PE=1 SV=1	1518	1	3::>sp|P0DTC9|NCAP_SARS2 Nucleoprotein OS=Severe acute respiratory syndrome coronavirus 2 OX=2697049 GN=N PE=1 SV=1	45598	7261	1	37.82	20	29	867.445	867.446	434.73	0.0007	2	TPKDHIGT	7.81537		0
F004202.dat	F004202.dat	>sp|P0DTC9|NCAP_SARS2 Nucleoprotein OS=Severe acute respiratory syndrome coronavirus 2 OX=2697049 GN=N PE=1 SV=1	122	1	3::>sp|P0DTC9|NCAP_SARS2 Nucleoprotein OS=Severe acute respiratory syndrome coronavirus 2 OX=2697049 GN=N PE=1 SV=1	45598	7261	1	21.52		27	578.285	578.285	290.15	0.0007	2	SRIGM*	11.0448	Oxidation (M)	0
F004202.dat	F004202.dat	>sp|P0DTC9|NCAP_SARS2 Nucleoprotein OS=Severe acute respiratory syndrome coronavirus 2 OX=2697049 GN=N PE=1 SV=1	8594	1	3::>sp|P0DTC9|NCAP_SARS2 Nucleoprotein OS=Severe acute respiratory syndrome coronavirus 2 OX=2697049 GN=N PE=1 SV=1	45598	7261	1	20.04	15	32	2064.84	2064.84	689.288	0.0036	3	SRNSS*RNS*TPGSSRGTSPA	12.7024	2 Phospho (ST)	0
F004202.dat	F004202.dat	>sp|P0DTC9|NCAP_SARS2 Nucleoprotein OS=Severe acute respiratory syndrome coronavirus 2 OX=2697049 GN=N PE=1 SV=1	8110	1	3::>sp|P0DTC9|NCAP_SARS2 Nucleoprotein OS=Severe acute respiratory syndrome coronavirus 2 OX=2697049 GN=N PE=1 SV=1	45598	7261	1	71.95	23	33	1954.86	1954.86	978.437	0.0034	2	NQLESKMS*GKGQQQQGQ	9.88481	Phospho (ST)	0
F004202.dat	F004202.dat	>sp|P0DTC9|NCAP_SARS2 Nucleoprotein OS=Severe acute respiratory syndrome coronavirus 2 OX=2697049 GN=N PE=1 SV=1	9938	1	3::>sp|P0DTC9|NCAP_SARS2 Nucleoprotein OS=Severe acute respiratory syndrome coronavirus 2 OX=2697049 GN=N PE=1 SV=1	45598	7261	1	36.61	15	29	2343.28	2343.28	782.102	0.0033	3	KTFPPTEPKKDKKKKADETQ	10.1745		0
F004202.dat	F004202.dat	>sp|P0DTC9|NCAP_SARS2 Nucleoprotein OS=Severe acute respiratory syndrome coronavirus 2 OX=2697049 GN=N PE=1 SV=1	1545	1	3::>sp|P0DTC9|NCAP_SARS2 Nucleoprotein OS=Severe acute respiratory syndrome coronavirus 2 OX=2697049 GN=N PE=1 SV=1	45598	7261	1	22.98		30	870.492	870.494	436.254	0.0016	2	LLDRLNQ	6.78065		0
F004202.dat	F004202.dat	>sp|P0DTC9|NCAP_SARS2 Nucleoprotein OS=Severe acute respiratory syndrome coronavirus 2 OX=2697049 GN=N PE=1 SV=1	6804	1	3::>sp|P0DTC9|NCAP_SARS2 Nucleoprotein OS=Severe acute respiratory syndrome coronavirus 2 OX=2697049 GN=N PE=1 SV=1	45598	7261	1	39.38	25	30	1674.88	1674.88	838.447	0.0001	2	DHIGTRNPANNAAIVL	7.84858		0
F004202.dat	F004202.dat	>sp|P0DTC9|NCAP_SARS2 Nucleoprotein OS=Severe acute respiratory syndrome coronavirus 2 OX=2697049 GN=N PE=1 SV=1	7265	1	3::>sp|P0DTC9|NCAP_SARS2 Nucleoprotein OS=Severe acute respiratory syndrome coronavirus 2 OX=2697049 GN=N PE=1 SV=1	45598	7261	1	79.73	31	32	1775.74	1775.74	888.879	0.0031	2	SKQLQQS*MSSADSTQA	6.74864	Phospho (ST)	0
F004202.dat	F004202.dat	>sp|P0DTC9|NCAP_SARS2 Nucleoprotein OS=Severe acute respiratory syndrome coronavirus 2 OX=2697049 GN=N PE=1 SV=1	552	1	3::>sp|P0DTC9|NCAP_SARS2 Nucleoprotein OS=Severe acute respiratory syndrome coronavirus 2 OX=2697049 GN=N PE=1 SV=1	45598	7261	1	20.6	21	27	718.343	718.345	360.18	0.0014	2	GTSPARM	11.0448		0
F004202.dat	F004202.dat	>sp|P0DTC9|NCAP_SARS2 Nucleoprotein OS=Severe acute respiratory syndrome coronavirus 2 OX=2697049 GN=N PE=1 SV=1	6777	1	3::>sp|P0DTC9|NCAP_SARS2 Nucleoprotein OS=Severe acute respiratory syndrome coronavirus 2 OX=2697049 GN=N PE=1 SV=1	45598	7261	1	44.26	15	24	1670.97	1670.97	418.751	0.0013	4	KTFPPTEPKKDKKK	10.5358		0
F004202.dat	F004202.dat	>sp|P0DTC9|NCAP_SARS2 Nucleoprotein OS=Severe acute respiratory syndrome coronavirus 2 OX=2697049 GN=N PE=1 SV=1	10134	1	3::>sp|P0DTC9|NCAP_SARS2 Nucleoprotein OS=Severe acute respiratory syndrome coronavirus 2 OX=2697049 GN=N PE=1 SV=1	45598	7261	1	40.55	17	34	2389.17	2389.17	797.398	0.0049	3	KFPRGQGVPINTNSSPDDQIGY	6.81899		0
F004202.dat	F004202.dat	>sp|P0DTC9|NCAP_SARS2 Nucleoprotein OS=Severe acute respiratory syndrome coronavirus 2 OX=2697049 GN=N PE=1 SV=1	7835	1	3::>sp|P0DTC9|NCAP_SARS2 Nucleoprotein OS=Severe acute respiratory syndrome coronavirus 2 OX=2697049 GN=N PE=1 SV=1	45598	7261	1	36.49	18	33	1887.88	1887.89	944.95	0.0038	2	GRRGPEQTQGNFGDQEL	4.44007		0
F004202.dat	F004202.dat	>sp|P0DTC9|NCAP_SARS2 Nucleoprotein OS=Severe acute respiratory syndrome coronavirus 2 OX=2697049 GN=N PE=1 SV=1	9843	1	3::>sp|P0DTC9|NCAP_SARS2 Nucleoprotein OS=Severe acute respiratory syndrome coronavirus 2 OX=2697049 GN=N PE=1 SV=1	45598	7261	1	50.01	24	34	2323.05	2323.06	775.359	0.0024	3	FGGPSDSTGSNQNGERSGARSKQ	10.0856		0
F004202.dat	F004202.dat	>sp|P0DTC9|NCAP_SARS2 Nucleoprotein OS=Severe acute respiratory syndrome coronavirus 2 OX=2697049 GN=N PE=1 SV=1	7980	1	3::>sp|P0DTC9|NCAP_SARS2 Nucleoprotein OS=Severe acute respiratory syndrome coronavirus 2 OX=2697049 GN=N PE=1 SV=1	45598	7261	1	47.59	29	33	1919.83	1919.83	640.952	0.0027	3	GGPSDSTGSNQNGERSGARS	7.04665		0
F004202.dat	F004202.dat	>sp|P0DTC9|NCAP_SARS2 Nucleoprotein OS=Severe acute respiratory syndrome coronavirus 2 OX=2697049 GN=N PE=1 SV=1	3715	1	3::>sp|P0DTC9|NCAP_SARS2 Nucleoprotein OS=Severe acute respiratory syndrome coronavirus 2 OX=2697049 GN=N PE=1 SV=1	45598	7261	1	47.39	24	29	1157.64	1157.64	579.829	-0.0019	2	LPQGTTLPKGF	10.0939		0
F004202.dat	F004202.dat	>sp|P0DTC9|NCAP_SARS2 Nucleoprotein OS=Severe acute respiratory syndrome coronavirus 2 OX=2697049 GN=N PE=1 SV=1	9715	1	3::>sp|P0DTC9|NCAP_SARS2 Nucleoprotein OS=Severe acute respiratory syndrome coronavirus 2 OX=2697049 GN=N PE=1 SV=1	45598	7261	1	30.44	15	34	2289.15	2289.15	573.295	0.003	4	VATEGALNTPKDHIGTRNPANN	7.81537		0
F004202.dat	F004202.dat	>sp|P0DTC9|NCAP_SARS2 Nucleoprotein OS=Severe acute respiratory syndrome coronavirus 2 OX=2697049 GN=N PE=1 SV=1	9488	1	3::>sp|P0DTC9|NCAP_SARS2 Nucleoprotein OS=Severe acute respiratory syndrome coronavirus 2 OX=2697049 GN=N PE=1 SV=1	45598	7261	1	52.96	21	30	2242.22	2242.22	1122.12	-0.0001	2	TGAIKLDDKDPNFKDQVILL	4.34285		0
F004202.dat	F004202.dat	>sp|P0DTC9|NCAP_SARS2 Nucleoprotein OS=Severe acute respiratory syndrome coronavirus 2 OX=2697049 GN=N PE=1 SV=1	1721	1	3::>sp|P0DTC9|NCAP_SARS2 Nucleoprotein OS=Severe acute respiratory syndrome coronavirus 2 OX=2697049 GN=N PE=1 SV=1	45598	7261	1	36.99		31	897.42	897.422	449.718	0.0017	2	FGMSRIGM	11.0448		0
F004202.dat	F004202.dat	>sp|P0DTC9|NCAP_SARS2 Nucleoprotein OS=Severe acute respiratory syndrome coronavirus 2 OX=2697049 GN=N PE=1 SV=1	8824	1	3::>sp|P0DTC9|NCAP_SARS2 Nucleoprotein OS=Severe acute respiratory syndrome coronavirus 2 OX=2697049 GN=N PE=1 SV=1	45598	7261	1	46.63	15	33	2118.07	2118.07	707.029	-0.0003	3	SGKGQQQQGQTVTKKSAAEAS	10.3184		0
F004202.dat	F004202.dat	>sp|P0DTC9|NCAP_SARS2 Nucleoprotein OS=Severe acute respiratory syndrome coronavirus 2 OX=2697049 GN=N PE=1 SV=1	2215	1	3::>sp|P0DTC9|NCAP_SARS2 Nucleoprotein OS=Severe acute respiratory syndrome coronavirus 2 OX=2697049 GN=N PE=1 SV=1	45598	7261	1	37.52	26	29	964.465	964.466	483.24	0.0009	2	SKQLQQSM*	10.0939	Oxidation (M)	0
F004202.dat	F004202.dat	>sp|P0DTC9|NCAP_SARS2 Nucleoprotein OS=Severe acute respiratory syndrome coronavirus 2 OX=2697049 GN=N PE=1 SV=1	4520	1	3::>sp|P0DTC9|NCAP_SARS2 Nucleoprotein OS=Severe acute respiratory syndrome coronavirus 2 OX=2697049 GN=N PE=1 SV=1	45598	7261	1	45.64	25	29	1286.69	1286.69	429.903	0.0012	3	KTFPPTEPKKD	9.76072		0
F004202.dat	F004202.dat	>sp|P0DTC9|NCAP_SARS2 Nucleoprotein OS=Severe acute respiratory syndrome coronavirus 2 OX=2697049 GN=N PE=1 SV=1	6823	1	3::>sp|P0DTC9|NCAP_SARS2 Nucleoprotein OS=Severe acute respiratory syndrome coronavirus 2 OX=2697049 GN=N PE=1 SV=1	45598	7261	1	59.2	24	31	1676.7	1676.7	559.908	0.0027	3	GGPSDSTGSNQNGERSGA	4.07171		0
F004202.dat	F004202.dat	>sp|P0DTC9|NCAP_SARS2 Nucleoprotein OS=Severe acute respiratory syndrome coronavirus 2 OX=2697049 GN=N PE=1 SV=1	7954	1	3::>sp|P0DTC9|NCAP_SARS2 Nucleoprotein OS=Severe acute respiratory syndrome coronavirus 2 OX=2697049 GN=N PE=1 SV=1	45598	7261	1	43.01	23	33	1914.84	1914.84	958.427	0.0022	2	SSRNS*TPGSSRGTSPARM	12.7024	Phospho (ST)	0
F004202.dat	F004202.dat	>sp|P0DTC9|NCAP_SARS2 Nucleoprotein OS=Severe acute respiratory syndrome coronavirus 2 OX=2697049 GN=N PE=1 SV=1	9844	1	3::>sp|P0DTC9|NCAP_SARS2 Nucleoprotein OS=Severe acute respiratory syndrome coronavirus 2 OX=2697049 GN=N PE=1 SV=1	45598	7261	1	43.79	19	34	2323.05	2323.06	581.771	0.0034	4	FGGPSDSTGSNQNGERSGARSKQ	10.0856		0
F004202.dat	F004202.dat	>sp|P0DTC9|NCAP_SARS2 Nucleoprotein OS=Severe acute respiratory syndrome coronavirus 2 OX=2697049 GN=N PE=1 SV=1	12120	1	3::>sp|P0DTC9|NCAP_SARS2 Nucleoprotein OS=Severe acute respiratory syndrome coronavirus 2 OX=2697049 GN=N PE=1 SV=1	45598	7261	1	38.39	15	37	3297.6	3297.61	1100.21	0.0048	3	TQHGKEDLKFPRGQGVPINTNSSPDDQIGY	5.32896		0
F004202.dat	F004202.dat	>sp|P0DTC9|NCAP_SARS2 Nucleoprotein OS=Severe acute respiratory syndrome coronavirus 2 OX=2697049 GN=N PE=1 SV=1	8269	1	3::>sp|P0DTC9|NCAP_SARS2 Nucleoprotein OS=Severe acute respiratory syndrome coronavirus 2 OX=2697049 GN=N PE=1 SV=1	45598	7261	1	39.29	17	32	1994.8	1994.8	998.409	0.0015	2	SSRNS*T*PGSSRGTSPARM	12.7024	2 Phospho (ST)	0
F004202.dat	F004202.dat	>sp|P0DTC9|NCAP_SARS2 Nucleoprotein OS=Severe acute respiratory syndrome coronavirus 2 OX=2697049 GN=N PE=1 SV=1	11860	1	3::>sp|P0DTC9|NCAP_SARS2 Nucleoprotein OS=Severe acute respiratory syndrome coronavirus 2 OX=2697049 GN=N PE=1 SV=1	45598	7261	1	57.87	18	33	3083.63	3083.62	1028.88	-0.0051	3	TGAIKLDDKDPNFKDQVILLNKHIDAY	5.31235		0
F004202.dat	F004202.dat	>sp|P0DTC9|NCAP_SARS2 Nucleoprotein OS=Severe acute respiratory syndrome coronavirus 2 OX=2697049 GN=N PE=1 SV=1	4313	1	3::>sp|P0DTC9|NCAP_SARS2 Nucleoprotein OS=Severe acute respiratory syndrome coronavirus 2 OX=2697049 GN=N PE=1 SV=1	45598	7261	1	42.69	27	30	1248.61	1248.62	625.315	0.0024	2	DRLNQLESKM*	7.01344	Oxidation (M)	0
F004202.dat	F004202.dat	>sp|P0DTC9|NCAP_SARS2 Nucleoprotein OS=Severe acute respiratory syndrome coronavirus 2 OX=2697049 GN=N PE=1 SV=1	6876	1	3::>sp|P0DTC9|NCAP_SARS2 Nucleoprotein OS=Severe acute respiratory syndrome coronavirus 2 OX=2697049 GN=N PE=1 SV=1	45598	7261	1	79.67	17	32	1687.84	1687.84	844.928	0.0004	2	LPAADLDDFSKQLQQ	3.59466		0
F004202.dat	F004202.dat	>sp|P0DTC9|NCAP_SARS2 Nucleoprotein OS=Severe acute respiratory syndrome coronavirus 2 OX=2697049 GN=N PE=1 SV=1	8749	1	3::>sp|P0DTC9|NCAP_SARS2 Nucleoprotein OS=Severe acute respiratory syndrome coronavirus 2 OX=2697049 GN=N PE=1 SV=1	45598	7261	1	38.73	23	31	2106.1	2106.1	703.041	0.0044	3	HGKEDLKFPRGQGVPINTN	9.88481		0
F004202.dat	F004202.dat	>sp|P0DTC9|NCAP_SARS2 Nucleoprotein OS=Severe acute respiratory syndrome coronavirus 2 OX=2697049 GN=N PE=1 SV=1	5815	1	3::>sp|P0DTC9|NCAP_SARS2 Nucleoprotein OS=Severe acute respiratory syndrome coronavirus 2 OX=2697049 GN=N PE=1 SV=1	45598	7261	1	47.02	25	27	1500.83	1500.83	751.423	0.0016	2	RRIRGGDGKMKDL	11.3748		0
F004202.dat	F004202.dat	>sp|P0DTC9|NCAP_SARS2 Nucleoprotein OS=Severe acute respiratory syndrome coronavirus 2 OX=2697049 GN=N PE=1 SV=1	5174	1	3::>sp|P0DTC9|NCAP_SARS2 Nucleoprotein OS=Severe acute respiratory syndrome coronavirus 2 OX=2697049 GN=N PE=1 SV=1	45598	7261	1	48.32	26	31	1393.65	1393.65	697.831	-0.0001	2	GDQELIRQGTDY	3.70335		0
F004202.dat	F004202.dat	>sp|P0DTC9|NCAP_SARS2 Nucleoprotein OS=Severe acute respiratory syndrome coronavirus 2 OX=2697049 GN=N PE=1 SV=1	2306	1	3::>sp|P0DTC9|NCAP_SARS2 Nucleoprotein OS=Severe acute respiratory syndrome coronavirus 2 OX=2697049 GN=N PE=1 SV=1	45598	7261	1	31.23	28	29	972.503	972.505	487.26	0.0022	2	LNKHIDAY	7.73671		0
F004202.dat	F004202.dat	>sp|P0DTC9|NCAP_SARS2 Nucleoprotein OS=Severe acute respiratory syndrome coronavirus 2 OX=2697049 GN=N PE=1 SV=1	2334	1	3::>sp|P0DTC9|NCAP_SARS2 Nucleoprotein OS=Severe acute respiratory syndrome coronavirus 2 OX=2697049 GN=N PE=1 SV=1	45598	7261	1	24.62	21	29	973.546	973.547	487.781	0.0015	2	RNAPRITF	12.4013		0
F004202.dat	F004202.dat	>sp|P0DTC9|NCAP_SARS2 Nucleoprotein OS=Severe acute respiratory syndrome coronavirus 2 OX=2697049 GN=N PE=1 SV=1	9482	1	3::>sp|P0DTC9|NCAP_SARS2 Nucleoprotein OS=Severe acute respiratory syndrome coronavirus 2 OX=2697049 GN=N PE=1 SV=1	45598	7261	1	44.2	21	29	2242.22	2242.22	561.562	-0.0027	4	TGAIKLDDKDPNFKDQVILL	4.34285		0
F004202.dat	F004202.dat	>sp|P0DTC9|NCAP_SARS2 Nucleoprotein OS=Severe acute respiratory syndrome coronavirus 2 OX=2697049 GN=N PE=1 SV=1	3397	1	3::>sp|P0DTC9|NCAP_SARS2 Nucleoprotein OS=Severe acute respiratory syndrome coronavirus 2 OX=2697049 GN=N PE=1 SV=1	45598	7261	1	30.9		28	1112.62	1112.62	557.316	-0.0012	2	LLDRLNQLE	4.07171		0
F004202.dat	F004202.dat	>sp|P0DTC9|NCAP_SARS2 Nucleoprotein OS=Severe acute respiratory syndrome coronavirus 2 OX=2697049 GN=N PE=1 SV=1	8489	1	3::>sp|P0DTC9|NCAP_SARS2 Nucleoprotein OS=Severe acute respiratory syndrome coronavirus 2 OX=2697049 GN=N PE=1 SV=1	45598	7261	1	36.31	25	34	2034.95	2034.95	679.325	0.0021	3	FGRRGPEQTQGNFGDQEL	4.44007		0
F004202.dat	F004202.dat	>sp|P0DTC9|NCAP_SARS2 Nucleoprotein OS=Severe acute respiratory syndrome coronavirus 2 OX=2697049 GN=N PE=1 SV=1	2289	1	3::>sp|P0DTC9|NCAP_SARS2 Nucleoprotein OS=Severe acute respiratory syndrome coronavirus 2 OX=2697049 GN=N PE=1 SV=1	45598	7261	1	38.06	30	30	972.503	972.502	487.258	-0.0012	2	GANKDGIIW	6.74864		0
F004202.dat	F004202.dat	>sp|P0DTC9|NCAP_SARS2 Nucleoprotein OS=Severe acute respiratory syndrome coronavirus 2 OX=2697049 GN=N PE=1 SV=1	8217	1	3::>sp|P0DTC9|NCAP_SARS2 Nucleoprotein OS=Severe acute respiratory syndrome coronavirus 2 OX=2697049 GN=N PE=1 SV=1	45598	7261	1	23.33	14	26	1985.13	1985.13	497.291	0.002	4	KTFPPTEPKKDKKKKAD	10.4168		0
F004202.dat	F004202.dat	>sp|P0DTC9|NCAP_SARS2 Nucleoprotein OS=Severe acute respiratory syndrome coronavirus 2 OX=2697049 GN=N PE=1 SV=1	3380	1	3::>sp|P0DTC9|NCAP_SARS2 Nucleoprotein OS=Severe acute respiratory syndrome coronavirus 2 OX=2697049 GN=N PE=1 SV=1	45598	7261	1	31.17	20	28	1110.57	1110.57	556.291	0.0007	2	ALTQHGKEDL	5.21513		0
F004202.dat	F004202.dat	>sp|P0DTC9|NCAP_SARS2 Nucleoprotein OS=Severe acute respiratory syndrome coronavirus 2 OX=2697049 GN=N PE=1 SV=1	5778	1	3::>sp|P0DTC9|NCAP_SARS2 Nucleoprotein OS=Severe acute respiratory syndrome coronavirus 2 OX=2697049 GN=N PE=1 SV=1	45598	7261	1	28.25	24	30	1495.76	1495.76	499.595	-0.0008	3	RRPQGLPNNTASW	12.4013		0
F004202.dat	F004202.dat	>sp|P0DTC9|NCAP_SARS2 Nucleoprotein OS=Severe acute respiratory syndrome coronavirus 2 OX=2697049 GN=N PE=1 SV=1	9268	1	3::>sp|P0DTC9|NCAP_SARS2 Nucleoprotein OS=Severe acute respiratory syndrome coronavirus 2 OX=2697049 GN=N PE=1 SV=1	45598	7261	1	46.55	21	34	2195	2194.99	732.672	-0.0008	3	FGGPSDSTGSNQNGERSGARSK	10.0856		0
F004202.dat	F004202.dat	>sp|P0DTC9|NCAP_SARS2 Nucleoprotein OS=Severe acute respiratory syndrome coronavirus 2 OX=2697049 GN=N PE=1 SV=1	8075	1	3::>sp|P0DTC9|NCAP_SARS2 Nucleoprotein OS=Severe acute respiratory syndrome coronavirus 2 OX=2697049 GN=N PE=1 SV=1	45598	7261	1	28.62	22	33	1944.92	1944.92	973.466	-0.0045	2	MSDNGPQNQRNAPRITF	10.8875		0
F004202.dat	F004202.dat	>sp|P0DTC9|NCAP_SARS2 Nucleoprotein OS=Severe acute respiratory syndrome coronavirus 2 OX=2697049 GN=N PE=1 SV=1	10788	1	3::>sp|P0DTC9|NCAP_SARS2 Nucleoprotein OS=Severe acute respiratory syndrome coronavirus 2 OX=2697049 GN=N PE=1 SV=1	45598	7261	1	41.26	21	32	2620.37	2620.38	874.467	0.0064	3	TALTQHGKEDLKFPRGQGVPINTN	9.88481		0
F004202.dat	F004202.dat	>sp|P0DTC9|NCAP_SARS2 Nucleoprotein OS=Severe acute respiratory syndrome coronavirus 2 OX=2697049 GN=N PE=1 SV=1	4901	1	3::>sp|P0DTC9|NCAP_SARS2 Nucleoprotein OS=Severe acute respiratory syndrome coronavirus 2 OX=2697049 GN=N PE=1 SV=1	45598	7261	1	48.44	27	30	1345.7	1345.71	673.86	0.0032	2	LDRLNQLESKM	7.01344		0
F004202.dat	F004202.dat	>sp|P0DTC9|NCAP_SARS2 Nucleoprotein OS=Severe acute respiratory syndrome coronavirus 2 OX=2697049 GN=N PE=1 SV=1	9907	1	3::>sp|P0DTC9|NCAP_SARS2 Nucleoprotein OS=Severe acute respiratory syndrome coronavirus 2 OX=2697049 GN=N PE=1 SV=1	45598	7261	1	33.98	15	32	2335.2	2335.21	779.41	0.0052	3	TQHGKEDLKFPRGQGVPINTN	9.88481		0
F004202.dat	F004202.dat	>sp|P0DTC9|NCAP_SARS2 Nucleoprotein OS=Severe acute respiratory syndrome coronavirus 2 OX=2697049 GN=N PE=1 SV=1	2858	1	3::>sp|P0DTC9|NCAP_SARS2 Nucleoprotein OS=Severe acute respiratory syndrome coronavirus 2 OX=2697049 GN=N PE=1 SV=1	45598	7261	1	41.86		28	1043.57	1043.57	522.79	0.0014	2	KTFPPTEPK	9.88481		0
F004202.dat	F004202.dat	>sp|P0DTC9|NCAP_SARS2 Nucleoprotein OS=Severe acute respiratory syndrome coronavirus 2 OX=2697049 GN=N PE=1 SV=1	7682	1	3::>sp|P0DTC9|NCAP_SARS2 Nucleoprotein OS=Severe acute respiratory syndrome coronavirus 2 OX=2697049 GN=N PE=1 SV=1	45598	7261	1	24.52	14	24	1857.08	1857.08	620.034	-0.0008	3	TVTKKSAAEASKKPRQK	11.0986		0
F004202.dat	F004202.dat	>sp|P0DTC9|NCAP_SARS2 Nucleoprotein OS=Severe acute respiratory syndrome coronavirus 2 OX=2697049 GN=N PE=1 SV=1	9921	1	3::>sp|P0DTC9|NCAP_SARS2 Nucleoprotein OS=Severe acute respiratory syndrome coronavirus 2 OX=2697049 GN=N PE=1 SV=1	45598	7261	1	54.26	23	35	2339.07	2339.07	780.698	0.0047	3	DRLNQLESKMS*GKGQQQQGQ	9.88481	Phospho (ST)	0
F004202.dat	F004202.dat	>sp|P0DTC9|NCAP_SARS2 Nucleoprotein OS=Severe acute respiratory syndrome coronavirus 2 OX=2697049 GN=N PE=1 SV=1	4667	1	3::>sp|P0DTC9|NCAP_SARS2 Nucleoprotein OS=Severe acute respiratory syndrome coronavirus 2 OX=2697049 GN=N PE=1 SV=1	45598	7261	1	65.89	18	29	1305.68	1305.68	653.847	0.0008	2	TPKDHIGTRNPA	10.0919		0
F004202.dat	F004202.dat	>sp|P0DTC9|NCAP_SARS2 Nucleoprotein OS=Severe acute respiratory syndrome coronavirus 2 OX=2697049 GN=N PE=1 SV=1	11907	1	3::>sp|P0DTC9|NCAP_SARS2 Nucleoprotein OS=Severe acute respiratory syndrome coronavirus 2 OX=2697049 GN=N PE=1 SV=1	45598	7261	1	56.93	19	34	3116.63	3116.62	780.163	-0.0061	4	RQKKQQTVTLLPAADLDDFSKQLQQSM	9.75559		0
F004202.dat	F004202.dat	>sp|P0DTC9|NCAP_SARS2 Nucleoprotein OS=Severe acute respiratory syndrome coronavirus 2 OX=2697049 GN=N PE=1 SV=1	158	1	3::>sp|P0DTC9|NCAP_SARS2 Nucleoprotein OS=Severe acute respiratory syndrome coronavirus 2 OX=2697049 GN=N PE=1 SV=1	45598	7261	1	22.42	29	30	601.38	601.381	301.698	0.0013	2	TGAIKL	10.0939		0
F004202.dat	F004202.dat	>sp|P0DTC9|NCAP_SARS2 Nucleoprotein OS=Severe acute respiratory syndrome coronavirus 2 OX=2697049 GN=N PE=1 SV=1	3300	1	3::>sp|P0DTC9|NCAP_SARS2 Nucleoprotein OS=Severe acute respiratory syndrome coronavirus 2 OX=2697049 GN=N PE=1 SV=1	45598	7261	1	51.12		30	1099.55	1099.55	550.784	0.0024	2	KADETQALPQ	4.07171		0
F004202.dat	F004202.dat	>sp|P0DTC9|NCAP_SARS2 Nucleoprotein OS=Severe acute respiratory syndrome coronavirus 2 OX=2697049 GN=N PE=1 SV=1	3661	1	3::>sp|P0DTC9|NCAP_SARS2 Nucleoprotein OS=Severe acute respiratory syndrome coronavirus 2 OX=2697049 GN=N PE=1 SV=1	45598	7261	1	27.09	24	28	1153.6	1153.6	577.808	-0.0012	2	KHWPQIAQF	10.0939		0
F004202.dat	F004202.dat	>sp|P0DTC9|NCAP_SARS2 Nucleoprotein OS=Severe acute respiratory syndrome coronavirus 2 OX=2697049 GN=N PE=1 SV=1	2602	1	3::>sp|P0DTC9|NCAP_SARS2 Nucleoprotein OS=Severe acute respiratory syndrome coronavirus 2 OX=2697049 GN=N PE=1 SV=1	45598	7261	1	36.78		29	1006.53	1006.54	504.275	0.0012	2	KHWPQIAQ	10.0939		0
F004202.dat	F004202.dat	>sp|P0DTC9|NCAP_SARS2 Nucleoprotein OS=Severe acute respiratory syndrome coronavirus 2 OX=2697049 GN=N PE=1 SV=1	7451	1	3::>sp|P0DTC9|NCAP_SARS2 Nucleoprotein OS=Severe acute respiratory syndrome coronavirus 2 OX=2697049 GN=N PE=1 SV=1	45598	7261	1	29.74	18	32	1812.91	1812.91	605.311	0.0003	3	KFPRGQGVPINTNSSPD	10.0919		0
F004202.dat	F004202.dat	>sp|P0DTC9|NCAP_SARS2 Nucleoprotein OS=Severe acute respiratory syndrome coronavirus 2 OX=2697049 GN=N PE=1 SV=1	1482	1	3::>sp|P0DTC9|NCAP_SARS2 Nucleoprotein OS=Severe acute respiratory syndrome coronavirus 2 OX=2697049 GN=N PE=1 SV=1	45598	7261	1	29.2	26	28	864.401	864.402	433.208	0.0009	2	NQLESKM*	6.94309	Oxidation (M)	0
F004202.dat	F004202.dat	>sp|P0DTC9|NCAP_SARS2 Nucleoprotein OS=Severe acute respiratory syndrome coronavirus 2 OX=2697049 GN=N PE=1 SV=1	4889	1	3::>sp|P0DTC9|NCAP_SARS2 Nucleoprotein OS=Severe acute respiratory syndrome coronavirus 2 OX=2697049 GN=N PE=1 SV=1	45598	7261	1	27.27	28	31	1345.65	1345.65	449.558	0.0023	3	GRRGPEQTQGNF	10.8875		0
F004202.dat	F004202.dat	>sp|P0DTC9|NCAP_SARS2 Nucleoprotein OS=Severe acute respiratory syndrome coronavirus 2 OX=2697049 GN=N PE=1 SV=1	8802	1	3::>sp|P0DTC9|NCAP_SARS2 Nucleoprotein OS=Severe acute respiratory syndrome coronavirus 2 OX=2697049 GN=N PE=1 SV=1	45598	7261	1	24.98	17	31	2115.12	2115.12	1058.57	0.0022	2	NTPKDHIGTRNPANNAAIVL	10.0919		0
F004202.dat	F004202.dat	>sp|P0DTC9|NCAP_SARS2 Nucleoprotein OS=Severe acute respiratory syndrome coronavirus 2 OX=2697049 GN=N PE=1 SV=1	2854	1	3::>sp|P0DTC9|NCAP_SARS2 Nucleoprotein OS=Severe acute respiratory syndrome coronavirus 2 OX=2697049 GN=N PE=1 SV=1	45598	7261	1	42.01	30	31	1043.57	1043.56	522.789	-0.001	2	KTFPPTEPK	9.88481		0
F004202.dat	F004202.dat	>sp|P0DTC9|NCAP_SARS2 Nucleoprotein OS=Severe acute respiratory syndrome coronavirus 2 OX=2697049 GN=N PE=1 SV=1	6018	1	3::>sp|P0DTC9|NCAP_SARS2 Nucleoprotein OS=Severe acute respiratory syndrome coronavirus 2 OX=2697049 GN=N PE=1 SV=1	45598	7261	1	67.05	20	31	1533.76	1533.77	767.891	0.0025	2	TPKDHIGTRNPANN	10.0919		0
F004202.dat	F004202.dat	>sp|P0DTC9|NCAP_SARS2 Nucleoprotein OS=Severe acute respiratory syndrome coronavirus 2 OX=2697049 GN=N PE=1 SV=1	1872	1	3::>sp|P0DTC9|NCAP_SARS2 Nucleoprotein OS=Severe acute respiratory syndrome coronavirus 2 OX=2697049 GN=N PE=1 SV=1	45598	7261	1	42.9		31	919.443	919.445	460.73	0.0019	2	GGDGKMKDL	6.86956		0
F004202.dat	F004202.dat	>sp|P0DTC9|NCAP_SARS2 Nucleoprotein OS=Severe acute respiratory syndrome coronavirus 2 OX=2697049 GN=N PE=1 SV=1	10462	1	3::>sp|P0DTC9|NCAP_SARS2 Nucleoprotein OS=Severe acute respiratory syndrome coronavirus 2 OX=2697049 GN=N PE=1 SV=1	45598	7261	1	25.34	19	34	2502.25	2502.25	835.091	0.0016	3	LKFPRGQGVPINTNSSPDDQIGY	6.81899		0
F004202.dat	F004202.dat	>sp|P0DTC9|NCAP_SARS2 Nucleoprotein OS=Severe acute respiratory syndrome coronavirus 2 OX=2697049 GN=N PE=1 SV=1	5881	1	3::>sp|P0DTC9|NCAP_SARS2 Nucleoprotein OS=Severe acute respiratory syndrome coronavirus 2 OX=2697049 GN=N PE=1 SV=1	45598	7261	1	31.3		22	1509.9	1509.9	504.308	0.0017	3	RQKKQQTVTLLPA	11.6377		0
F004202.dat	F004202.dat	>sp|P0DTC9|NCAP_SARS2 Nucleoprotein OS=Severe acute respiratory syndrome coronavirus 2 OX=2697049 GN=N PE=1 SV=1	3134	1	3::>sp|P0DTC9|NCAP_SARS2 Nucleoprotein OS=Severe acute respiratory syndrome coronavirus 2 OX=2697049 GN=N PE=1 SV=1	45598	7261	1	25	18	30	1081.48	1081.48	541.747	0.0011	2	YAEGSRGGSQA	6.88617		0
F004202.dat	F004202.dat	>sp|P0DTC9|NCAP_SARS2 Nucleoprotein OS=Severe acute respiratory syndrome coronavirus 2 OX=2697049 GN=N PE=1 SV=1	7457	1	3::>sp|P0DTC9|NCAP_SARS2 Nucleoprotein OS=Severe acute respiratory syndrome coronavirus 2 OX=2697049 GN=N PE=1 SV=1	45598	7261	1	28.43	19	32	1813.88	1813.89	605.636	0.0035	3	SDNGPQNQRNAPRITF	10.8875		0
F004202.dat	F004202.dat	>sp|P0DTC9|NCAP_SARS2 Nucleoprotein OS=Severe acute respiratory syndrome coronavirus 2 OX=2697049 GN=N PE=1 SV=1	611	1	3::>sp|P0DTC9|NCAP_SARS2 Nucleoprotein OS=Severe acute respiratory syndrome coronavirus 2 OX=2697049 GN=N PE=1 SV=1	45598	7261	1	22.35		24	727.398	727.399	364.707	0.001	2	IGTRNPA	11.0448		0
F004202.dat	F004202.dat	>sp|P0DTC9|NCAP_SARS2 Nucleoprotein OS=Severe acute respiratory syndrome coronavirus 2 OX=2697049 GN=N PE=1 SV=1	3098	1	3::>sp|P0DTC9|NCAP_SARS2 Nucleoprotein OS=Severe acute respiratory syndrome coronavirus 2 OX=2697049 GN=N PE=1 SV=1	45598	7261	1	38.1	28	29	1075.54	1075.55	538.781	0.0024	2	RGGDGKMKDL	9.88481		0
F004202.dat	F004202.dat	>sp|P0DTC9|NCAP_SARS2 Nucleoprotein OS=Severe acute respiratory syndrome coronavirus 2 OX=2697049 GN=N PE=1 SV=1	8058	1	3::>sp|P0DTC9|NCAP_SARS2 Nucleoprotein OS=Severe acute respiratory syndrome coronavirus 2 OX=2697049 GN=N PE=1 SV=1	45598	7261	1	80.35	23	33	1940.89	1940.88	971.449	-0.0028	2	TQGNFGDQELIRQGTDY	3.70335		0
F004202.dat	F004202.dat	>sp|P0DTC9|NCAP_SARS2 Nucleoprotein OS=Severe acute respiratory syndrome coronavirus 2 OX=2697049 GN=N PE=1 SV=1	11198	1	3::>sp|P0DTC9|NCAP_SARS2 Nucleoprotein OS=Severe acute respiratory syndrome coronavirus 2 OX=2697049 GN=N PE=1 SV=1	45598	7261	1	28.31	18	29	2752.51	2752.52	1377.27	0.0066	2	KTFPPTEPKKDKKKKADETQALPQ	10.1745		0
F004202.dat	F004202.dat	>sp|P0DTC9|NCAP_SARS2 Nucleoprotein OS=Severe acute respiratory syndrome coronavirus 2 OX=2697049 GN=N PE=1 SV=1	6519	1	3::>sp|P0DTC9|NCAP_SARS2 Nucleoprotein OS=Severe acute respiratory syndrome coronavirus 2 OX=2697049 GN=N PE=1 SV=1	45598	7261	1	34.64		31	1627.7	1627.7	543.573	0.002	3	SSRNS*TPGSSRGTSPA	12.4013	Phospho (ST)	0
F004202.dat	F004202.dat	>sp|P0DTC9|NCAP_SARS2 Nucleoprotein OS=Severe acute respiratory syndrome coronavirus 2 OX=2697049 GN=N PE=1 SV=1	4067	1	3::>sp|P0DTC9|NCAP_SARS2 Nucleoprotein OS=Severe acute respiratory syndrome coronavirus 2 OX=2697049 GN=N PE=1 SV=1	45598	7261	1	32.59		30	1210.58	1210.58	606.298	0.002	2	M*KDLSPRWY	9.71724	Oxidation (M)	0
F004202.dat	F004202.dat	>sp|P0DTC9|NCAP_SARS2 Nucleoprotein OS=Severe acute respiratory syndrome coronavirus 2 OX=2697049 GN=N PE=1 SV=1	6822	1	3::>sp|P0DTC9|NCAP_SARS2 Nucleoprotein OS=Severe acute respiratory syndrome coronavirus 2 OX=2697049 GN=N PE=1 SV=1	45598	7261	1	84.12	26	31	1676.7	1676.7	839.357	0.0017	2	GGPSDSTGSNQNGERSGA	4.07171		0
F004202.dat	F004202.dat	>sp|P0DTC9|NCAP_SARS2 Nucleoprotein OS=Severe acute respiratory syndrome coronavirus 2 OX=2697049 GN=N PE=1 SV=1	2764	1	3::>sp|P0DTC9|NCAP_SARS2 Nucleoprotein OS=Severe acute respiratory syndrome coronavirus 2 OX=2697049 GN=N PE=1 SV=1	45598	7261	1	80.79	22	29	1031.48	1031.48	516.749	0.0013	2	RMAGNGGDAAL	6.78065		0
F004202.dat	F004202.dat	>sp|P0DTC9|NCAP_SARS2 Nucleoprotein OS=Severe acute respiratory syndrome coronavirus 2 OX=2697049 GN=N PE=1 SV=1	6779	1	3::>sp|P0DTC9|NCAP_SARS2 Nucleoprotein OS=Severe acute respiratory syndrome coronavirus 2 OX=2697049 GN=N PE=1 SV=1	45598	7261	1	38.35	15	24	1670.97	1670.97	418.751	0.0016	4	KTFPPTEPKKDKKK	10.5358		0
F004202.dat	F004202.dat	>sp|P0DTC9|NCAP_SARS2 Nucleoprotein OS=Severe acute respiratory syndrome coronavirus 2 OX=2697049 GN=N PE=1 SV=1	4085	1	3::>sp|P0DTC9|NCAP_SARS2 Nucleoprotein OS=Severe acute respiratory syndrome coronavirus 2 OX=2697049 GN=N PE=1 SV=1	45598	7261	1	58.03		30	1211.61	1211.62	606.816	0.0035	2	TALTQHGKEDL	5.21513		0
F004202.dat	F004202.dat	>sp|P0DTC9|NCAP_SARS2 Nucleoprotein OS=Severe acute respiratory syndrome coronavirus 2 OX=2697049 GN=N PE=1 SV=1	9480	1	3::>sp|P0DTC9|NCAP_SARS2 Nucleoprotein OS=Severe acute respiratory syndrome coronavirus 2 OX=2697049 GN=N PE=1 SV=1	45598	7261	1	58.43	16	30	2242.22	2242.22	748.413	-0.0046	3	TGAIKLDDKDPNFKDQVILL	4.34285		0
F004202.dat	F004202.dat	>sp|P0DTC9|NCAP_SARS2 Nucleoprotein OS=Severe acute respiratory syndrome coronavirus 2 OX=2697049 GN=N PE=1 SV=1	2294	1	3::>sp|P0DTC9|NCAP_SARS2 Nucleoprotein OS=Severe acute respiratory syndrome coronavirus 2 OX=2697049 GN=N PE=1 SV=1	45598	7261	1	38.85	27	27	972.503	972.503	487.259	-0.0004	2	GANKDGIIW	6.74864		0
F004202.dat	F004202.dat	>sp|P0DTC9|NCAP_SARS2 Nucleoprotein OS=Severe acute respiratory syndrome coronavirus 2 OX=2697049 GN=N PE=1 SV=1	11197	1	3::>sp|P0DTC9|NCAP_SARS2 Nucleoprotein OS=Severe acute respiratory syndrome coronavirus 2 OX=2697049 GN=N PE=1 SV=1	45598	7261	1	24.11	16	29	2752.51	2752.52	1377.27	0.0064	2	KTFPPTEPKKDKKKKADETQALPQ	10.1745		0
F004202.dat	F004202.dat	>sp|P0DTC9|NCAP_SARS2 Nucleoprotein OS=Severe acute respiratory syndrome coronavirus 2 OX=2697049 GN=N PE=1 SV=1	2409	1	3::>sp|P0DTC9|NCAP_SARS2 Nucleoprotein OS=Severe acute respiratory syndrome coronavirus 2 OX=2697049 GN=N PE=1 SV=1	45598	7261	1	24.82	28	29	982.512	982.511	492.263	-0.0015	2	GTTLPKGFY	9.71724		0
F004202.dat	F004202.dat	>sp|P0DTC9|NCAP_SARS2 Nucleoprotein OS=Severe acute respiratory syndrome coronavirus 2 OX=2697049 GN=N PE=1 SV=1	829	1	3::>sp|P0DTC9|NCAP_SARS2 Nucleoprotein OS=Severe acute respiratory syndrome coronavirus 2 OX=2697049 GN=N PE=1 SV=1	45598	7261	1	32.43		30	766.347	766.348	384.181	0.0013	2	GMSRIGM*	11.0448	Oxidation (M)	0
F004202.dat	F004202.dat	>sp|P0DTC9|NCAP_SARS2 Nucleoprotein OS=Severe acute respiratory syndrome coronavirus 2 OX=2697049 GN=N PE=1 SV=1	3322	1	3::>sp|P0DTC9|NCAP_SARS2 Nucleoprotein OS=Severe acute respiratory syndrome coronavirus 2 OX=2697049 GN=N PE=1 SV=1	45598	7261	1	32.76		29	1101.58	1101.58	551.797	0.0022	2	DRLNQLESK	7.01344		0
F004202.dat	F004202.dat	>sp|P0DTC9|NCAP_SARS2 Nucleoprotein OS=Severe acute respiratory syndrome coronavirus 2 OX=2697049 GN=N PE=1 SV=1	6389	1	3::>sp|P0DTC9|NCAP_SARS2 Nucleoprotein OS=Severe acute respiratory syndrome coronavirus 2 OX=2697049 GN=N PE=1 SV=1	45598	7261	1	54.75	27	32	1607.74	1607.74	804.878	-0.0018	2	GMSRIGMEVTPSGTW	6.97313		0
F004202.dat	F004202.dat	>sp|P0DTC9|NCAP_SARS2 Nucleoprotein OS=Severe acute respiratory syndrome coronavirus 2 OX=2697049 GN=N PE=1 SV=1	11783	1	3::>sp|P0DTC9|NCAP_SARS2 Nucleoprotein OS=Severe acute respiratory syndrome coronavirus 2 OX=2697049 GN=N PE=1 SV=1	45598	7261	1	24.88	14	29	3036.67	3036.68	760.176	0.0038	4	KTFPPTEPKKDKKKKADETQALPQRQ	10.4105		0
F004202.dat	F004202.dat	>sp|P0DTC9|NCAP_SARS2 Nucleoprotein OS=Severe acute respiratory syndrome coronavirus 2 OX=2697049 GN=N PE=1 SV=1	1633	1	3::>sp|P0DTC9|NCAP_SARS2 Nucleoprotein OS=Severe acute respiratory syndrome coronavirus 2 OX=2697049 GN=N PE=1 SV=1	45598	7261	1	32.87		29	886.451	886.452	444.233	0.0009	2	DRLNQLE	4.07171		0
F004202.dat	F004202.dat	>sp|P0DTC9|NCAP_SARS2 Nucleoprotein OS=Severe acute respiratory syndrome coronavirus 2 OX=2697049 GN=N PE=1 SV=1	5730	1	3::>sp|P0DTC9|NCAP_SARS2 Nucleoprotein OS=Severe acute respiratory syndrome coronavirus 2 OX=2697049 GN=N PE=1 SV=1	45598	7261	1	45.81	22	31	1486.73	1486.73	744.371	-0.0038	2	RPQGLPNNTASWF	11.0448		0
F004202.dat	F004202.dat	>sp|P0DTC9|NCAP_SARS2 Nucleoprotein OS=Severe acute respiratory syndrome coronavirus 2 OX=2697049 GN=N PE=1 SV=1	7908	1	3::>sp|P0DTC9|NCAP_SARS2 Nucleoprotein OS=Severe acute respiratory syndrome coronavirus 2 OX=2697049 GN=N PE=1 SV=1	45598	7261	1	36.57	15	30	1902.01	1902.01	952.011	-0.0019	2	KKQQTVTLLPAADLDDF	4.16893		0
F004202.dat	F004202.dat	>sp|P0DTC9|NCAP_SARS2 Nucleoprotein OS=Severe acute respiratory syndrome coronavirus 2 OX=2697049 GN=N PE=1 SV=1	6775	1	3::>sp|P0DTC9|NCAP_SARS2 Nucleoprotein OS=Severe acute respiratory syndrome coronavirus 2 OX=2697049 GN=N PE=1 SV=1	45598	7261	1	21.68	14	25	1670.97	1670.97	557.998	-0.0003	3	KTFPPTEPKKDKKK	10.5358		0
F004202.dat	F004202.dat	>sp|P0DTC9|NCAP_SARS2 Nucleoprotein OS=Severe acute respiratory syndrome coronavirus 2 OX=2697049 GN=N PE=1 SV=1	5304	1	3::>sp|P0DTC9|NCAP_SARS2 Nucleoprotein OS=Severe acute respiratory syndrome coronavirus 2 OX=2697049 GN=N PE=1 SV=1	45598	7261	1	23.73	19	28	1414.78	1414.78	472.602	0.0021	3	KTFPPTEPKKDK	10.1623		0
F004202.dat	F004202.dat	>sp|P0DTC9|NCAP_SARS2 Nucleoprotein OS=Severe acute respiratory syndrome coronavirus 2 OX=2697049 GN=N PE=1 SV=1	4089	1	3::>sp|P0DTC9|NCAP_SARS2 Nucleoprotein OS=Severe acute respiratory syndrome coronavirus 2 OX=2697049 GN=N PE=1 SV=1	45598	7261	1	33.73	16	24	1211.68	1211.68	606.847	0.0024	2	KFPRGQGVPIN	11.4887		0
F004202.dat	F004202.dat	>sp|P0DTC9|NCAP_SARS2 Nucleoprotein OS=Severe acute respiratory syndrome coronavirus 2 OX=2697049 GN=N PE=1 SV=1	6145	1	3::>sp|P0DTC9|NCAP_SARS2 Nucleoprotein OS=Severe acute respiratory syndrome coronavirus 2 OX=2697049 GN=N PE=1 SV=1	45598	7261	1	74.18		30	1560.81	1560.82	781.416	0.0025	2	TGAIKLDDKDPNFK	6.93282		0
F004202.dat	F004202.dat	>sp|P0DTC9|NCAP_SARS2 Nucleoprotein OS=Severe acute respiratory syndrome coronavirus 2 OX=2697049 GN=N PE=1 SV=1	8309	1	3::>sp|P0DTC9|NCAP_SARS2 Nucleoprotein OS=Severe acute respiratory syndrome coronavirus 2 OX=2697049 GN=N PE=1 SV=1	45598	7261	1	21.74	18	30	2001.08	2001.08	668.032	-0.0001	3	TPKDHIGTRNPANNAAIVL	10.0919		0
F004202.dat	F004202.dat	>sp|P0DTC9|NCAP_SARS2 Nucleoprotein OS=Severe acute respiratory syndrome coronavirus 2 OX=2697049 GN=N PE=1 SV=1	7261	1	3::>sp|P0DTC9|NCAP_SARS2 Nucleoprotein OS=Severe acute respiratory syndrome coronavirus 2 OX=2697049 GN=N PE=1 SV=1	45598	7261	1	26.56	28	33	1774.8	1774.8	592.607	0.0014	3	GRRGPEQTQGNFGDQE	4.44007		0
F004202.dat	F004202.dat	>sp|P0DTC9|NCAP_SARS2 Nucleoprotein OS=Severe acute respiratory syndrome coronavirus 2 OX=2697049 GN=N PE=1 SV=1	11462	1	3::>sp|P0DTC9|NCAP_SARS2 Nucleoprotein OS=Severe acute respiratory syndrome coronavirus 2 OX=2697049 GN=N PE=1 SV=1	45598	7261	1	50.47	16	36	2868.35	2868.35	718.096	-0.0012	4	FGRRGPEQTQGNFGDQELIRQGTDY	4.56024		0
F004202.dat	F004202.dat	>sp|P0DTC9|NCAP_SARS2 Nucleoprotein OS=Severe acute respiratory syndrome coronavirus 2 OX=2697049 GN=N PE=1 SV=1	5412	1	3::>sp|P0DTC9|NCAP_SARS2 Nucleoprotein OS=Severe acute respiratory syndrome coronavirus 2 OX=2697049 GN=N PE=1 SV=1	45598	7261	1	54.63	23	31	1431.72	1431.72	716.869	-0.0008	2	LLPAADLDDFSKQ	3.59466		0
F004202.dat	F004202.dat	>sp|P0DTC9|NCAP_SARS2 Nucleoprotein OS=Severe acute respiratory syndrome coronavirus 2 OX=2697049 GN=N PE=1 SV=1	5303	1	3::>sp|P0DTC9|NCAP_SARS2 Nucleoprotein OS=Severe acute respiratory syndrome coronavirus 2 OX=2697049 GN=N PE=1 SV=1	45598	7261	1	50.77	25	28	1414.78	1414.78	472.602	0.001	3	KTFPPTEPKKDK	10.1623		0
F004202.dat	F004202.dat	>sp|P0DTC9|NCAP_SARS2 Nucleoprotein OS=Severe acute respiratory syndrome coronavirus 2 OX=2697049 GN=N PE=1 SV=1	2217	1	3::>sp|P0DTC9|NCAP_SARS2 Nucleoprotein OS=Severe acute respiratory syndrome coronavirus 2 OX=2697049 GN=N PE=1 SV=1	45598	7261	1	37.51	30	31	964.498	964.499	483.257	0.001	2	LIRQGTDY	6.69369		0
F004202.dat	F004202.dat	>sp|P0DTC9|NCAP_SARS2 Nucleoprotein OS=Severe acute respiratory syndrome coronavirus 2 OX=2697049 GN=N PE=1 SV=1	3167	1	3::>sp|P0DTC9|NCAP_SARS2 Nucleoprotein OS=Severe acute respiratory syndrome coronavirus 2 OX=2697049 GN=N PE=1 SV=1	45598	7261	1	28.48	28	30	1086.57	1086.57	544.292	0.0022	2	LDRLNQLES	4.07171		0
F004202.dat	F004202.dat	>sp|P0DTC9|NCAP_SARS2 Nucleoprotein OS=Severe acute respiratory syndrome coronavirus 2 OX=2697049 GN=N PE=1 SV=1	10844	1	3::>sp|P0DTC9|NCAP_SARS2 Nucleoprotein OS=Severe acute respiratory syndrome coronavirus 2 OX=2697049 GN=N PE=1 SV=1	45598	7261	1	51.22	18	31	2642.44	2642.44	881.819	-0.0033	3	RQKKQQTVTLLPAADLDDFSKQL	9.75559		0
F004202.dat	F004202.dat	>sp|P0DTC9|NCAP_SARS2 Nucleoprotein OS=Severe acute respiratory syndrome coronavirus 2 OX=2697049 GN=N PE=1 SV=1	2600	1	3::>sp|P0DTC9|NCAP_SARS2 Nucleoprotein OS=Severe acute respiratory syndrome coronavirus 2 OX=2697049 GN=N PE=1 SV=1	45598	7261	1	36.49		29	1006.53	1006.54	504.275	0.0009	2	KHWPQIAQ	10.0939		0
F004202.dat	F004202.dat	>sp|P0DTC9|NCAP_SARS2 Nucleoprotein OS=Severe acute respiratory syndrome coronavirus 2 OX=2697049 GN=N PE=1 SV=1	8891	1	3::>sp|P0DTC9|NCAP_SARS2 Nucleoprotein OS=Severe acute respiratory syndrome coronavirus 2 OX=2697049 GN=N PE=1 SV=1	45598	7261	1	34.17	22	30	2129.14	2129.14	710.72	0.0003	3	TGAIKLDDKDPNFKDQVIL	4.34285		0
F004202.dat	F004202.dat	>sp|P0DTC9|NCAP_SARS2 Nucleoprotein OS=Severe acute respiratory syndrome coronavirus 2 OX=2697049 GN=N PE=1 SV=1	11792	1	3::>sp|P0DTC9|NCAP_SARS2 Nucleoprotein OS=Severe acute respiratory syndrome coronavirus 2 OX=2697049 GN=N PE=1 SV=1	45598	7261	1	56.63	16	29	3036.67	3036.68	1013.23	0.0062	3	KTFPPTEPKKDKKKKADETQALPQRQ	10.4105		0
F004202.dat	F004202.dat	>sp|P0DTC9|NCAP_SARS2 Nucleoprotein OS=Severe acute respiratory syndrome coronavirus 2 OX=2697049 GN=N PE=1 SV=1	6485	1	3::>sp|P0DTC9|NCAP_SARS2 Nucleoprotein OS=Severe acute respiratory syndrome coronavirus 2 OX=2697049 GN=N PE=1 SV=1	45598	7261	1	33.52	19	32	1623.74	1623.74	812.877	0.0005	2	GM*SRIGMEVTPSGTW	6.97313	Oxidation (M)	0
F004202.dat	F004202.dat	>sp|P0DTC9|NCAP_SARS2 Nucleoprotein OS=Severe acute respiratory syndrome coronavirus 2 OX=2697049 GN=N PE=1 SV=1	4504	1	3::>sp|P0DTC9|NCAP_SARS2 Nucleoprotein OS=Severe acute respiratory syndrome coronavirus 2 OX=2697049 GN=N PE=1 SV=1	45598	7261	1	30.68	14	29	1285.7	1285.7	643.858	-0.0012	2	QLPQGTTLPKGF	10.0939		0
F004202.dat	F004202.dat	>sp|P0DTC9|NCAP_SARS2 Nucleoprotein OS=Severe acute respiratory syndrome coronavirus 2 OX=2697049 GN=N PE=1 SV=1	6191	1	3::>sp|P0DTC9|NCAP_SARS2 Nucleoprotein OS=Severe acute respiratory syndrome coronavirus 2 OX=2697049 GN=N PE=1 SV=1	45598	7261	1	44.53	19	28	1571.87	1571.87	786.942	-0.0018	2	LLLDRLNQLESKM	7.01344		0
F004202.dat	F004202.dat	>sp|P0DTC9|NCAP_SARS2 Nucleoprotein OS=Severe acute respiratory syndrome coronavirus 2 OX=2697049 GN=N PE=1 SV=1	11908	1	3::>sp|P0DTC9|NCAP_SARS2 Nucleoprotein OS=Severe acute respiratory syndrome coronavirus 2 OX=2697049 GN=N PE=1 SV=1	45598	7261	1	25.34	15	34	3116.63	3116.62	780.163	-0.0061	4	RQKKQQTVTLLPAADLDDFSKQLQQSM	9.75559		0
F004202.dat	F004202.dat	>sp|P0DTC9|NCAP_SARS2 Nucleoprotein OS=Severe acute respiratory syndrome coronavirus 2 OX=2697049 GN=N PE=1 SV=1	4857	1	3::>sp|P0DTC9|NCAP_SARS2 Nucleoprotein OS=Severe acute respiratory syndrome coronavirus 2 OX=2697049 GN=N PE=1 SV=1	45598	7261	1	46.71		23	1341.81	1341.81	448.277	0.0014	3	RQKKQQTVTLL	11.6377		0
F004202.dat	F004202.dat	>sp|P0DTC9|NCAP_SARS2 Nucleoprotein OS=Severe acute respiratory syndrome coronavirus 2 OX=2697049 GN=N PE=1 SV=1	4524	1	3::>sp|P0DTC9|NCAP_SARS2 Nucleoprotein OS=Severe acute respiratory syndrome coronavirus 2 OX=2697049 GN=N PE=1 SV=1	45598	7261	1	44.81	21	29	1286.69	1286.69	644.352	0.0023	2	KTFPPTEPKKD	9.76072		0
F004202.dat	F004202.dat	>sp|P0DTC9|NCAP_SARS2 Nucleoprotein OS=Severe acute respiratory syndrome coronavirus 2 OX=2697049 GN=N PE=1 SV=1	9194	1	3::>sp|P0DTC9|NCAP_SARS2 Nucleoprotein OS=Severe acute respiratory syndrome coronavirus 2 OX=2697049 GN=N PE=1 SV=1	45598	7261	1	47.49	15	31	2186.17	2186.17	1094.09	-0.0024	2	RQKKQQTVTLLPAADLDDF	6.95652		0
F004202.dat	F004202.dat	>sp|P0DTC9|NCAP_SARS2 Nucleoprotein OS=Severe acute respiratory syndrome coronavirus 2 OX=2697049 GN=N PE=1 SV=1	7749	1	3::>sp|P0DTC9|NCAP_SARS2 Nucleoprotein OS=Severe acute respiratory syndrome coronavirus 2 OX=2697049 GN=N PE=1 SV=1	45598	7261	1	24.84	21	30	1870.99	1871	624.674	0.005	3	RIRGGDGKMKDLSPRW	11.3748		0
F004202.dat	F004202.dat	>sp|P0DTC9|NCAP_SARS2 Nucleoprotein OS=Severe acute respiratory syndrome coronavirus 2 OX=2697049 GN=N PE=1 SV=1	4523	1	3::>sp|P0DTC9|NCAP_SARS2 Nucleoprotein OS=Severe acute respiratory syndrome coronavirus 2 OX=2697049 GN=N PE=1 SV=1	45598	7261	1	48.12	24	29	1286.69	1286.69	429.904	0.002	3	KTFPPTEPKKD	9.76072		0
F004202.dat	F004202.dat	>sp|P0DTC9|NCAP_SARS2 Nucleoprotein OS=Severe acute respiratory syndrome coronavirus 2 OX=2697049 GN=N PE=1 SV=1	6581	1	3::>sp|P0DTC9|NCAP_SARS2 Nucleoprotein OS=Severe acute respiratory syndrome coronavirus 2 OX=2697049 GN=N PE=1 SV=1	45598	7261	1	23.09	17	30	1639.84	1639.85	820.931	0.0043	2	TQHGKEDLKFPRGQ	9.88481		0
F004202.dat	F004202.dat	>sp|P0DTC9|NCAP_SARS2 Nucleoprotein OS=Severe acute respiratory syndrome coronavirus 2 OX=2697049 GN=N PE=1 SV=1	5435	1	3::>sp|P0DTC9|NCAP_SARS2 Nucleoprotein OS=Severe acute respiratory syndrome coronavirus 2 OX=2697049 GN=N PE=1 SV=1	45598	7261	1	48.31	26	31	1435.68	1435.68	718.848	0.0042	2	SRIGM*EVTPSGTW	6.97313	Oxidation (M)	0
F004202.dat	F004202.dat	>sp|P0DTC9|NCAP_SARS2 Nucleoprotein OS=Severe acute respiratory syndrome coronavirus 2 OX=2697049 GN=N PE=1 SV=1	5388	1	3::>sp|P0DTC9|NCAP_SARS2 Nucleoprotein OS=Severe acute respiratory syndrome coronavirus 2 OX=2697049 GN=N PE=1 SV=1	45598	7261	1	25.23	16	27	1426.77	1426.77	476.598	0.0032	3	KFPRGQGVPINTN	11.4887		0
F004202.dat	F004202.dat	>sp|P0DTC9|NCAP_SARS2 Nucleoprotein OS=Severe acute respiratory syndrome coronavirus 2 OX=2697049 GN=N PE=1 SV=1	3027	1	3::>sp|P0DTC9|NCAP_SARS2 Nucleoprotein OS=Severe acute respiratory syndrome coronavirus 2 OX=2697049 GN=N PE=1 SV=1	45598	7261	1	29.6		29	1066.55	1066.55	534.284	0.0021	2	RPQGLPNNTA	11.0448		0
F004202.dat	F004202.dat	>sp|P0DTC9|NCAP_SARS2 Nucleoprotein OS=Severe acute respiratory syndrome coronavirus 2 OX=2697049 GN=N PE=1 SV=1	8378	1	3::>sp|P0DTC9|NCAP_SARS2 Nucleoprotein OS=Severe acute respiratory syndrome coronavirus 2 OX=2697049 GN=N PE=1 SV=1	45598	7261	1	50.28	21	31	2016.05	2016.06	673.027	0.0054	3	TGAIKLDDKDPNFKDQVI	4.34285		0
F004202.dat	F004202.dat	>sp|P0DTC9|NCAP_SARS2 Nucleoprotein OS=Severe acute respiratory syndrome coronavirus 2 OX=2697049 GN=N PE=1 SV=1	2860	1	3::>sp|P0DTC9|NCAP_SARS2 Nucleoprotein OS=Severe acute respiratory syndrome coronavirus 2 OX=2697049 GN=N PE=1 SV=1	45598	7261	1	45.21		28	1043.57	1043.57	522.791	0.0015	2	KTFPPTEPK	9.88481		0
F004202.dat	F004202.dat	>sp|P0DTC9|NCAP_SARS2 Nucleoprotein OS=Severe acute respiratory syndrome coronavirus 2 OX=2697049 GN=N PE=1 SV=1	5331	1	3::>sp|P0DTC9|NCAP_SARS2 Nucleoprotein OS=Severe acute respiratory syndrome coronavirus 2 OX=2697049 GN=N PE=1 SV=1	45598	7261	1	52.84	24	30	1419.72	1419.72	710.869	0.0016	2	TPKDHIGTRNPAN	10.0919		0
F004202.dat	F004202.dat	>sp|P0DTC9|NCAP_SARS2 Nucleoprotein OS=Severe acute respiratory syndrome coronavirus 2 OX=2697049 GN=N PE=1 SV=1	1816	1	3::>sp|P0DTC9|NCAP_SARS2 Nucleoprotein OS=Severe acute respiratory syndrome coronavirus 2 OX=2697049 GN=N PE=1 SV=1	45598	7261	1	40.01		29	913.415	913.417	457.716	0.0019	2	FGMSRIGM*	11.0448	Oxidation (M)	0
F004202.dat	F004202.dat	>sp|P0DTC9|NCAP_SARS2 Nucleoprotein OS=Severe acute respiratory syndrome coronavirus 2 OX=2697049 GN=N PE=1 SV=1	6492	1	3::>sp|P0DTC9|NCAP_SARS2 Nucleoprotein OS=Severe acute respiratory syndrome coronavirus 2 OX=2697049 GN=N PE=1 SV=1	45598	7261	1	30.04	22	31	1623.82	1623.83	812.921	0.0043	2	QRRPQGLPNNTASW	12.4013		0
F004202.dat	F004202.dat	>sp|P0DTC9|NCAP_SARS2 Nucleoprotein OS=Severe acute respiratory syndrome coronavirus 2 OX=2697049 GN=N PE=1 SV=1	6047	1	3::>sp|P0DTC9|NCAP_SARS2 Nucleoprotein OS=Severe acute respiratory syndrome coronavirus 2 OX=2697049 GN=N PE=1 SV=1	45598	7261	1	58.28	27	31	1540.72	1540.71	771.365	-0.0013	2	FGDQELIRQGTDY	3.70335		0
F004202.dat	F004202.dat	>sp|P0DTC9|NCAP_SARS2 Nucleoprotein OS=Severe acute respiratory syndrome coronavirus 2 OX=2697049 GN=N PE=1 SV=1	2195	1	3::>sp|P0DTC9|NCAP_SARS2 Nucleoprotein OS=Severe acute respiratory syndrome coronavirus 2 OX=2697049 GN=N PE=1 SV=1	45598	7261	1	21.69	21	29	961.476	961.476	481.745	-0.0001	2	SRGTSPARM	12.4013		0
F004202.dat	F004202.dat	>sp|P0DTC9|NCAP_SARS2 Nucleoprotein OS=Severe acute respiratory syndrome coronavirus 2 OX=2697049 GN=N PE=1 SV=1	7979	1	3::>sp|P0DTC9|NCAP_SARS2 Nucleoprotein OS=Severe acute respiratory syndrome coronavirus 2 OX=2697049 GN=N PE=1 SV=1	45598	7261	1	25.94	16	33	1919.83	1919.83	960.924	0.0019	2	GGPSDSTGSNQNGERSGARS	7.04665		0
F004202.dat	F004202.dat	>sp|P0DTC9|NCAP_SARS2 Nucleoprotein OS=Severe acute respiratory syndrome coronavirus 2 OX=2697049 GN=N PE=1 SV=1	2902	1	3::>sp|P0DTC9|NCAP_SARS2 Nucleoprotein OS=Severe acute respiratory syndrome coronavirus 2 OX=2697049 GN=N PE=1 SV=1	45598	7261	1	21.96	21	27	1050.57	1050.57	526.292	0.0011	2	RRPQGLPNN	12.4013		0
F004202.dat	F004202.dat	>sp|P0DTC9|NCAP_SARS2 Nucleoprotein OS=Severe acute respiratory syndrome coronavirus 2 OX=2697049 GN=N PE=1 SV=1	11796	1	3::>sp|P0DTC9|NCAP_SARS2 Nucleoprotein OS=Severe acute respiratory syndrome coronavirus 2 OX=2697049 GN=N PE=1 SV=1	45598	7261	1	53.37	16	29	3036.67	3036.68	1013.23	0.0066	3	KTFPPTEPKKDKKKKADETQALPQRQ	10.4105		0
F004202.dat	F004202.dat	>sp|P0DTC9|NCAP_SARS2 Nucleoprotein OS=Severe acute respiratory syndrome coronavirus 2 OX=2697049 GN=N PE=1 SV=1	3001	1	3::>sp|P0DTC9|NCAP_SARS2 Nucleoprotein OS=Severe acute respiratory syndrome coronavirus 2 OX=2697049 GN=N PE=1 SV=1	45598	7261	1	45.87	23	27	1063.55	1063.55	532.78	0.0012	2	KDLSPRWY	9.71724		0
F004202.dat	F004202.dat	>sp|P0DTC9|NCAP_SARS2 Nucleoprotein OS=Severe acute respiratory syndrome coronavirus 2 OX=2697049 GN=N PE=1 SV=1	5794	1	3::>sp|P0DTC9|NCAP_SARS2 Nucleoprotein OS=Severe acute respiratory syndrome coronavirus 2 OX=2697049 GN=N PE=1 SV=1	45598	7261	1	34.29	23	31	1498.68	1498.68	500.567	0.002	3	YAEGSRGGSQASSRS	9.84133		0
F004202.dat	F004202.dat	>sp|P0DTC9|NCAP_SARS2 Nucleoprotein OS=Severe acute respiratory syndrome coronavirus 2 OX=2697049 GN=N PE=1 SV=1	7266	1	3::>sp|P0DTC9|NCAP_SARS2 Nucleoprotein OS=Severe acute respiratory syndrome coronavirus 2 OX=2697049 GN=N PE=1 SV=1	45598	7261	1	54.86	21	32	1775.74	1775.74	592.922	0.0036	3	SKQLQQS*MSSADSTQA	6.74864	Phospho (ST)	0
F004202.dat	F004202.dat	>sp|P0DTC9|NCAP_SARS2 Nucleoprotein OS=Severe acute respiratory syndrome coronavirus 2 OX=2697049 GN=N PE=1 SV=1	8343	1	3::>sp|P0DTC9|NCAP_SARS2 Nucleoprotein OS=Severe acute respiratory syndrome coronavirus 2 OX=2697049 GN=N PE=1 SV=1	45598	7261	1	20.08	17	30	2006.07	2006.07	669.699	0.0052	3	TQHGKEDLKFPRGQGVPI	9.88481		0
F004202.dat	F004202.dat	>sp|P0DTC9|NCAP_SARS2 Nucleoprotein OS=Severe acute respiratory syndrome coronavirus 2 OX=2697049 GN=N PE=1 SV=1	9239	1	3::>sp|P0DTC9|NCAP_SARS2 Nucleoprotein OS=Severe acute respiratory syndrome coronavirus 2 OX=2697049 GN=N PE=1 SV=1	45598	7261	1	33.49	15	31	2190.16	2190.16	548.548	0.0041	4	RRIRGGDGKMKDLSPRWY	11.3377		0
F004202.dat	F004202.dat	>sp|P0DTC9|NCAP_SARS2 Nucleoprotein OS=Severe acute respiratory syndrome coronavirus 2 OX=2697049 GN=N PE=1 SV=1	5382	1	3::>sp|P0DTC9|NCAP_SARS2 Nucleoprotein OS=Severe acute respiratory syndrome coronavirus 2 OX=2697049 GN=N PE=1 SV=1	45598	7261	1	35.12	15	29	1426.77	1426.77	476.596	-0.0009	3	KFPRGQGVPINTN	11.4887		0
F004202.dat	F004202.dat	>sp|P0DTC9|NCAP_SARS2 Nucleoprotein OS=Severe acute respiratory syndrome coronavirus 2 OX=2697049 GN=N PE=1 SV=1	1328	1	3::>sp|P0DTC9|NCAP_SARS2 Nucleoprotein OS=Severe acute respiratory syndrome coronavirus 2 OX=2697049 GN=N PE=1 SV=1	45598	7261	1	23.64	25	30	848.406	848.408	425.211	0.0014	2	NQLESKM	6.94309		0
F004202.dat	F004202.dat	>sp|P0DTC9|NCAP_SARS2 Nucleoprotein OS=Severe acute respiratory syndrome coronavirus 2 OX=2697049 GN=N PE=1 SV=1	3284	1	3::>sp|P0DTC9|NCAP_SARS2 Nucleoprotein OS=Severe acute respiratory syndrome coronavirus 2 OX=2697049 GN=N PE=1 SV=1	45598	7261	1	24.7	17	21	1097.63	1097.64	549.826	0.003	2	KFPRGQGVPI	11.4887		0
F004202.dat	F004202.dat	>sp|P0DTC9|NCAP_SARS2 Nucleoprotein OS=Severe acute respiratory syndrome coronavirus 2 OX=2697049 GN=N PE=1 SV=1	2888	1	3::>sp|P0DTC9|NCAP_SARS2 Nucleoprotein OS=Severe acute respiratory syndrome coronavirus 2 OX=2697049 GN=N PE=1 SV=1	45598	7261	1	24.87	22	29	1048.51	1048.51	525.262	0.0008	2	SSRGTSPARM	12.4013		0
F004202.dat	F004202.dat	>sp|P0DTC9|NCAP_SARS2 Nucleoprotein OS=Severe acute respiratory syndrome coronavirus 2 OX=2697049 GN=N PE=1 SV=1	2750	1	3::>sp|P0DTC9|NCAP_SARS2 Nucleoprotein OS=Severe acute respiratory syndrome coronavirus 2 OX=2697049 GN=N PE=1 SV=1	45598	7261	1	25.18	28	30	1028.44	1028.44	515.226	0.0019	2	SKQLQQS*M	10.0939	Phospho (ST)	0
F004202.dat	F004202.dat	>sp|P0DTC9|NCAP_SARS2 Nucleoprotein OS=Severe acute respiratory syndrome coronavirus 2 OX=2697049 GN=N PE=1 SV=1	4090	1	3::>sp|P0DTC9|NCAP_SARS2 Nucleoprotein OS=Severe acute respiratory syndrome coronavirus 2 OX=2697049 GN=N PE=1 SV=1	45598	7261	1	25.7	15	24	1211.68	1211.68	404.901	0.0032	3	KFPRGQGVPIN	11.4887		0
F004202.dat	F004202.dat	>sp|P0DTC9|NCAP_SARS2 Nucleoprotein OS=Severe acute respiratory syndrome coronavirus 2 OX=2697049 GN=N PE=1 SV=1	4994	1	3::>sp|P0DTC9|NCAP_SARS2 Nucleoprotein OS=Severe acute respiratory syndrome coronavirus 2 OX=2697049 GN=N PE=1 SV=1	45598	7261	1	53.12	27	30	1361.7	1361.7	681.857	0.0016	2	LDRLNQLESKM*	7.01344	Oxidation (M)	0
F004202.dat	F004202.dat	>sp|P0DTC9|NCAP_SARS2 Nucleoprotein OS=Severe acute respiratory syndrome coronavirus 2 OX=2697049 GN=N PE=1 SV=1	9716	1	3::>sp|P0DTC9|NCAP_SARS2 Nucleoprotein OS=Severe acute respiratory syndrome coronavirus 2 OX=2697049 GN=N PE=1 SV=1	45598	7261	1	74.09		33	2289.15	2289.15	1145.58	0.0031	2	VATEGALNTPKDHIGTRNPANN	7.81537		0
F004202.dat	F004202.dat	>sp|P0DTC9|NCAP_SARS2 Nucleoprotein OS=Severe acute respiratory syndrome coronavirus 2 OX=2697049 GN=N PE=1 SV=1	6243	1	3::>sp|P0DTC9|NCAP_SARS2 Nucleoprotein OS=Severe acute respiratory syndrome coronavirus 2 OX=2697049 GN=N PE=1 SV=1	45598	7261	1	26.45	16	32	1585.71	1585.71	529.578	0.0028	3	YAEGSRGGSQASSRSS	9.84133		0
F004202.dat	F004202.dat	>sp|P0DTC9|NCAP_SARS2 Nucleoprotein OS=Severe acute respiratory syndrome coronavirus 2 OX=2697049 GN=N PE=1 SV=1	4324	1	3::>sp|P0DTC9|NCAP_SARS2 Nucleoprotein OS=Severe acute respiratory syndrome coronavirus 2 OX=2697049 GN=N PE=1 SV=1	45598	7261	1	94.65	29	31	1252.6	1252.61	627.311	0.002	2	ATEGALNTPKDH	5.21513		0
F004202.dat	F004202.dat	>sp|P0DTC9|NCAP_SARS2 Nucleoprotein OS=Severe acute respiratory syndrome coronavirus 2 OX=2697049 GN=N PE=1 SV=1	11063	1	3::>sp|P0DTC9|NCAP_SARS2 Nucleoprotein OS=Severe acute respiratory syndrome coronavirus 2 OX=2697049 GN=N PE=1 SV=1	45598	7261	1	67.34	25	36	2721.29	2721.29	908.104	0.0036	3	GRRGPEQTQGNFGDQELIRQGTDY	4.56024		0
F004202.dat	F004202.dat	>sp|P0DTC9|NCAP_SARS2 Nucleoprotein OS=Severe acute respiratory syndrome coronavirus 2 OX=2697049 GN=N PE=1 SV=1	7540	1	3::>sp|P0DTC9|NCAP_SARS2 Nucleoprotein OS=Severe acute respiratory syndrome coronavirus 2 OX=2697049 GN=N PE=1 SV=1	45598	7261	1	70.47	28	33	1832.8	1832.8	917.408	0.0014	2	GGPSDSTGSNQNGERSGAR	7.04665		0
F004202.dat	F004202.dat	>sp|P0DTC9|NCAP_SARS2 Nucleoprotein OS=Severe acute respiratory syndrome coronavirus 2 OX=2697049 GN=N PE=1 SV=1	3303	1	3::>sp|P0DTC9|NCAP_SARS2 Nucleoprotein OS=Severe acute respiratory syndrome coronavirus 2 OX=2697049 GN=N PE=1 SV=1	45598	7261	1	80.51		30	1099.59	1099.59	550.802	0.0022	2	VATEGALNTPK	6.94309		0
F004202.dat	F004202.dat	>sp|P0DTC9|NCAP_SARS2 Nucleoprotein OS=Severe acute respiratory syndrome coronavirus 2 OX=2697049 GN=N PE=1 SV=1	4961	1	3::>sp|P0DTC9|NCAP_SARS2 Nucleoprotein OS=Severe acute respiratory syndrome coronavirus 2 OX=2697049 GN=N PE=1 SV=1	45598	7261	1	33.47		29	1355.74	1355.74	452.921	0.0012	3	KKKADETQALPQ	9.76072		0
F004202.dat	F004202.dat	>sp|P0DTC9|NCAP_SARS2 Nucleoprotein OS=Severe acute respiratory syndrome coronavirus 2 OX=2697049 GN=N PE=1 SV=1	6071	1	3::>sp|P0DTC9|NCAP_SARS2 Nucleoprotein OS=Severe acute respiratory syndrome coronavirus 2 OX=2697049 GN=N PE=1 SV=1	45598	7261	1	23.42	31	32	1545.77	1545.77	516.263	-0.0009	3	DDKDPNFKDQVIL	3.87092		0
F004202.dat	F004202.dat	>sp|P0DTC9|NCAP_SARS2 Nucleoprotein OS=Severe acute respiratory syndrome coronavirus 2 OX=2697049 GN=N PE=1 SV=1	9967	1	3::>sp|P0DTC9|NCAP_SARS2 Nucleoprotein OS=Severe acute respiratory syndrome coronavirus 2 OX=2697049 GN=N PE=1 SV=1	45598	7261	1	20.64	14	24	2347.34	2347.35	783.456	0.0022	3	KKSAAEASKKPRQKRTATKAY	11.1855		0
F004202.dat	F004202.dat	>sp|P0DTC9|NCAP_SARS2 Nucleoprotein OS=Severe acute respiratory syndrome coronavirus 2 OX=2697049 GN=N PE=1 SV=1	8469	1	3::>sp|P0DTC9|NCAP_SARS2 Nucleoprotein OS=Severe acute respiratory syndrome coronavirus 2 OX=2697049 GN=N PE=1 SV=1	45598	7261	1	42	16	32	2031.03	2031.04	1016.53	0.0024	2	SGKGQQQQGQTVTKKSAAEA	10.3184		0
F004202.dat	F004202.dat	>sp|P0DTC9|NCAP_SARS2 Nucleoprotein OS=Severe acute respiratory syndrome coronavirus 2 OX=2697049 GN=N PE=1 SV=1	10618	1	3::>sp|P0DTC9|NCAP_SARS2 Nucleoprotein OS=Severe acute respiratory syndrome coronavirus 2 OX=2697049 GN=N PE=1 SV=1	45598	7261	1	36.81	19	35	2565.24	2565.24	856.088	0.0052	3	LLDRLNQLESKMS*GKGQQQQGQ	9.88481	Phospho (ST)	0
F004202.dat	F004202.dat	>sp|P0DTC9|NCAP_SARS2 Nucleoprotein OS=Severe acute respiratory syndrome coronavirus 2 OX=2697049 GN=N PE=1 SV=1	9228	1	3::>sp|P0DTC9|NCAP_SARS2 Nucleoprotein OS=Severe acute respiratory syndrome coronavirus 2 OX=2697049 GN=N PE=1 SV=1	45598	7261	1	20.77	14	31	2190.16	2190.16	548.547	-0.0011	4	RRIRGGDGKMKDLSPRWY	11.3377		0
F004202.dat	F004202.dat	>sp|P0DTC9|NCAP_SARS2 Nucleoprotein OS=Severe acute respiratory syndrome coronavirus 2 OX=2697049 GN=N PE=1 SV=1	2823	1	3::>sp|P0DTC9|NCAP_SARS2 Nucleoprotein OS=Severe acute respiratory syndrome coronavirus 2 OX=2697049 GN=N PE=1 SV=1	45598	7261	1	57.87		26	1038.56	1038.56	520.286	0.0013	2	RNPANNAAIV	11.0448		0
F004202.dat	F004202.dat	>sp|P0DTC9|NCAP_SARS2 Nucleoprotein OS=Severe acute respiratory syndrome coronavirus 2 OX=2697049 GN=N PE=1 SV=1	4208	1	3::>sp|P0DTC9|NCAP_SARS2 Nucleoprotein OS=Severe acute respiratory syndrome coronavirus 2 OX=2697049 GN=N PE=1 SV=1	45598	7261	1	45.87	21	24	1228.73	1228.73	410.583	0.0028	3	RQKKQQTVTL	11.6377		0
F004202.dat	F004202.dat	>sp|P0DTC9|NCAP_SARS2 Nucleoprotein OS=Severe acute respiratory syndrome coronavirus 2 OX=2697049 GN=N PE=1 SV=1	4856	1	3::>sp|P0DTC9|NCAP_SARS2 Nucleoprotein OS=Severe acute respiratory syndrome coronavirus 2 OX=2697049 GN=N PE=1 SV=1	45598	7261	1	45.56	20	23	1341.81	1341.81	671.913	0.0014	2	RQKKQQTVTLL	11.6377		0
F004202.dat	F004202.dat	>sp|P0DTC9|NCAP_SARS2 Nucleoprotein OS=Severe acute respiratory syndrome coronavirus 2 OX=2697049 GN=N PE=1 SV=1	3678	1	3::>sp|P0DTC9|NCAP_SARS2 Nucleoprotein OS=Severe acute respiratory syndrome coronavirus 2 OX=2697049 GN=N PE=1 SV=1	45598	7261	1	32.62		27	1153.6	1153.6	577.809	0.0001	2	KHWPQIAQF	10.0939		0
F004202.dat	F004202.dat	>sp|P0DTC9|NCAP_SARS2 Nucleoprotein OS=Severe acute respiratory syndrome coronavirus 2 OX=2697049 GN=N PE=1 SV=1	8215	1	3::>sp|P0DTC9|NCAP_SARS2 Nucleoprotein OS=Severe acute respiratory syndrome coronavirus 2 OX=2697049 GN=N PE=1 SV=1	45598	7261	1	23.36	18	25	1985.13	1985.13	398.034	0.0005	5	KTFPPTEPKKDKKKKAD	10.4168		0
F004202.dat	F004202.dat	>sp|P0DTC9|NCAP_SARS2 Nucleoprotein OS=Severe acute respiratory syndrome coronavirus 2 OX=2697049 GN=N PE=1 SV=1	6812	1	3::>sp|P0DTC9|NCAP_SARS2 Nucleoprotein OS=Severe acute respiratory syndrome coronavirus 2 OX=2697049 GN=N PE=1 SV=1	45598	7261	1	23.07	18	32	1675.84	1675.84	559.62	0.0008	3	TPKDHIGTRNPANNAA	10.0919		0
F004202.dat	F004202.dat	>sp|P0DTC9|NCAP_SARS2 Nucleoprotein OS=Severe acute respiratory syndrome coronavirus 2 OX=2697049 GN=N PE=1 SV=1	6095	1	3::>sp|P0DTC9|NCAP_SARS2 Nucleoprotein OS=Severe acute respiratory syndrome coronavirus 2 OX=2697049 GN=N PE=1 SV=1	45598	7261	1	33.06	24	31	1548.76	1548.76	775.387	-0.0019	2	SRIGM*EVTPSGTWL	6.97313	Oxidation (M)	0
F004202.dat	F004202.dat	>sp|P0DTC9|NCAP_SARS2 Nucleoprotein OS=Severe acute respiratory syndrome coronavirus 2 OX=2697049 GN=N PE=1 SV=1	2366	1	3::>sp|P0DTC9|NCAP_SARS2 Nucleoprotein OS=Severe acute respiratory syndrome coronavirus 2 OX=2697049 GN=N PE=1 SV=1	45598	7261	1	28.64	29	30	977.445	977.447	489.731	0.0021	2	DDKDPNFK	4.16893		0
F004202.dat	F004202.dat	>sp|P0DTC9|NCAP_SARS2 Nucleoprotein OS=Severe acute respiratory syndrome coronavirus 2 OX=2697049 GN=N PE=1 SV=1	9905	1	3::>sp|P0DTC9|NCAP_SARS2 Nucleoprotein OS=Severe acute respiratory syndrome coronavirus 2 OX=2697049 GN=N PE=1 SV=1	45598	7261	1	36.68	15	32	2335.2	2335.21	1168.61	0.0041	2	TQHGKEDLKFPRGQGVPINTN	9.88481		0
F004202.dat	F004202.dat	>sp|P0DTC9|NCAP_SARS2 Nucleoprotein OS=Severe acute respiratory syndrome coronavirus 2 OX=2697049 GN=N PE=1 SV=1	3632	1	3::>sp|P0DTC9|NCAP_SARS2 Nucleoprotein OS=Severe acute respiratory syndrome coronavirus 2 OX=2697049 GN=N PE=1 SV=1	45598	7261	1	20.83	20	27	1151.62	1151.62	576.816	0.0021	2	RRPQGLPNNT	12.4013		0
F004202.dat	F004202.dat	>sp|P0DTC9|NCAP_SARS2 Nucleoprotein OS=Severe acute respiratory syndrome coronavirus 2 OX=2697049 GN=N PE=1 SV=1	5503	1	3::>sp|P0DTC9|NCAP_SARS2 Nucleoprotein OS=Severe acute respiratory syndrome coronavirus 2 OX=2697049 GN=N PE=1 SV=1	45598	7261	1	56.46	27	31	1448.77	1448.77	725.39	-0.0005	2	QLPQGTTLPKGFY	9.71724		0
F004202.dat	F004202.dat	>sp|P0DTC9|NCAP_SARS2 Nucleoprotein OS=Severe acute respiratory syndrome coronavirus 2 OX=2697049 GN=N PE=1 SV=1	6152	1	3::>sp|P0DTC9|NCAP_SARS2 Nucleoprotein OS=Severe acute respiratory syndrome coronavirus 2 OX=2697049 GN=N PE=1 SV=1	45598	7261	1	22.19	16	29	1565.84	1565.84	522.954	0.0024	3	SKQRRPQGLPNNTA	12.4096		0
F004202.dat	F004202.dat	>sp|P0DTC9|NCAP_SARS2 Nucleoprotein OS=Severe acute respiratory syndrome coronavirus 2 OX=2697049 GN=N PE=1 SV=1	9328	1	3::>sp|P0DTC9|NCAP_SARS2 Nucleoprotein OS=Severe acute respiratory syndrome coronavirus 2 OX=2697049 GN=N PE=1 SV=1	45598	7261	1	22.47	14	31	2206.15	2206.16	552.547	0.0062	4	RRIRGGDGKM*KDLSPRWY	11.3377	Oxidation (M)	0
F004202.dat	F004202.dat	>sp|P0DTC9|NCAP_SARS2 Nucleoprotein OS=Severe acute respiratory syndrome coronavirus 2 OX=2697049 GN=N PE=1 SV=1	5705	1	3::>sp|P0DTC9|NCAP_SARS2 Nucleoprotein OS=Severe acute respiratory syndrome coronavirus 2 OX=2697049 GN=N PE=1 SV=1	45598	7261	1	49.97		27	1483.84	1483.84	495.619	0.0005	3	KKKKADETQALPQ	10.1623		0
F004202.dat	F004202.dat	>sp|P0DTC9|NCAP_SARS2 Nucleoprotein OS=Severe acute respiratory syndrome coronavirus 2 OX=2697049 GN=N PE=1 SV=1	9607	1	3::>sp|P0DTC9|NCAP_SARS2 Nucleoprotein OS=Severe acute respiratory syndrome coronavirus 2 OX=2697049 GN=N PE=1 SV=1	45598	7261	1	35.97	16	34	2266.14	2266.13	756.384	-0.0047	3	RQKKQQTVT*LLPAADLDDF	6.95652	Phospho (ST)	0
F004202.dat	F004202.dat	>sp|P0DTC9|NCAP_SARS2 Nucleoprotein OS=Severe acute respiratory syndrome coronavirus 2 OX=2697049 GN=N PE=1 SV=1	6636	1	3::>sp|P0DTC9|NCAP_SARS2 Nucleoprotein OS=Severe acute respiratory syndrome coronavirus 2 OX=2697049 GN=N PE=1 SV=1	45598	7261	1	25.5	14	32	1647.81	1647.81	550.277	0.0021	3	NTPKDHIGTRNPANN	10.0919		0
F004202.dat	F004202.dat	>sp|P0DTC9|NCAP_SARS2 Nucleoprotein OS=Severe acute respiratory syndrome coronavirus 2 OX=2697049 GN=N PE=1 SV=1	4522	1	3::>sp|P0DTC9|NCAP_SARS2 Nucleoprotein OS=Severe acute respiratory syndrome coronavirus 2 OX=2697049 GN=N PE=1 SV=1	45598	7261	1	47.05	24	29	1286.69	1286.69	429.904	0.002	3	KTFPPTEPKKD	9.76072		0
F004202.dat	F004202.dat	>sp|P0DTC9|NCAP_SARS2 Nucleoprotein OS=Severe acute respiratory syndrome coronavirus 2 OX=2697049 GN=N PE=1 SV=1	7922	1	3::>sp|P0DTC9|NCAP_SARS2 Nucleoprotein OS=Severe acute respiratory syndrome coronavirus 2 OX=2697049 GN=N PE=1 SV=1	45598	7261	1	29.01	14	33	1905.91	1905.91	636.311	0.0021	3	SSRNSTPGSSRGTSPARMA	12.7024		0
F004202.dat	F004202.dat	>sp|P0DTC9|NCAP_SARS2 Nucleoprotein OS=Severe acute respiratory syndrome coronavirus 2 OX=2697049 GN=N PE=1 SV=1	8315	1	3::>sp|P0DTC9|NCAP_SARS2 Nucleoprotein OS=Severe acute respiratory syndrome coronavirus 2 OX=2697049 GN=N PE=1 SV=1	45598	7261	1	37.43	19	30	2001.08	2001.08	668.034	0.0044	3	TPKDHIGTRNPANNAAIVL	10.0919		0
F004202.dat	F004202.dat	>sp|P0DTC9|NCAP_SARS2 Nucleoprotein OS=Severe acute respiratory syndrome coronavirus 2 OX=2697049 GN=N PE=1 SV=1	1917	1	3::>sp|P0DTC9|NCAP_SARS2 Nucleoprotein OS=Severe acute respiratory syndrome coronavirus 2 OX=2697049 GN=N PE=1 SV=1	45598	7261	1	24.48	22	27	926.446	926.446	464.23	0.0006	2	TQHGKEDL	5.21513		0
F004202.dat	F004202.dat	>sp|P0DTC9|NCAP_SARS2 Nucleoprotein OS=Severe acute respiratory syndrome coronavirus 2 OX=2697049 GN=N PE=1 SV=1	9937	1	3::>sp|P0DTC9|NCAP_SARS2 Nucleoprotein OS=Severe acute respiratory syndrome coronavirus 2 OX=2697049 GN=N PE=1 SV=1	45598	7261	1	42.22	15	29	2343.28	2343.28	782.102	0.0033	3	KTFPPTEPKKDKKKKADETQ	10.1745		0
F004202.dat	F004202.dat	>sp|P0DTC9|NCAP_SARS2 Nucleoprotein OS=Severe acute respiratory syndrome coronavirus 2 OX=2697049 GN=N PE=1 SV=1	4750	1	3::>sp|P0DTC9|NCAP_SARS2 Nucleoprotein OS=Severe acute respiratory syndrome coronavirus 2 OX=2697049 GN=N PE=1 SV=1	45598	7261	1	66.06		28	1320.71	1320.71	661.361	-0.0001	2	LPQGTTLPKGFY	9.71724		0
F004202.dat	F004202.dat	>sp|P0DTC9|NCAP_SARS2 Nucleoprotein OS=Severe acute respiratory syndrome coronavirus 2 OX=2697049 GN=N PE=1 SV=1	8312	1	3::>sp|P0DTC9|NCAP_SARS2 Nucleoprotein OS=Severe acute respiratory syndrome coronavirus 2 OX=2697049 GN=N PE=1 SV=1	45598	7261	1	38.39	19	30	2001.08	2001.08	668.033	0.003	3	TPKDHIGTRNPANNAAIVL	10.0919		0
F004202.dat	F004202.dat	>sp|P0DTC9|NCAP_SARS2 Nucleoprotein OS=Severe acute respiratory syndrome coronavirus 2 OX=2697049 GN=N PE=1 SV=1	3160	1	3::>sp|P0DTC9|NCAP_SARS2 Nucleoprotein OS=Severe acute respiratory syndrome coronavirus 2 OX=2697049 GN=N PE=1 SV=1	45598	7261	1	27.17	22	28	1085.59	1085.59	543.802	0.0021	2	LLNKHIDAY	7.73671		0
F004202.dat	F004202.dat	>sp|P0DTC9|NCAP_SARS2 Nucleoprotein OS=Severe acute respiratory syndrome coronavirus 2 OX=2697049 GN=N PE=1 SV=1	5904	1	3::>sp|P0DTC9|NCAP_SARS2 Nucleoprotein OS=Severe acute respiratory syndrome coronavirus 2 OX=2697049 GN=N PE=1 SV=1	45598	7261	1	26.06	17	29	1513.8	1513.8	757.909	0.0038	2	KFPRGQGVPINTNS	11.4887		0
F004202.dat	F004202.dat	>sp|P0DTC9|NCAP_SARS2 Nucleoprotein OS=Severe acute respiratory syndrome coronavirus 2 OX=2697049 GN=N PE=1 SV=1	9481	1	3::>sp|P0DTC9|NCAP_SARS2 Nucleoprotein OS=Severe acute respiratory syndrome coronavirus 2 OX=2697049 GN=N PE=1 SV=1	45598	7261	1	58.54	20	29	2242.22	2242.22	1122.12	-0.003	2	TGAIKLDDKDPNFKDQVILL	4.34285		0
F004202.dat	F004202.dat	>sp|P0DTC9|NCAP_SARS2 Nucleoprotein OS=Severe acute respiratory syndrome coronavirus 2 OX=2697049 GN=N PE=1 SV=1	10011	1	3::>sp|P0DTC9|NCAP_SARS2 Nucleoprotein OS=Severe acute respiratory syndrome coronavirus 2 OX=2697049 GN=N PE=1 SV=1	45598	7261	1	62.33	25	31	2356.26	2356.26	1179.14	-0.0022	2	TGAIKLDDKDPNFKDQVILLN	4.34285		0
F004202.dat	F004202.dat	>sp|P0DTC9|NCAP_SARS2 Nucleoprotein OS=Severe acute respiratory syndrome coronavirus 2 OX=2697049 GN=N PE=1 SV=1	3407	1	3::>sp|P0DTC9|NCAP_SARS2 Nucleoprotein OS=Severe acute respiratory syndrome coronavirus 2 OX=2697049 GN=N PE=1 SV=1	45598	7261	1	39.42	23	27	1115.56	1115.56	558.786	0.0005	2	GDQELIRQGT	4.07171		0
F004202.dat	F004202.dat	>sp|P0DTC9|NCAP_SARS2 Nucleoprotein OS=Severe acute respiratory syndrome coronavirus 2 OX=2697049 GN=N PE=1 SV=1	6781	1	3::>sp|P0DTC9|NCAP_SARS2 Nucleoprotein OS=Severe acute respiratory syndrome coronavirus 2 OX=2697049 GN=N PE=1 SV=1	45598	7261	1	22.26	14	24	1670.97	1670.97	557.999	0.003	3	KTFPPTEPKKDKKK	10.5358		0
F004202.dat	F004202.dat	>sp|P0DTC9|NCAP_SARS2 Nucleoprotein OS=Severe acute respiratory syndrome coronavirus 2 OX=2697049 GN=N PE=1 SV=1	8092	1	3::>sp|P0DTC9|NCAP_SARS2 Nucleoprotein OS=Severe acute respiratory syndrome coronavirus 2 OX=2697049 GN=N PE=1 SV=1	45598	7261	1	24.09	14	33	1948.91	1948.92	650.646	0.0036	3	NSSRNSTPGSSRGTSPARM	12.7024		0
F004202.dat	F004202.dat	>sp|P0DTC9|NCAP_SARS2 Nucleoprotein OS=Severe acute respiratory syndrome coronavirus 2 OX=2697049 GN=N PE=1 SV=1	6815	1	3::>sp|P0DTC9|NCAP_SARS2 Nucleoprotein OS=Severe acute respiratory syndrome coronavirus 2 OX=2697049 GN=N PE=1 SV=1	45598	7261	1	21.26	16	31	1675.84	1675.84	559.622	0.0023	3	TGAIKLDDKDPNFKD	4.34285		0
F004202.dat	F004202.dat	>sp|P0DTC9|NCAP_SARS2 Nucleoprotein OS=Severe acute respiratory syndrome coronavirus 2 OX=2697049 GN=N PE=1 SV=1	11064	1	3::>sp|P0DTC9|NCAP_SARS2 Nucleoprotein OS=Severe acute respiratory syndrome coronavirus 2 OX=2697049 GN=N PE=1 SV=1	45598	7261	1	59.31	25	36	2721.29	2721.29	681.33	0.005	4	GRRGPEQTQGNFGDQELIRQGTDY	4.56024		0
F004202.dat	F004202.dat	>sp|P0DTC9|NCAP_SARS2 Nucleoprotein OS=Severe acute respiratory syndrome coronavirus 2 OX=2697049 GN=N PE=1 SV=1	6483	1	3::>sp|P0DTC9|NCAP_SARS2 Nucleoprotein OS=Severe acute respiratory syndrome coronavirus 2 OX=2697049 GN=N PE=1 SV=1	45598	7261	1	68.72	21	32	1623.74	1623.74	812.875	-0.0022	2	GMSRIGM*EVTPSGTW	6.97313	Oxidation (M)	0
F004202.dat	F004202.dat	>sp|P0DTC9|NCAP_SARS2 Nucleoprotein OS=Severe acute respiratory syndrome coronavirus 2 OX=2697049 GN=N PE=1 SV=1	9949	1	3::>sp|P0DTC9|NCAP_SARS2 Nucleoprotein OS=Severe acute respiratory syndrome coronavirus 2 OX=2697049 GN=N PE=1 SV=1	45598	7261	1	30.57	14	29	2343.28	2343.28	782.102	0.0044	3	KTFPPTEPKKDKKKKADETQ	10.1745		0
F004202.dat	F004202.dat	>sp|P0DTC9|NCAP_SARS2 Nucleoprotein OS=Severe acute respiratory syndrome coronavirus 2 OX=2697049 GN=N PE=1 SV=1	9487	1	3::>sp|P0DTC9|NCAP_SARS2 Nucleoprotein OS=Severe acute respiratory syndrome coronavirus 2 OX=2697049 GN=N PE=1 SV=1	45598	7261	1	29.73	18	30	2242.22	2242.22	561.562	-0.0002	4	TGAIKLDDKDPNFKDQVILL	4.34285		0
F004202.dat	F004202.dat	>sp|P0DTC9|NCAP_SARS2 Nucleoprotein OS=Severe acute respiratory syndrome coronavirus 2 OX=2697049 GN=N PE=1 SV=1	6056	1	3::>sp|P0DTC9|NCAP_SARS2 Nucleoprotein OS=Severe acute respiratory syndrome coronavirus 2 OX=2697049 GN=N PE=1 SV=1	45598	7261	1	25.04	15	25	1542.88	1542.88	386.727	0.0024	4	KTFPPTEPKKDKK	10.3836		0
F004202.dat	F004202.dat	>sp|P0DTC9|NCAP_SARS2 Nucleoprotein OS=Severe acute respiratory syndrome coronavirus 2 OX=2697049 GN=N PE=1 SV=1	2719	1	3::>sp|P0DTC9|NCAP_SARS2 Nucleoprotein OS=Severe acute respiratory syndrome coronavirus 2 OX=2697049 GN=N PE=1 SV=1	45598	7261	1	40.06	27	28	1025.51	1025.51	513.761	-0.0015	2	HWPQIAQF	7.84224		0
F004202.dat	F004202.dat	>sp|P0DTC9|NCAP_SARS2 Nucleoprotein OS=Severe acute respiratory syndrome coronavirus 2 OX=2697049 GN=N PE=1 SV=1	6778	1	3::>sp|P0DTC9|NCAP_SARS2 Nucleoprotein OS=Severe acute respiratory syndrome coronavirus 2 OX=2697049 GN=N PE=1 SV=1	45598	7261	1	35.67	15	24	1670.97	1670.97	418.751	0.0014	4	KTFPPTEPKKDKKK	10.5358		0
F004202.dat	F004202.dat	>sp|P0DTC9|NCAP_SARS2 Nucleoprotein OS=Severe acute respiratory syndrome coronavirus 2 OX=2697049 GN=N PE=1 SV=1	5645	1	3::>sp|P0DTC9|NCAP_SARS2 Nucleoprotein OS=Severe acute respiratory syndrome coronavirus 2 OX=2697049 GN=N PE=1 SV=1	45598	7261	1	47.06	23	29	1474.78	1474.78	738.399	0.0022	2	LLDRLNQLESKM*	7.01344	Oxidation (M)	0
F004202.dat	F004202.dat	>sp|P0DTC9|NCAP_SARS2 Nucleoprotein OS=Severe acute respiratory syndrome coronavirus 2 OX=2697049 GN=N PE=1 SV=1	8447	1	3::>sp|P0DTC9|NCAP_SARS2 Nucleoprotein OS=Severe acute respiratory syndrome coronavirus 2 OX=2697049 GN=N PE=1 SV=1	45598	7261	1	26.76	20	33	2028.88	2028.88	677.301	0.0027	3	NSSRNST*PGSSRGTSPARM	12.7024	Phospho (ST)	0
F004202.dat	F004202.dat	>sp|P0DTC9|NCAP_SARS2 Nucleoprotein OS=Severe acute respiratory syndrome coronavirus 2 OX=2697049 GN=N PE=1 SV=1	1136	1	3::>sp|P0DTC9|NCAP_SARS2 Nucleoprotein OS=Severe acute respiratory syndrome coronavirus 2 OX=2697049 GN=N PE=1 SV=1	45598	7261	1	20.84	22	25	820.423	820.423	411.219	-0.0003	2	LSPRWY	9.84133		0
F004202.dat	F004202.dat	>sp|P0DTC9|NCAP_SARS2 Nucleoprotein OS=Severe acute respiratory syndrome coronavirus 2 OX=2697049 GN=N PE=1 SV=1	8890	1	3::>sp|P0DTC9|NCAP_SARS2 Nucleoprotein OS=Severe acute respiratory syndrome coronavirus 2 OX=2697049 GN=N PE=1 SV=1	45598	7261	1	25.05	14	30	2129.14	2129.14	533.292	0.0003	4	TGAIKLDDKDPNFKDQVIL	4.34285		0
F004202.dat	F004202.dat	>sp|P0DTC9|NCAP_SARS2 Nucleoprotein OS=Severe acute respiratory syndrome coronavirus 2 OX=2697049 GN=N PE=1 SV=1	5882	1	3::>sp|P0DTC9|NCAP_SARS2 Nucleoprotein OS=Severe acute respiratory syndrome coronavirus 2 OX=2697049 GN=N PE=1 SV=1	45598	7261	1	55		22	1509.9	1509.9	755.958	0.0019	2	RQKKQQTVTLLPA	11.6377		0
F004202.dat	F004202.dat	>sp|P0DTC9|NCAP_SARS2 Nucleoprotein OS=Severe acute respiratory syndrome coronavirus 2 OX=2697049 GN=N PE=1 SV=1	6715	1	3::>sp|P0DTC9|NCAP_SARS2 Nucleoprotein OS=Severe acute respiratory syndrome coronavirus 2 OX=2697049 GN=N PE=1 SV=1	45598	7261	1	60.03		31	1658.85	1658.85	830.433	0.0005	2	DDKDPNFKDQVILL	3.87092		0
F004202.dat	F004202.dat	>sp|P0DTC9|NCAP_SARS2 Nucleoprotein OS=Severe acute respiratory syndrome coronavirus 2 OX=2697049 GN=N PE=1 SV=1	5305	1	3::>sp|P0DTC9|NCAP_SARS2 Nucleoprotein OS=Severe acute respiratory syndrome coronavirus 2 OX=2697049 GN=N PE=1 SV=1	45598	7261	1	28.34	27	28	1414.78	1414.78	472.602	0.0022	3	KTFPPTEPKKDK	10.1623		0
F004202.dat	F004202.dat	>sp|P0DTC9|NCAP_SARS2 Nucleoprotein OS=Severe acute respiratory syndrome coronavirus 2 OX=2697049 GN=N PE=1 SV=1	6477	1	3::>sp|P0DTC9|NCAP_SARS2 Nucleoprotein OS=Severe acute respiratory syndrome coronavirus 2 OX=2697049 GN=N PE=1 SV=1	45598	7261	1	32.94	23	31	1622.83	1622.83	541.95	0.0018	3	VATEGALNTPKDHIGT	5.21513		0
F004202.dat	F004202.dat	>sp|P0DTC9|NCAP_SARS2 Nucleoprotein OS=Severe acute respiratory syndrome coronavirus 2 OX=2697049 GN=N PE=1 SV=1	12160	1	3::>sp|P0DTC9|NCAP_SARS2 Nucleoprotein OS=Severe acute respiratory syndrome coronavirus 2 OX=2697049 GN=N PE=1 SV=1	45598	7261	1	53.69	16	31	3312.8	3312.8	1105.27	0.0051	3	SGKGQQQQGQTVTKKSAAEASKKPRQKRTAT	11.7227		0
F004202.dat	F004202.dat	>sp|P0DTC9|NCAP_SARS2 Nucleoprotein OS=Severe acute respiratory syndrome coronavirus 2 OX=2697049 GN=N PE=1 SV=1	3883	1	3::>sp|P0DTC9|NCAP_SARS2 Nucleoprotein OS=Severe acute respiratory syndrome coronavirus 2 OX=2697049 GN=N PE=1 SV=1	45598	7261	1	30.59	26	28	1188.63	1188.63	595.322	0.0014	2	IRGGDGKMKDL	9.88481		0
F004202.dat	F004202.dat	>sp|P0DTC9|NCAP_SARS2 Nucleoprotein OS=Severe acute respiratory syndrome coronavirus 2 OX=2697049 GN=N PE=1 SV=1	8488	1	3::>sp|P0DTC9|NCAP_SARS2 Nucleoprotein OS=Severe acute respiratory syndrome coronavirus 2 OX=2697049 GN=N PE=1 SV=1	45598	7261	1	35.92	21	33	2034.95	2034.95	1018.48	0.0006	2	FGRRGPEQTQGNFGDQEL	4.44007		0
F004202.dat	F004202.dat	>sp|P0DTC9|NCAP_SARS2 Nucleoprotein OS=Severe acute respiratory syndrome coronavirus 2 OX=2697049 GN=N PE=1 SV=1	6143	1	3::>sp|P0DTC9|NCAP_SARS2 Nucleoprotein OS=Severe acute respiratory syndrome coronavirus 2 OX=2697049 GN=N PE=1 SV=1	45598	7261	1	62.13	27	30	1560.81	1560.81	521.278	-0.0033	3	TGAIKLDDKDPNFK	6.93282		0
F004202.dat	F004202.dat	>sp|P0DTC9|NCAP_SARS2 Nucleoprotein OS=Severe acute respiratory syndrome coronavirus 2 OX=2697049 GN=N PE=1 SV=1	7044	1	3::>sp|P0DTC9|NCAP_SARS2 Nucleoprotein OS=Severe acute respiratory syndrome coronavirus 2 OX=2697049 GN=N PE=1 SV=1	45598	7261	1	77.27		28	1726.96	1726.96	864.487	0.0026	2	KDKKKKADETQALPQ	10.0485		0
F004202.dat	F004202.dat	>sp|P0DTC9|NCAP_SARS2 Nucleoprotein OS=Severe acute respiratory syndrome coronavirus 2 OX=2697049 GN=N PE=1 SV=1	7001	1	3::>sp|P0DTC9|NCAP_SARS2 Nucleoprotein OS=Severe acute respiratory syndrome coronavirus 2 OX=2697049 GN=N PE=1 SV=1	45598	7261	1	22.99	29	32	1718.76	1718.76	573.927	0.0024	3	PSDSTGSNQNGERSGAR	7.04665		0
F004202.dat	F004202.dat	>sp|P0DTC9|NCAP_SARS2 Nucleoprotein OS=Severe acute respiratory syndrome coronavirus 2 OX=2697049 GN=N PE=1 SV=1	6972	1	3::>sp|P0DTC9|NCAP_SARS2 Nucleoprotein OS=Severe acute respiratory syndrome coronavirus 2 OX=2697049 GN=N PE=1 SV=1	45598	7261	1	51.88	24	32	1711.78	1711.78	856.897	-0.001	2	GNFGDQELIRQGTDY	3.70335		0
F004202.dat	F004202.dat	>sp|P0DTC9|NCAP_SARS2 Nucleoprotein OS=Severe acute respiratory syndrome coronavirus 2 OX=2697049 GN=N PE=1 SV=1	5675	1	3::>sp|P0DTC9|NCAP_SARS2 Nucleoprotein OS=Severe acute respiratory syndrome coronavirus 2 OX=2697049 GN=N PE=1 SV=1	45598	7261	1	28.46	18	26	1478.81	1478.81	493.943	0.0019	3	KQRRPQGLPNNTA	12.4096		0
F004202.dat	F004202.dat	>sp|P0DTC9|NCAP_SARS2 Nucleoprotein OS=Severe acute respiratory syndrome coronavirus 2 OX=2697049 GN=N PE=1 SV=1	7203	1	3::>sp|P0DTC9|NCAP_SARS2 Nucleoprotein OS=Severe acute respiratory syndrome coronavirus 2 OX=2697049 GN=N PE=1 SV=1	45598	7261	1	26.77	19	32	1764.87	1764.88	442.226	0.0025	4	RGGDGKMKDLSPRWY	10.1726		0
F004202.dat	F004202.dat	>sp|P0DTC9|NCAP_SARS2 Nucleoprotein OS=Severe acute respiratory syndrome coronavirus 2 OX=2697049 GN=N PE=1 SV=1	8801	1	3::>sp|P0DTC9|NCAP_SARS2 Nucleoprotein OS=Severe acute respiratory syndrome coronavirus 2 OX=2697049 GN=N PE=1 SV=1	45598	7261	1	21.78	14	31	2115.12	2115.12	1058.57	0.0015	2	NTPKDHIGTRNPANNAAIVL	10.0919		0
F004202.dat	F004202.dat	>sp|P0DTC9|NCAP_SARS2 Nucleoprotein OS=Severe acute respiratory syndrome coronavirus 2 OX=2697049 GN=N PE=1 SV=1	1741	1	3::>sp|P0DTC9|NCAP_SARS2 Nucleoprotein OS=Severe acute respiratory syndrome coronavirus 2 OX=2697049 GN=N PE=1 SV=1	45598	7261	1	26.89	17	28	900.482	900.483	451.249	0.0009	2	KDLSPRW	10.0919		0
F004202.dat	F004202.dat	>sp|P0DTC9|NCAP_SARS2 Nucleoprotein OS=Severe acute respiratory syndrome coronavirus 2 OX=2697049 GN=N PE=1 SV=1	7043	1	3::>sp|P0DTC9|NCAP_SARS2 Nucleoprotein OS=Severe acute respiratory syndrome coronavirus 2 OX=2697049 GN=N PE=1 SV=1	45598	7261	1	57.88		27	1726.96	1726.96	576.66	0.002	3	KDKKKKADETQALPQ	10.0485		0
F004202.dat	F004202.dat	>sp|P0DTC9|NCAP_SARS2 Nucleoprotein OS=Severe acute respiratory syndrome coronavirus 2 OX=2697049 GN=N PE=1 SV=1	7204	1	3::>sp|P0DTC9|NCAP_SARS2 Nucleoprotein OS=Severe acute respiratory syndrome coronavirus 2 OX=2697049 GN=N PE=1 SV=1	45598	7261	1	50.93	24	32	1764.87	1764.88	883.445	0.0031	2	RGGDGKMKDLSPRWY	10.1726		0
F004202.dat	F004202.dat	>sp|P0DTC9|NCAP_SARS2 Nucleoprotein OS=Severe acute respiratory syndrome coronavirus 2 OX=2697049 GN=N PE=1 SV=1	8887	1	3::>sp|P0DTC9|NCAP_SARS2 Nucleoprotein OS=Severe acute respiratory syndrome coronavirus 2 OX=2697049 GN=N PE=1 SV=1	45598	7261	1	52.64	27	31	2129.14	2129.13	710.719	-0.002	3	TGAIKLDDKDPNFKDQVIL	4.34285		0
F004202.dat	F004202.dat	>sp|P0DTC9|NCAP_SARS2 Nucleoprotein OS=Severe acute respiratory syndrome coronavirus 2 OX=2697049 GN=N PE=1 SV=1	7236	1	3::>sp|P0DTC9|NCAP_SARS2 Nucleoprotein OS=Severe acute respiratory syndrome coronavirus 2 OX=2697049 GN=N PE=1 SV=1	45598	7261	1	23.22	19	32	1770.89	1770.89	886.455	0.003	2	QRRPQGLPNNTASWF	12.4013		0
F004202.dat	F004202.dat	>sp|P0DTC9|NCAP_SARS2 Nucleoprotein OS=Severe acute respiratory syndrome coronavirus 2 OX=2697049 GN=N PE=1 SV=1	6069	1	3::>sp|P0DTC9|NCAP_SARS2 Nucleoprotein OS=Severe acute respiratory syndrome coronavirus 2 OX=2697049 GN=N PE=1 SV=1	45598	7261	1	43.56		31	1545.77	1545.77	773.89	-0.0023	2	DDKDPNFKDQVIL	3.87092		0
F004202.dat	F004202.dat	>sp|P0DTC9|NCAP_SARS2 Nucleoprotein OS=Severe acute respiratory syndrome coronavirus 2 OX=2697049 GN=N PE=1 SV=1	4517	1	3::>sp|P0DTC9|NCAP_SARS2 Nucleoprotein OS=Severe acute respiratory syndrome coronavirus 2 OX=2697049 GN=N PE=1 SV=1	45598	7261	1	30.4	14	29	1286.69	1286.69	644.351	0.0002	2	KTFPPTEPKKD	9.76072		0
F004202.dat	F004202.dat	>sp|P0DTC9|NCAP_SARS2 Nucleoprotein OS=Severe acute respiratory syndrome coronavirus 2 OX=2697049 GN=N PE=1 SV=1	2015	1	3::>sp|P0DTC9|NCAP_SARS2 Nucleoprotein OS=Severe acute respiratory syndrome coronavirus 2 OX=2697049 GN=N PE=1 SV=1	45598	7261	1	47.81		26	939.489	939.491	470.753	0.0021	2	RNPANNAAI	11.0448		0
F004202.dat	F004202.dat	>sp|P0DTC9|NCAP_SARS2 Nucleoprotein OS=Severe acute respiratory syndrome coronavirus 2 OX=2697049 GN=N PE=1 SV=1	2859	1	3::>sp|P0DTC9|NCAP_SARS2 Nucleoprotein OS=Severe acute respiratory syndrome coronavirus 2 OX=2697049 GN=N PE=1 SV=1	45598	7261	1	47.45	28	28	1043.57	1043.57	522.791	0.0015	2	KTFPPTEPK	9.88481		0
F004202.dat	F004202.dat	>sp|P0DTC9|NCAP_SARS2 Nucleoprotein OS=Severe acute respiratory syndrome coronavirus 2 OX=2697049 GN=N PE=1 SV=1	12439	1	3::>sp|P0DTC9|NCAP_SARS2 Nucleoprotein OS=Severe acute respiratory syndrome coronavirus 2 OX=2697049 GN=N PE=1 SV=1	45598	7261	1	25.03	15	32	3674.99	3675	919.757	0.0047	4	SGKGQQQQGQTVTKKSAAEASKKPRQKRTATKAY	11.2527		0
F004202.dat	F004202.dat	>sp|P0DTC9|NCAP_SARS2 Nucleoprotein OS=Severe acute respiratory syndrome coronavirus 2 OX=2697049 GN=N PE=1 SV=1	4883	1	3::>sp|P0DTC9|NCAP_SARS2 Nucleoprotein OS=Severe acute respiratory syndrome coronavirus 2 OX=2697049 GN=N PE=1 SV=1	45598	7261	1	21.11	14	30	1345.65	1345.65	449.556	-0.0018	3	GRRGPEQTQGNF	10.8875		0
F004202.dat	F004202.dat	>sp|P0DTC9|NCAP_SARS2 Nucleoprotein OS=Severe acute respiratory syndrome coronavirus 2 OX=2697049 GN=N PE=1 SV=1	3136	1	3::>sp|P0DTC9|NCAP_SARS2 Nucleoprotein OS=Severe acute respiratory syndrome coronavirus 2 OX=2697049 GN=N PE=1 SV=1	45598	7261	1	49.62		26	1081.61	1081.61	541.814	0.0012	2	QLPQGTTLPK	10.0939		0
F004202.dat	F004202.dat	>sp|P0DTC9|NCAP_SARS2 Nucleoprotein OS=Severe acute respiratory syndrome coronavirus 2 OX=2697049 GN=N PE=1 SV=1	10012	1	3::>sp|P0DTC9|NCAP_SARS2 Nucleoprotein OS=Severe acute respiratory syndrome coronavirus 2 OX=2697049 GN=N PE=1 SV=1	45598	7261	1	64.99	23	31	2356.26	2356.26	786.428	-0.001	3	TGAIKLDDKDPNFKDQVILLN	4.34285		0
F004202.dat	F004202.dat	>sp|P0DTC9|NCAP_SARS2 Nucleoprotein OS=Severe acute respiratory syndrome coronavirus 2 OX=2697049 GN=N PE=1 SV=1	8554	1	3::>sp|P0DTC9|NCAP_SARS2 Nucleoprotein OS=Severe acute respiratory syndrome coronavirus 2 OX=2697049 GN=N PE=1 SV=1	45598	7261	1	23.36	19	32	2050.05	2050.05	513.521	0.0016	4	RIRGGDGKM*KDLSPRWY	10.6836	Oxidation (M)	0
F004202.dat	F004202.dat	>sp|P0DTC9|NCAP_SARS2 Nucleoprotein OS=Severe acute respiratory syndrome coronavirus 2 OX=2697049 GN=N PE=1 SV=1	1216	1	3::>sp|P0DTC9|NCAP_SARS2 Nucleoprotein OS=Severe acute respiratory syndrome coronavirus 2 OX=2697049 GN=N PE=1 SV=1	45598	7261	1	45.9	30	32	829.429	829.432	415.723	0.0021	2	GDQELIR	4.07171		0
F004202.dat	F004202.dat	>sp|P0DTC9|NCAP_SARS2 Nucleoprotein OS=Severe acute respiratory syndrome coronavirus 2 OX=2697049 GN=N PE=1 SV=1	7223	1	3::>sp|P0DTC9|NCAP_SARS2 Nucleoprotein OS=Severe acute respiratory syndrome coronavirus 2 OX=2697049 GN=N PE=1 SV=1	45598	7261	1	46.73	17	33	1769.81	1769.82	590.946	0.0023	3	DRLNQLESKMS*GKGQ	9.88481	Phospho (ST)	0
F004202.dat	F004202.dat	>sp|P0DTC9|NCAP_SARS2 Nucleoprotein OS=Severe acute respiratory syndrome coronavirus 2 OX=2697049 GN=N PE=1 SV=1	2998	1	3::>sp|P0DTC9|NCAP_SARS2 Nucleoprotein OS=Severe acute respiratory syndrome coronavirus 2 OX=2697049 GN=N PE=1 SV=1	45598	7261	1	25.22	25	27	1063.55	1063.54	532.779	-0.0005	2	KDLSPRWY	9.71724		0
F004202.dat	F004202.dat	>sp|P0DTC9|NCAP_SARS2 Nucleoprotein OS=Severe acute respiratory syndrome coronavirus 2 OX=2697049 GN=N PE=1 SV=1	8181	1	3::>sp|P0DTC9|NCAP_SARS2 Nucleoprotein OS=Severe acute respiratory syndrome coronavirus 2 OX=2697049 GN=N PE=1 SV=1	45598	7261	1	59.91	17	33	1979.87	1979.87	660.964	0.0009	3	FGGPSDSTGSNQNGERSGAR	7.04665		0
F004202.dat	F004202.dat	>sp|P0DTC9|NCAP_SARS2 Nucleoprotein OS=Severe acute respiratory syndrome coronavirus 2 OX=2697049 GN=N PE=1 SV=1	6520	1	3::>sp|P0DTC9|NCAP_SARS2 Nucleoprotein OS=Severe acute respiratory syndrome coronavirus 2 OX=2697049 GN=N PE=1 SV=1	45598	7261	1	40.16		31	1627.7	1627.7	814.856	0.0022	2	SSRNS*TPGSSRGTSPA	12.4013	Phospho (ST)	0
F004202.dat	F004202.dat	>sp|P0DTC9|NCAP_SARS2 Nucleoprotein OS=Severe acute respiratory syndrome coronavirus 2 OX=2697049 GN=N PE=1 SV=1	10872	1	3::>sp|P0DTC9|NCAP_SARS2 Nucleoprotein OS=Severe acute respiratory syndrome coronavirus 2 OX=2697049 GN=N PE=1 SV=1	45598	7261	1	25.23	14	25	2648.51	2648.51	883.844	0.0018	3	TVTKKSAAEASKKPRQKRTATKAY	11.1855		0
F004202.dat	F004202.dat	>sp|P0DTC9|NCAP_SARS2 Nucleoprotein OS=Severe acute respiratory syndrome coronavirus 2 OX=2697049 GN=N PE=1 SV=1	4035	1	3::>sp|P0DTC9|NCAP_SARS2 Nucleoprotein OS=Severe acute respiratory syndrome coronavirus 2 OX=2697049 GN=N PE=1 SV=1	45598	7261	1	34.44	21	28	1204.62	1204.63	402.549	0.0024	3	IRGGDGKM*KDL	9.88481	Oxidation (M)	0
F004202.dat	F004202.dat	>sp|P0DTC9|NCAP_SARS2 Nucleoprotein OS=Severe acute respiratory syndrome coronavirus 2 OX=2697049 GN=N PE=1 SV=1	2856	1	3::>sp|P0DTC9|NCAP_SARS2 Nucleoprotein OS=Severe acute respiratory syndrome coronavirus 2 OX=2697049 GN=N PE=1 SV=1	45598	7261	1	45.98		28	1043.57	1043.57	522.79	0.0008	2	KTFPPTEPK	9.88481		0
F004202.dat	F004202.dat	>sp|P0DTC9|NCAP_SARS2 Nucleoprotein OS=Severe acute respiratory syndrome coronavirus 2 OX=2697049 GN=N PE=1 SV=1	8220	1	3::>sp|P0DTC9|NCAP_SARS2 Nucleoprotein OS=Severe acute respiratory syndrome coronavirus 2 OX=2697049 GN=N PE=1 SV=1	45598	7261	1	20.97	14	25	1985.13	1985.13	497.291	0.0022	4	KTFPPTEPKKDKKKKAD	10.4168		0
F004202.dat	F004202.dat	>sp|P0DTC9|NCAP_SARS2 Nucleoprotein OS=Severe acute respiratory syndrome coronavirus 2 OX=2697049 GN=N PE=1 SV=1	8313	1	3::>sp|P0DTC9|NCAP_SARS2 Nucleoprotein OS=Severe acute respiratory syndrome coronavirus 2 OX=2697049 GN=N PE=1 SV=1	45598	7261	1	39.15	18	30	2001.08	2001.08	1001.55	0.0033	2	TPKDHIGTRNPANNAAIVL	10.0919		0
F004202.dat	F004202.dat	>sp|P0DTC9|NCAP_SARS2 Nucleoprotein OS=Severe acute respiratory syndrome coronavirus 2 OX=2697049 GN=N PE=1 SV=1	7151	1	3::>sp|P0DTC9|NCAP_SARS2 Nucleoprotein OS=Severe acute respiratory syndrome coronavirus 2 OX=2697049 GN=N PE=1 SV=1	45598	7261	1	20.82	18	30	1751.92	1751.92	876.966	0.0003	2	KQRRPQGLPNNTASW	12.4096		0
F004202.dat	F004202.dat	>sp|P0DTC9|NCAP_SARS2 Nucleoprotein OS=Severe acute respiratory syndrome coronavirus 2 OX=2697049 GN=N PE=1 SV=1	4876	1	3::>sp|P0DTC9|NCAP_SARS2 Nucleoprotein OS=Severe acute respiratory syndrome coronavirus 2 OX=2697049 GN=N PE=1 SV=1	45598	7261	1	36.13	26	28	1344.73	1344.73	673.373	0.0023	2	RIRGGDGKMKDL	10.5741		0
F004202.dat	F004202.dat	>sp|P0DTC9|NCAP_SARS2 Nucleoprotein OS=Severe acute respiratory syndrome coronavirus 2 OX=2697049 GN=N PE=1 SV=1	10135	1	3::>sp|P0DTC9|NCAP_SARS2 Nucleoprotein OS=Severe acute respiratory syndrome coronavirus 2 OX=2697049 GN=N PE=1 SV=1	45598	7261	1	52.69	18	34	2389.17	2389.17	797.398	0.0063	3	KFPRGQGVPINTNSSPDDQIGY	6.81899		0
F004202.dat	F004202.dat	>sp|P0DTC9|NCAP_SARS2 Nucleoprotein OS=Severe acute respiratory syndrome coronavirus 2 OX=2697049 GN=N PE=1 SV=1	7550	1	3::>sp|P0DTC9|NCAP_SARS2 Nucleoprotein OS=Severe acute respiratory syndrome coronavirus 2 OX=2697049 GN=N PE=1 SV=1	45598	7261	1	51.23	19	33	1834.87	1834.87	918.444	0.0037	2	SSRNSTPGSSRGTSPARM	12.7024		0
F004202.dat	F004202.dat	>sp|P0DTC9|NCAP_SARS2 Nucleoprotein OS=Severe acute respiratory syndrome coronavirus 2 OX=2697049 GN=N PE=1 SV=1	7583	1	3::>sp|P0DTC9|NCAP_SARS2 Nucleoprotein OS=Severe acute respiratory syndrome coronavirus 2 OX=2697049 GN=N PE=1 SV=1	45598	7261	1	42.53		28	1841.02	1841.02	461.262	0.0033	4	RRIRGGDGKMKDLSPR	11.9626		0
F004202.dat	F004202.dat	>sp|P0DTC9|NCAP_SARS2 Nucleoprotein OS=Severe acute respiratory syndrome coronavirus 2 OX=2697049 GN=N PE=1 SV=1	8437	1	3::>sp|P0DTC9|NCAP_SARS2 Nucleoprotein OS=Severe acute respiratory syndrome coronavirus 2 OX=2697049 GN=N PE=1 SV=1	45598	7261	1	34.97	15	29	2027.1	2027.1	676.707	0.0034	3	RRIRGGDGKMKDLSPRW	11.9626		0
F004202.dat	F004202.dat	>sp|P0DTC9|NCAP_SARS2 Nucleoprotein OS=Severe acute respiratory syndrome coronavirus 2 OX=2697049 GN=N PE=1 SV=1	5330	1	3::>sp|P0DTC9|NCAP_SARS2 Nucleoprotein OS=Severe acute respiratory syndrome coronavirus 2 OX=2697049 GN=N PE=1 SV=1	45598	7261	1	28.29	20	31	1419.72	1419.72	474.248	0.0003	3	TPKDHIGTRNPAN	10.0919		0
F004202.dat	F004202.dat	>sp|P0DTC9|NCAP_SARS2 Nucleoprotein OS=Severe acute respiratory syndrome coronavirus 2 OX=2697049 GN=N PE=1 SV=1	4746	1	3::>sp|P0DTC9|NCAP_SARS2 Nucleoprotein OS=Severe acute respiratory syndrome coronavirus 2 OX=2697049 GN=N PE=1 SV=1	45598	7261	1	23.59	20	28	1319.47	1319.47	660.744	0.0034	2	QQS*MSSADSTQA	3.09903	Phospho (ST)	0
F004202.dat	F004202.dat	>sp|P0DTC9|NCAP_SARS2 Nucleoprotein OS=Severe acute respiratory syndrome coronavirus 2 OX=2697049 GN=N PE=1 SV=1	1131	1	3::>sp|P0DTC9|NCAP_SARS2 Nucleoprotein OS=Severe acute respiratory syndrome coronavirus 2 OX=2697049 GN=N PE=1 SV=1	45598	7261	1	27.87	29	31	819.449	819.45	410.733	0.0013	2	GTTLPKGF	10.0939		0
F004202.dat	F004202.dat	>sp|P0DTC9|NCAP_SARS2 Nucleoprotein OS=Severe acute respiratory syndrome coronavirus 2 OX=2697049 GN=N PE=1 SV=1	3091	1	3::>sp|P0DTC9|NCAP_SARS2 Nucleoprotein OS=Severe acute respiratory syndrome coronavirus 2 OX=2697049 GN=N PE=1 SV=1	45598	7261	1	58.24	26	29	1074.56	1074.56	538.286	0.0012	2	TGAIKLDDKD	4.16893		0
F004202.dat	F004202.dat	>sp|P0DTC9|NCAP_SARS2 Nucleoprotein OS=Severe acute respiratory syndrome coronavirus 2 OX=2697049 GN=N PE=1 SV=1	9939	1	3::>sp|P0DTC9|NCAP_SARS2 Nucleoprotein OS=Severe acute respiratory syndrome coronavirus 2 OX=2697049 GN=N PE=1 SV=1	45598	7261	1	24.79	14	29	2343.28	2343.28	1172.65	0.0033	2	KTFPPTEPKKDKKKKADETQ	10.1745		0
F004202.dat	F004202.dat	>sp|P0DTC9|NCAP_SARS2 Nucleoprotein OS=Severe acute respiratory syndrome coronavirus 2 OX=2697049 GN=N PE=1 SV=1	9240	1	3::>sp|P0DTC9|NCAP_SARS2 Nucleoprotein OS=Severe acute respiratory syndrome coronavirus 2 OX=2697049 GN=N PE=1 SV=1	45598	7261	1	29.5	18	31	2190.16	2190.16	731.062	0.0043	3	RRIRGGDGKMKDLSPRWY	11.3377		0
F004202.dat	F004202.dat	>sp|P0DTC9|NCAP_SARS2 Nucleoprotein OS=Severe acute respiratory syndrome coronavirus 2 OX=2697049 GN=N PE=1 SV=1	4722	1	3::>sp|P0DTC9|NCAP_SARS2 Nucleoprotein OS=Severe acute respiratory syndrome coronavirus 2 OX=2697049 GN=N PE=1 SV=1	45598	7261	1	21.07	18	30	1316.67	1316.67	659.34	-0.0014	2	YKHWPQIAQF	9.71724		0
F004202.dat	F004202.dat	>sp|P0DTC9|NCAP_SARS2 Nucleoprotein OS=Severe acute respiratory syndrome coronavirus 2 OX=2697049 GN=N PE=1 SV=1	2400	1	3::>sp|P0DTC9|NCAP_SARS2 Nucleoprotein OS=Severe acute respiratory syndrome coronavirus 2 OX=2697049 GN=N PE=1 SV=1	45598	7261	1	42.91	22	29	981.488	981.489	491.752	0.0006	2	NTPKDHIGT	7.81537		0
F004202.dat	F004202.dat	>sp|P0DTC9|NCAP_SARS2 Nucleoprotein OS=Severe acute respiratory syndrome coronavirus 2 OX=2697049 GN=N PE=1 SV=1	6397	1	3::>sp|P0DTC9|NCAP_SARS2 Nucleoprotein OS=Severe acute respiratory syndrome coronavirus 2 OX=2697049 GN=N PE=1 SV=1	45598	7261	1	43.2	19	32	1608.77	1608.77	537.265	0.0012	3	GGDGKMKDLSPRWY	9.63028		0
F004202.dat	F004202.dat	>sp|P0DTC9|NCAP_SARS2 Nucleoprotein OS=Severe acute respiratory syndrome coronavirus 2 OX=2697049 GN=N PE=1 SV=1	5931	1	3::>sp|P0DTC9|NCAP_SARS2 Nucleoprotein OS=Severe acute respiratory syndrome coronavirus 2 OX=2697049 GN=N PE=1 SV=1	45598	7261	1	42.31	26	29	1516.83	1516.83	759.421	0.0026	2	RRIRGGDGKM*KDL	11.3748	Oxidation (M)	0
F004202.dat	F004202.dat	>sp|P0DTC9|NCAP_SARS2 Nucleoprotein OS=Severe acute respiratory syndrome coronavirus 2 OX=2697049 GN=N PE=1 SV=1	7541	1	3::>sp|P0DTC9|NCAP_SARS2 Nucleoprotein OS=Severe acute respiratory syndrome coronavirus 2 OX=2697049 GN=N PE=1 SV=1	45598	7261	1	42.05	19	33	1832.8	1832.8	611.942	0.0039	3	GGPSDSTGSNQNGERSGAR	7.04665		0
F004202.dat	F004202.dat	>sp|P0DTC9|NCAP_SARS2 Nucleoprotein OS=Severe acute respiratory syndrome coronavirus 2 OX=2697049 GN=N PE=1 SV=1	6987	1	3::>sp|P0DTC9|NCAP_SARS2 Nucleoprotein OS=Severe acute respiratory syndrome coronavirus 2 OX=2697049 GN=N PE=1 SV=1	45598	7261	1	24.59	22	30	1714.89	1714.89	429.731	0.0008	4	IRGGDGKMKDLSPRW	10.5741		0
F004202.dat	F004202.dat	>sp|P0DTC9|NCAP_SARS2 Nucleoprotein OS=Severe acute respiratory syndrome coronavirus 2 OX=2697049 GN=N PE=1 SV=1	1592	1	3::>sp|P0DTC9|NCAP_SARS2 Nucleoprotein OS=Severe acute respiratory syndrome coronavirus 2 OX=2697049 GN=N PE=1 SV=1	45598	7261	1	25.26	14	20	878.476	878.478	440.246	0.0016	2	KHWPQIA	10.0939		0
F004202.dat	F004202.dat	>sp|P0DTC9|NCAP_SARS2 Nucleoprotein OS=Severe acute respiratory syndrome coronavirus 2 OX=2697049 GN=N PE=1 SV=1	6943	1	3::>sp|P0DTC9|NCAP_SARS2 Nucleoprotein OS=Severe acute respiratory syndrome coronavirus 2 OX=2697049 GN=N PE=1 SV=1	45598	7261	1	25.03	24	30	1707.66	1707.66	570.229	0.0028	3	SS*RNS*TPGSSRGTSPA	12.4013	2 Phospho (ST)	0
F004202.dat	F004202.dat	>sp|P0DTC9|NCAP_SARS2 Nucleoprotein OS=Severe acute respiratory syndrome coronavirus 2 OX=2697049 GN=N PE=1 SV=1	6786	1	3::>sp|P0DTC9|NCAP_SARS2 Nucleoprotein OS=Severe acute respiratory syndrome coronavirus 2 OX=2697049 GN=N PE=1 SV=1	45598	7261	1	25.03	17	32	1672.74	1672.74	558.587	-0.0001	3	YAEGSRGGSQASSRSSS	9.84133		0
F004202.dat	F004202.dat	>sp|P0DTC9|NCAP_SARS2 Nucleoprotein OS=Severe acute respiratory syndrome coronavirus 2 OX=2697049 GN=N PE=1 SV=1	3097	1	3::>sp|P0DTC9|NCAP_SARS2 Nucleoprotein OS=Severe acute respiratory syndrome coronavirus 2 OX=2697049 GN=N PE=1 SV=1	45598	7261	1	27.69	27	29	1075.54	1075.55	359.522	0.0012	3	RGGDGKMKDL	9.88481		0
F004202.dat	F004202.dat	>sp|P0DTC9|NCAP_SARS2 Nucleoprotein OS=Severe acute respiratory syndrome coronavirus 2 OX=2697049 GN=N PE=1 SV=1	916	1	3::>sp|P0DTC9|NCAP_SARS2 Nucleoprotein OS=Severe acute respiratory syndrome coronavirus 2 OX=2697049 GN=N PE=1 SV=1	45598	7261	1	23.84		28	782.341	782.343	392.179	0.0011	2	GM*SRIGM*	11.0448	2 Oxidation (M)	0
F004202.dat	F004202.dat	>sp|P0DTC9|NCAP_SARS2 Nucleoprotein OS=Severe acute respiratory syndrome coronavirus 2 OX=2697049 GN=N PE=1 SV=1	9566	1	3::>sp|P0DTC9|NCAP_SARS2 Nucleoprotein OS=Severe acute respiratory syndrome coronavirus 2 OX=2697049 GN=N PE=1 SV=1	45598	7261	1	38	21	34	2255.95	2255.95	752.992	0.0033	3	GGPSDS*TGSNQNGERSGARSKQ	10.0856	Phospho (ST)	0
F004202.dat	F004202.dat	>sp|P0DTC9|NCAP_SARS2 Nucleoprotein OS=Severe acute respiratory syndrome coronavirus 2 OX=2697049 GN=N PE=1 SV=1	4091	1	3::>sp|P0DTC9|NCAP_SARS2 Nucleoprotein OS=Severe acute respiratory syndrome coronavirus 2 OX=2697049 GN=N PE=1 SV=1	45598	7261	1	33.95	16	24	1211.68	1211.68	606.848	0.0033	2	KFPRGQGVPIN	11.4887		0
F004202.dat	F004202.dat	>sp|P0DTC9|NCAP_SARS2 Nucleoprotein OS=Severe acute respiratory syndrome coronavirus 2 OX=2697049 GN=N PE=1 SV=1	5448	1	3::>sp|P0DTC9|NCAP_SARS2 Nucleoprotein OS=Severe acute respiratory syndrome coronavirus 2 OX=2697049 GN=N PE=1 SV=1	45598	7261	1	77.88		22	1438.86	1438.86	720.439	0.0016	2	RQKKQQTVTLLP	11.6377		0
F004202.dat	F004202.dat	>sp|P0DTC9|NCAP_SARS2 Nucleoprotein OS=Severe acute respiratory syndrome coronavirus 2 OX=2697049 GN=N PE=1 SV=1	8889	1	3::>sp|P0DTC9|NCAP_SARS2 Nucleoprotein OS=Severe acute respiratory syndrome coronavirus 2 OX=2697049 GN=N PE=1 SV=1	45598	7261	1	61.57	26	31	2129.14	2129.14	1065.58	-0.0007	2	TGAIKLDDKDPNFKDQVIL	4.34285		0
F004202.dat	F004202.dat	>sp|P0DTC9|NCAP_SARS2 Nucleoprotein OS=Severe acute respiratory syndrome coronavirus 2 OX=2697049 GN=N PE=1 SV=1	7202	1	3::>sp|P0DTC9|NCAP_SARS2 Nucleoprotein OS=Severe acute respiratory syndrome coronavirus 2 OX=2697049 GN=N PE=1 SV=1	45598	7261	1	38.9	19	32	1764.87	1764.87	589.298	0.0006	3	RGGDGKMKDLSPRWY	10.1726		0
F004202.dat	F004202.dat	>sp|P0DTC9|NCAP_SARS2 Nucleoprotein OS=Severe acute respiratory syndrome coronavirus 2 OX=2697049 GN=N PE=1 SV=1	11596	1	3::>sp|P0DTC9|NCAP_SARS2 Nucleoprotein OS=Severe acute respiratory syndrome coronavirus 2 OX=2697049 GN=N PE=1 SV=1	45598	7261	1	34.54	15	36	2931.44	2931.44	978.155	0.0066	3	GKEDLKFPRGQGVPINTNSSPDDQIGY	4.45667		0
F004202.dat	F004202.dat	>sp|P0DTC9|NCAP_SARS2 Nucleoprotein OS=Severe acute respiratory syndrome coronavirus 2 OX=2697049 GN=N PE=1 SV=1	3882	1	3::>sp|P0DTC9|NCAP_SARS2 Nucleoprotein OS=Severe acute respiratory syndrome coronavirus 2 OX=2697049 GN=N PE=1 SV=1	45598	7261	1	26.32	25	28	1188.63	1188.63	397.217	0.0014	3	IRGGDGKMKDL	9.88481		0
F004202.dat	F004202.dat	>sp|P0DTC9|NCAP_SARS2 Nucleoprotein OS=Severe acute respiratory syndrome coronavirus 2 OX=2697049 GN=N PE=1 SV=1	4995	1	3::>sp|P0DTC9|NCAP_SARS2 Nucleoprotein OS=Severe acute respiratory syndrome coronavirus 2 OX=2697049 GN=N PE=1 SV=1	45598	7261	1	20.59	20	30	1361.7	1361.7	454.907	0.0032	3	LDRLNQLESKM*	7.01344	Oxidation (M)	0
F004202.dat	F004202.dat	>sp|P0DTC9|NCAP_SARS2 Nucleoprotein OS=Severe acute respiratory syndrome coronavirus 2 OX=2697049 GN=N PE=1 SV=1	5824	1	3::>sp|P0DTC9|NCAP_SARS2 Nucleoprotein OS=Severe acute respiratory syndrome coronavirus 2 OX=2697049 GN=N PE=1 SV=1	45598	7261	1	41.85	25	28	1500.83	1500.83	751.424	0.0029	2	RRIRGGDGKMKDL	11.3748		0
F004202.dat	F004202.dat	>sp|P0DTC9|NCAP_SARS2 Nucleoprotein OS=Severe acute respiratory syndrome coronavirus 2 OX=2697049 GN=N PE=1 SV=1	11790	1	3::>sp|P0DTC9|NCAP_SARS2 Nucleoprotein OS=Severe acute respiratory syndrome coronavirus 2 OX=2697049 GN=N PE=1 SV=1	45598	7261	1	21.71	14	29	3036.67	3036.68	1013.23	0.0055	3	KTFPPTEPKKDKKKKADETQALPQRQ	10.4105		0
F004202.dat	F004202.dat	>sp|P0DTC9|NCAP_SARS2 Nucleoprotein OS=Severe acute respiratory syndrome coronavirus 2 OX=2697049 GN=N PE=1 SV=1	6476	1	3::>sp|P0DTC9|NCAP_SARS2 Nucleoprotein OS=Severe acute respiratory syndrome coronavirus 2 OX=2697049 GN=N PE=1 SV=1	45598	7261	1	74.79		31	1622.83	1622.83	812.421	0.0005	2	VATEGALNTPKDHIGT	5.21513		0
F004202.dat	F004202.dat	>sp|P0DTC9|NCAP_SARS2 Nucleoprotein OS=Severe acute respiratory syndrome coronavirus 2 OX=2697049 GN=N PE=1 SV=1	3849	1	3::>sp|P0DTC9|NCAP_SARS2 Nucleoprotein OS=Severe acute respiratory syndrome coronavirus 2 OX=2697049 GN=N PE=1 SV=1	45598	7261	1	81.38		30	1181.57	1181.57	591.792	0.0018	2	TEGALNTPKDH	5.21513		0
F004202.dat	F004202.dat	>sp|P0DTC9|NCAP_SARS2 Nucleoprotein OS=Severe acute respiratory syndrome coronavirus 2 OX=2697049 GN=N PE=1 SV=1	9691	1	3::>sp|P0DTC9|NCAP_SARS2 Nucleoprotein OS=Severe acute respiratory syndrome coronavirus 2 OX=2697049 GN=N PE=1 SV=1	45598	7261	1	25.58	15	34	2285.13	2285.13	762.717	0.0036	3	GRRGPEQTQGNFGDQELIRQ	7.16048		0
F004202.dat	F004202.dat	>sp|P0DTC9|NCAP_SARS2 Nucleoprotein OS=Severe acute respiratory syndrome coronavirus 2 OX=2697049 GN=N PE=1 SV=1	7956	1	3::>sp|P0DTC9|NCAP_SARS2 Nucleoprotein OS=Severe acute respiratory syndrome coronavirus 2 OX=2697049 GN=N PE=1 SV=1	45598	7261	1	42.3	27	33	1914.84	1914.84	958.427	0.0032	2	SSRNS*TPGSSRGTSPARM	12.7024	Phospho (ST)	0
F004202.dat	F004202.dat	>sp|P0DTC9|NCAP_SARS2 Nucleoprotein OS=Severe acute respiratory syndrome coronavirus 2 OX=2697049 GN=N PE=1 SV=1	2767	1	3::>sp|P0DTC9|NCAP_SARS2 Nucleoprotein OS=Severe acute respiratory syndrome coronavirus 2 OX=2697049 GN=N PE=1 SV=1	45598	7261	1	32.58		28	1031.52	1031.52	516.769	0.0022	2	MKDLSPRW	10.0919		0
F004202.dat	F004202.dat	>sp|P0DTC9|NCAP_SARS2 Nucleoprotein OS=Severe acute respiratory syndrome coronavirus 2 OX=2697049 GN=N PE=1 SV=1	4668	1	3::>sp|P0DTC9|NCAP_SARS2 Nucleoprotein OS=Severe acute respiratory syndrome coronavirus 2 OX=2697049 GN=N PE=1 SV=1	45598	7261	1	41.26	16	29	1305.68	1305.68	436.234	0.0014	3	TPKDHIGTRNPA	10.0919		0
F004202.dat	F004202.dat	>sp|P0DTC9|NCAP_SARS2 Nucleoprotein OS=Severe acute respiratory syndrome coronavirus 2 OX=2697049 GN=N PE=1 SV=1	1394	1	3::>sp|P0DTC9|NCAP_SARS2 Nucleoprotein OS=Severe acute respiratory syndrome coronavirus 2 OX=2697049 GN=N PE=1 SV=1	45598	7261	1	21.64		28	855.518	855.517	428.766	-0.0011	2	LLLDRLN	6.78065		0
F004202.dat	F004202.dat	>sp|P0DTC9|NCAP_SARS2 Nucleoprotein OS=Severe acute respiratory syndrome coronavirus 2 OX=2697049 GN=N PE=1 SV=1	5708	1	3::>sp|P0DTC9|NCAP_SARS2 Nucleoprotein OS=Severe acute respiratory syndrome coronavirus 2 OX=2697049 GN=N PE=1 SV=1	45598	7261	1	42.82		27	1483.84	1483.84	371.967	0.0022	4	KKKKADETQALPQ	10.1623		0
F004202.dat	F004202.dat	>sp|P0DTC9|NCAP_SARS2 Nucleoprotein OS=Severe acute respiratory syndrome coronavirus 2 OX=2697049 GN=N PE=1 SV=1	4928	1	3::>sp|P0DTC9|NCAP_SARS2 Nucleoprotein OS=Severe acute respiratory syndrome coronavirus 2 OX=2697049 GN=N PE=1 SV=1	45598	7261	1	71.34	25	30	1351.67	1351.67	451.565	-0.0004	3	VATEGALNTPKDH	5.21513		0
F004202.dat	F004202.dat	>sp|P0DTC9|NCAP_SARS2 Nucleoprotein OS=Severe acute respiratory syndrome coronavirus 2 OX=2697049 GN=N PE=1 SV=1	4516	1	3::>sp|P0DTC9|NCAP_SARS2 Nucleoprotein OS=Severe acute respiratory syndrome coronavirus 2 OX=2697049 GN=N PE=1 SV=1	45598	7261	1	48.12	28	29	1286.69	1286.69	429.903	-0.001	3	KTFPPTEPKKD	9.76072		0
F004202.dat	F004202.dat	>sp|P0DTC9|NCAP_SARS2 Nucleoprotein OS=Severe acute respiratory syndrome coronavirus 2 OX=2697049 GN=N PE=1 SV=1	7867	1	3::>sp|P0DTC9|NCAP_SARS2 Nucleoprotein OS=Severe acute respiratory syndrome coronavirus 2 OX=2697049 GN=N PE=1 SV=1	45598	7261	1	25.41	21	33	1893.85	1893.85	632.291	0.0024	3	SDNGPQNQRNAPRIT*F	10.8875	Phospho (ST)	0
F004202.dat	F004202.dat	>sp|P0DTC9|NCAP_SARS2 Nucleoprotein OS=Severe acute respiratory syndrome coronavirus 2 OX=2697049 GN=N PE=1 SV=1	4122	1	3::>sp|P0DTC9|NCAP_SARS2 Nucleoprotein OS=Severe acute respiratory syndrome coronavirus 2 OX=2697049 GN=N PE=1 SV=1	45598	7261	1	29.65	19	30	1215.65	1215.65	608.832	0.0017	2	NQRNAPRITF	12.4013		0
F004202.dat	F004202.dat	>sp|P0DTC9|NCAP_SARS2 Nucleoprotein OS=Severe acute respiratory syndrome coronavirus 2 OX=2697049 GN=N PE=1 SV=1	7231	1	3::>sp|P0DTC9|NCAP_SARS2 Nucleoprotein OS=Severe acute respiratory syndrome coronavirus 2 OX=2697049 GN=N PE=1 SV=1	45598	7261	1	24.57	26	32	1770.76	1770.76	886.389	0.0053	2	APRIT*FGGPSDSTGSNQ	6.78065	Phospho (ST)	0
F004202.dat	F004202.dat	>sp|P0DTC9|NCAP_SARS2 Nucleoprotein OS=Severe acute respiratory syndrome coronavirus 2 OX=2697049 GN=N PE=1 SV=1	7577	1	3::>sp|P0DTC9|NCAP_SARS2 Nucleoprotein OS=Severe acute respiratory syndrome coronavirus 2 OX=2697049 GN=N PE=1 SV=1	45598	7261	1	65.77	26	33	1840.81	1840.81	921.414	0.0004	2	QLESKMS*GKGQQQQGQ	9.88481	Phospho (ST)	0
F004202.dat	F004202.dat	>sp|P0DTC9|NCAP_SARS2 Nucleoprotein OS=Severe acute respiratory syndrome coronavirus 2 OX=2697049 GN=N PE=1 SV=1	4519	1	3::>sp|P0DTC9|NCAP_SARS2 Nucleoprotein OS=Severe acute respiratory syndrome coronavirus 2 OX=2697049 GN=N PE=1 SV=1	45598	7261	1	34.41	27	29	1286.69	1286.69	429.903	0.0011	3	KTFPPTEPKKD	9.76072		0
F004202.dat	F004202.dat	>sp|P0DTC9|NCAP_SARS2 Nucleoprotein OS=Severe acute respiratory syndrome coronavirus 2 OX=2697049 GN=N PE=1 SV=1	4846	1	3::>sp|P0DTC9|NCAP_SARS2 Nucleoprotein OS=Severe acute respiratory syndrome coronavirus 2 OX=2697049 GN=N PE=1 SV=1	45598	7261	1	63.31	22	31	1339.66	1339.67	670.841	0.0036	2	RPQGLPNNTASW	11.0448		0
F004202.dat	F004202.dat	>sp|P0DTC9|NCAP_SARS2 Nucleoprotein OS=Severe acute respiratory syndrome coronavirus 2 OX=2697049 GN=N PE=1 SV=1	9229	1	3::>sp|P0DTC9|NCAP_SARS2 Nucleoprotein OS=Severe acute respiratory syndrome coronavirus 2 OX=2697049 GN=N PE=1 SV=1	45598	7261	1	31	20	31	2190.16	2190.16	439.039	-0.0011	5	RRIRGGDGKMKDLSPRWY	11.3377		0
F004202.dat	F004202.dat	>sp|P0DTC9|NCAP_SARS2 Nucleoprotein OS=Severe acute respiratory syndrome coronavirus 2 OX=2697049 GN=N PE=1 SV=1	7834	1	3::>sp|P0DTC9|NCAP_SARS2 Nucleoprotein OS=Severe acute respiratory syndrome coronavirus 2 OX=2697049 GN=N PE=1 SV=1	45598	7261	1	23.87	23	33	1887.88	1887.88	630.302	0.0013	3	GRRGPEQTQGNFGDQEL	4.44007		0
F004202.dat	F004202.dat	>sp|P0DTC9|NCAP_SARS2 Nucleoprotein OS=Severe acute respiratory syndrome coronavirus 2 OX=2697049 GN=N PE=1 SV=1	8885	1	3::>sp|P0DTC9|NCAP_SARS2 Nucleoprotein OS=Severe acute respiratory syndrome coronavirus 2 OX=2697049 GN=N PE=1 SV=1	45598	7261	1	41.72	22	31	2129.14	2129.13	533.291	-0.0021	4	TGAIKLDDKDPNFKDQVIL	4.34285		0
F004202.dat	F004202.dat	>sp|P0DTC9|NCAP_SARS2 Nucleoprotein OS=Severe acute respiratory syndrome coronavirus 2 OX=2697049 GN=N PE=1 SV=1	4233	1	3::>sp|P0DTC9|NCAP_SARS2 Nucleoprotein OS=Severe acute respiratory syndrome coronavirus 2 OX=2697049 GN=N PE=1 SV=1	45598	7261	1	27.94	26	30	1232.62	1232.62	617.318	0.0029	2	DRLNQLESKM	7.01344		0
F004202.dat	F004202.dat	>sp|P0DTC9|NCAP_SARS2 Nucleoprotein OS=Severe acute respiratory syndrome coronavirus 2 OX=2697049 GN=N PE=1 SV=1	3037	1	3::>sp|P0DTC9|NCAP_SARS2 Nucleoprotein OS=Severe acute respiratory syndrome coronavirus 2 OX=2697049 GN=N PE=1 SV=1	45598	7261	1	27.76	23	27	1068.58	1068.58	357.201	0.0018	3	NQRNAPRIT	12.4013		0
F004202.dat	F004202.dat	>sp|P0DTC9|NCAP_SARS2 Nucleoprotein OS=Severe acute respiratory syndrome coronavirus 2 OX=2697049 GN=N PE=1 SV=1	5419	1	3::>sp|P0DTC9|NCAP_SARS2 Nucleoprotein OS=Severe acute respiratory syndrome coronavirus 2 OX=2697049 GN=N PE=1 SV=1	45598	7261	1	45.33	21	30	1432.72	1432.72	717.366	-0.0003	2	PKDHIGTRNPANN	10.0919		0
F004202.dat	F004202.dat	>sp|P0DTC9|NCAP_SARS2 Nucleoprotein OS=Severe acute respiratory syndrome coronavirus 2 OX=2697049 GN=N PE=1 SV=1	9845	1	3::>sp|P0DTC9|NCAP_SARS2 Nucleoprotein OS=Severe acute respiratory syndrome coronavirus 2 OX=2697049 GN=N PE=1 SV=1	45598	7261	1	53.59	18	34	2323.05	2323.06	1162.54	0.0055	2	FGGPSDSTGSNQNGERSGARSKQ	10.0856		0
F004202.dat	F004202.dat	>sp|P0DTC9|NCAP_SARS2 Nucleoprotein OS=Severe acute respiratory syndrome coronavirus 2 OX=2697049 GN=N PE=1 SV=1	4022	1	3::>sp|P0DTC9|NCAP_SARS2 Nucleoprotein OS=Severe acute respiratory syndrome coronavirus 2 OX=2697049 GN=N PE=1 SV=1	45598	7261	1	26.68	24	30	1202.58	1202.59	602.3	0.0029	2	PGSSRGTSPARM	12.4013		0
F004202.dat	F004202.dat	>sp|P0DTC9|NCAP_SARS2 Nucleoprotein OS=Severe acute respiratory syndrome coronavirus 2 OX=2697049 GN=N PE=1 SV=1	10025	1	3::>sp|P0DTC9|NCAP_SARS2 Nucleoprotein OS=Severe acute respiratory syndrome coronavirus 2 OX=2697049 GN=N PE=1 SV=1	45598	7261	1	46.35	19	30	2358.28	2358.28	787.1	-0.0025	3	KKQQTVTLLPAADLDDFSKQL	6.93282		0
F004202.dat	F004202.dat	>sp|P0DTC9|NCAP_SARS2 Nucleoprotein OS=Severe acute respiratory syndrome coronavirus 2 OX=2697049 GN=N PE=1 SV=1	7833	1	3::>sp|P0DTC9|NCAP_SARS2 Nucleoprotein OS=Severe acute respiratory syndrome coronavirus 2 OX=2697049 GN=N PE=1 SV=1	45598	7261	1	24.16	18	33	1887.88	1887.88	630.301	-0.0009	3	GRRGPEQTQGNFGDQEL	4.44007		0
F004202.dat	F004202.dat	>sp|P0DTC9|NCAP_SARS2 Nucleoprotein OS=Severe acute respiratory syndrome coronavirus 2 OX=2697049 GN=N PE=1 SV=1	8480	1	3::>sp|P0DTC9|NCAP_SARS2 Nucleoprotein OS=Severe acute respiratory syndrome coronavirus 2 OX=2697049 GN=N PE=1 SV=1	45598	7261	1	22.87	16	31	2034.06	2034.06	407.82	0.0034	5	RIRGGDGKMKDLSPRWY	10.6836		0
F004202.dat	F004202.dat	>sp|P0DTC9|NCAP_SARS2 Nucleoprotein OS=Severe acute respiratory syndrome coronavirus 2 OX=2697049 GN=N PE=1 SV=1	1814	1	3::>sp|P0DTC9|NCAP_SARS2 Nucleoprotein OS=Severe acute respiratory syndrome coronavirus 2 OX=2697049 GN=N PE=1 SV=1	45598	7261	1	44.73		27	913.415	913.415	457.715	0	2	FGM*SRIGM	11.0448	Oxidation (M)	0
F004202.dat	F004202.dat	>sp|P0DTC9|NCAP_SARS2 Nucleoprotein OS=Severe acute respiratory syndrome coronavirus 2 OX=2697049 GN=N PE=1 SV=1	3996	1	3::>sp|P0DTC9|NCAP_SARS2 Nucleoprotein OS=Severe acute respiratory syndrome coronavirus 2 OX=2697049 GN=N PE=1 SV=1	45598	7261	1	32.77		29	1199.65	1199.65	600.833	0.0001	2	LLDRLNQLES	4.07171		0
F004202.dat	F004202.dat	>sp|P0DTC9|NCAP_SARS2 Nucleoprotein OS=Severe acute respiratory syndrome coronavirus 2 OX=2697049 GN=N PE=1 SV=1	9996	1	3::>sp|P0DTC9|NCAP_SARS2 Nucleoprotein OS=Severe acute respiratory syndrome coronavirus 2 OX=2697049 GN=N PE=1 SV=1	45598	7261	1	24.74	18	34	2351.98	2351.98	785.002	0.0055	3	SRNS*S*RNSTPGSSRGTSPARM	12.8764	2 Phospho (ST)	0
F004202.dat	F004202.dat	>sp|P0DTC9|NCAP_SARS2 Nucleoprotein OS=Severe acute respiratory syndrome coronavirus 2 OX=2697049 GN=N PE=1 SV=1	1543	1	3::>sp|P0DTC9|NCAP_SARS2 Nucleoprotein OS=Severe acute respiratory syndrome coronavirus 2 OX=2697049 GN=N PE=1 SV=1	45598	7261	1	24		29	870.492	870.493	436.254	0.0008	2	LDRLNQL	6.78065		0
F004202.dat	F004202.dat	>sp|P0DTC9|NCAP_SARS2 Nucleoprotein OS=Severe acute respiratory syndrome coronavirus 2 OX=2697049 GN=N PE=1 SV=1	4515	1	3::>sp|P0DTC9|NCAP_SARS2 Nucleoprotein OS=Severe acute respiratory syndrome coronavirus 2 OX=2697049 GN=N PE=1 SV=1	45598	7261	1	46.25	24	29	1286.69	1286.69	644.35	-0.0013	2	KTFPPTEPKKD	9.76072		0
F004202.dat	F004202.dat	>sp|P0DTC9|NCAP_SARS2 Nucleoprotein OS=Severe acute respiratory syndrome coronavirus 2 OX=2697049 GN=N PE=1 SV=1	4163	1	3::>sp|P0DTC9|NCAP_SARS2 Nucleoprotein OS=Severe acute respiratory syndrome coronavirus 2 OX=2697049 GN=N PE=1 SV=1	45598	7261	1	29.78	22	28	1222.65	1222.66	612.335	0.0021	2	RRPQGLPNNTA	12.4013		0
F004202.dat	F004202.dat	>sp|P0DTC9|NCAP_SARS2 Nucleoprotein OS=Severe acute respiratory syndrome coronavirus 2 OX=2697049 GN=N PE=1 SV=1	5327	1	3::>sp|P0DTC9|NCAP_SARS2 Nucleoprotein OS=Severe acute respiratory syndrome coronavirus 2 OX=2697049 GN=N PE=1 SV=1	45598	7261	1	20.77	17	31	1419.68	1419.68	710.848	0.0002	2	SRIGMEVTPSGTW	6.97313		0
F004202.dat	F004202.dat	>sp|P0DTC9|NCAP_SARS2 Nucleoprotein OS=Severe acute respiratory syndrome coronavirus 2 OX=2697049 GN=N PE=1 SV=1	7098	1	3::>sp|P0DTC9|NCAP_SARS2 Nucleoprotein OS=Severe acute respiratory syndrome coronavirus 2 OX=2697049 GN=N PE=1 SV=1	45598	7261	1	37.72	17	33	1736.82	1736.82	869.417	-0.0029	2	GM*SRIGMEVTPSGTWL	6.97313	Oxidation (M)	0
F004202.dat	F004202.dat	>sp|P0DTC9|NCAP_SARS2 Nucleoprotein OS=Severe acute respiratory syndrome coronavirus 2 OX=2697049 GN=N PE=1 SV=1	7264	1	3::>sp|P0DTC9|NCAP_SARS2 Nucleoprotein OS=Severe acute respiratory syndrome coronavirus 2 OX=2697049 GN=N PE=1 SV=1	45598	7261	1	38.69	23	32	1775.74	1775.74	888.877	0	2	SKQLQQSMSS*ADSTQA	6.74864	Phospho (ST)	0
F004202.dat	F004202.dat	>sp|P0DTC9|NCAP_SARS2 Nucleoprotein OS=Severe acute respiratory syndrome coronavirus 2 OX=2697049 GN=N PE=1 SV=1	11062	1	3::>sp|P0DTC9|NCAP_SARS2 Nucleoprotein OS=Severe acute respiratory syndrome coronavirus 2 OX=2697049 GN=N PE=1 SV=1	45598	7261	1	70.66	22	36	2721.29	2721.29	908.104	0.003	3	GRRGPEQTQGNFGDQELIRQGTDY	4.56024		0
F004202.dat	F004202.dat	>sp|P0DTC9|NCAP_SARS2 Nucleoprotein OS=Severe acute respiratory syndrome coronavirus 2 OX=2697049 GN=N PE=1 SV=1	5390	1	3::>sp|P0DTC9|NCAP_SARS2 Nucleoprotein OS=Severe acute respiratory syndrome coronavirus 2 OX=2697049 GN=N PE=1 SV=1	45598	7261	1	44.1	26	28	1426.77	1426.77	714.393	0.0035	2	KFPRGQGVPINTN	11.4887		0
F004202.dat	F004202.dat	>sp|P0DTC9|NCAP_SARS2 Nucleoprotein OS=Severe acute respiratory syndrome coronavirus 2 OX=2697049 GN=N PE=1 SV=1	3555	1	3::>sp|P0DTC9|NCAP_SARS2 Nucleoprotein OS=Severe acute respiratory syndrome coronavirus 2 OX=2697049 GN=N PE=1 SV=1	45598	7261	1	53.47		25	1138.63	1138.63	570.325	0.0001	2	QLPQGTTLPKG	10.0939		0
F004202.dat	F004202.dat	>sp|P0DTC9|NCAP_SARS2 Nucleoprotein OS=Severe acute respiratory syndrome coronavirus 2 OX=2697049 GN=N PE=1 SV=1	11304	1	3::>sp|P0DTC9|NCAP_SARS2 Nucleoprotein OS=Severe acute respiratory syndrome coronavirus 2 OX=2697049 GN=N PE=1 SV=1	45598	7261	1	34.22	17	36	2780.34	2780.34	927.787	-0.0003	3	DLKFPRGQGVPINTNSSPDDQIGYY	4.16893		0
F004202.dat	F004202.dat	>sp|P0DTC9|NCAP_SARS2 Nucleoprotein OS=Severe acute respiratory syndrome coronavirus 2 OX=2697049 GN=N PE=1 SV=1	8805	1	3::>sp|P0DTC9|NCAP_SARS2 Nucleoprotein OS=Severe acute respiratory syndrome coronavirus 2 OX=2697049 GN=N PE=1 SV=1	45598	7261	1	20.55	15	31	2115.12	2115.12	706.048	0.004	3	NTPKDHIGTRNPANNAAIVL	10.0919		0
F004202.dat	F004202.dat	>sp|P0DTC9|NCAP_SARS2 Nucleoprotein OS=Severe acute respiratory syndrome coronavirus 2 OX=2697049 GN=N PE=1 SV=1	3326	1	3::>sp|P0DTC9|NCAP_SARS2 Nucleoprotein OS=Severe acute respiratory syndrome coronavirus 2 OX=2697049 GN=N PE=1 SV=1	45598	7261	1	24.38	22	30	1101.6	1101.61	551.81	0.0016	2	QRNAPRITF	12.4013		0
F004202.dat	F004202.dat	>sp|P0DTC9|NCAP_SARS2 Nucleoprotein OS=Severe acute respiratory syndrome coronavirus 2 OX=2697049 GN=N PE=1 SV=1	8794	1	3::>sp|P0DTC9|NCAP_SARS2 Nucleoprotein OS=Severe acute respiratory syndrome coronavirus 2 OX=2697049 GN=N PE=1 SV=1	45598	7261	1	21.74	14	22	2114.23	2114.23	423.853	0.0012	5	TVTKKSAAEASKKPRQKRT	11.6792		0
F004202.dat	F004202.dat	>sp|P0DTC9|NCAP_SARS2 Nucleoprotein OS=Severe acute respiratory syndrome coronavirus 2 OX=2697049 GN=N PE=1 SV=1	8379	1	3::>sp|P0DTC9|NCAP_SARS2 Nucleoprotein OS=Severe acute respiratory syndrome coronavirus 2 OX=2697049 GN=N PE=1 SV=1	45598	7261	1	22.48	15	31	2016.05	2016.06	1009.04	0.0054	2	TGAIKLDDKDPNFKDQVI	4.34285		0
F004202.dat	F004202.dat	>sp|P0DTC9|NCAP_SARS2 Nucleoprotein OS=Severe acute respiratory syndrome coronavirus 2 OX=2697049 GN=N PE=1 SV=1	4527	1	3::>sp|P0DTC9|NCAP_SARS2 Nucleoprotein OS=Severe acute respiratory syndrome coronavirus 2 OX=2697049 GN=N PE=1 SV=1	45598	7261	1	50.86	22	30	1286.69	1286.69	644.352	0.0035	2	KTFPPTEPKKD	9.76072		0
F004202.dat	F004202.dat	>sp|P0DTC9|NCAP_SARS2 Nucleoprotein OS=Severe acute respiratory syndrome coronavirus 2 OX=2697049 GN=N PE=1 SV=1	11906	1	3::>sp|P0DTC9|NCAP_SARS2 Nucleoprotein OS=Severe acute respiratory syndrome coronavirus 2 OX=2697049 GN=N PE=1 SV=1	45598	7261	1	30.45	19	34	3116.63	3116.62	1039.88	-0.0066	3	RQKKQQTVTLLPAADLDDFSKQLQQSM	9.75559		0
F004202.dat	F004202.dat	>sp|P0DTC9|NCAP_SARS2 Nucleoprotein OS=Severe acute respiratory syndrome coronavirus 2 OX=2697049 GN=N PE=1 SV=1	8893	1	3::>sp|P0DTC9|NCAP_SARS2 Nucleoprotein OS=Severe acute respiratory syndrome coronavirus 2 OX=2697049 GN=N PE=1 SV=1	45598	7261	1	58.08	29	30	2129.14	2129.14	710.72	0.0011	3	TGAIKLDDKDPNFKDQVIL	4.34285		0
F004202.dat	F004202.dat	>sp|P0DTC9|NCAP_SARS2 Nucleoprotein OS=Severe acute respiratory syndrome coronavirus 2 OX=2697049 GN=N PE=1 SV=1	8111	1	3::>sp|P0DTC9|NCAP_SARS2 Nucleoprotein OS=Severe acute respiratory syndrome coronavirus 2 OX=2697049 GN=N PE=1 SV=1	45598	7261	1	33.92	26	33	1954.86	1954.86	652.628	0.0054	3	NQLESKMS*GKGQQQQGQ	9.88481	Phospho (ST)	0
F004202.dat	F004202.dat	>sp|P0DTC9|NCAP_SARS2 Nucleoprotein OS=Severe acute respiratory syndrome coronavirus 2 OX=2697049 GN=N PE=1 SV=1	7943	1	3::>sp|P0DTC9|NCAP_SARS2 Nucleoprotein OS=Severe acute respiratory syndrome coronavirus 2 OX=2697049 GN=N PE=1 SV=1	45598	7261	1	28.27	16	32	1912.77	1912.77	638.597	0.0045	3	GGPSDS*TGSNQNGERSGAR	7.04665	Phospho (ST)	0
F004202.dat	F004202.dat	>sp|P0DTC9|NCAP_SARS2 Nucleoprotein OS=Severe acute respiratory syndrome coronavirus 2 OX=2697049 GN=N PE=1 SV=1	6634	1	3::>sp|P0DTC9|NCAP_SARS2 Nucleoprotein OS=Severe acute respiratory syndrome coronavirus 2 OX=2697049 GN=N PE=1 SV=1	45598	7261	1	75.46	26	31	1647.81	1647.81	824.911	-0.0004	2	NTPKDHIGTRNPANN	10.0919		0
F004202.dat	F004202.dat	>sp|P0DTC9|NCAP_SARS2 Nucleoprotein OS=Severe acute respiratory syndrome coronavirus 2 OX=2697049 GN=N PE=1 SV=1	3637	1	3::>sp|P0DTC9|NCAP_SARS2 Nucleoprotein OS=Severe acute respiratory syndrome coronavirus 2 OX=2697049 GN=N PE=1 SV=1	45598	7261	1	55.77	21	25	1151.64	1151.64	576.829	0.002	2	RNPANNAAIVL	11.0448		0
F004202.dat	F004202.dat	>sp|P0DTC9|NCAP_SARS2 Nucleoprotein OS=Severe acute respiratory syndrome coronavirus 2 OX=2697049 GN=N PE=1 SV=1	9238	1	3::>sp|P0DTC9|NCAP_SARS2 Nucleoprotein OS=Severe acute respiratory syndrome coronavirus 2 OX=2697049 GN=N PE=1 SV=1	45598	7261	1	27.88	14	31	2190.16	2190.16	439.04	0.0038	5	RRIRGGDGKMKDLSPRWY	11.3377		0
F004202.dat	F004202.dat	>sp|P0DTC9|NCAP_SARS2 Nucleoprotein OS=Severe acute respiratory syndrome coronavirus 2 OX=2697049 GN=N PE=1 SV=1	4962	1	3::>sp|P0DTC9|NCAP_SARS2 Nucleoprotein OS=Severe acute respiratory syndrome coronavirus 2 OX=2697049 GN=N PE=1 SV=1	45598	7261	1	58.05		29	1355.74	1355.74	678.879	0.0023	2	KKKADETQALPQ	9.76072		0
F004202.dat	F004202.dat	>sp|P0DTC9|NCAP_SARS2 Nucleoprotein OS=Severe acute respiratory syndrome coronavirus 2 OX=2697049 GN=N PE=1 SV=1	4521	1	3::>sp|P0DTC9|NCAP_SARS2 Nucleoprotein OS=Severe acute respiratory syndrome coronavirus 2 OX=2697049 GN=N PE=1 SV=1	45598	7261	1	37.53	23	29	1286.69	1286.69	644.352	0.0019	2	KTFPPTEPKKD	9.76072		0
F004202.dat	F004202.dat	>sp|P0DTC9|NCAP_SARS2 Nucleoprotein OS=Severe acute respiratory syndrome coronavirus 2 OX=2697049 GN=N PE=1 SV=1	11238	1	3::>sp|P0DTC9|NCAP_SARS2 Nucleoprotein OS=Severe acute respiratory syndrome coronavirus 2 OX=2697049 GN=N PE=1 SV=1	45598	7261	1	20.36	17	32	2756.46	2756.46	919.828	0.0049	3	VATEGALNTPKDHIGTRNPANNAAIVL	7.81537		0
F004202.dat	F004202.dat	>sp|P0DTC9|NCAP_SARS2 Nucleoprotein OS=Severe acute respiratory syndrome coronavirus 2 OX=2697049 GN=N PE=1 SV=1	7253	1	3::>sp|P0DTC9|NCAP_SARS2 Nucleoprotein OS=Severe acute respiratory syndrome coronavirus 2 OX=2697049 GN=N PE=1 SV=1	45598	7261	1	40.28	28	32	1772.89	1772.89	591.972	-0.0011	3	DDKDPNFKDQVILLN	3.87092		0
F004202.dat	F004202.dat	>sp|P0DTC9|NCAP_SARS2 Nucleoprotein OS=Severe acute respiratory syndrome coronavirus 2 OX=2697049 GN=N PE=1 SV=1	6785	1	3::>sp|P0DTC9|NCAP_SARS2 Nucleoprotein OS=Severe acute respiratory syndrome coronavirus 2 OX=2697049 GN=N PE=1 SV=1	45598	7261	1	47.1	23	32	1672.74	1672.74	837.377	-0.0005	2	YAEGSRGGSQASSRSSS	9.84133		0
F004202.dat	F004202.dat	>sp|P0DTC9|NCAP_SARS2 Nucleoprotein OS=Severe acute respiratory syndrome coronavirus 2 OX=2697049 GN=N PE=1 SV=1	7838	1	3::>sp|P0DTC9|NCAP_SARS2 Nucleoprotein OS=Severe acute respiratory syndrome coronavirus 2 OX=2697049 GN=N PE=1 SV=1	45598	7261	1	39.77	23	33	1887.88	1887.89	630.303	0.0053	3	GRRGPEQTQGNFGDQEL	4.44007		0
F004202.dat	F004202.dat	>sp|P0DTC9|NCAP_SARS2 Nucleoprotein OS=Severe acute respiratory syndrome coronavirus 2 OX=2697049 GN=N PE=1 SV=1	6969	1	3::>sp|P0DTC9|NCAP_SARS2 Nucleoprotein OS=Severe acute respiratory syndrome coronavirus 2 OX=2697049 GN=N PE=1 SV=1	45598	7261	1	87.25	20	33	1711.77	1711.77	856.892	0.0005	2	SKQLQQSM*SSADSTQA	6.74864	Oxidation (M)	0
F004202.dat	F004202.dat	>sp|P0DTC9|NCAP_SARS2 Nucleoprotein OS=Severe acute respiratory syndrome coronavirus 2 OX=2697049 GN=N PE=1 SV=1	7254	1	3::>sp|P0DTC9|NCAP_SARS2 Nucleoprotein OS=Severe acute respiratory syndrome coronavirus 2 OX=2697049 GN=N PE=1 SV=1	45598	7261	1	34.07	30	32	1772.89	1772.89	887.454	-0.0011	2	DDKDPNFKDQVILLN	3.87092		0
F004202.dat	F004202.dat	>sp|P0DTC9|NCAP_SARS2 Nucleoprotein OS=Severe acute respiratory syndrome coronavirus 2 OX=2697049 GN=N PE=1 SV=1	7907	1	3::>sp|P0DTC9|NCAP_SARS2 Nucleoprotein OS=Severe acute respiratory syndrome coronavirus 2 OX=2697049 GN=N PE=1 SV=1	45598	7261	1	22.26	15	30	1902.01	1902.01	635.01	-0.002	3	KKQQTVTLLPAADLDDF	4.16893		0
F004202.dat	F004202.dat	>sp|P0DTC9|NCAP_SARS2 Nucleoprotein OS=Severe acute respiratory syndrome coronavirus 2 OX=2697049 GN=N PE=1 SV=1	3338	1	3::>sp|P0DTC9|NCAP_SARS2 Nucleoprotein OS=Severe acute respiratory syndrome coronavirus 2 OX=2697049 GN=N PE=1 SV=1	45598	7261	1	40.5	23	28	1103.52	1103.52	552.768	0.0011	2	STPGSSRGTSPA	11.0448		0
F004202.dat	F004202.dat	>sp|P0DTC9|NCAP_SARS2 Nucleoprotein OS=Severe acute respiratory syndrome coronavirus 2 OX=2697049 GN=N PE=1 SV=1	4507	1	3::>sp|P0DTC9|NCAP_SARS2 Nucleoprotein OS=Severe acute respiratory syndrome coronavirus 2 OX=2697049 GN=N PE=1 SV=1	45598	7261	1	48.18	22	28	1285.7	1285.7	643.859	0.0007	2	QLPQGTTLPKGF	10.0939		0
F004202.dat	F004202.dat	>sp|P0DTC9|NCAP_SARS2 Nucleoprotein OS=Severe acute respiratory syndrome coronavirus 2 OX=2697049 GN=N PE=1 SV=1	9485	1	3::>sp|P0DTC9|NCAP_SARS2 Nucleoprotein OS=Severe acute respiratory syndrome coronavirus 2 OX=2697049 GN=N PE=1 SV=1	45598	7261	1	29.46	22	30	2242.22	2242.22	561.562	-0.0012	4	TGAIKLDDKDPNFKDQVILL	4.34285		0
F004202.dat	F004202.dat	>sp|P0DTC9|NCAP_SARS2 Nucleoprotein OS=Severe acute respiratory syndrome coronavirus 2 OX=2697049 GN=N PE=1 SV=1	5274	1	3::>sp|P0DTC9|NCAP_SARS2 Nucleoprotein OS=Severe acute respiratory syndrome coronavirus 2 OX=2697049 GN=N PE=1 SV=1	45598	7261	1	46.53	25	30	1411.64	1411.65	706.83	0.0012	2	YAEGSRGGSQASSR	9.84133		0
F004202.dat	F004202.dat	>sp|P0DTC9|NCAP_SARS2 Nucleoprotein OS=Severe acute respiratory syndrome coronavirus 2 OX=2697049 GN=N PE=1 SV=1	9718	1	3::>sp|P0DTC9|NCAP_SARS2 Nucleoprotein OS=Severe acute respiratory syndrome coronavirus 2 OX=2697049 GN=N PE=1 SV=1	45598	7261	1	54.87	23	33	2289.15	2289.15	764.058	0.0056	3	VATEGALNTPKDHIGTRNPANN	7.81537		0
F004202.dat	F004202.dat	>sp|P0DTC9|NCAP_SARS2 Nucleoprotein OS=Severe acute respiratory syndrome coronavirus 2 OX=2697049 GN=N PE=1 SV=1	11798	1	3::>sp|P0DTC9|NCAP_SARS2 Nucleoprotein OS=Severe acute respiratory syndrome coronavirus 2 OX=2697049 GN=N PE=1 SV=1	45598	7261	1	41.53	15	29	3036.67	3036.68	1013.23	0.007	3	KTFPPTEPKKDKKKKADETQALPQRQ	10.4105		0
F004202.dat	F004202.dat	>sp|P0DTC9|NCAP_SARS2 Nucleoprotein OS=Severe acute respiratory syndrome coronavirus 2 OX=2697049 GN=N PE=1 SV=1	5306	1	3::>sp|P0DTC9|NCAP_SARS2 Nucleoprotein OS=Severe acute respiratory syndrome coronavirus 2 OX=2697049 GN=N PE=1 SV=1	45598	7261	1	24.34	20	29	1414.78	1414.79	472.603	0.004	3	KTFPPTEPKKDK	10.1623		0
F004202.dat	F004202.dat	>sp|P0DTC9|NCAP_SARS2 Nucleoprotein OS=Severe acute respiratory syndrome coronavirus 2 OX=2697049 GN=N PE=1 SV=1	4083	1	3::>sp|P0DTC9|NCAP_SARS2 Nucleoprotein OS=Severe acute respiratory syndrome coronavirus 2 OX=2697049 GN=N PE=1 SV=1	45598	7261	1	28.97	22	30	1211.61	1211.62	404.88	0.0035	3	TALTQHGKEDL	5.21513		0
F004202.dat	F004202.dat	>sp|P0DTC9|NCAP_SARS2 Nucleoprotein OS=Severe acute respiratory syndrome coronavirus 2 OX=2697049 GN=N PE=1 SV=1	4207	1	3::>sp|P0DTC9|NCAP_SARS2 Nucleoprotein OS=Severe acute respiratory syndrome coronavirus 2 OX=2697049 GN=N PE=1 SV=1	45598	7261	1	37.68	23	24	1228.73	1228.73	615.37	0.0011	2	RQKKQQTVTL	11.6377		0
F004202.dat	F004202.dat	>sp|P0DTC9|NCAP_SARS2 Nucleoprotein OS=Severe acute respiratory syndrome coronavirus 2 OX=2697049 GN=N PE=1 SV=1	4327	1	3::>sp|P0DTC9|NCAP_SARS2 Nucleoprotein OS=Severe acute respiratory syndrome coronavirus 2 OX=2697049 GN=N PE=1 SV=1	45598	7261	1	21.83		27	1252.69	1252.69	627.351	-0.0014	2	TRNPANNAAIVL	11.0448		0
F004202.dat	F004202.dat	>sp|P0DTC9|NCAP_SARS2 Nucleoprotein OS=Severe acute respiratory syndrome coronavirus 2 OX=2697049 GN=N PE=1 SV=1	5333	1	3::>sp|P0DTC9|NCAP_SARS2 Nucleoprotein OS=Severe acute respiratory syndrome coronavirus 2 OX=2697049 GN=N PE=1 SV=1	45598	7261	1	31.14	22	31	1419.72	1419.73	474.249	0.0037	3	NTPKDHIGTRNPA	10.0919		0
F004202.dat	F004202.dat	>sp|P0DTC9|NCAP_SARS2 Nucleoprotein OS=Severe acute respiratory syndrome coronavirus 2 OX=2697049 GN=N PE=1 SV=1	11782	1	3::>sp|P0DTC9|NCAP_SARS2 Nucleoprotein OS=Severe acute respiratory syndrome coronavirus 2 OX=2697049 GN=N PE=1 SV=1	45598	7261	1	49.34	16	29	3036.67	3036.67	1013.23	0.0029	3	KTFPPTEPKKDKKKKADETQALPQRQ	10.4105		0
F004202.dat	F004202.dat	>sp|P0DTC9|NCAP_SARS2 Nucleoprotein OS=Severe acute respiratory syndrome coronavirus 2 OX=2697049 GN=N PE=1 SV=1	1348	1	3::>sp|P0DTC9|NCAP_SARS2 Nucleoprotein OS=Severe acute respiratory syndrome coronavirus 2 OX=2697049 GN=N PE=1 SV=1	45598	7261	1	41.56	31	32	851.414	851.415	426.715	0.0011	2	IRQGTDY	6.69369		0
F004202.dat	F004202.dat	>sp|P0DTC9|NCAP_SARS2 Nucleoprotein OS=Severe acute respiratory syndrome coronavirus 2 OX=2697049 GN=N PE=1 SV=1	6579	1	3::>sp|P0DTC9|NCAP_SARS2 Nucleoprotein OS=Severe acute respiratory syndrome coronavirus 2 OX=2697049 GN=N PE=1 SV=1	45598	7261	1	52.59	24	32	1639.73	1639.73	820.875	0.001	2	GM*SRIGM*EVTPSGTW	6.97313	2 Oxidation (M)	0
F004202.dat	F004202.dat	>sp|P0DTC9|NCAP_SARS2 Nucleoprotein OS=Severe acute respiratory syndrome coronavirus 2 OX=2697049 GN=N PE=1 SV=1	4232	1	3::>sp|P0DTC9|NCAP_SARS2 Nucleoprotein OS=Severe acute respiratory syndrome coronavirus 2 OX=2697049 GN=N PE=1 SV=1	45598	7261	1	20.45	20	30	1232.62	1232.62	617.317	0.0017	2	DRLNQLESKM	7.01344		0
F004202.dat	F004202.dat	>sp|P0DTC9|NCAP_SARS2 Nucleoprotein OS=Severe acute respiratory syndrome coronavirus 2 OX=2697049 GN=N PE=1 SV=1	3419	1	3::>sp|P0DTC9|NCAP_SARS2 Nucleoprotein OS=Severe acute respiratory syndrome coronavirus 2 OX=2697049 GN=N PE=1 SV=1	45598	7261	1	35.85	27	27	1117.59	1117.59	559.804	0.003	2	RLNQLESKM	10.0919		0
F004202.dat	F004202.dat	>sp|P0DTC9|NCAP_SARS2 Nucleoprotein OS=Severe acute respiratory syndrome coronavirus 2 OX=2697049 GN=N PE=1 SV=1	3036	1	3::>sp|P0DTC9|NCAP_SARS2 Nucleoprotein OS=Severe acute respiratory syndrome coronavirus 2 OX=2697049 GN=N PE=1 SV=1	45598	7261	1	23.59	22	28	1068.58	1068.58	535.297	0.001	2	NQRNAPRIT	12.4013		0
F004202.dat	F004202.dat	>sp|P0DTC9|NCAP_SARS2 Nucleoprotein OS=Severe acute respiratory syndrome coronavirus 2 OX=2697049 GN=N PE=1 SV=1	4162	1	3::>sp|P0DTC9|NCAP_SARS2 Nucleoprotein OS=Severe acute respiratory syndrome coronavirus 2 OX=2697049 GN=N PE=1 SV=1	45598	7261	1	27.29	15	28	1222.65	1222.66	408.559	0.002	3	RRPQGLPNNTA	12.4013		0
F004202.dat	F004202.dat	>sp|P0DTC9|NCAP_SARS2 Nucleoprotein OS=Severe acute respiratory syndrome coronavirus 2 OX=2697049 GN=N PE=1 SV=1	8027	1	3::>sp|P0DTC9|NCAP_SARS2 Nucleoprotein OS=Severe acute respiratory syndrome coronavirus 2 OX=2697049 GN=N PE=1 SV=1	45598	7261	1	27.66	15	33	1930.83	1930.83	966.424	0.0013	2	SSRNS*TPGSSRGTSPARM*	12.7024	Oxidation (M); Phospho (ST)	0
F004202.dat	F004202.dat	>sp|P0DTC9|NCAP_SARS2 Nucleoprotein OS=Severe acute respiratory syndrome coronavirus 2 OX=2697049 GN=N PE=1 SV=1	6241	1	3::>sp|P0DTC9|NCAP_SARS2 Nucleoprotein OS=Severe acute respiratory syndrome coronavirus 2 OX=2697049 GN=N PE=1 SV=1	45598	7261	1	28.59	15	32	1585.71	1585.71	793.862	0.0013	2	YAEGSRGGSQASSRSS	9.84133		0
F004202.dat	F004202.dat	>sp|P0DTC9|NCAP_SARS2 Nucleoprotein OS=Severe acute respiratory syndrome coronavirus 2 OX=2697049 GN=N PE=1 SV=1	9920	1	3::>sp|P0DTC9|NCAP_SARS2 Nucleoprotein OS=Severe acute respiratory syndrome coronavirus 2 OX=2697049 GN=N PE=1 SV=1	45598	7261	1	34.01	19	35	2339.07	2339.07	1170.54	0.0047	2	DRLNQLESKMS*GKGQQQQGQ	9.88481	Phospho (ST)	0
F004202.dat	F004202.dat	>sp|P0DTC9|NCAP_SARS2 Nucleoprotein OS=Severe acute respiratory syndrome coronavirus 2 OX=2697049 GN=N PE=1 SV=1	5411	1	3::>sp|P0DTC9|NCAP_SARS2 Nucleoprotein OS=Severe acute respiratory syndrome coronavirus 2 OX=2697049 GN=N PE=1 SV=1	45598	7261	1	62.04	18	30	1431.72	1431.72	716.869	-0.0012	2	LPAADLDDFSKQL	3.59466		0
F004202.dat	F004202.dat	>sp|P0DTC9|NCAP_SARS2 Nucleoprotein OS=Severe acute respiratory syndrome coronavirus 2 OX=2697049 GN=N PE=1 SV=1	3671	1	3::>sp|P0DTC9|NCAP_SARS2 Nucleoprotein OS=Severe acute respiratory syndrome coronavirus 2 OX=2697049 GN=N PE=1 SV=1	45598	7261	1	21.75	19	27	1153.6	1153.6	385.541	-0.0005	3	KHWPQIAQF	10.0939		0
F004202.dat	F004202.dat	>sp|P0DTC9|NCAP_SARS2 Nucleoprotein OS=Severe acute respiratory syndrome coronavirus 2 OX=2697049 GN=N PE=1 SV=1	6043	1	3::>sp|P0DTC9|NCAP_SARS2 Nucleoprotein OS=Severe acute respiratory syndrome coronavirus 2 OX=2697049 GN=N PE=1 SV=1	45598	7261	1	27.39	19	26	1539.85	1539.86	770.935	0.004	2	LKFPRGQGVPINTN	11.4887		0
F004202.dat	F004202.dat	>sp|P0DTC9|NCAP_SARS2 Nucleoprotein OS=Severe acute respiratory syndrome coronavirus 2 OX=2697049 GN=N PE=1 SV=1	6759	1	3::>sp|P0DTC9|NCAP_SARS2 Nucleoprotein OS=Severe acute respiratory syndrome coronavirus 2 OX=2697049 GN=N PE=1 SV=1	45598	7261	1	21.49	16	31	1665.67	1665.68	833.846	0.003	2	YAEGSRGGS*QASSRSS	9.84133	Phospho (ST)	0
F004202.dat	F004202.dat	>sp|P0DTC9|NCAP_SARS2 Nucleoprotein OS=Severe acute respiratory syndrome coronavirus 2 OX=2697049 GN=N PE=1 SV=1	693	1	3::>sp|P0DTC9|NCAP_SARS2 Nucleoprotein OS=Severe acute respiratory syndrome coronavirus 2 OX=2697049 GN=N PE=1 SV=1	45598	7261	1	24.05		32	742.434	742.436	372.225	0.0021	2	LLDRLN	6.78065		0
F004202.dat	F004202.dat	>sp|P0DTC9|NCAP_SARS2 Nucleoprotein OS=Severe acute respiratory syndrome coronavirus 2 OX=2697049 GN=N PE=1 SV=1	8236	1	3::>sp|P0DTC9|NCAP_SARS2 Nucleoprotein OS=Severe acute respiratory syndrome coronavirus 2 OX=2697049 GN=N PE=1 SV=1	45598	7261	1	20.85	14	32	1986.02	1986.02	994.019	0.0046	2	SKQRRPQGLPNNTASWF	12.4096		0
F004202.dat	F004202.dat	>sp|P0DTC9|NCAP_SARS2 Nucleoprotein OS=Severe acute respiratory syndrome coronavirus 2 OX=2697049 GN=N PE=1 SV=1	5386	1	3::>sp|P0DTC9|NCAP_SARS2 Nucleoprotein OS=Severe acute respiratory syndrome coronavirus 2 OX=2697049 GN=N PE=1 SV=1	45598	7261	1	51.52	25	28	1426.77	1426.77	714.392	0.0015	2	KFPRGQGVPINTN	11.4887		0
F004202.dat	F004202.dat	>sp|P0DTC9|NCAP_SARS2 Nucleoprotein OS=Severe acute respiratory syndrome coronavirus 2 OX=2697049 GN=N PE=1 SV=1	5329	1	3::>sp|P0DTC9|NCAP_SARS2 Nucleoprotein OS=Severe acute respiratory syndrome coronavirus 2 OX=2697049 GN=N PE=1 SV=1	45598	7261	1	52.99	27	31	1419.72	1419.72	710.868	-0.0002	2	NTPKDHIGTRNPA	10.0919		0
F004202.dat	F004202.dat	>sp|P0DTC9|NCAP_SARS2 Nucleoprotein OS=Severe acute respiratory syndrome coronavirus 2 OX=2697049 GN=N PE=1 SV=1	9608	1	3::>sp|P0DTC9|NCAP_SARS2 Nucleoprotein OS=Severe acute respiratory syndrome coronavirus 2 OX=2697049 GN=N PE=1 SV=1	45598	7261	1	37.19	15	34	2266.14	2266.13	1134.07	-0.0046	2	RQKKQQTVT*LLPAADLDDF	6.95652	Phospho (ST)	0
[truncated: 26,757 more rows]
