# Supplementary material for: The Mechanism of SARS-CoV-2 Nucleocapsid Protein Recognition by the Human 14-3-3 Proteins
Source: J Mol Biol. 2021 Apr 16;433(8):166875. doi: 10.1016/j.jmb.2021.166875 (PMC7863765; doi:10.1016/j.jmb.2021.166875)
Supplement: Supplementary data 3 [file mmc3.xlsx]

## Sheet: peptides phospho
Peptide	-10lgP	Mass	Length	ppm	m/z	RT	Area Sample 1	Fraction	Scan	Source File	#Feature	#Feature Sample 1	Accession	PTM	AScore	Peptides with PTM *
AEGSRGGSQASSRSSS(+79.97)RSRNS(+79.97)SRNST(+79.97)PGSSRGT(+79.97)SPARM	63.4	4159.68	38	1.3	832.944	12.76	571000000	1	3868	20201124_013_ZR_OK-chymo-2.raw	1	1	sp|P0DTC9|NCAP_SARS2	Phosphorylation (STY)	S16:Phosphorylation (STY):0.00;S21:Phosphorylation (STY):0.00;T26:Phosphorylation (STY):0.00;T33:Phosphorylation (STY):0.00	AEGSRGGSQASSRSSS*RSRNS*SRNST*PGSSRGT*SPARM
RQKKQQT(+79.97)VTLLPAADLDDFSKQLQQ	61.03	2978.52	25	1.5	745.639	44.69	25200000	1	16675	20201124_013_ZR_OK-chymo-2.raw	2	2	sp|P0DTC9|NCAP_SARS2	Phosphorylation (STY)	T7:Phosphorylation (STY):7.32	RQKKQQT*VTLLPAADLDDFSKQLQQ
SRSSS(+79.97)RSRNS(+79.97)SRNS(+79.97)TPGSSRGTSPARM	60.97	3092.28	27	1.7	619.463	12.63	39000000	1	3918	20201124_013_ZR_OK-chymo-2.raw	1	1	sp|P0DTC9|NCAP_SARS2	Phosphorylation (STY)	S5:Phosphorylation (STY):0.00;S10:Phosphorylation (STY):0.00;S14:Phosphorylation (STY):0.00	SRSSS*RSRNS*SRNS*TPGSSRGTSPARM
SSSRSRNSS(+79.97)RNS(+79.97)TPGSSRGTSPARM	60.7	2769.18	25	0.4	554.843	12.66	29800000	1	3935	20201124_013_ZR_OK-chymo-2.raw	1	1	sp|P0DTC9|NCAP_SARS2	Phosphorylation (STY)	S9:Phosphorylation (STY):12.28;S12:Phosphorylation (STY):10.11	SSSRSRNSS*RNS*TPGSSRGTSPARM
SRSSSRSRNS(+79.97)SRNS(+79.97)TPGSSRGTSPARM	60.58	3012.31	27	4	603.472	12.11	138000000	1	3666	20201124_013_ZR_OK-chymo-2.raw	1	1	sp|P0DTC9|NCAP_SARS2	Phosphorylation (STY)	S10:Phosphorylation (STY):8.82;S14:Phosphorylation (STY):9.42	SRSSSRSRNS*SRNS*TPGSSRGTSPARM
RQKKQQTVT(+79.97)LLPAADLDDFSKQLQQSM	60.47	3196.6	27	1	800.157	54.53	52300000	1	20316	20201124_013_ZR_OK-chymo-2.raw	1	1	sp|P0DTC9|NCAP_SARS2	Phosphorylation (STY)	T9:Phosphorylation (STY):0.00	RQKKQQTVT*LLPAADLDDFSKQLQQSM
RQKKQQT(+79.97)VTLLPAADLDDFSKQL	60.22	2722.41	23	1.5	908.477	46.71	402000000	1	17432	20201124_013_ZR_OK-chymo-2.raw	3	3	sp|P0DTC9|NCAP_SARS2	Phosphorylation (STY)	T7:Phosphorylation (STY):14.63	RQKKQQT*VTLLPAADLDDFSKQL
GGPSDSTGSNQNGERSGARS(+79.97)KQRRPQ	59.82	2793.27	26	0.6	559.661	11	4390000	1	3097	20201124_013_ZR_OK-chymo-2.raw	1	1	sp|P0DTC9|NCAP_SARS2	Phosphorylation (STY)	S20:Phosphorylation (STY):0.00	GGPSDSTGSNQNGERSGARS*KQRRPQ
NQRNAPRIT(+79.97)FGGPSDSTGSNQNGERSGAR	59.22	3110.4	29	-0.6	778.607	16.89	37100000	1	5950	20201124_013_ZR_OK-chymo-2.raw	1	1	sp|P0DTC9|NCAP_SARS2	Phosphorylation (STY)	T9:Phosphorylation (STY):23.70	NQRNAPRIT*FGGPSDSTGSNQNGERSGAR
RQKKQQT(+79.97)VTLLPAADLDDFSKQLQQSM	58.81	3196.6	27	1	800.157	54.53	61200000	1	20467	20201124_013_ZR_OK-chymo-2.raw	2	2	sp|P0DTC9|NCAP_SARS2	Phosphorylation (STY)	T7:Phosphorylation (STY):0.00	RQKKQQT*VTLLPAADLDDFSKQLQQSM
RSSSRSRNS(+79.97)SRNS(+79.97)TPGSSRGTSPARM	58.28	2925.28	26	3	586.064	12.11	102000000	1	3663	20201124_013_ZR_OK-chymo-2.raw	1	1	sp|P0DTC9|NCAP_SARS2	Phosphorylation (STY)	S9:Phosphorylation (STY):0.00;S13:Phosphorylation (STY):12.33	RSSSRSRNS*SRNS*TPGSSRGTSPARM
SRNSS(+79.97)RNSTPGSSRGTSPARM	58.18	2272.01	21	0.9	569.011	12.86	52400000	1	4050	20201124_013_ZR_OK-chymo-2.raw	1	1	sp|P0DTC9|NCAP_SARS2	Phosphorylation (STY)	S5:Phosphorylation (STY):7.07	SRNSS*RNSTPGSSRGTSPARM
RQKKQQTVT(+79.97)LLPAADLDDF	58.15	2266.14	19	2.4	756.388	44.97	10100000000	1	16663	20201124_013_ZR_OK-chymo-2.raw	3	3	sp|P0DTC9|NCAP_SARS2	Phosphorylation (STY)	T9:Phosphorylation (STY):4.64	RQKKQQTVT*LLPAADLDDF
RNAPRIT(+79.97)FGGPSDSTGSNQNGERSGAR	58.02	2868.3	27	1.3	718.083	16.82	47500000	1	5922	20201124_013_ZR_OK-chymo-2.raw	1	1	sp|P0DTC9|NCAP_SARS2	Phosphorylation (STY)	T7:Phosphorylation (STY):45.16	RNAPRIT*FGGPSDSTGSNQNGERSGAR
RQKKQQT(+79.97)VTLLPAADLDDF	57.53	2266.14	19	2	567.542	45.48	22200000000	1	17449	20201124_013_ZR_OK-chymo-2.raw	13	13	sp|P0DTC9|NCAP_SARS2	Phosphorylation (STY)	T7:Phosphorylation (STY):0.00	RQKKQQT*VTLLPAADLDDF
SSRSRNS(+79.97)SRNS(+79.97)TPGSSRGTSPARM	57.29	2682.14	24	0.7	537.437	12.69	890000000	1	3959	20201124_013_ZR_OK-chymo-2.raw	2	2	sp|P0DTC9|NCAP_SARS2	Phosphorylation (STY)	S7:Phosphorylation (STY):0.00;S11:Phosphorylation (STY):0.00	SSRSRNS*SRNS*TPGSSRGTSPARM
KKQQT(+79.97)VTLLPAADLDDF	57.06	1981.98	17	1.1	991.996	51.8	1790000000	1	19322	20201124_013_ZR_OK-chymo-2.raw	5	5	sp|P0DTC9|NCAP_SARS2	Phosphorylation (STY)	T5:Phosphorylation (STY):36.05	KKQQT*VTLLPAADLDDF
NQRNAPRIT(+79.97)FGGPSDSTGSNQN(+.98)GERSGARSKQ	56.7	3454.57	32	0.7	691.922	16.28	17100000	1	5657	20201124_013_ZR_OK-chymo-2.raw	2	2	sp|P0DTC9|NCAP_SARS2	Phosphorylation (STY); Deamidation (NQ)	T9:Phosphorylation (STY):17.91;N22:Deamidation (NQ):17.01	NQRNAPRIT*FGGPSDSTGSNQN*GERSGARSKQ
SRSRNSS(+79.97)RNS(+79.97)TPGSSRGTSPARM	56.46	2595.11	23	1.5	520.03	12.69	25100000	1	3937	20201124_013_ZR_OK-chymo-2.raw	1	1	sp|P0DTC9|NCAP_SARS2	Phosphorylation (STY)	S7:Phosphorylation (STY):12.28;S10:Phosphorylation (STY):6.65	SRSRNSS*RNS*TPGSSRGTSPARM
KKQQT(+79.97)VTLLPAADLDDFSKQL	56.44	2438.25	21	1.5	813.757	51.51	57300000	1	19224	20201124_013_ZR_OK-chymo-2.raw	2	2	sp|P0DTC9|NCAP_SARS2	Phosphorylation (STY)	T5:Phosphorylation (STY):8.22	KKQQT*VTLLPAADLDDFSKQL
KKQQTVT(+79.97)LLPAADLDDFSKQLQQSM	56.44	2912.44	25	1.6	729.117	58.12	2040000	1	21793	20201124_013_ZR_OK-chymo-2.raw	1	1	sp|P0DTC9|NCAP_SARS2	Phosphorylation (STY)	T7:Phosphorylation (STY):0.00	KKQQTVT*LLPAADLDDFSKQLQQSM
AEGSRGGSQASSRSSSRSRNSS(+79.97)RNSTPGSSRGTSPARM	56.04	3919.78	38	0	654.304	11.91	6810000	1	3559	20201124_013_ZR_OK-chymo-2.raw	1	1	sp|P0DTC9|NCAP_SARS2	Phosphorylation (STY)	S22:Phosphorylation (STY):0.00	AEGSRGGSQASSRSSSRSRNSS*RNSTPGSSRGTSPARM
KKQQTVT(+79.97)LLPAADLDDF	55.51	1981.98	17	2.1	991.997	50.72	86500000	1	18893	20201124_013_ZR_OK-chymo-2.raw	2	2	sp|P0DTC9|NCAP_SARS2	Phosphorylation (STY)	T7:Phosphorylation (STY):15.73	KKQQTVT*LLPAADLDDF
RSSS(+79.97)RSRNSS(+79.97)RNS(+79.97)TPGSSRGTSPARM	54.74	3005.24	26	2.5	602.058	12.59	12500000	1	3921	20201124_013_ZR_OK-chymo-2.raw	1	1	sp|P0DTC9|NCAP_SARS2	Phosphorylation (STY)	S4:Phosphorylation (STY):0.00;S10:Phosphorylation (STY):0.00;S13:Phosphorylation (STY):0.00	RSSS*RSRNSS*RNS*TPGSSRGTSPARM
RNSSRNS(+79.97)TPGSSRGTSPARM	54.69	2184.98	20	1.5	547.253	12.86	11900000	1	4032	20201124_013_ZR_OK-chymo-2.raw	1	1	sp|P0DTC9|NCAP_SARS2	Phosphorylation (STY)	S7:Phosphorylation (STY):9.34	RNSSRNS*TPGSSRGTSPARM
SSRNS(+79.97)TPGSSRGTSPARM	54.23	1914.84	18	0.4	479.717	13.61	16400000000	1	4296	20201124_013_ZR_OK-chymo-2.raw	3	3	sp|P0DTC9|NCAP_SARS2	Phosphorylation (STY)	S5:Phosphorylation (STY):8.14	SSRNS*TPGSSRGTSPARM
LLPAADLDDFSKQLQQS(+79.97)MSSADSTQA	53.9	2846.27	26	0.8	949.764	52.04	18100000	1	19401	20201124_013_ZR_OK-chymo-2.raw	1	1	sp|P0DTC9|NCAP_SARS2	Phosphorylation (STY)	S17:Phosphorylation (STY):14.04	LLPAADLDDFSKQLQQS*MSSADSTQA
RRAT(+79.97)RRIRGGDGKMKDL	53.84	2065.08	17	1.7	517.279	13.06	650000000	1	4180	20201124_013_ZR_OK-chymo-2.raw	2	2	sp|P0DTC9|NCAP_SARS2	Phosphorylation (STY)	T4:Phosphorylation (STY):1000.00	RRAT*RRIRGGDGKMKDL
RSRNS(+79.97)SRNS(+79.97)TPGSSRGTSPARM	53.62	2508.08	22	1.1	628.028	12.66	408000000	1	3992	20201124_013_ZR_OK-chymo-2.raw	1	1	sp|P0DTC9|NCAP_SARS2	Phosphorylation (STY)	S5:Phosphorylation (STY):0.00;S9:Phosphorylation (STY):0.00	RSRNS*SRNS*TPGSSRGTSPARM
TVT(+79.97)LLPAADLDDF	53.42	1469.67	13	1.5	735.843	63.77	46000000	1	24375	20201124_013_ZR_OK-chymo-2.raw	2	2	sp|P0DTC9|NCAP_SARS2	Phosphorylation (STY)	T3:Phosphorylation (STY):0.00	TVT*LLPAADLDDF
SRSRNS(+79.97)SRNS(+79.97)TPGSSRGTSPARM	53.13	2595.11	23	2.9	649.787	12.69	1700000000	1	3977	20201124_013_ZR_OK-chymo-2.raw	2	2	sp|P0DTC9|NCAP_SARS2	Phosphorylation (STY)	S6:Phosphorylation (STY):0.00;S10:Phosphorylation (STY):4.59	SRSRNS*SRNS*TPGSSRGTSPARM
SSRNS(+79.97)TPGSSRGTSPA	52.7	1627.7	16	1.4	543.573	12.08	379000000	1	3615	20201124_013_ZR_OK-chymo-2.raw	1	1	sp|P0DTC9|NCAP_SARS2	Phosphorylation (STY)	S5:Phosphorylation (STY):7.21	SSRNS*TPGSSRGTSPA
KKQQT(+79.97)VTLLPAADLDDFSKQLQQSM	52.7	2912.44	25	0.5	971.82	58.09	8920000	1	21783	20201124_013_ZR_OK-chymo-2.raw	2	2	sp|P0DTC9|NCAP_SARS2	Phosphorylation (STY)	T5:Phosphorylation (STY):8.22	KKQQT*VTLLPAADLDDFSKQLQQSM
APRIT(+79.97)FGGPSDSTGSNQNGERSGARSKQ	52.59	2941.34	28	1.3	736.344	16.79	36600000	1	5918	20201124_013_ZR_OK-chymo-2.raw	1	1	sp|P0DTC9|NCAP_SARS2	Phosphorylation (STY)	T5:Phosphorylation (STY):0.00	APRIT*FGGPSDSTGSNQNGERSGARSKQ
T(+79.97)VTLLPAADLDDF	52.41	1469.67	13	1.5	735.843	64.93	46000000	1	24629	20201124_013_ZR_OK-chymo-2.raw	2	2	sp|P0DTC9|NCAP_SARS2	Phosphorylation (STY)	T1:Phosphorylation (STY):22.85	T*VTLLPAADLDDF
RRAT(+79.97)RRIRGGDGKM	52.07	1708.88	14	0.8	342.783	11.54	63400000	1	3384	20201124_013_ZR_OK-chymo-2.raw	2	2	sp|P0DTC9|NCAP_SARS2	Phosphorylation (STY)	T4:Phosphorylation (STY):1000.00	RRAT*RRIRGGDGKM
SSSRSRNS(+79.97)SRNS(+79.97)TPGSSRGTSPA	51.94	2482.03	23	0.9	621.516	11.67	40000000	1	3455	20201124_013_ZR_OK-chymo-2.raw	1	1	sp|P0DTC9|NCAP_SARS2	Phosphorylation (STY)	S8:Phosphorylation (STY):0.00;S12:Phosphorylation (STY):0.00	SSSRSRNS*SRNS*TPGSSRGTSPA
NQRNAPRIT(+79.97)FGGPSDSTGSNQNGERSGARSKQ	51.77	3453.59	32	2.8	864.407	15.91	58600000	1	5477	20201124_013_ZR_OK-chymo-2.raw	2	2	sp|P0DTC9|NCAP_SARS2	Phosphorylation (STY)	T9:Phosphorylation (STY):45.16	NQRNAPRIT*FGGPSDSTGSNQNGERSGARSKQ
LLPAADLDDFSKQLQQS(+79.97)M	51.45	2098.96	18	0.3	700.662	54.16	13100000	1	20177	20201124_013_ZR_OK-chymo-2.raw	1	1	sp|P0DTC9|NCAP_SARS2	Phosphorylation (STY)	S17:Phosphorylation (STY):0.00	LLPAADLDDFSKQLQQS*M
RNAPRIT(+79.97)FGGPSDSTGSNQNGERSGARSKQ	51.22	3211.49	30	-0.9	643.304	15.88	45700000	1	5450	20201124_013_ZR_OK-chymo-2.raw	2	2	sp|P0DTC9|NCAP_SARS2	Phosphorylation (STY)	T7:Phosphorylation (STY):10.19	RNAPRIT*FGGPSDSTGSNQNGERSGARSKQ
SRSRNS(+79.97)SRNS(+79.97)TPGSSRGTSPA	50.91	2307.97	21	0.7	578	11.67	32200000	1	3461	20201124_013_ZR_OK-chymo-2.raw	1	1	sp|P0DTC9|NCAP_SARS2	Phosphorylation (STY)	S6:Phosphorylation (STY):0.00;S10:Phosphorylation (STY):0.00	SRSRNS*SRNS*TPGSSRGTSPA
S(+79.97)SSRSRNSS(+79.97)RNS(+79.97)TPGSSRGTSPARM	50.87	2849.14	25	1.4	713.294	13.2	182000000	1	4214	20201124_013_ZR_OK-chymo-2.raw	1	1	sp|P0DTC9|NCAP_SARS2	Phosphorylation (STY)	S1:Phosphorylation (STY):0.00;S9:Phosphorylation (STY):0.00;S12:Phosphorylation (STY):0.00	S*SSRSRNSS*RNS*TPGSSRGTSPARM
SSRNS(+79.97)TPGSSRGT(+79.97)SPARM	50.55	1994.8	18	1	665.942	14	217000000	1	4607	20201124_013_ZR_OK-chymo-2.raw	1	1	sp|P0DTC9|NCAP_SARS2	Phosphorylation (STY)	S5:Phosphorylation (STY):0.00;T13:Phosphorylation (STY):9.42	SSRNS*TPGSSRGT*SPARM
DRLNQLESKMS(+79.97)GKGQQQQGQ	50.02	2339.07	20	0.5	780.697	17.02	79200000	1	6017	20201124_013_ZR_OK-chymo-2.raw	1	1	sp|P0DTC9|NCAP_SARS2	Phosphorylation (STY)	S11:Phosphorylation (STY):47.09	DRLNQLESKMS*GKGQQQQGQ
RNAPRIT(+79.97)FGGPSDSTGSNQN(+.98)GERSGARSKQ	49.99	3212.47	30	1	643.502	16.22	30400000	1	5635	20201124_013_ZR_OK-chymo-2.raw	2	2	sp|P0DTC9|NCAP_SARS2	Phosphorylation (STY); Deamidation (NQ)	T7:Phosphorylation (STY):10.19;N20:Deamidation (NQ):0.00	RNAPRIT*FGGPSDSTGSNQN*GERSGARSKQ
SSRSRNSS(+79.97)RNS(+79.97)TPGSSRGTSPARM	49.94	2682.14	24	0.7	537.437	12.69	16000000	1	3960	20201124_013_ZR_OK-chymo-2.raw	1	1	sp|P0DTC9|NCAP_SARS2	Phosphorylation (STY)	S8:Phosphorylation (STY):9.74;S11:Phosphorylation (STY):32.28	SSRSRNSS*RNS*TPGSSRGTSPARM
SSSRSRNS(+79.97)SRNS(+79.97)TPGSSRGTSPARM	49.64	2769.18	25	2	693.303	12.66	1250000000	1	3981	20201124_013_ZR_OK-chymo-2.raw	2	2	sp|P0DTC9|NCAP_SARS2	Phosphorylation (STY)	S8:Phosphorylation (STY):0.00;S12:Phosphorylation (STY):8.69	SSSRSRNS*SRNS*TPGSSRGTSPARM
KQQT(+79.97)VTLLPAADLDDFSKQL	49.34	2310.15	20	2	771.059	56.89	4260000	1	21317	20201124_013_ZR_OK-chymo-2.raw	1	1	sp|P0DTC9|NCAP_SARS2	Phosphorylation (STY)	T4:Phosphorylation (STY):0.00	KQQT*VTLLPAADLDDFSKQL
KKQQT(+79.97)VTLLPAADLDDFSKQLQQ	49.33	2694.36	23	1.2	899.129	49.34	4870000	1	18469	20201124_013_ZR_OK-chymo-2.raw	1	1	sp|P0DTC9|NCAP_SARS2	Phosphorylation (STY)	T5:Phosphorylation (STY):8.22	KKQQT*VTLLPAADLDDFSKQLQQ
NQRNAPRIT(+79.97)F	48.55	1295.61	10	0.5	432.879	21.86	45100000	1	8130	20201124_013_ZR_OK-chymo-2.raw	1	1	sp|P0DTC9|NCAP_SARS2	Phosphorylation (STY)	T9:Phosphorylation (STY):1000.00	NQRNAPRIT*F
RNAPRIT(+79.97)F	48.44	1053.51	8	1.6	352.178	21.76	433000000	1	8097	20201124_013_ZR_OK-chymo-2.raw	2	2	sp|P0DTC9|NCAP_SARS2	Phosphorylation (STY)	T7:Phosphorylation (STY):1000.00	RNAPRIT*F
TLLPAADLDDFSKQLQQS(+79.97)M	48.26	2200.01	19	2.8	734.347	57.19	1880000	1	21456	20201124_013_ZR_OK-chymo-2.raw	1	1	sp|P0DTC9|NCAP_SARS2	Phosphorylation (STY)	S18:Phosphorylation (STY):50.87	TLLPAADLDDFSKQLQQS*M
GPQNQRNAPRIT(+79.97)F	48.16	1577.75	13	2.5	526.924	21.96	1460000	1	8195	20201124_013_ZR_OK-chymo-2.raw	1	1	sp|P0DTC9|NCAP_SARS2	Phosphorylation (STY)	T12:Phosphorylation (STY):1000.00	GPQNQRNAPRIT*F
NSSRNST(+79.97)PGSSRGTSPARM	48.09	2028.88	19	1.2	677.301	13.33	11900000	1	4320	20201124_013_ZR_OK-chymo-2.raw	1	1	sp|P0DTC9|NCAP_SARS2	Phosphorylation (STY)	T7:Phosphorylation (STY):0.00	NSSRNST*PGSSRGTSPARM
QKKQQT(+79.97)VTLLPAADLDDF	47.71	2110.03	18	0.9	704.353	51.51	23500000	1	19227	20201124_013_ZR_OK-chymo-2.raw	2	2	sp|P0DTC9|NCAP_SARS2	Phosphorylation (STY)	T6:Phosphorylation (STY):0.00	QKKQQT*VTLLPAADLDDF
SDNGPQNQRNAPRIT(+79.97)F	47.5	1893.85	16	1.4	632.291	23.18	5980000	1	8658	20201124_013_ZR_OK-chymo-2.raw	2	2	sp|P0DTC9|NCAP_SARS2	Phosphorylation (STY)	T15:Phosphorylation (STY):9.69	SDNGPQNQRNAPRIT*F
SRSSS(+79.97)RSRNS(+79.97)SRNSTPGS(+79.97)SRGTSPARM	47.35	3092.28	27	1.7	774.078	12.63	314000000	1	3930	20201124_013_ZR_OK-chymo-2.raw	1	1	sp|P0DTC9|NCAP_SARS2	Phosphorylation (STY)	S5:Phosphorylation (STY):0.00;S10:Phosphorylation (STY):0.00;S18:Phosphorylation (STY):0.00	SRSSS*RSRNS*SRNSTPGS*SRGTSPARM
ALPQRQKKQQTVT(+79.97)LLPAADLDDF	47.31	2675.37	23	2	669.851	46.71	3680000	1	17452	20201124_013_ZR_OK-chymo-2.raw	1	1	sp|P0DTC9|NCAP_SARS2	Phosphorylation (STY)	T13:Phosphorylation (STY):0.00	ALPQRQKKQQTVT*LLPAADLDDF
RQKKQQT(+79.97)VTLLPAADLD	47.22	2004.04	17	2	669.022	25.33	655000	1	9506	20201124_013_ZR_OK-chymo-2.raw	1	1	sp|P0DTC9|NCAP_SARS2	Phosphorylation (STY)	T7:Phosphorylation (STY):17.01	RQKKQQT*VTLLPAADLD
DRLNQLESKMS(+79.97)GKGQQQQGQTVT	46.71	2640.23	23	0.7	881.085	18.16	1900000	1	6520	20201124_013_ZR_OK-chymo-2.raw	1	1	sp|P0DTC9|NCAP_SARS2	Phosphorylation (STY)	S11:Phosphorylation (STY):47.09	DRLNQLESKMS*GKGQQQQGQTVT
AEGSRGGSQASSRSSS(+79.97)RSRNS(+79.97)SRNSTPGS(+79.97)SRGTSPARM	46.44	4079.71	38	2.7	816.952	12.21	870000000	1	3657	20201124_013_ZR_OK-chymo-2.raw	1	1	sp|P0DTC9|NCAP_SARS2	Phosphorylation (STY)	S16:Phosphorylation (STY):0.00;S21:Phosphorylation (STY):0.00;S29:Phosphorylation (STY):0.00	AEGSRGGSQASSRSSS*RSRNS*SRNSTPGS*SRGTSPARM
AEGSRGGSQASSRSSSRSRNS(+79.97)SRNST(+79.97)PGS(+79.97)SRGT(+79.97)SPARM	46.23	4159.68	38	4.4	1040.93	12.53	0	1	3871	20201124_013_ZR_OK-chymo-2.raw	0	0	sp|P0DTC9|NCAP_SARS2	Phosphorylation (STY)	S21:Phosphorylation (STY):0.00;T26:Phosphorylation (STY):0.00;S29:Phosphorylation (STY):0.00;T33:Phosphorylation (STY):0.00	AEGSRGGSQASSRSSSRSRNS*SRNST*PGS*SRGT*SPARM
DRLNQLESKMS(+79.97)GKGQQQ	45.91	2025.93	17	1.1	676.318	17.21	776000	1	6076	20201124_013_ZR_OK-chymo-2.raw	1	1	sp|P0DTC9|NCAP_SARS2	Phosphorylation (STY)	S11:Phosphorylation (STY):0.00	DRLNQLESKMS*GKGQQQ
RQKKQQT(+79.97)VTLLPA	45.83	1589.87	13	3.2	530.964	19.26	11900000	1	7004	20201124_013_ZR_OK-chymo-2.raw	1	1	sp|P0DTC9|NCAP_SARS2	Phosphorylation (STY)	T7:Phosphorylation (STY):14.04	RQKKQQT*VTLLPA
NAPRIT(+79.97)F	45.13	897.411	7	0.4	449.713	30.01	86100000	1	11133	20201124_013_ZR_OK-chymo-2.raw	1	1	sp|P0DTC9|NCAP_SARS2	Phosphorylation (STY)	T6:Phosphorylation (STY):1000.00	NAPRIT*F
S(+79.97)SRNS(+79.97)TPGSSRGT(+79.97)SPARM	45.08	2074.77	18	0.3	692.597	14.73	10000000	1	4952	20201124_013_ZR_OK-chymo-2.raw	1	1	sp|P0DTC9|NCAP_SARS2	Phosphorylation (STY)	S1:Phosphorylation (STY):0.00;S5:Phosphorylation (STY):0.00;T13:Phosphorylation (STY):0.00	S*SRNS*TPGSSRGT*SPARM
AEGSRGGSQASSRSSS(+79.97)RSRNS(+79.97)SRNS(+79.97)TPGSSRGTSPARM(+15.99)	44.69	4095.71	38	1.7	820.15	11.3	21200000	1	3246	20201124_013_ZR_OK-chymo-2.raw	1	1	sp|P0DTC9|NCAP_SARS2	Phosphorylation (STY); Oxidation (M)	S16:Phosphorylation (STY):0.00;S21:Phosphorylation (STY):0.00;S25:Phosphorylation (STY):0.00;M38:Oxidation (M):1000.00	AEGSRGGSQASSRSSS*RSRNS*SRNS*TPGSSRGTSPARM*
AEGSRGGSQASSRS(+79.97)SSRSRNS(+79.97)SRNS(+79.97)TPGSSRGTSPARM	44.62	4079.71	38	1	680.96	12.2	27000000	1	3754	20201124_013_ZR_OK-chymo-2.raw	1	1	sp|P0DTC9|NCAP_SARS2	Phosphorylation (STY)	S14:Phosphorylation (STY):0.00;S21:Phosphorylation (STY):0.00;S25:Phosphorylation (STY):0.00	AEGSRGGSQASSRS*SSRSRNS*SRNS*TPGSSRGTSPARM
RSSS(+79.97)RSRNS(+79.97)SRNS(+79.97)TPGSSRGTSPARM	44.05	3005.24	26	2.5	602.058	12.59	12500000	1	3922	20201124_013_ZR_OK-chymo-2.raw	1	1	sp|P0DTC9|NCAP_SARS2	Phosphorylation (STY)	S4:Phosphorylation (STY):14.19;S9:Phosphorylation (STY):0.00;S13:Phosphorylation (STY):11.10	RSSS*RSRNS*SRNS*TPGSSRGTSPARM
RQKKQQT(+79.97)VTLLPAADL	43.68	1889.01	16	1.9	630.68	28.82	6640000	1	10697	20201124_013_ZR_OK-chymo-2.raw	2	2	sp|P0DTC9|NCAP_SARS2	Phosphorylation (STY)	T7:Phosphorylation (STY):18.53	RQKKQQT*VTLLPAADL
ALPQRQKKQQT(+79.97)VTLLPAADLDDF	43.44	2675.37	23	2	669.851	46.71	3680000	1	17453	20201124_013_ZR_OK-chymo-2.raw	1	1	sp|P0DTC9|NCAP_SARS2	Phosphorylation (STY)	T11:Phosphorylation (STY):11.10	ALPQRQKKQQT*VTLLPAADLDDF
AEGSRGGSQASSRSSSRSRNS(+79.97)SRNSTPGSSRGTSPARM	43.4	3919.78	38	0	654.304	11.91	16200000	1	3560	20201124_013_ZR_OK-chymo-2.raw	2	2	sp|P0DTC9|NCAP_SARS2	Phosphorylation (STY)	S21:Phosphorylation (STY):0.00	AEGSRGGSQASSRSSSRSRNS*SRNSTPGSSRGTSPARM
RQKKQQT(+79.97)VTLLP	43.01	1518.83	12	1	507.284	19.67	5110000	1	7209	20201124_013_ZR_OK-chymo-2.raw	1	1	sp|P0DTC9|NCAP_SARS2	Phosphorylation (STY)	T7:Phosphorylation (STY):0.00	RQKKQQT*VTLLP
RRAT(+79.97)RRIRGGDGKMKDLSPRWY	42.58	2754.41	22	0.9	460.076	16.66	3300000	1	5828	20201124_013_ZR_OK-chymo-2.raw	1	1	sp|P0DTC9|NCAP_SARS2	Phosphorylation (STY)	T4:Phosphorylation (STY):0.00	RRAT*RRIRGGDGKMKDLSPRWY
YAEGSRGGSQASSRSS(+79.97)SRSRNSS(+79.97)RNSTPGSSRGTSPARM	41.72	4162.81	39	1.3	694.81	12.39	0	1	3805	20201124_013_ZR_OK-chymo-2.raw	0	0	sp|P0DTC9|NCAP_SARS2	Phosphorylation (STY)	S16:Phosphorylation (STY):0.00;S23:Phosphorylation (STY):0.00	YAEGSRGGSQASSRSS*SRSRNSS*RNSTPGSSRGTSPARM
SRSRNS(+79.97)SRNSTPGSSRGTSPA	41.44	2228	21	0.4	743.676	11.49	1070000	1	3340	20201124_013_ZR_OK-chymo-2.raw	1	1	sp|P0DTC9|NCAP_SARS2	Phosphorylation (STY)	S6:Phosphorylation (STY):0.00	SRSRNS*SRNSTPGSSRGTSPA
YAEGSRGGS(+79.97)QASSRSSS(+79.97)RSRNS(+79.97)SRNS(+79.97)TPGSSRGTSPA	41.2	4035.6	37	1.1	808.128	12.11	12900000	1	3678	20201124_013_ZR_OK-chymo-2.raw	1	1	sp|P0DTC9|NCAP_SARS2	Phosphorylation (STY)	S9:Phosphorylation (STY):0.00;S17:Phosphorylation (STY):0.00;S22:Phosphorylation (STY):0.00;S26:Phosphorylation (STY):0.00	YAEGSRGGS*QASSRSSS*RSRNS*SRNS*TPGSSRGTSPA
RQKKQQTVTLLPAADLDDFSKQLQQS(+79.97)M	40.02	3196.6	27	2	800.158	47.95	1190000	1	17944	20201124_013_ZR_OK-chymo-2.raw	1	1	sp|P0DTC9|NCAP_SARS2	Phosphorylation (STY)	S26:Phosphorylation (STY):36.87	RQKKQQTVTLLPAADLDDFSKQLQQS*M
NSSRNS(+79.97)TPGSSRGTSPARM	39.72	2028.88	19	1.2	677.301	13.33	11900000	1	4318	20201124_013_ZR_OK-chymo-2.raw	1	1	sp|P0DTC9|NCAP_SARS2	Phosphorylation (STY)	S6:Phosphorylation (STY):17.01	NSSRNS*TPGSSRGTSPARM
RQKKQQ(+.98)T(+79.97)VTLLPAADLDDFSKQL	39.68	2723.39	23	8.4	908.811	45.99	2560000	1	17166	20201124_013_ZR_OK-chymo-2.raw	1	1	sp|P0DTC9|NCAP_SARS2	Deamidation (NQ); Phosphorylation (STY)	Q6:Deamidation (NQ):8.69;T7:Phosphorylation (STY):4.64	RQKKQQ*T*VTLLPAADLDDFSKQL
RQKKQQTVT(+79.97)LLPAADLDDFSKQLQ	39.19	2850.46	24	2.6	713.625	44.39	1430000	1	16524	20201124_013_ZR_OK-chymo-2.raw	1	1	sp|P0DTC9|NCAP_SARS2	Phosphorylation (STY)	T9:Phosphorylation (STY):0.00	RQKKQQTVT*LLPAADLDDFSKQLQ
SSS(+79.97)RS(+79.97)RNSSRNSTPGSSRGTSPARM	37.3	2769.18	25	0.4	554.843	12.66	29800000	1	3934	20201124_013_ZR_OK-chymo-2.raw	1	1	sp|P0DTC9|NCAP_SARS2	Phosphorylation (STY)	S3:Phosphorylation (STY):0.00;S5:Phosphorylation (STY):0.00	SSS*RS*RNSSRNSTPGSSRGTSPARM
SRNSTPGS(+79.97)SRGTSPARM	37.24	1827.8	17	0.4	610.276	13.6	0	1	4403	20201124_013_ZR_OK-chymo-2.raw	0	0	sp|P0DTC9|NCAP_SARS2	Phosphorylation (STY)	S8:Phosphorylation (STY):0.00	SRNSTPGS*SRGTSPARM
RQKKQQTVT(+79.97)LLPAADL	37.13	1889.01	16	1.8	630.68	28.38	867000	1	10560	20201124_013_ZR_OK-chymo-2.raw	1	1	sp|P0DTC9|NCAP_SARS2	Phosphorylation (STY)	T9:Phosphorylation (STY):6.59	RQKKQQTVT*LLPAADL
LLDRLNQLESKMS(+79.97)GKGQQQQGQ	36.58	2565.24	22	1.1	856.087	23.38	575000	1	8778	20201124_013_ZR_OK-chymo-2.raw	1	1	sp|P0DTC9|NCAP_SARS2	Phosphorylation (STY)	S13:Phosphorylation (STY):22.45	LLDRLNQLESKMS*GKGQQQQGQ
NQRNAPRIT(+79.97)FGGPSDSTGSNQ(+.98)NGERSGARSKQ	36.44	3454.57	32	0.3	864.651	16.29	5920000	1	5674	20201124_013_ZR_OK-chymo-2.raw	1	1	sp|P0DTC9|NCAP_SARS2	Phosphorylation (STY); Deamidation (NQ)	T9:Phosphorylation (STY):0.00;Q21:Deamidation (NQ):0.00	NQRNAPRIT*FGGPSDSTGSNQ*NGERSGARSKQ
RQKKQ(+.98)QT(+79.97)VTLLPAADLDDF	35.7	2267.12	19	8.6	567.792	47.11	0	1	17610	20201124_013_ZR_OK-chymo-2.raw	0	0	sp|P0DTC9|NCAP_SARS2	Deamidation (NQ); Phosphorylation (STY)	Q5:Deamidation (NQ):0.00;T7:Phosphorylation (STY):0.00	RQKKQ*QT*VTLLPAADLDDF
RQKKQQT(+79.97)VT(+79.97)LLPAADLDDF	35.67	2346.1	19	0.9	783.042	48.34	7820000	1	18073	20201124_013_ZR_OK-chymo-2.raw	1	1	sp|P0DTC9|NCAP_SARS2	Phosphorylation (STY)	T7:Phosphorylation (STY):1000.00;T9:Phosphorylation (STY):1000.00	RQKKQQT*VT*LLPAADLDDF
AEGSRGGSQASS(+79.97)RS(+79.97)S(+79.97)SRSRNSSRNSTPGS(+79.97)SRGTSPARM	35.61	4159.68	38	1.3	1040.93	12.77	174000000	1	4008	20201124_013_ZR_OK-chymo-2.raw	1	1	sp|P0DTC9|NCAP_SARS2	Phosphorylation (STY)	S12:Phosphorylation (STY):0.00;S14:Phosphorylation (STY):0.00;S15:Phosphorylation (STY):0.00;S29:Phosphorylation (STY):0.00	AEGSRGGSQASS*RS*S*SRSRNSSRNSTPGS*SRGTSPARM
RQKKQQTVT(+79.97)LLP	35.54	1518.83	12	1	507.284	19.67	5110000	1	7210	20201124_013_ZR_OK-chymo-2.raw	1	1	sp|P0DTC9|NCAP_SARS2	Phosphorylation (STY)	T9:Phosphorylation (STY):6.65	RQKKQQTVT*LLP
TVTKKSAAEASKKPRQKRT(+79.97)ATKAY	35.31	2728.47	24	1.3	455.754	11.3	5700000	1	3262	20201124_013_ZR_OK-chymo-2.raw	1	1	sp|P0DTC9|NCAP_SARS2	Phosphorylation (STY)	T19:Phosphorylation (STY):0.00	TVTKKSAAEASKKPRQKRT*ATKAY
RSSS(+79.97)RSRNSS(+79.97)RNSTPGS(+79.97)SRGTSPA	33.94	2718.1	24	1.2	680.534	11.67	0	1	3431	20201124_013_ZR_OK-chymo-2.raw	0	0	sp|P0DTC9|NCAP_SARS2	Phosphorylation (STY)	S4:Phosphorylation (STY):0.00;S10:Phosphorylation (STY):0.00;S17:Phosphorylation (STY):0.00	RSSS*RSRNSS*RNSTPGS*SRGTSPA
SSRNSTPGSS(+79.97)RGTSPARM	33.77	1914.84	18	0.3	958.426	13.64	1460000000	1	4388	20201124_013_ZR_OK-chymo-2.raw	1	1	sp|P0DTC9|NCAP_SARS2	Phosphorylation (STY)	S10:Phosphorylation (STY):0.00	SSRNSTPGSS*RGTSPARM
KKQQ(+.98)T(+79.97)VTLLPAADLDDF	33.63	1982.96	17	9.6	992.497	53.03	0	1	19800	20201124_013_ZR_OK-chymo-2.raw	0	0	sp|P0DTC9|NCAP_SARS2	Deamidation (NQ); Phosphorylation (STY)	Q4:Deamidation (NQ):7.21;T5:Phosphorylation (STY):22.85	KKQQ*T*VTLLPAADLDDF
S(+79.97)S(+79.97)SRS(+79.97)RNSSRNSTPGSSRGTSPARM	33.49	2849.14	25	1.4	713.294	13.2	182000000	1	4213	20201124_013_ZR_OK-chymo-2.raw	1	1	sp|P0DTC9|NCAP_SARS2	Phosphorylation (STY)	S1:Phosphorylation (STY):0.00;S2:Phosphorylation (STY):0.00;S5:Phosphorylation (STY):0.00	S*S*SRS*RNSSRNSTPGSSRGTSPARM
SSRSRNS(+79.97)S(+79.97)RNS(+79.97)TPGSSRGTSPARM	33.34	2762.11	24	0.1	691.535	13.3	0	1	4261	20201124_013_ZR_OK-chymo-2.raw	0	0	sp|P0DTC9|NCAP_SARS2	Phosphorylation (STY)	S7:Phosphorylation (STY):0.00;S8:Phosphorylation (STY):0.00;S11:Phosphorylation (STY):0.00	SSRSRNS*S*RNS*TPGSSRGTSPARM
SSRSSSRSRNSS(+79.97)RNSTPGSSRGTSPARM	33.01	3019.38	28	0.8	504.237	12.03	0	1	3618	20201124_013_ZR_OK-chymo-2.raw	0	0	sp|P0DTC9|NCAP_SARS2	Phosphorylation (STY)	S12:Phosphorylation (STY):0.00	SSRSSSRSRNSS*RNSTPGSSRGTSPARM
RQKKQQT(+79.97)VTLLPAADLDDFSKQLQQS(+79.97)MSSADSTQA	32.94	4023.86	35	1.2	1006.97	49.34	4130000	1	18521	20201124_013_ZR_OK-chymo-2.raw	1	1	sp|P0DTC9|NCAP_SARS2	Phosphorylation (STY)	T7:Phosphorylation (STY):0.00;S26:Phosphorylation (STY):0.00	RQKKQQT*VTLLPAADLDDFSKQLQQS*MSSADSTQA
YAEGSRGGS(+79.97)QASSRSSS(+79.97)RS(+79.97)RNS(+79.97)SRNSTPGSSRGTSPA	32.73	4035.6	37	1.1	808.128	12.11	12900000	1	3677	20201124_013_ZR_OK-chymo-2.raw	1	1	sp|P0DTC9|NCAP_SARS2	Phosphorylation (STY)	S9:Phosphorylation (STY):0.00;S17:Phosphorylation (STY):0.00;S19:Phosphorylation (STY):0.00;S22:Phosphorylation (STY):0.00	YAEGSRGGS*QASSRSSS*RS*RNS*SRNSTPGSSRGTSPA
SRSSSRSRNS(+79.97)S(+79.97)RNSTPGSSRGTSPARM	32.06	3012.31	27	4	603.472	12.11	138000000	1	3665	20201124_013_ZR_OK-chymo-2.raw	1	1	sp|P0DTC9|NCAP_SARS2	Phosphorylation (STY)	S10:Phosphorylation (STY):0.00;S11:Phosphorylation (STY):0.00	SRSSSRSRNS*S*RNSTPGSSRGTSPARM
ASSRSSS(+79.97)RSRNS(+79.97)SRNSTPGSS(+79.97)RGTSPARM	32.03	3250.34	29	1.2	651.077	12.59	8750000	1	3924	20201124_013_ZR_OK-chymo-2.raw	1	1	sp|P0DTC9|NCAP_SARS2	Phosphorylation (STY)	S7:Phosphorylation (STY):0.00;S12:Phosphorylation (STY):0.00;S21:Phosphorylation (STY):0.00	ASSRSSS*RSRNS*SRNSTPGSS*RGTSPARM
KKQQ(+.98)T(+79.97)VTLLPAADLDDFSKQL	30.35	2439.23	21	7.7	610.819	51.52	0	1	19260	20201124_013_ZR_OK-chymo-2.raw	0	0	sp|P0DTC9|NCAP_SARS2	Deamidation (NQ); Phosphorylation (STY)	Q4:Deamidation (NQ):0.00;T5:Phosphorylation (STY):4.73	KKQQ*T*VTLLPAADLDDFSKQL
SSSRSRNS(+79.97)S(+79.97)RNSTPGSSRGTSPARM	30.32	2769.18	25	2	693.303	12.66	1220000000	1	3980	20201124_013_ZR_OK-chymo-2.raw	1	1	sp|P0DTC9|NCAP_SARS2	Phosphorylation (STY)	S8:Phosphorylation (STY):0.00;S9:Phosphorylation (STY):0.00	SSSRSRNS*S*RNSTPGSSRGTSPARM
SRSRNS(+79.97)SRNSTPGS(+79.97)SRGTSPARM	30.09	2595.11	23	0.9	866.045	12.66	538000000	1	4019	20201124_013_ZR_OK-chymo-2.raw	1	1	sp|P0DTC9|NCAP_SARS2	Phosphorylation (STY)	S6:Phosphorylation (STY):0.00;S14:Phosphorylation (STY):0.00	SRSRNS*SRNSTPGS*SRGTSPARM
SRSRNSS(+79.97)RNSTPGSSRGTSPA	29.56	2228	21	0.4	743.676	11.49	1070000	1	3339	20201124_013_ZR_OK-chymo-2.raw	1	1	sp|P0DTC9|NCAP_SARS2	Phosphorylation (STY)	S7:Phosphorylation (STY):0.00	SRSRNSS*RNSTPGSSRGTSPA
QRQKKQQT(+79.97)VTLLPAADLDDFSKQL	29.54	2850.46	24	2.8	713.625	46.69	0	1	17442	20201124_013_ZR_OK-chymo-2.raw	0	0	sp|P0DTC9|NCAP_SARS2	Phosphorylation (STY)	T8:Phosphorylation (STY):0.00	QRQKKQQT*VTLLPAADLDDFSKQL
SRNS(+79.97)TPGSSRGTSPARM	29.53	1827.8	17	0.4	610.276	13.6	0	1	4402	20201124_013_ZR_OK-chymo-2.raw	0	0	sp|P0DTC9|NCAP_SARS2	Phosphorylation (STY)	S4:Phosphorylation (STY):0.00	SRNS*TPGSSRGTSPARM
KKQ(+.98)QT(+79.97)VTLLPAADLDDF	29.23	1982.96	17	8.6	662	53.21	0	1	19863	20201124_013_ZR_OK-chymo-2.raw	0	0	sp|P0DTC9|NCAP_SARS2	Deamidation (NQ); Phosphorylation (STY)	Q3:Deamidation (NQ):0.00;T5:Phosphorylation (STY):0.00	KKQ*QT*VTLLPAADLDDF
TVT(+79.97)KKSAAEASKKPRQKRTATKAY	28.93	2728.47	24	1.3	455.754	11.3	5700000	1	3261	20201124_013_ZR_OK-chymo-2.raw	1	1	sp|P0DTC9|NCAP_SARS2	Phosphorylation (STY)	T3:Phosphorylation (STY):0.00	TVT*KKSAAEASKKPRQKRTATKAY
RS(+79.97)RNS(+79.97)SRNSTPGSSRGTSPARM	28.81	2508.08	22	1.1	628.028	12.66	408000000	1	3993	20201124_013_ZR_OK-chymo-2.raw	1	1	sp|P0DTC9|NCAP_SARS2	Phosphorylation (STY)	S2:Phosphorylation (STY):0.00;S5:Phosphorylation (STY):0.00	RS*RNS*SRNSTPGSSRGTSPARM
NQRNAPRITFGGPSDST(+79.97)GSNQNGERSGAR	28.23	3110.4	29	-0.6	778.607	16.89	37100000	1	5952	20201124_013_ZR_OK-chymo-2.raw	1	1	sp|P0DTC9|NCAP_SARS2	Phosphorylation (STY)	T17:Phosphorylation (STY):0.00	NQRNAPRITFGGPSDST*GSNQNGERSGAR
RQKKQQT(+79.97)VTLLPAADLDDFSKQLQQ(+.98)	27.8	2979.51	25	-6.3	745.879	44.05	0	1	16388	20201124_013_ZR_OK-chymo-2.raw	0	0	sp|P0DTC9|NCAP_SARS2	Phosphorylation (STY); Deamidation (NQ)	T7:Phosphorylation (STY):0.00;Q25:Deamidation (NQ):17.01	RQKKQQT*VTLLPAADLDDFSKQLQQ*
QRQKKQQTVTLLPAADLDDFS(+79.97)KQLQ	27.29	2978.52	25	3.3	745.64	46.57	10400000	1	17400	20201124_013_ZR_OK-chymo-2.raw	1	1	sp|P0DTC9|NCAP_SARS2	Phosphorylation (STY)	S21:Phosphorylation (STY):0.00	QRQKKQQTVTLLPAADLDDFS*KQLQ
S(+79.97)SS(+79.97)RSRNSSRNSTPGSSRGTSPA	27.22	2482.03	23	0.9	621.516	11.67	40000000	1	3454	20201124_013_ZR_OK-chymo-2.raw	1	1	sp|P0DTC9|NCAP_SARS2	Phosphorylation (STY)	S1:Phosphorylation (STY):0.00;S3:Phosphorylation (STY):0.00	S*SS*RSRNSSRNSTPGSSRGTSPA
RQKKQQT(+79.97)VTLLPAADLDDFSKQLQ	27.11	2850.46	24	2.6	713.625	44.39	1430000	1	16526	20201124_013_ZR_OK-chymo-2.raw	1	1	sp|P0DTC9|NCAP_SARS2	Phosphorylation (STY)	T7:Phosphorylation (STY):0.00	RQKKQQT*VTLLPAADLDDFSKQLQ
RSSSRSRNSS(+79.97)RNSTPGSSRGTSPARM	27.01	2845.31	26	0.6	475.226	12.02	0	1	3612	20201124_013_ZR_OK-chymo-2.raw	0	0	sp|P0DTC9|NCAP_SARS2	Phosphorylation (STY)	S10:Phosphorylation (STY):0.00	RSSSRSRNSS*RNSTPGSSRGTSPARM
KKQQT(+79.97)VTLLPAADLDDFSKQ(+.98)L	26.65	2439.23	21	7.7	610.819	51.52	0	1	19259	20201124_013_ZR_OK-chymo-2.raw	0	0	sp|P0DTC9|NCAP_SARS2	Phosphorylation (STY); Deamidation (NQ)	T5:Phosphorylation (STY):0.00;Q20:Deamidation (NQ):0.00	KKQQT*VTLLPAADLDDFSKQ*L
SSSRS(+79.97)RNS(+79.97)SRNS(+79.97)TPGSSRGTSPARM	26.57	2849.14	25	1.4	713.294	13.2	182000000	1	4215	20201124_013_ZR_OK-chymo-2.raw	1	1	sp|P0DTC9|NCAP_SARS2	Phosphorylation (STY)	S5:Phosphorylation (STY):0.00;S8:Phosphorylation (STY):0.00;S12:Phosphorylation (STY):26.31	SSSRS*RNS*SRNS*TPGSSRGTSPARM
RS(+79.97)SSRS(+79.97)RNSSRNSTPGSSRGTSPARM	25.96	2925.28	26	3	586.064	12.11	102000000	1	3662	20201124_013_ZR_OK-chymo-2.raw	1	1	sp|P0DTC9|NCAP_SARS2	Phosphorylation (STY)	S2:Phosphorylation (STY):0.00;S6:Phosphorylation (STY):0.00	RS*SSRS*RNSSRNSTPGSSRGTSPARM
RQ(+.98)KKQQT(+79.97)VTLLPAADLDDF	24.49	2267.12	19	8.4	756.72	52.95	0	1	19772	20201124_013_ZR_OK-chymo-2.raw	0	0	sp|P0DTC9|NCAP_SARS2	Deamidation (NQ); Phosphorylation (STY)	Q2:Deamidation (NQ):0.00;T7:Phosphorylation (STY):0.00	RQ*KKQQT*VTLLPAADLDDF
AEGSRGGS(+79.97)QASSRSSSRS(+79.97)RNSSRNSTPGSSRGTSPA	24.46	3712.6	36	2	743.53	11.49	0	1	3339	20201124_013_ZR_OK-chymo-2.raw	0	0	sp|P0DTC9|NCAP_SARS2	Phosphorylation (STY)	S8:Phosphorylation (STY):0.00;S18:Phosphorylation (STY):0.00	AEGSRGGS*QASSRSSSRS*RNSSRNSTPGSSRGTSPA
SRSSS(+79.97)RSRNSSRNS(+79.97)TPGSSRGTSP	24.45	2654.13	24	1.4	664.541	12.47	0	1	3848	20201124_013_ZR_OK-chymo-2.raw	0	0	sp|P0DTC9|NCAP_SARS2	Phosphorylation (STY)	S5:Phosphorylation (STY):0.00;S14:Phosphorylation (STY):0.00	SRSSS*RSRNSSRNS*TPGSSRGTSP
RRAT(+79.97)RRIRGGDGKMKDLSPR	24.19	2405.27	20	0.2	401.886	13.09	0	1	4156	20201124_013_ZR_OK-chymo-2.raw	0	0	sp|P0DTC9|NCAP_SARS2	Phosphorylation (STY)	T4:Phosphorylation (STY):15.88	RRAT*RRIRGGDGKMKDLSPR
RSSS(+79.97)RSRNSSRNSTPGSSRGTSP	23.79	2487.13	23	3.1	498.435	12.08	5730000	1	3655	20201124_013_ZR_OK-chymo-2.raw	1	1	sp|P0DTC9|NCAP_SARS2	Phosphorylation (STY)	S4:Phosphorylation (STY):0.00	RSSS*RSRNSSRNSTPGSSRGTSP
QT(+79.97)VTLLPAADLDDF	23.59	1597.73	14	1.6	799.872	63.09	56500000	1	24216	20201124_013_ZR_OK-chymo-2.raw	1	1	sp|P0DTC9|NCAP_SARS2	Phosphorylation (STY)	T2:Phosphorylation (STY):7.32	QT*VTLLPAADLDDF
LLPAADLDDFS(+79.97)KQLQQSM	22.58	2098.96	18	0.3	700.662	54.16	13100000	1	20178	20201124_013_ZR_OK-chymo-2.raw	1	1	sp|P0DTC9|NCAP_SARS2	Phosphorylation (STY)	S11:Phosphorylation (STY):0.00	LLPAADLDDFS*KQLQQSM
DET(+79.97)QALPQ(+.98)RQ(+.98)KKQ(+.98)QT(+79.97)VTLLPAADLDDFSKQL	22.15	3687.73	31	2.1	922.942	58.9	476000	1	22164	20201124_013_ZR_OK-chymo-2.raw	1	1	sp|P0DTC9|NCAP_SARS2	Phosphorylation (STY); Deamidation (NQ)	T3:Phosphorylation (STY):6.10;Q8:Deamidation (NQ):0.00;Q10:Deamidation (NQ):0.00;Q13:Deamidation (NQ):0.00;T15:Phosphorylation (STY):14.04	DET*QALPQ*RQ*KKQ*QT*VTLLPAADLDDFSKQL
SSRS(+79.97)RNSSRNST(+79.97)PGSSRGTSPARM	22.09	2682.14	24	1.3	671.544	12.69	874000000	1	3983	20201124_013_ZR_OK-chymo-2.raw	1	1	sp|P0DTC9|NCAP_SARS2	Phosphorylation (STY)	S4:Phosphorylation (STY):0.00;T12:Phosphorylation (STY):0.00	SSRS*RNSSRNST*PGSSRGTSPARM
AEGSRGGSQASSRS(+79.97)S(+79.97)S(+79.97)RSRNSSRNST(+79.97)PGSSRGTSPARM	21.77	4159.68	38	1.3	832.944	12.76	571000000	1	3869	20201124_013_ZR_OK-chymo-2.raw	1	1	sp|P0DTC9|NCAP_SARS2	Phosphorylation (STY)	S14:Phosphorylation (STY):0.00;S15:Phosphorylation (STY):0.00;S16:Phosphorylation (STY):0.00;T26:Phosphorylation (STY):0.00	AEGSRGGSQASSRS*S*S*RSRNSSRNST*PGSSRGTSPARM
KMS(+79.97)GKGQQQQ(+.98)GQT(+79.97)VTKKSAAEASKKPRQ(+.98)KRTATKAYNVTQAF	21.29	4756.35	42	-9.1	1190.08	21.36	908000	1	7921	20201124_013_ZR_OK-chymo-2.raw	1	1	sp|P0DTC9|NCAP_SARS2	Phosphorylation (STY); Deamidation (NQ)	S3:Phosphorylation (STY):0.00;Q10:Deamidation (NQ):0.00;T13:Phosphorylation (STY):0.00;Q28:Deamidation (NQ):0.00	KMS*GKGQQQQ*GQT*VTKKSAAEASKKPRQ*KRTATKAYNVTQAF

## Sheet: peptides unique
Peptide	-10lgP	Mass	Length	ppm	m/z	RT	Area Sample 1	Fraction	Scan	Source File	#Feature	#Feature Sample 1	Accession	PTM	AScore	Peptide PTM*
AEGSRGGS(+79.97)QASSRSSS(+79.97)RSRNS(+79.97)SRNSTPGS(+79.97)SRGTSPARM	19.73	4159.68	38	2.2	694.289	12.8	0	1	4005	20201124_013_ZR_OK-chymo-2.raw	0	0	sp|P0DTC9|NCAP_SARS2	Phosphorylation (STY)	S8:Phosphorylation (STY):0.00;S16:Phosphorylation (STY):0.00;S21:Phosphorylation (STY):0.00;S29:Phosphorylation (STY):0.00	AEGSRGGS*QASSRSSS*RSRNS*SRNSTPGS*SRGTSPARM
AEGSRGGS(+79.97)QASSRSSSRS(+79.97)RNSSRNSTPGSSRGTSPA	24.46	3712.6	36	2	743.53	11.49	0	1	3339	20201124_013_ZR_OK-chymo-2.raw	0	0	sp|P0DTC9|NCAP_SARS2	Phosphorylation (STY)	S8:Phosphorylation (STY):0.00;S18:Phosphorylation (STY):0.00	AEGSRGGS*QASSRSSSRS*RNSSRNSTPGSSRGTSPA
AEGSRGGSQASS(+79.97)RS(+79.97)S(+79.97)SRSRNSSRNSTPGS(+79.97)SRGTSPARM	35.61	4159.68	38	1.3	1040.93	12.77	174000000	1	4008	20201124_013_ZR_OK-chymo-2.raw	1	1	sp|P0DTC9|NCAP_SARS2	Phosphorylation (STY)	S12:Phosphorylation (STY):0.00;S14:Phosphorylation (STY):0.00;S15:Phosphorylation (STY):0.00;S29:Phosphorylation (STY):0.00	AEGSRGGSQASS*RS*S*SRSRNSSRNSTPGS*SRGTSPARM
AEGSRGGSQASSRS(+79.97)S(+79.97)S(+79.97)RSRNSSRNST(+79.97)PGSSRGTSPARM	21.77	4159.68	38	1.3	832.944	12.76	571000000	1	3869	20201124_013_ZR_OK-chymo-2.raw	1	1	sp|P0DTC9|NCAP_SARS2	Phosphorylation (STY)	S14:Phosphorylation (STY):0.00;S15:Phosphorylation (STY):0.00;S16:Phosphorylation (STY):0.00;T26:Phosphorylation (STY):0.00	AEGSRGGSQASSRS*S*S*RSRNSSRNST*PGSSRGTSPARM
AEGSRGGSQASSRS(+79.97)SSRSRNS(+79.97)SRNS(+79.97)TPGSSRGTSPARM	44.62	4079.71	38	1	680.96	12.2	27000000	1	3754	20201124_013_ZR_OK-chymo-2.raw	1	1	sp|P0DTC9|NCAP_SARS2	Phosphorylation (STY)	S14:Phosphorylation (STY):0.00;S21:Phosphorylation (STY):0.00;S25:Phosphorylation (STY):0.00	AEGSRGGSQASSRS*SSRSRNS*SRNS*TPGSSRGTSPARM
AEGSRGGSQASSRS(+79.97)SSRSRNSSRNSTPGSSRGTSPARM	16.02	3919.78	38	0	654.304	11.91	6810000	1	3558	20201124_013_ZR_OK-chymo-2.raw	1	1	sp|P0DTC9|NCAP_SARS2	Phosphorylation (STY)	S14:Phosphorylation (STY):0.00	AEGSRGGSQASSRS*SSRSRNSSRNSTPGSSRGTSPARM
AEGSRGGSQASSRSSS(+79.97)RSRNS(+79.97)SRNS(+79.97)TPGSSRGTSPARM(+15.99)	44.69	4095.71	38	1.7	820.15	11.3	21200000	1	3246	20201124_013_ZR_OK-chymo-2.raw	1	1	sp|P0DTC9|NCAP_SARS2	Phosphorylation (STY); Oxidation (M)	S16:Phosphorylation (STY):0.00;S21:Phosphorylation (STY):0.00;S25:Phosphorylation (STY):0.00;M38:Oxidation (M):1000.00	AEGSRGGSQASSRSSS*RSRNS*SRNS*TPGSSRGTSPARM*
AEGSRGGSQASSRSSS(+79.97)RSRNS(+79.97)SRNST(+79.97)PGSSRGT(+79.97)SPARM	63.4	4159.68	38	1.3	832.944	12.76	571000000	1	3868	20201124_013_ZR_OK-chymo-2.raw	1	1	sp|P0DTC9|NCAP_SARS2	Phosphorylation (STY)	S16:Phosphorylation (STY):0.00;S21:Phosphorylation (STY):0.00;T26:Phosphorylation (STY):0.00;T33:Phosphorylation (STY):0.00	AEGSRGGSQASSRSSS*RSRNS*SRNST*PGSSRGT*SPARM
AEGSRGGSQASSRSSS(+79.97)RSRNS(+79.97)SRNSTPGS(+79.97)SRGTSPARM	46.44	4079.71	38	2.7	816.952	12.21	870000000	1	3657	20201124_013_ZR_OK-chymo-2.raw	1	1	sp|P0DTC9|NCAP_SARS2	Phosphorylation (STY)	S16:Phosphorylation (STY):0.00;S21:Phosphorylation (STY):0.00;S29:Phosphorylation (STY):0.00	AEGSRGGSQASSRSSS*RSRNS*SRNSTPGS*SRGTSPARM
AEGSRGGSQASSRSSSRSRNS(+79.97)SRNST(+79.97)PGS(+79.97)SRGT(+79.97)SPARM	46.23	4159.68	38	4.4	1040.93	12.53	0	1	3871	20201124_013_ZR_OK-chymo-2.raw	0	0	sp|P0DTC9|NCAP_SARS2	Phosphorylation (STY)	S21:Phosphorylation (STY):0.00;T26:Phosphorylation (STY):0.00;S29:Phosphorylation (STY):0.00;T33:Phosphorylation (STY):0.00	AEGSRGGSQASSRSSSRSRNS*SRNST*PGS*SRGT*SPARM
AEGSRGGSQASSRSSSRSRNS(+79.97)SRNSTPGSSRGTSPARM	43.4	3919.78	38	0	654.304	11.91	16200000	1	3560	20201124_013_ZR_OK-chymo-2.raw	2	2	sp|P0DTC9|NCAP_SARS2	Phosphorylation (STY)	S21:Phosphorylation (STY):0.00	AEGSRGGSQASSRSSSRSRNS*SRNSTPGSSRGTSPARM
AEGSRGGSQASSRSSSRSRNSS(+79.97)RNSTPGSSRGTSPARM	56.04	3919.78	38	0	654.304	11.91	6810000	1	3559	20201124_013_ZR_OK-chymo-2.raw	1	1	sp|P0DTC9|NCAP_SARS2	Phosphorylation (STY)	S22:Phosphorylation (STY):0.00	AEGSRGGSQASSRSSSRSRNSS*RNSTPGSSRGTSPARM
AEGSRGGSQASSRSSSRSRNSSRNS(+79.97)TPGS(+79.97)S(+79.97)RGTSPARM(+15.99)	17.24	4095.71	38	1.7	820.15	11.3	21200000	1	3245	20201124_013_ZR_OK-chymo-2.raw	1	1	sp|P0DTC9|NCAP_SARS2	Phosphorylation (STY); Oxidation (M)	S25:Phosphorylation (STY):0.00;S29:Phosphorylation (STY):0.00;S30:Phosphorylation (STY):0.00;M38:Oxidation (M):1000.00	AEGSRGGSQASSRSSSRSRNSSRNS*TPGS*S*RGTSPARM*
AIKLDDKDPNFKDQVIL	24.66	1971.07	17	-1.2	658.029	30.64	3720000	1	11362	20201124_013_ZR_OK-chymo-2.raw	1	1	sp|P0DTC9|NCAP_SARS2			AIKLDDKDPNFKDQVIL
ALPQRQKKQ(+.98)QTVTLLPAADLDDF	29.1	2596.39	23	9.1	650.11	39.44	0	1	14631	20201124_013_ZR_OK-chymo-2.raw	0	0	sp|P0DTC9|NCAP_SARS2	Deamidation (NQ)	Q9:Deamidation (NQ):0.00	ALPQRQKKQ*QTVTLLPAADLDDF
ALPQRQKKQQT(+79.97)VTLLPAADLDDF	43.44	2675.37	23	2	669.851	46.71	3680000	1	17453	20201124_013_ZR_OK-chymo-2.raw	1	1	sp|P0DTC9|NCAP_SARS2	Phosphorylation (STY)	T11:Phosphorylation (STY):11.10	ALPQRQKKQQT*VTLLPAADLDDF
ALPQRQKKQQTVT(+79.97)LLPAADLDDF	47.31	2675.37	23	2	669.851	46.71	3680000	1	17452	20201124_013_ZR_OK-chymo-2.raw	1	1	sp|P0DTC9|NCAP_SARS2	Phosphorylation (STY)	T13:Phosphorylation (STY):0.00	ALPQRQKKQQTVT*LLPAADLDDF
ALPQRQKKQQTVTLLPAADLDDF	51.71	2595.4	23	0.5	649.858	39.44	4230000	1	14630	20201124_013_ZR_OK-chymo-2.raw	1	1	sp|P0DTC9|NCAP_SARS2			ALPQRQKKQQTVTLLPAADLDDF
ALPQRQKKQQTVTLLPAADLDDFSKQL	15.45	3051.67	27	1.6	763.926	43.79	983000	1	16295	20201124_013_ZR_OK-chymo-2.raw	1	1	sp|P0DTC9|NCAP_SARS2			ALPQRQKKQQTVTLLPAADLDDFSKQL
ALTQHGKEDL	50.33	1110.57	10	0	371.196	15.03	11600000	1	5075	20201124_013_ZR_OK-chymo-2.raw	1	1	sp|P0DTC9|NCAP_SARS2			ALTQHGKEDL
ANKDGIIW	38.96	915.481	8	0.9	458.748	29.26	6420000	1	10857	20201124_013_ZR_OK-chymo-2.raw	1	1	sp|P0DTC9|NCAP_SARS2			ANKDGIIW
ANKDGIIWVAT(+79.97)EGALN(+.98)TPKD	16.73	2193.04	20	4	549.268	19.94	25500000	1	7318	20201124_013_ZR_OK-chymo-2.raw	1	1	sp|P0DTC9|NCAP_SARS2	Phosphorylation (STY); Deamidation (NQ)	T11:Phosphorylation (STY):6.67;N16:Deamidation (NQ):14.46	ANKDGIIWVAT*EGALN*TPKD
APRIT(+79.97)FGGPSDSTGSNQNGERSGARSKQ	52.59	2941.34	28	1.3	736.344	16.79	36600000	1	5918	20201124_013_ZR_OK-chymo-2.raw	1	1	sp|P0DTC9|NCAP_SARS2	Phosphorylation (STY)	T5:Phosphorylation (STY):0.00	APRIT*FGGPSDSTGSNQNGERSGARSKQ
APSASAF	39.36	649.307	7	0.7	325.661	19.84	7400000	1	7237	20201124_013_ZR_OK-chymo-2.raw	1	1	sp|P0DTC9|NCAP_SARS2			APSASAF
APSASAFF	47.79	796.375	8	1	399.195	39.99	127000000	1	14788	20201124_013_ZR_OK-chymo-2.raw	1	1	sp|P0DTC9|NCAP_SARS2			APSASAFF
APSASAFFGMSRIGMEVTPSGTWLTY	29.87	2763.3	26	3.1	922.111	63.7	1100000	1	24169	20201124_013_ZR_OK-chymo-2.raw	1	1	sp|P0DTC9|NCAP_SARS2			APSASAFFGMSRIGMEVTPSGTWLTY
ASSRSSS(+79.97)RSRNS(+79.97)SRNSTPGSS(+79.97)RGTSPARM	32.03	3250.34	29	1.2	651.077	12.59	8750000	1	3924	20201124_013_ZR_OK-chymo-2.raw	1	1	sp|P0DTC9|NCAP_SARS2	Phosphorylation (STY)	S7:Phosphorylation (STY):0.00;S12:Phosphorylation (STY):0.00;S21:Phosphorylation (STY):0.00	ASSRSSS*RSRNS*SRNSTPGSS*RGTSPARM
ATRRIRGGDGKMKDLSPRWY	51.31	2362.24	20	0.8	473.456	17.47	0	1	6206	20201124_013_ZR_OK-chymo-2.raw	0	0	sp|P0DTC9|NCAP_SARS2			ATRRIRGGDGKMKDLSPRWY
DDKDPN(+.98)FKDQVIL	41.25	1546.75	13	6.4	774.388	32.12	7120000	1	11965	20201124_013_ZR_OK-chymo-2.raw	1	1	sp|P0DTC9|NCAP_SARS2	Deamidation (NQ)	N6:Deamidation (NQ):28.74	DDKDPN*FKDQVIL
DDKDPN(+.98)FKDQVILL	46.29	1659.84	14	2.7	554.287	45.58	4270000	1	17007	20201124_013_ZR_OK-chymo-2.raw	1	1	sp|P0DTC9|NCAP_SARS2	Deamidation (NQ)	N6:Deamidation (NQ):28.70	DDKDPN*FKDQVILL
DDKDPNFKDQVIL	53.68	1545.77	13	0.9	516.264	29.31	2710000000	1	10908	20201124_013_ZR_OK-chymo-2.raw	7	7	sp|P0DTC9|NCAP_SARS2			DDKDPNFKDQVIL
DDKDPNFKDQVILL	52.26	1658.85	14	2	553.959	39.79	3180000000	1	14747	20201124_013_ZR_OK-chymo-2.raw	5	5	sp|P0DTC9|NCAP_SARS2			DDKDPNFKDQVILL
DDKDPNFKDQVILLN	54.1	1772.89	15	2.1	591.973	35.43	253000000	1	13117	20201124_013_ZR_OK-chymo-2.raw	1	1	sp|P0DTC9|NCAP_SARS2			DDKDPNFKDQVILLN
DDKDPNFKDQVILLNKHIDAY	35.38	2500.26	21	1.4	626.073	37.11	0	1	13760	20201124_013_ZR_OK-chymo-2.raw	0	0	sp|P0DTC9|NCAP_SARS2			DDKDPNFKDQVILLNKHIDAY
DET(+79.97)QALPQ(+.98)RQ(+.98)KKQ(+.98)QT(+79.97)VTLLPAADLDDFSKQL	22.15	3687.73	31	2.1	922.942	58.9	476000	1	22164	20201124_013_ZR_OK-chymo-2.raw	1	1	sp|P0DTC9|NCAP_SARS2	Phosphorylation (STY); Deamidation (NQ)	T3:Phosphorylation (STY):6.10;Q8:Deamidation (NQ):0.00;Q10:Deamidation (NQ):0.00;Q13:Deamidation (NQ):0.00;T15:Phosphorylation (STY):14.04	DET*QALPQ*RQ*KKQ*QT*VTLLPAADLDDFSKQL
DKDPNFKDQVILL	50.12	1543.82	13	1.2	515.616	38.85	9030000	1	14409	20201124_013_ZR_OK-chymo-2.raw	1	1	sp|P0DTC9|NCAP_SARS2			DKDPNFKDQVILL
DLKFPRGQ(+.98)GVPINTNSSPDDQIGYY	34.99	2781.32	25	9.1	928.124	40.15	0	1	14888	20201124_013_ZR_OK-chymo-2.raw	0	0	sp|P0DTC9|NCAP_SARS2	Deamidation (NQ)	Q8:Deamidation (NQ):0.00	DLKFPRGQ*GVPINTNSSPDDQIGYY
DLKFPRGQGVPINTNSSPDDQ(+.98)IGY	46.69	2618.26	24	8.4	873.768	35.53	0	1	13158	20201124_013_ZR_OK-chymo-2.raw	0	0	sp|P0DTC9|NCAP_SARS2	Deamidation (NQ)	Q21:Deamidation (NQ):36.87	DLKFPRGQGVPINTNSSPDDQ*IGY
DLKFPRGQGVPINTNSSPDDQIGY	53.87	2617.28	24	0.8	873.434	35.66	56000000	1	13173	20201124_013_ZR_OK-chymo-2.raw	1	1	sp|P0DTC9|NCAP_SARS2			DLKFPRGQGVPINTNSSPDDQIGY
DLKFPRGQGVPINTNSSPDDQIGYY	53.23	2780.34	25	-0.4	927.787	39.83	4640000	1	14802	20201124_013_ZR_OK-chymo-2.raw	1	1	sp|P0DTC9|NCAP_SARS2			DLKFPRGQGVPINTNSSPDDQIGYY
DLSPRWY	48.45	935.45	7	3.2	468.734	32.84	1740000000	1	12237	20201124_013_ZR_OK-chymo-2.raw	1	1	sp|P0DTC9|NCAP_SARS2			DLSPRWY
DNGPQNQRNAPRITF	53.84	1726.85	15	0.5	576.624	21.72	9040000	1	8080	20201124_013_ZR_OK-chymo-2.raw	1	1	sp|P0DTC9|NCAP_SARS2			DNGPQNQRNAPRITF
DRLNQLES(+79.97)KMSGKGQQQQGQ	18.01	2339.07	20	1.3	585.775	17.07	0	1	6027	20201124_013_ZR_OK-chymo-2.raw	0	0	sp|P0DTC9|NCAP_SARS2	Phosphorylation (STY)	S8:Phosphorylation (STY):0.00	DRLNQLES*KMSGKGQQQQGQ
DRLNQLESKM	53.58	1232.62	10	1.6	411.881	20.7	3200000000	1	7616	20201124_013_ZR_OK-chymo-2.raw	2	2	sp|P0DTC9|NCAP_SARS2			DRLNQLESKM
DRLNQLESKM(+15.99)	20.63	1248.61	10	1.9	417.212	15.75	0	1	5387	20201124_013_ZR_OK-chymo-2.raw	0	0	sp|P0DTC9|NCAP_SARS2	Oxidation (M)	M10:Oxidation (M):1000.00	DRLNQLESKM*
DRLNQLESKMS(+79.97)GKGQQQ	45.91	2025.93	17	1.1	676.318	17.21	776000	1	6076	20201124_013_ZR_OK-chymo-2.raw	1	1	sp|P0DTC9|NCAP_SARS2	Phosphorylation (STY)	S11:Phosphorylation (STY):0.00	DRLNQLESKMS*GKGQQQ
DRLNQLESKMS(+79.97)GKGQQQQGQ	50.02	2339.07	20	0.5	780.697	17.02	79200000	1	6017	20201124_013_ZR_OK-chymo-2.raw	1	1	sp|P0DTC9|NCAP_SARS2	Phosphorylation (STY)	S11:Phosphorylation (STY):47.09	DRLNQLESKMS*GKGQQQQGQ
DRLNQLESKMS(+79.97)GKGQQQQGQTVT	46.71	2640.23	23	0.7	881.085	18.16	1900000	1	6520	20201124_013_ZR_OK-chymo-2.raw	1	1	sp|P0DTC9|NCAP_SARS2	Phosphorylation (STY)	S11:Phosphorylation (STY):47.09	DRLNQLESKMS*GKGQQQQGQTVT
DYKHWPQIAQF	16.45	1431.69	11	1	716.855	42.96	3790000	1	15946	20201124_013_ZR_OK-chymo-2.raw	1	1	sp|P0DTC9|NCAP_SARS2			DYKHWPQIAQF
EVTPSGTWL	46.22	988.487	9	0.6	495.251	40.94	269000000	1	15377	20201124_013_ZR_OK-chymo-2.raw	1	1	sp|P0DTC9|NCAP_SARS2			EVTPSGTWL
FGDQELIRQGTDY	49.76	1540.72	13	1.3	771.366	28.14	20600000	1	10462	20201124_013_ZR_OK-chymo-2.raw	1	1	sp|P0DTC9|NCAP_SARS2			FGDQELIRQGTDY
FGGPSDSTGSNQN(+.98)GERSGAR	60.37	1980.85	20	0.3	661.292	13.73	24400000	1	4449	20201124_013_ZR_OK-chymo-2.raw	1	1	sp|P0DTC9|NCAP_SARS2	Deamidation (NQ)	N13:Deamidation (NQ):8.69	FGGPSDSTGSNQN*GERSGAR
FGGPSDSTGSNQNGERSGAR	54.7	1979.87	20	2.1	660.965	13.17	138000000	1	4211	20201124_013_ZR_OK-chymo-2.raw	1	1	sp|P0DTC9|NCAP_SARS2			FGGPSDSTGSNQNGERSGAR
FGGPSDSTGSNQNGERSGARSKQ	64.09	2323.05	23	-0.7	581.77	12.32	548000000	1	3781	20201124_013_ZR_OK-chymo-2.raw	2	2	sp|P0DTC9|NCAP_SARS2			FGGPSDSTGSNQNGERSGARSKQ
FGMSRIGM	47.32	897.42	8	1.6	449.718	26.12	318000000	1	9789	20201124_013_ZR_OK-chymo-2.raw	1	1	sp|P0DTC9|NCAP_SARS2			FGMSRIGM
FGMSRIGM(+15.99)	41.73	913.415	8	1.2	457.715	20.04	34700000	1	7365	20201124_013_ZR_OK-chymo-2.raw	1	1	sp|P0DTC9|NCAP_SARS2	Oxidation (M)	M8:Oxidation (M):10.53	FGMSRIGM*
FGMSRIGMEVTPSGTW	47.12	1754.81	16	1.2	585.945	48.17	5080000	1	18040	20201124_013_ZR_OK-chymo-2.raw	1	1	sp|P0DTC9|NCAP_SARS2			FGMSRIGMEVTPSGTW
FGMSRIGMEVTPSGTWL	53.08	1867.9	17	1.5	623.64	56.42	6320000	1	21134	20201124_013_ZR_OK-chymo-2.raw	1	1	sp|P0DTC9|NCAP_SARS2			FGMSRIGMEVTPSGTWL
FGRRGPEQTQGNF	47.48	1492.72	13	2.3	498.581	16.08	949000000	1	5581	20201124_013_ZR_OK-chymo-2.raw	1	1	sp|P0DTC9|NCAP_SARS2			FGRRGPEQTQGNF
FGRRGPEQTQGNFGDQEL	50.83	2034.95	18	1	679.325	19.77	354000000	1	7202	20201124_013_ZR_OK-chymo-2.raw	2	2	sp|P0DTC9|NCAP_SARS2			FGRRGPEQTQGNFGDQEL
FGRRGPEQTQGNFGDQELIRQGTDY	80.03	2868.35	25	2.9	718.098	22.5	119000000	1	8354	20201124_013_ZR_OK-chymo-2.raw	2	2	sp|P0DTC9|NCAP_SARS2			FGRRGPEQTQGNFGDQELIRQGTDY
FKDQVIL	29.14	861.496	7	1.8	431.756	25.35	9720000	1	9524	20201124_013_ZR_OK-chymo-2.raw	1	1	sp|P0DTC9|NCAP_SARS2			FKDQVIL
FKDQVILL	26.98	974.58	8	1.2	488.298	39.68	14700000	1	14739	20201124_013_ZR_OK-chymo-2.raw	1	1	sp|P0DTC9|NCAP_SARS2			FKDQVILL
FSKQLQQSM	47.81	1095.54	9	0.6	548.777	17.63	1820000	1	6294	20201124_013_ZR_OK-chymo-2.raw	1	1	sp|P0DTC9|NCAP_SARS2			FSKQLQQSM
GAIKLDDKDPNFKDQ(+.98)VILL	26.54	2142.16	19	8.3	715.066	40.44	1570000	1	14990	20201124_013_ZR_OK-chymo-2.raw	1	1	sp|P0DTC9|NCAP_SARS2	Deamidation (NQ)	Q15:Deamidation (NQ):0.00	GAIKLDDKDPNFKDQ*VILL
GAIKLDDKDPNFKDQVIL	49.67	2028.09	18	2.2	677.038	31.05	33200000	1	11657	20201124_013_ZR_OK-chymo-2.raw	2	2	sp|P0DTC9|NCAP_SARS2			GAIKLDDKDPNFKDQVIL
GAIKLDDKDPNFKDQVILL	21.7	2141.17	19	1.1	714.732	42.78	6220000	1	15884	20201124_013_ZR_OK-chymo-2.raw	3	3	sp|P0DTC9|NCAP_SARS2			GAIKLDDKDPNFKDQVILL
GAN(+.98)KDGIIW	43.09	973.487	9	3.6	487.752	33.58	142000000	1	12476	20201124_013_ZR_OK-chymo-2.raw	1	1	sp|P0DTC9|NCAP_SARS2	Deamidation (NQ)	N3:Deamidation (NQ):1000.00	GAN*KDGIIW
GAN(+.98)KDGIIWVATEGALNTPKDHIGTRNPANNAAIVLQLPQGTTLPKGFY	36.58	5142.69	49	5.1	1029.55	54.71	2940000	1	20487	20201124_013_ZR_OK-chymo-2.raw	1	1	sp|P0DTC9|NCAP_SARS2	Deamidation (NQ)	N3:Deamidation (NQ):0.00	GAN*KDGIIWVATEGALNTPKDHIGTRNPANNAAIVLQLPQGTTLPKGFY
GANKDGIIW	48.13	972.503	9	1.7	487.26	34.69	25800000000	1	12931	20201124_013_ZR_OK-chymo-2.raw	6	6	sp|P0DTC9|NCAP_SARS2			GANKDGIIW
GANKDGIIWVATEGALN(+.98)TPKDHIGTRNPANNAAIVLQLPQGTTLPKGF	39.51	4979.63	48	2.6	830.947	53.93	609000	1	20121	20201124_013_ZR_OK-chymo-2.raw	1	1	sp|P0DTC9|NCAP_SARS2	Deamidation (NQ)	N17:Deamidation (NQ):0.00	GANKDGIIWVATEGALN*TPKDHIGTRNPANNAAIVLQLPQGTTLPKGF
GANKDGIIWVATEGALN(+.98)TPKDHIGTRNPANNAAIVLQLPQGTTLPKGFY	55.83	5142.69	49	4.8	1029.55	56.01	797000	1	20961	20201124_013_ZR_OK-chymo-2.raw	1	1	sp|P0DTC9|NCAP_SARS2	Deamidation (NQ)	N17:Deamidation (NQ):0.00	GANKDGIIWVATEGALN*TPKDHIGTRNPANNAAIVLQLPQGTTLPKGFY
GANKDGIIWVATEGALNTPKDH	45.36	2306.17	22	1.6	577.55	36.81	0	1	13643	20201124_013_ZR_OK-chymo-2.raw	0	0	sp|P0DTC9|NCAP_SARS2			GANKDGIIWVATEGALNTPKDH
GANKDGIIWVATEGALNTPKDHIGT	52.97	2577.32	25	3.7	645.339	42.55	1890000	1	15786	20201124_013_ZR_OK-chymo-2.raw	1	1	sp|P0DTC9|NCAP_SARS2			GANKDGIIWVATEGALNTPKDHIGT
GANKDGIIWVATEGALNTPKDHIGTRNPAN(+.98)NAAIVLQLPQGTTLPKGF	27.55	4979.63	48	3.9	996.936	54.12	2740000	1	20196	20201124_013_ZR_OK-chymo-2.raw	1	1	sp|P0DTC9|NCAP_SARS2	Deamidation (NQ)	N30:Deamidation (NQ):0.00	GANKDGIIWVATEGALNTPKDHIGTRNPAN*NAAIVLQLPQGTTLPKGF
GANKDGIIWVATEGALNTPKDHIGTRNPANN	36.61	3243.64	31	0.7	811.918	34.95	3490000	1	12963	20201124_013_ZR_OK-chymo-2.raw	1	1	sp|P0DTC9|NCAP_SARS2			GANKDGIIWVATEGALNTPKDHIGTRNPANN
GANKDGIIWVATEGALNTPKDHIGTRNPANNAAIVL	30.81	3710.95	36	1.4	928.746	47.98	0	1	17941	20201124_013_ZR_OK-chymo-2.raw	0	0	sp|P0DTC9|NCAP_SARS2			GANKDGIIWVATEGALNTPKDHIGTRNPANNAAIVL
GANKDGIIWVATEGALNTPKDHIGTRNPANNAAIVLQ(+.98)LPQGTTLPKGF	16.26	4979.63	48	2.6	830.947	54.16	0	1	20207	20201124_013_ZR_OK-chymo-2.raw	0	0	sp|P0DTC9|NCAP_SARS2	Deamidation (NQ)	Q37:Deamidation (NQ):0.00	GANKDGIIWVATEGALNTPKDHIGTRNPANNAAIVLQ*LPQGTTLPKGF
GANKDGIIWVATEGALNTPKDHIGTRNPANNAAIVLQ(+.98)LPQGTTLPKGFY	41.1	5142.69	49	5.1	1029.55	54.71	2940000	1	20595	20201124_013_ZR_OK-chymo-2.raw	1	1	sp|P0DTC9|NCAP_SARS2	Deamidation (NQ)	Q37:Deamidation (NQ):0.00	GANKDGIIWVATEGALNTPKDHIGTRNPANNAAIVLQ*LPQGTTLPKGFY
GANKDGIIWVATEGALNTPKDHIGTRNPANNAAIVLQLPQGTTLPKGF	34.11	4978.64	48	-3.1	996.732	54.13	0	1	20196	20201124_013_ZR_OK-chymo-2.raw	0	0	sp|P0DTC9|NCAP_SARS2			GANKDGIIWVATEGALNTPKDHIGTRNPANNAAIVLQLPQGTTLPKGF
GANKDGIIWVATEGALNTPKDHIGTRNPANNAAIVLQLPQGTTLPKGFY	56.56	5141.71	49	-2.8	1029.35	56.04	1680000	1	20961	20201124_013_ZR_OK-chymo-2.raw	1	1	sp|P0DTC9|NCAP_SARS2			GANKDGIIWVATEGALNTPKDHIGTRNPANNAAIVLQLPQGTTLPKGFY
GDAALALLLLDRLNQLESKM	56.27	2183.2	20	6.7	728.745	57.09	5530000	1	21389	20201124_013_ZR_OK-chymo-2.raw	2	2	sp|P0DTC9|NCAP_SARS2			GDAALALLLLDRLNQLESKM
GDGKMKDLSPRWY	51.82	1551.75	13	2.5	518.259	21.52	2300000	1	7989	20201124_013_ZR_OK-chymo-2.raw	1	1	sp|P0DTC9|NCAP_SARS2			GDGKMKDLSPRWY
GDQELIRQGTDY	63.46	1393.65	12	2.3	697.832	20.35	2300000000	1	7425	20201124_013_ZR_OK-chymo-2.raw	1	1	sp|P0DTC9|NCAP_SARS2			GDQELIRQGTDY
GGDGKM(+15.99)KDLSPRWY	45.48	1624.77	14	0.9	542.597	19.08	0	1	6916	20201124_013_ZR_OK-chymo-2.raw	0	0	sp|P0DTC9|NCAP_SARS2	Oxidation (M)	M6:Oxidation (M):1000.00	GGDGKM*KDLSPRWY
GGDGKMKDLSPRW	52.8	1445.71	13	3.6	482.912	19.3	0	1	7017	20201124_013_ZR_OK-chymo-2.raw	0	0	sp|P0DTC9|NCAP_SARS2			GGDGKMKDLSPRW
GGDGKMKDLSPRWY	55.62	1608.77	14	2.4	537.266	21.52	44600000	1	7988	20201124_013_ZR_OK-chymo-2.raw	2	2	sp|P0DTC9|NCAP_SARS2			GGDGKMKDLSPRWY
GGPSDSTGSN(+.98)QNGERSGARSKQRRPQ	45.64	2714.28	26	2.4	543.865	11.05	0	1	3110	20201124_013_ZR_OK-chymo-2.raw	0	0	sp|P0DTC9|NCAP_SARS2	Deamidation (NQ)	N10:Deamidation (NQ):14.02	GGPSDSTGSN*QNGERSGARSKQRRPQ
GGPSDSTGSNQ(+.98)NGERSGARSKQ	25.51	2176.97	22	1.2	1089.49	11	178000000	1	3119	20201124_013_ZR_OK-chymo-2.raw	1	1	sp|P0DTC9|NCAP_SARS2	Deamidation (NQ)	Q11:Deamidation (NQ):0.00	GGPSDSTGSNQ*NGERSGARSKQ
GGPSDSTGSNQ(+.98)NGERSGARSKQRRPQ(+.98)	40.38	2715.27	26	8.6	544.065	11.07	28800000	1	3112	20201124_013_ZR_OK-chymo-2.raw	1	1	sp|P0DTC9|NCAP_SARS2	Deamidation (NQ)	Q11:Deamidation (NQ):0.00;Q26:Deamidation (NQ):12.50	GGPSDSTGSNQ*NGERSGARSKQRRPQ*
GGPSDSTGSNQN(+.98)GERSGARSKQ	58.89	2176.97	22	3	545.251	11	594000000	1	3117	20201124_013_ZR_OK-chymo-2.raw	1	1	sp|P0DTC9|NCAP_SARS2	Deamidation (NQ)	N12:Deamidation (NQ):0.00	GGPSDSTGSNQN*GERSGARSKQ
GGPSDSTGSNQN(+.98)GERSGARSKQRRPQ	63.91	2714.28	26	2.4	543.865	11.05	0	1	3111	20201124_013_ZR_OK-chymo-2.raw	0	0	sp|P0DTC9|NCAP_SARS2	Deamidation (NQ)	N12:Deamidation (NQ):0.00	GGPSDSTGSNQN*GERSGARSKQRRPQ
GGPSDSTGSNQN(+.98)GERSGARSKQRRPQ(+.98)	52.23	2715.27	26	8.6	544.065	11.07	28800000	1	3111	20201124_013_ZR_OK-chymo-2.raw	1	1	sp|P0DTC9|NCAP_SARS2	Deamidation (NQ)	N12:Deamidation (NQ):0.00;Q26:Deamidation (NQ):0.00	GGPSDSTGSNQN*GERSGARSKQRRPQ*
GGPSDSTGSNQNGERSGARS(+79.97)KQRRPQ	59.82	2793.27	26	0.6	559.661	11	4390000	1	3097	20201124_013_ZR_OK-chymo-2.raw	1	1	sp|P0DTC9|NCAP_SARS2	Phosphorylation (STY)	S20:Phosphorylation (STY):0.00	GGPSDSTGSNQNGERSGARS*KQRRPQ
GGPSDSTGSNQNGERSGARSKQ	55.95	2175.99	22	2	545.005	10.91	0	1	3044	20201124_013_ZR_OK-chymo-2.raw	0	0	sp|P0DTC9|NCAP_SARS2			GGPSDSTGSNQNGERSGARSKQ
GGPSDSTGSNQNGERSGARSKQRRPQ	62.88	2713.3	26	3.3	543.669	10.94	286000000	1	3033	20201124_013_ZR_OK-chymo-2.raw	3	3	sp|P0DTC9|NCAP_SARS2			GGPSDSTGSNQNGERSGARSKQRRPQ
GKEDLKFPRGQGVPINTN	55.22	1969.04	18	0	657.353	19.84	17900000	1	7251	20201124_013_ZR_OK-chymo-2.raw	1	1	sp|P0DTC9|NCAP_SARS2			GKEDLKFPRGQGVPINTN
GKEDLKFPRGQGVPINTNSSPDDQ(+.98)IGYY	30.02	3095.48	28	1.5	774.879	31.88	0	1	11799	20201124_013_ZR_OK-chymo-2.raw	0	0	sp|P0DTC9|NCAP_SARS2	Deamidation (NQ)	Q24:Deamidation (NQ):18.70	GKEDLKFPRGQGVPINTNSSPDDQ*IGYY
GKEDLKFPRGQGVPINTNSSPDDQIGY	66.28	2931.44	27	0.8	733.867	27.24	8380000	1	10170	20201124_013_ZR_OK-chymo-2.raw	2	2	sp|P0DTC9|NCAP_SARS2			GKEDLKFPRGQGVPINTNSSPDDQIGY
GKEDLKFPRGQGVPINTNSSPDDQIGYY	62.48	3094.5	28	1.5	1032.51	31.97	1200000	1	11864	20201124_013_ZR_OK-chymo-2.raw	1	1	sp|P0DTC9|NCAP_SARS2			GKEDLKFPRGQGVPINTNSSPDDQIGYY
GKMKDLSPRWY	20.34	1379.7	11	1.7	460.909	20.56	4390000	1	7585	20201124_013_ZR_OK-chymo-2.raw	1	1	sp|P0DTC9|NCAP_SARS2			GKMKDLSPRWY
GLPNNTASW	49.47	958.451	9	1.4	480.233	28.45	1410000000	1	10483	20201124_013_ZR_OK-chymo-2.raw	1	1	sp|P0DTC9|NCAP_SARS2			GLPNNTASW
GLPNNTASWF	50.36	1105.52	10	3	553.769	50.2	20700000000	1	18748	20201124_013_ZR_OK-chymo-2.raw	7	7	sp|P0DTC9|NCAP_SARS2			GLPNNTASWF
GM(+15.99)SRIGMEVTPSGTW	46.03	1623.74	15	0.7	812.877	31.81	308000000	1	11921	20201124_013_ZR_OK-chymo-2.raw	2	2	sp|P0DTC9|NCAP_SARS2	Oxidation (M)	M2:Oxidation (M):38.19	GM*SRIGMEVTPSGTW
GMSRIGM	47.48	750.352	7	2.4	376.184	18.34	8380000000	1	6604	20201124_013_ZR_OK-chymo-2.raw	3	3	sp|P0DTC9|NCAP_SARS2			GMSRIGM
GMSRIGM(+15.99)EVTPSGTW	45.88	1623.74	15	0.7	812.877	29.11	115000000	1	10860	20201124_013_ZR_OK-chymo-2.raw	2	2	sp|P0DTC9|NCAP_SARS2	Oxidation (M)	M7:Oxidation (M):0.00	GMSRIGM*EVTPSGTW
GMSRIGMEVTPSGTW	52.73	1607.74	15	0.8	536.922	37.45	12300000000	1	13893	20201124_013_ZR_OK-chymo-2.raw	2	2	sp|P0DTC9|NCAP_SARS2			GMSRIGMEVTPSGTW
GMSRIGMEVTPSGTWL	55.53	1720.83	16	0.7	574.617	48.88	5070000000	1	18305	20201124_013_ZR_OK-chymo-2.raw	2	2	sp|P0DTC9|NCAP_SARS2			GMSRIGMEVTPSGTWL
GN(+.98)GGDAALALLLLDRLN(+.98)QLESKM	20.49	2413.25	23	2.7	604.322	64.25	0	1	24382	20201124_013_ZR_OK-chymo-2.raw	0	0	sp|P0DTC9|NCAP_SARS2	Deamidation (NQ)	N2:Deamidation (NQ):4.54;N17:Deamidation (NQ):0.00	GN*GGDAALALLLLDRLN*QLESKM
GNFGDQELIRQGTDY	64.84	1711.78	15	0.7	856.898	28.96	149000000	1	10714	20201124_013_ZR_OK-chymo-2.raw	2	2	sp|P0DTC9|NCAP_SARS2			GNFGDQELIRQGTDY
GPQNQRNAPRIT(+79.97)F	48.16	1577.75	13	2.5	526.924	21.96	1460000	1	8195	20201124_013_ZR_OK-chymo-2.raw	1	1	sp|P0DTC9|NCAP_SARS2	Phosphorylation (STY)	T12:Phosphorylation (STY):1000.00	GPQNQRNAPRIT*F
GPQNQRNAPRITF	49.58	1497.78	13	1	500.268	19.67	40600000	1	7194	20201124_013_ZR_OK-chymo-2.raw	1	1	sp|P0DTC9|NCAP_SARS2			GPQNQRNAPRITF
GRRGPEQ(+.98)TQ(+.98)GNFGDQELIRQGTDY	27.41	2723.25	24	9.7	908.767	22.83	202000	1	8538	20201124_013_ZR_OK-chymo-2.raw	1	1	sp|P0DTC9|NCAP_SARS2	Deamidation (NQ)	Q7:Deamidation (NQ):0.00;Q9:Deamidation (NQ):0.00	GRRGPEQ*TQ*GNFGDQELIRQGTDY
GRRGPEQ(+.98)TQGNFGDQELIRQGTDY	39.09	2722.27	24	2.8	681.577	22.21	804000	1	8286	20201124_013_ZR_OK-chymo-2.raw	1	1	sp|P0DTC9|NCAP_SARS2	Deamidation (NQ)	Q7:Deamidation (NQ):30.49	GRRGPEQ*TQGNFGDQELIRQGTDY
GRRGPEQTQGN(+.98)FGDQELIRQGTDY	43.14	2722.27	24	2.5	908.433	22.87	804000	1	8539	20201124_013_ZR_OK-chymo-2.raw	1	1	sp|P0DTC9|NCAP_SARS2	Deamidation (NQ)	N11:Deamidation (NQ):0.00	GRRGPEQTQGN*FGDQELIRQGTDY
GRRGPEQTQGNF	49.74	1345.65	12	1.6	449.558	14.45	14000000000	1	4743	20201124_013_ZR_OK-chymo-2.raw	5	5	sp|P0DTC9|NCAP_SARS2			GRRGPEQTQGNF
GRRGPEQTQGNFGDQ(+.98)ELIRQGTDY	54.24	2722.27	24	2.8	681.577	22.21	1890000	1	8284	20201124_013_ZR_OK-chymo-2.raw	2	2	sp|P0DTC9|NCAP_SARS2	Deamidation (NQ)	Q15:Deamidation (NQ):40.53	GRRGPEQTQGNFGDQ*ELIRQGTDY
GRRGPEQTQGNFGDQE	39.01	1774.8	16	0.8	592.607	14.36	7330000	1	4774	20201124_013_ZR_OK-chymo-2.raw	1	1	sp|P0DTC9|NCAP_SARS2			GRRGPEQTQGNFGDQE
GRRGPEQTQGNFGDQEL	44.56	1887.88	17	2.7	630.303	18.14	3250000000	1	6370	20201124_013_ZR_OK-chymo-2.raw	2	2	sp|P0DTC9|NCAP_SARS2			GRRGPEQTQGNFGDQEL
GRRGPEQTQGNFGDQELI	22.36	2000.97	18	-0.6	667.996	22.14	0	1	8249	20201124_013_ZR_OK-chymo-2.raw	0	0	sp|P0DTC9|NCAP_SARS2			GRRGPEQTQGNFGDQELI
GRRGPEQTQGNFGDQELIR	51.24	2157.07	19	1.6	540.275	18.44	0	1	6628	20201124_013_ZR_OK-chymo-2.raw	0	0	sp|P0DTC9|NCAP_SARS2			GRRGPEQTQGNFGDQELIR
GRRGPEQTQGNFGDQELIRQ	49.06	2285.13	20	0.7	762.716	18.14	5440000	1	6504	20201124_013_ZR_OK-chymo-2.raw	1	1	sp|P0DTC9|NCAP_SARS2			GRRGPEQTQGNFGDQELIRQ
GRRGPEQTQGNFGDQELIRQ(+.98)GTDY	16.57	2722.27	24	3.5	681.577	21.72	5120000	1	8120	20201124_013_ZR_OK-chymo-2.raw	1	1	sp|P0DTC9|NCAP_SARS2	Deamidation (NQ)	Q20:Deamidation (NQ):0.97	GRRGPEQTQGNFGDQELIRQ*GTDY
GRRGPEQTQGNFGDQELIRQGTDY	75.64	2721.29	24	3.2	681.331	21.04	2770000000	1	7714	20201124_013_ZR_OK-chymo-2.raw	4	4	sp|P0DTC9|NCAP_SARS2			GRRGPEQTQGNFGDQELIRQGTDY
GRRGPEQTQGNFGDQELIRQGTDYKHWPQIAQ(+.98)FAPSASAFF	23.28	4636.23	41	2.1	928.255	54.91	2910000	1	20565	20201124_013_ZR_OK-chymo-2.raw	2	2	sp|P0DTC9|NCAP_SARS2	Deamidation (NQ)	Q32:Deamidation (NQ):0.00	GRRGPEQTQGNFGDQELIRQGTDYKHWPQIAQ*FAPSASAFF
GRRGPEQTQGNFGDQELIRQGTDYKHWPQIAQFAPSASAFF	17.76	4635.24	41	1.6	928.057	55.06	5130000	1	20565	20201124_013_ZR_OK-chymo-2.raw	1	1	sp|P0DTC9|NCAP_SARS2			GRRGPEQTQGNFGDQELIRQGTDYKHWPQIAQFAPSASAFF
GVPINTNSSPDDQIGY	63.87	1675.77	16	-0.5	838.891	29.11	40600000	1	10929	20201124_013_ZR_OK-chymo-2.raw	1	1	sp|P0DTC9|NCAP_SARS2			GVPINTNSSPDDQIGY
GY(+79.97)YRRATR	19.77	1121.51	8	3.2	561.766	46.5	55000000	1	18177	20201124_013_ZR_OK-chymo-2.raw	1	1	sp|P0DTC9|NCAP_SARS2	Phosphorylation (STY)	Y2:Phosphorylation (STY):0.00	GY*YRRATR
GYYRRAT(+79.97)R	16.79	1121.51	8	1.5	561.765	37.29	23400000	1	13838	20201124_013_ZR_OK-chymo-2.raw	1	1	sp|P0DTC9|NCAP_SARS2	Phosphorylation (STY)	T7:Phosphorylation (STY):0.00	GYYRRAT*R
HGKEDLKFPRGQGVPI	50.39	1776.96	16	2.1	445.249	19.81	0	1	7243	20201124_013_ZR_OK-chymo-2.raw	0	0	sp|P0DTC9|NCAP_SARS2			HGKEDLKFPRGQGVPI
HGKEDLKFPRGQGVPINTN	60.84	2106.1	19	1.3	703.04	18.47	49300000	1	6651	20201124_013_ZR_OK-chymo-2.raw	2	2	sp|P0DTC9|NCAP_SARS2			HGKEDLKFPRGQGVPINTN
HGKEDLKFPRGQGVPINTNSSPDDQIGY	60.03	3068.5	28	1.7	768.132	23.59	7870000	1	8844	20201124_013_ZR_OK-chymo-2.raw	2	2	sp|P0DTC9|NCAP_SARS2			HGKEDLKFPRGQGVPINTNSSPDDQIGY
HGKEDLKFPRGQGVPINTNSSPDDQIGYY	36.84	3231.56	29	-1.8	1078.19	26.63	0	1	9969	20201124_013_ZR_OK-chymo-2.raw	0	0	sp|P0DTC9|NCAP_SARS2			HGKEDLKFPRGQGVPINTNSSPDDQIGYY
HWPQIAQF	50.44	1025.51	8	2	513.763	39.51	195000000	1	14718	20201124_013_ZR_OK-chymo-2.raw	1	1	sp|P0DTC9|NCAP_SARS2			HWPQIAQF
IGMEVTPSGTW	48.11	1176.55	11	3.1	589.283	44.46	234000000	1	16746	20201124_013_ZR_OK-chymo-2.raw	1	1	sp|P0DTC9|NCAP_SARS2			IGMEVTPSGTW
IGTRNPANN(+.98)AAIVL	35.29	1423.78	14	2.6	712.898	27.62	15000000	1	10262	20201124_013_ZR_OK-chymo-2.raw	1	1	sp|P0DTC9|NCAP_SARS2	Deamidation (NQ)	N9:Deamidation (NQ):0.00	IGTRNPANN*AAIVL
IGTRNPANNAAIVL	48.27	1422.79	14	1.5	712.405	28.07	608000000	1	10450	20201124_013_ZR_OK-chymo-2.raw	3	3	sp|P0DTC9|NCAP_SARS2			IGTRNPANNAAIVL
IKLDDKDPNFKDQVIL	47.52	1900.03	16	1.4	634.352	30.28	7330000	1	11229	20201124_013_ZR_OK-chymo-2.raw	1	1	sp|P0DTC9|NCAP_SARS2			IKLDDKDPNFKDQVIL
IKLDDKDPNFKDQVILLN(+.98)K	19.87	2256.24	19	-1.1	565.066	39.23	2620000	1	14562	20201124_013_ZR_OK-chymo-2.raw	1	1	sp|P0DTC9|NCAP_SARS2	Deamidation (NQ)	N18:Deamidation (NQ):5.04	IKLDDKDPNFKDQVILLN*K
IRGGDGKM(+15.99)KDLSPRWY	52.78	1893.95	16	1.3	474.496	17.67	5830000	1	6325	20201124_013_ZR_OK-chymo-2.raw	1	1	sp|P0DTC9|NCAP_SARS2	Oxidation (M)	M8:Oxidation (M):1000.00	IRGGDGKM*KDLSPRWY
IRGGDGKMKDL	50.91	1188.63	11	1.7	397.217	14.83	321000000	1	4980	20201124_013_ZR_OK-chymo-2.raw	2	2	sp|P0DTC9|NCAP_SARS2			IRGGDGKMKDL
IRGGDGKMKDLSPRW	51.88	1714.89	15	-1	429.73	18.51	10400000	1	6684	20201124_013_ZR_OK-chymo-2.raw	1	1	sp|P0DTC9|NCAP_SARS2			IRGGDGKMKDLSPRW
IRGGDGKMKDLSPRWY	67.15	1877.96	16	0.6	470.497	20.04	265000000	1	7291	20201124_013_ZR_OK-chymo-2.raw	2	2	sp|P0DTC9|NCAP_SARS2			IRGGDGKMKDLSPRWY
IRQGTDY	48.49	851.414	7	1.3	426.715	14.14	3820000000	1	4685	20201124_013_ZR_OK-chymo-2.raw	1	1	sp|P0DTC9|NCAP_SARS2			IRQGTDY
KADETQALPQ	43	1099.55	10	1.1	550.783	15.4	147000000	1	5236	20201124_013_ZR_OK-chymo-2.raw	1	1	sp|P0DTC9|NCAP_SARS2			KADETQALPQ
KDKKKKADETQALPQ	54.81	1726.96	15	0	432.747	12.28	215000000	1	3776	20201124_013_ZR_OK-chymo-2.raw	2	2	sp|P0DTC9|NCAP_SARS2			KDKKKKADETQALPQ
KDLSPRW	40.74	900.482	7	0.8	301.168	18.47	738000000	1	6634	20201124_013_ZR_OK-chymo-2.raw	2	2	sp|P0DTC9|NCAP_SARS2			KDLSPRW
KDLSPRWY	49.11	1063.55	8	1.6	355.523	20.93	6590000000	1	7730	20201124_013_ZR_OK-chymo-2.raw	4	4	sp|P0DTC9|NCAP_SARS2			KDLSPRWY
KDLSPRWYFYYLGTGPEAGLPY	57.51	2592.27	22	0.8	865.097	59.76	13400000	1	22488	20201124_013_ZR_OK-chymo-2.raw	1	1	sp|P0DTC9|NCAP_SARS2			KDLSPRWYFYYLGTGPEAGLPY
KDQVILL	17.82	827.512	7	0.9	414.764	28.07	5130000	1	10439	20201124_013_ZR_OK-chymo-2.raw	1	1	sp|P0DTC9|NCAP_SARS2			KDQVILL
KFPRGQ(+.98)GVPINTNSSPDDQIGY	17.89	2390.15	22	4	797.727	25.48	24000000	1	9649	20201124_013_ZR_OK-chymo-2.raw	1	1	sp|P0DTC9|NCAP_SARS2	Deamidation (NQ)	Q6:Deamidation (NQ):10.19	KFPRGQ*GVPINTNSSPDDQIGY
KFPRGQGVPI	48.21	1097.63	10	1.8	366.886	19.19	1780000000	1	7074	20201124_013_ZR_OK-chymo-2.raw	2	2	sp|P0DTC9|NCAP_SARS2			KFPRGQGVPI
KFPRGQGVPIN	48.87	1211.68	11	1.4	404.9	16.92	70300000	1	6042	20201124_013_ZR_OK-chymo-2.raw	1	1	sp|P0DTC9|NCAP_SARS2			KFPRGQGVPIN
KFPRGQGVPIN(+.98)TN	27.99	1427.75	13	5.3	476.927	17.8	5070000	1	6393	20201124_013_ZR_OK-chymo-2.raw	1	1	sp|P0DTC9|NCAP_SARS2	Deamidation (NQ)	N11:Deamidation (NQ):0.00	KFPRGQGVPIN*TN
KFPRGQGVPIN(+.98)TNSSPDDQIGY	39.14	2390.15	22	8.4	797.731	28.59	0	1	10630	20201124_013_ZR_OK-chymo-2.raw	0	0	sp|P0DTC9|NCAP_SARS2	Deamidation (NQ)	N11:Deamidation (NQ):6.59	KFPRGQGVPIN*TNSSPDDQIGY
KFPRGQGVPIN(+.98)TNSSPDDQIGYY	38.94	2553.21	23	0.4	852.079	29.6	5630000	1	11030	20201124_013_ZR_OK-chymo-2.raw	1	1	sp|P0DTC9|NCAP_SARS2	Deamidation (NQ)	N11:Deamidation (NQ):4.64	KFPRGQGVPIN*TNSSPDDQIGYY
KFPRGQGVPINT	48.07	1312.73	12	0.8	438.583	17.63	729000000	1	6358	20201124_013_ZR_OK-chymo-2.raw	3	3	sp|P0DTC9|NCAP_SARS2			KFPRGQGVPINT
KFPRGQGVPINTN	55.81	1426.77	13	1.1	714.392	17.3	14200000000	1	6146	20201124_013_ZR_OK-chymo-2.raw	2	2	sp|P0DTC9|NCAP_SARS2			KFPRGQGVPINTN
KFPRGQGVPINTN(+.98)	35.52	1427.75	13	5.3	476.927	17.8	5070000	1	6392	20201124_013_ZR_OK-chymo-2.raw	1	1	sp|P0DTC9|NCAP_SARS2	Deamidation (NQ)	N13:Deamidation (NQ):0.00	KFPRGQGVPINTN*
KFPRGQGVPINTN(+.98)SSPDDQIGY	60.6	2390.15	22	2.6	1196.09	25.57	29300000	1	9573	20201124_013_ZR_OK-chymo-2.raw	4	4	sp|P0DTC9|NCAP_SARS2	Deamidation (NQ)	N13:Deamidation (NQ):11.10	KFPRGQGVPINTN*SSPDDQIGY
KFPRGQGVPINTN(+.98)SSPDDQIGYY	29.01	2553.21	23	0.4	852.079	29.6	10200000	1	10978	20201124_013_ZR_OK-chymo-2.raw	2	2	sp|P0DTC9|NCAP_SARS2	Deamidation (NQ)	N13:Deamidation (NQ):4.64	KFPRGQGVPINTN*SSPDDQIGYY
KFPRGQGVPINTNSSPDDQ(+.98)IGY	48.55	2390.15	22	4	797.727	26.61	1070000	1	9966	20201124_013_ZR_OK-chymo-2.raw	1	1	sp|P0DTC9|NCAP_SARS2	Deamidation (NQ)	Q19:Deamidation (NQ):53.33	KFPRGQGVPINTNSSPDDQ*IGY
KFPRGQGVPINTNSSPDDQ(+.98)IGYY	43.02	2553.21	23	7.9	852.085	26.91	0	1	10060	20201124_013_ZR_OK-chymo-2.raw	0	0	sp|P0DTC9|NCAP_SARS2	Deamidation (NQ)	Q19:Deamidation (NQ):53.33	KFPRGQGVPINTNSSPDDQ*IGYY
KFPRGQGVPINTNSSPDDQIGY	57.21	2389.17	22	3.8	797.399	23.63	3610000000	1	9308	20201124_013_ZR_OK-chymo-2.raw	10	10	sp|P0DTC9|NCAP_SARS2			KFPRGQGVPINTNSSPDDQIGY
KFPRGQGVPINTNSSPDDQIGYY	59.16	2552.23	23	1	1277.12	27.67	1150000000	1	10259	20201124_013_ZR_OK-chymo-2.raw	3	3	sp|P0DTC9|NCAP_SARS2			KFPRGQGVPINTNSSPDDQIGYY
KGQQQQGQTVTKKS(+79.97)AAEASKKPRQKRT(+79.97)ATKAYNVT(+79.97)QAFGRRGPEQT	15.74	5312.61	46	0	1329.16	12.81	0	1	4011	20201124_013_ZR_OK-chymo-2.raw	0	0	sp|P0DTC9|NCAP_SARS2	Phosphorylation (STY)	S14:Phosphorylation (STY):0.00;T27:Phosphorylation (STY):0.00;T35:Phosphorylation (STY):0.00	KGQQQQGQTVTKKS*AAEASKKPRQKRT*ATKAYNVT*QAFGRRGPEQT
KHWPQ(+.98)IAQF	34.86	1154.59	9	6.5	578.305	28.93	13500000	1	10760	20201124_013_ZR_OK-chymo-2.raw	1	1	sp|P0DTC9|NCAP_SARS2	Deamidation (NQ)	Q5:Deamidation (NQ):22.24	KHWPQ*IAQF
KHWPQ(+.98)IAQFAPSASAFFGMSRIGMEVTPSGTW	29.68	3522.69	32	5.9	881.684	62.54	0	1	23653	20201124_013_ZR_OK-chymo-2.raw	0	0	sp|P0DTC9|NCAP_SARS2	Deamidation (NQ)	Q5:Deamidation (NQ):0.00	KHWPQ*IAQFAPSASAFFGMSRIGMEVTPSGTW
KHWPQIA	45.05	878.476	7	-0.1	293.833	17.77	2670000000	1	6367	20201124_013_ZR_OK-chymo-2.raw	2	2	sp|P0DTC9|NCAP_SARS2			KHWPQIA
KHWPQIAQ	43.08	1006.53	8	0.9	336.519	17.39	325000000	1	6166	20201124_013_ZR_OK-chymo-2.raw	1	1	sp|P0DTC9|NCAP_SARS2			KHWPQIAQ
KHWPQIAQ(+.98)F	47.46	1154.59	9	6.5	578.305	28.93	13500000	1	10761	20201124_013_ZR_OK-chymo-2.raw	1	1	sp|P0DTC9|NCAP_SARS2	Deamidation (NQ)	Q8:Deamidation (NQ):47.09	KHWPQIAQ*F
KHWPQIAQF	54.15	1153.6	9	0.8	577.809	25.8	8180000000	1	9783	20201124_013_ZR_OK-chymo-2.raw	21	21	sp|P0DTC9|NCAP_SARS2			KHWPQIAQF
KHWPQIAQFAPSASAF	57.14	1784.9	16	1.9	595.975	43.79	217000000	1	16236	20201124_013_ZR_OK-chymo-2.raw	2	2	sp|P0DTC9|NCAP_SARS2			KHWPQIAQFAPSASAF
KHWPQIAQFAPSASAFF	50.59	1931.97	17	4.4	645	54.81	341000000	1	20686	20201124_013_ZR_OK-chymo-2.raw	1	1	sp|P0DTC9|NCAP_SARS2			KHWPQIAQFAPSASAFF
KHWPQIAQFAPSASAFFGMSRIGMEVTPSGTW	35.01	3521.7	32	-0.1	881.433	61.44	792000	1	23207	20201124_013_ZR_OK-chymo-2.raw	2	2	sp|P0DTC9|NCAP_SARS2			KHWPQIAQFAPSASAFFGMSRIGMEVTPSGTW
KHWPQIAQFAPSASAFFGMSRIGMEVTPSGTWL	42.45	3634.79	33	0.5	909.704	63.13	2010000	1	23919	20201124_013_ZR_OK-chymo-2.raw	2	2	sp|P0DTC9|NCAP_SARS2			KHWPQIAQFAPSASAFFGMSRIGMEVTPSGTWL
KHWPQIAQFAPSASAFFGMSRIGMEVTPSGTWLTY	15.67	3898.9	35	2.2	975.734	63.14	367000	1	23925	20201124_013_ZR_OK-chymo-2.raw	1	1	sp|P0DTC9|NCAP_SARS2			KHWPQIAQFAPSASAFFGMSRIGMEVTPSGTWLTY
KKDKKKKADETQ(+.98)ALPQ	38.58	1856.04	16	7.7	372.217	12.61	0	1	3909	20201124_013_ZR_OK-chymo-2.raw	0	0	sp|P0DTC9|NCAP_SARS2	Deamidation (NQ)	Q12:Deamidation (NQ):11.12	KKDKKKKADETQ*ALPQ
KKKKADETQALPQ	52.97	1483.84	13	1.7	495.62	12.59	480000000	1	3876	20201124_013_ZR_OK-chymo-2.raw	1	1	sp|P0DTC9|NCAP_SARS2			KKKKADETQALPQ
KKQ(+.98)QT(+79.97)VTLLPAADLDDF	29.23	1982.96	17	8.6	662	53.21	0	1	19863	20201124_013_ZR_OK-chymo-2.raw	0	0	sp|P0DTC9|NCAP_SARS2	Deamidation (NQ); Phosphorylation (STY)	Q3:Deamidation (NQ):0.00;T5:Phosphorylation (STY):0.00	KKQ*QT*VTLLPAADLDDF
KKQQ(+.98)T(+79.97)VTLLPAADLDDF	33.63	1982.96	17	9.6	992.497	53.03	0	1	19800	20201124_013_ZR_OK-chymo-2.raw	0	0	sp|P0DTC9|NCAP_SARS2	Deamidation (NQ); Phosphorylation (STY)	Q4:Deamidation (NQ):7.21;T5:Phosphorylation (STY):22.85	KKQQ*T*VTLLPAADLDDF
KKQQ(+.98)T(+79.97)VTLLPAADLDDFSKQL	30.35	2439.23	21	7.7	610.819	51.52	0	1	19260	20201124_013_ZR_OK-chymo-2.raw	0	0	sp|P0DTC9|NCAP_SARS2	Deamidation (NQ); Phosphorylation (STY)	Q4:Deamidation (NQ):0.00;T5:Phosphorylation (STY):4.73	KKQQ*T*VTLLPAADLDDFSKQL
KKQQT(+79.97)VTLLPAADLDDF	57.06	1981.98	17	1.1	991.996	51.8	1790000000	1	19322	20201124_013_ZR_OK-chymo-2.raw	5	5	sp|P0DTC9|NCAP_SARS2	Phosphorylation (STY)	T5:Phosphorylation (STY):36.05	KKQQT*VTLLPAADLDDF
KKQQT(+79.97)VTLLPAADLDDFSKQ(+.98)L	26.65	2439.23	21	7.7	610.819	51.52	0	1	19259	20201124_013_ZR_OK-chymo-2.raw	0	0	sp|P0DTC9|NCAP_SARS2	Phosphorylation (STY); Deamidation (NQ)	T5:Phosphorylation (STY):0.00;Q20:Deamidation (NQ):0.00	KKQQT*VTLLPAADLDDFSKQ*L
KKQQT(+79.97)VTLLPAADLDDFSKQL	56.44	2438.25	21	1.5	813.757	51.51	57300000	1	19224	20201124_013_ZR_OK-chymo-2.raw	2	2	sp|P0DTC9|NCAP_SARS2	Phosphorylation (STY)	T5:Phosphorylation (STY):8.22	KKQQT*VTLLPAADLDDFSKQL
KKQQT(+79.97)VTLLPAADLDDFSKQLQQ	49.33	2694.36	23	1.2	899.129	49.34	4870000	1	18469	20201124_013_ZR_OK-chymo-2.raw	1	1	sp|P0DTC9|NCAP_SARS2	Phosphorylation (STY)	T5:Phosphorylation (STY):8.22	KKQQT*VTLLPAADLDDFSKQLQQ
KKQQT(+79.97)VTLLPAADLDDFSKQLQQSM	52.7	2912.44	25	0.5	971.82	58.09	8920000	1	21783	20201124_013_ZR_OK-chymo-2.raw	2	2	sp|P0DTC9|NCAP_SARS2	Phosphorylation (STY)	T5:Phosphorylation (STY):8.22	KKQQT*VTLLPAADLDDFSKQLQQSM
KKQQTVT(+79.97)LLPAADLDDF	55.51	1981.98	17	2.1	991.997	50.72	86500000	1	18893	20201124_013_ZR_OK-chymo-2.raw	2	2	sp|P0DTC9|NCAP_SARS2	Phosphorylation (STY)	T7:Phosphorylation (STY):15.73	KKQQTVT*LLPAADLDDF
KKQQTVT(+79.97)LLPAADLDDFSKQLQQSM	56.44	2912.44	25	1.6	729.117	58.12	2040000	1	21793	20201124_013_ZR_OK-chymo-2.raw	1	1	sp|P0DTC9|NCAP_SARS2	Phosphorylation (STY)	T7:Phosphorylation (STY):0.00	KKQQTVT*LLPAADLDDFSKQLQQSM
KKQQTVTLL	28.1	1057.65	9	1.2	529.833	19.29	30700000	1	7032	20201124_013_ZR_OK-chymo-2.raw	1	1	sp|P0DTC9|NCAP_SARS2			KKQQTVTLL
KKQQTVTLLPA	46.66	1225.74	11	1.4	409.588	19.84	0	1	7258	20201124_013_ZR_OK-chymo-2.raw	0	0	sp|P0DTC9|NCAP_SARS2			KKQQTVTLLPA
KKQQTVTLLPAADL	29.18	1524.89	14	1.5	509.304	31.55	0	1	11678	20201124_013_ZR_OK-chymo-2.raw	0	0	sp|P0DTC9|NCAP_SARS2			KKQQTVTLLPAADL
KKQQTVTLLPAADLDDF	57.88	1902.01	17	1.1	952.013	47.45	5840000000	1	17759	20201124_013_ZR_OK-chymo-2.raw	4	4	sp|P0DTC9|NCAP_SARS2			KKQQTVTLLPAADLDDF
KKQQTVTLLPAADLDDFSKQ	63.03	2245.2	20	1	562.307	35.48	5460000	1	13145	20201124_013_ZR_OK-chymo-2.raw	2	2	sp|P0DTC9|NCAP_SARS2			KKQQTVTLLPAADLDDFSKQ
KKQQTVTLLPAADLDDFSKQL	62.15	2358.28	21	1.2	787.101	47.24	281000000	1	17655	20201124_013_ZR_OK-chymo-2.raw	2	2	sp|P0DTC9|NCAP_SARS2			KKQQTVTLLPAADLDDFSKQL
KKQQTVTLLPAADLDDFSKQLQQSM	63.46	2832.47	25	1.5	709.126	54.71	52600000	1	20396	20201124_013_ZR_OK-chymo-2.raw	2	2	sp|P0DTC9|NCAP_SARS2			KKQQTVTLLPAADLDDFSKQLQQSM
KKSAAEASKKPRQKRTATKAY	37.16	2347.34	21	3.2	392.233	10.81	13300000	1	3007	20201124_013_ZR_OK-chymo-2.raw	1	1	sp|P0DTC9|NCAP_SARS2			KKSAAEASKKPRQKRTATKAY
KLDDKDPNFKDQVILL	51.94	1900.03	16	1.9	634.352	36.04	47100000	1	13343	20201124_013_ZR_OK-chymo-2.raw	2	2	sp|P0DTC9|NCAP_SARS2			KLDDKDPNFKDQVILL
KMKDLSPRWY	50.18	1322.68	10	1.4	441.901	20.59	71300000	1	7583	20201124_013_ZR_OK-chymo-2.raw	2	2	sp|P0DTC9|NCAP_SARS2			KMKDLSPRWY
KMS(+79.97)GKGQQQQ(+.98)GQT(+79.97)VTKKSAAEASKKPRQ(+.98)KRTATKAYNVTQAF	21.29	4756.35	42	-9.1	1190.08	21.36	908000	1	7921	20201124_013_ZR_OK-chymo-2.raw	1	1	sp|P0DTC9|NCAP_SARS2	Phosphorylation (STY); Deamidation (NQ)	S3:Phosphorylation (STY):0.00;Q10:Deamidation (NQ):0.00;T13:Phosphorylation (STY):0.00;Q28:Deamidation (NQ):0.00	KMS*GKGQQQQ*GQT*VTKKSAAEASKKPRQ*KRTATKAYNVTQAF
KQQT(+79.97)VTLLPAADLDDF	19.85	1853.88	16	-0.1	618.968	58.59	0	1	22001	20201124_013_ZR_OK-chymo-2.raw	0	0	sp|P0DTC9|NCAP_SARS2	Phosphorylation (STY)	T4:Phosphorylation (STY):6.59	KQQT*VTLLPAADLDDF
KQQT(+79.97)VTLLPAADLDDFSKQL	49.34	2310.15	20	2	771.059	56.89	4260000	1	21317	20201124_013_ZR_OK-chymo-2.raw	1	1	sp|P0DTC9|NCAP_SARS2	Phosphorylation (STY)	T4:Phosphorylation (STY):0.00	KQQT*VTLLPAADLDDFSKQL
KQQTVTLLPAADLDDF	60.74	1773.91	16	2.6	592.314	54.5	8250000	1	20353	20201124_013_ZR_OK-chymo-2.raw	1	1	sp|P0DTC9|NCAP_SARS2			KQQTVTLLPAADLDDF
KQQTVTLLPAADLDDFSKQL	59.05	2230.18	20	0.3	744.402	52.82	12000000	1	19769	20201124_013_ZR_OK-chymo-2.raw	1	1	sp|P0DTC9|NCAP_SARS2			KQQTVTLLPAADLDDFSKQL
KQQTVTLLPAADLDDFSKQLQQSM	56.04	2704.37	24	2.1	902.467	58.73	4680000	1	22072	20201124_013_ZR_OK-chymo-2.raw	1	1	sp|P0DTC9|NCAP_SARS2			KQQTVTLLPAADLDDFSKQLQQSM
KQRRPQGLPNNTASW	45.4	1751.92	15	0.9	584.981	17.23	109000000	1	6106	20201124_013_ZR_OK-chymo-2.raw	1	1	sp|P0DTC9|NCAP_SARS2			KQRRPQGLPNNTASW
KQRRPQGLPNNTASWF	39.3	1898.99	16	2.1	634.004	23.42	3520000	1	8754	20201124_013_ZR_OK-chymo-2.raw	1	1	sp|P0DTC9|NCAP_SARS2			KQRRPQGLPNNTASWF
KSAAEASKKPRQKRTATKAY	41.42	2219.25	20	0.2	555.82	10.96	2080000	1	3066	20201124_013_ZR_OK-chymo-2.raw	1	1	sp|P0DTC9|NCAP_SARS2			KSAAEASKKPRQKRTATKAY
KTFPPTEPK	48.69	1043.57	9	1.4	522.79	16.11	286000000	1	5286	20201124_013_ZR_OK-chymo-2.raw	1	1	sp|P0DTC9|NCAP_SARS2			KTFPPTEPK
KTFPPTEPKKD	54.45	1286.69	11	-0.1	429.903	13.37	402000000	1	4254	20201124_013_ZR_OK-chymo-2.raw	3	3	sp|P0DTC9|NCAP_SARS2			KTFPPTEPKKD
KTFPPTEPKKDKKK	48.16	1670.97	14	0.7	418.75	12.31	82600000	1	3466	20201124_013_ZR_OK-chymo-2.raw	1	1	sp|P0DTC9|NCAP_SARS2			KTFPPTEPKKDKKK
KTFPPTEPKKDKKKKAD	39.33	1985.13	17	0.8	662.718	12.08	3640000	1	3621	20201124_013_ZR_OK-chymo-2.raw	1	1	sp|P0DTC9|NCAP_SARS2			KTFPPTEPKKDKKKKAD
KTFPPTEPKKDKKKKADET	30.64	2215.22	19	-0.6	554.812	11.23	0	1	3209	20201124_013_ZR_OK-chymo-2.raw	0	0	sp|P0DTC9|NCAP_SARS2			KTFPPTEPKKDKKKKADET
KTFPPTEPKKDKKKKADETQ	57.01	2343.28	20	-0.2	469.663	11.17	2110000000	1	3390	20201124_013_ZR_OK-chymo-2.raw	6	6	sp|P0DTC9|NCAP_SARS2			KTFPPTEPKKDKKKKADETQ
KTFPPTEPKKDKKKKADETQ(+.98)ALPQ	51.46	2753.5	24	8	459.927	13.1	3790000000	1	5041	20201124_013_ZR_OK-chymo-2.raw	5	5	sp|P0DTC9|NCAP_SARS2	Deamidation (NQ)	Q20:Deamidation (NQ):61.69	KTFPPTEPKKDKKKKADETQ*ALPQ
KTFPPTEPKKDKKKKADETQALPQ	62.1	2752.51	24	2.5	551.511	13.29	232000000000	1	4349	20201124_013_ZR_OK-chymo-2.raw	13	13	sp|P0DTC9|NCAP_SARS2			KTFPPTEPKKDKKKKADETQALPQ
KTFPPTEPKKDKKKKADETQALPQ(+.98)	54.19	2753.5	24	7.6	551.711	15.98	3770000000	1	5501	20201124_013_ZR_OK-chymo-2.raw	4	4	sp|P0DTC9|NCAP_SARS2	Deamidation (NQ)	Q24:Deamidation (NQ):0.00	KTFPPTEPKKDKKKKADETQALPQ*
KTFPPTEPKKDKKKKADETQALPQR	21.22	2908.61	25	-0.7	582.73	12.95	0	1	4080	20201124_013_ZR_OK-chymo-2.raw	0	0	sp|P0DTC9|NCAP_SARS2			KTFPPTEPKKDKKKKADETQALPQR
KTFPPTEPKKDKKKKADETQALPQRQ	63.5	3036.67	26	1.3	608.342	12.35	10700000000	1	3954	20201124_013_ZR_OK-chymo-2.raw	7	7	sp|P0DTC9|NCAP_SARS2			KTFPPTEPKKDKKKKADETQALPQRQ
KTFPPTEPKKDKKKKADETQALPQRQK	52.67	3164.77	27	-0.1	528.468	12.01	15200000	1	3627	20201124_013_ZR_OK-chymo-2.raw	1	1	sp|P0DTC9|NCAP_SARS2			KTFPPTEPKKDKKKKADETQALPQRQK
LDDFSKQL	36.51	964.486	8	1.2	483.251	23.63	1560000	1	8837	20201124_013_ZR_OK-chymo-2.raw	1	1	sp|P0DTC9|NCAP_SARS2			LDDFSKQL
LDDKDPNFKDQVIL	45.24	1658.85	14	0.7	553.958	30.1	8700000	1	11112	20201124_013_ZR_OK-chymo-2.raw	1	1	sp|P0DTC9|NCAP_SARS2			LDDKDPNFKDQVIL
LDDKDPNFKDQVILL	49	1771.94	15	1.3	591.653	42.14	7580000	1	15634	20201124_013_ZR_OK-chymo-2.raw	1	1	sp|P0DTC9|NCAP_SARS2			LDDKDPNFKDQVILL
LDRLN(+.98)QLESKM	43.4	1346.69	11	0.7	449.903	20.23	0	1	7417	20201124_013_ZR_OK-chymo-2.raw	0	0	sp|P0DTC9|NCAP_SARS2	Deamidation (NQ)	N5:Deamidation (NQ):0.00	LDRLN*QLESKM
LDRLNQL	30.19	870.492	7	0.7	436.254	20.93	169000000	1	7755	20201124_013_ZR_OK-chymo-2.raw	1	1	sp|P0DTC9|NCAP_SARS2			LDRLNQL
LDRLNQLE	26.45	999.535	8	1.4	500.775	19.89	0	1	7275	20201124_013_ZR_OK-chymo-2.raw	0	0	sp|P0DTC9|NCAP_SARS2			LDRLNQLE
LDRLNQLESKM	50.2	1345.7	11	1.5	673.86	22.64	270000000	1	8415	20201124_013_ZR_OK-chymo-2.raw	2	2	sp|P0DTC9|NCAP_SARS2			LDRLNQLESKM
LDRLNQLESKM(+15.99)	36.08	1361.7	11	1	454.907	17.29	0	1	6121	20201124_013_ZR_OK-chymo-2.raw	0	0	sp|P0DTC9|NCAP_SARS2	Oxidation (M)	M11:Oxidation (M):1000.00	LDRLNQLESKM*
LGTGPEAGLPY	55.21	1073.54	11	1.7	537.778	33.88	6640000000	1	12609	20201124_013_ZR_OK-chymo-2.raw	3	3	sp|P0DTC9|NCAP_SARS2			LGTGPEAGLPY
LKFPRGQ(+.98)GVPINTNSSPDDQIGY	27.16	2503.23	23	-6	835.414	22.84	0	1	8527	20201124_013_ZR_OK-chymo-2.raw	0	0	sp|P0DTC9|NCAP_SARS2	Deamidation (NQ)	Q7:Deamidation (NQ):23.70	LKFPRGQ*GVPINTNSSPDDQIGY
LKFPRGQGVPINTN	46.97	1539.85	14	0.6	514.292	21.01	8480000	1	7767	20201124_013_ZR_OK-chymo-2.raw	1	1	sp|P0DTC9|NCAP_SARS2			LKFPRGQGVPINTN
LKFPRGQGVPINTNSSPDDQ(+.98)IGYY	44.71	2666.3	24	7.3	889.78	34.68	1310000	1	12844	20201124_013_ZR_OK-chymo-2.raw	1	1	sp|P0DTC9|NCAP_SARS2	Deamidation (NQ)	Q20:Deamidation (NQ):36.87	LKFPRGQGVPINTNSSPDDQ*IGYY
LKFPRGQGVPINTNSSPDDQIGY	54.43	2502.25	23	2.1	835.092	30.52	21000000	1	11243	20201124_013_ZR_OK-chymo-2.raw	1	1	sp|P0DTC9|NCAP_SARS2			LKFPRGQGVPINTNSSPDDQIGY
LKFPRGQGVPINTNSSPDDQIGYY	58.29	2665.31	24	1.3	889.446	34.69	0	1	12844	20201124_013_ZR_OK-chymo-2.raw	0	0	sp|P0DTC9|NCAP_SARS2			LKFPRGQGVPINTNSSPDDQIGYY
LLDRLN(+.98)QLESKM	49.97	1459.77	12	1.7	730.894	25.86	78200000	1	9723	20201124_013_ZR_OK-chymo-2.raw	5	5	sp|P0DTC9|NCAP_SARS2	Deamidation (NQ)	N6:Deamidation (NQ):30.46	LLDRLN*QLESKM
LLDRLNQ	39.07	870.492	7	0.7	436.254	18.31	42900000	1	6583	20201124_013_ZR_OK-chymo-2.raw	1	1	sp|P0DTC9|NCAP_SARS2			LLDRLNQ
LLDRLNQ(+.98)LESKM	27.76	1459.77	12	3.3	487.599	35.56	9050000	1	13180	20201124_013_ZR_OK-chymo-2.raw	2	2	sp|P0DTC9|NCAP_SARS2	Deamidation (NQ)	Q7:Deamidation (NQ):0.00	LLDRLNQ*LESKM
LLDRLNQL	35.91	983.576	8	1	492.796	31.37	3190000000	1	11632	20201124_013_ZR_OK-chymo-2.raw	2	2	sp|P0DTC9|NCAP_SARS2			LLDRLNQL
LLDRLNQLE	43.59	1112.62	9	0.7	557.317	28.11	499000000	1	10474	20201124_013_ZR_OK-chymo-2.raw	1	1	sp|P0DTC9|NCAP_SARS2			LLDRLNQLE
LLDRLNQLES	46.99	1199.65	10	1	600.833	26.91	229000000	1	10078	20201124_013_ZR_OK-chymo-2.raw	1	1	sp|P0DTC9|NCAP_SARS2			LLDRLNQLES
LLDRLNQLESK	46.5	1327.75	11	1.1	443.59	21.62	2070000	1	8042	20201124_013_ZR_OK-chymo-2.raw	1	1	sp|P0DTC9|NCAP_SARS2			LLDRLNQLESK
LLDRLNQLESKM	59.29	1458.79	12	1.9	730.402	31.67	6840000000	1	11707	20201124_013_ZR_OK-chymo-2.raw	2	2	sp|P0DTC9|NCAP_SARS2			LLDRLNQLESKM
LLDRLNQLESKM(+15.99)	51.89	1474.78	12	0.9	492.601	21.76	63600000	1	8093	20201124_013_ZR_OK-chymo-2.raw	1	1	sp|P0DTC9|NCAP_SARS2	Oxidation (M)	M12:Oxidation (M):1000.00	LLDRLNQLESKM*
LLDRLNQLESKMS(+79.97)GKGQQQQGQ	36.58	2565.24	22	1.1	856.087	23.38	575000	1	8778	20201124_013_ZR_OK-chymo-2.raw	1	1	sp|P0DTC9|NCAP_SARS2	Phosphorylation (STY)	S13:Phosphorylation (STY):22.45	LLDRLNQLESKMS*GKGQQQQGQ
LLLDRLN	37.64	855.518	7	0.9	428.767	28.11	329000000	1	10481	20201124_013_ZR_OK-chymo-2.raw	1	1	sp|P0DTC9|NCAP_SARS2			LLLDRLN
LLLDRLNQL	18.59	1096.66	9	1.3	549.338	45.55	158000000	1	17070	20201124_013_ZR_OK-chymo-2.raw	1	1	sp|P0DTC9|NCAP_SARS2			LLLDRLNQL
LLLDRLNQLESKM	52.67	1571.87	13	3.2	524.966	46.74	138000000	1	17476	20201124_013_ZR_OK-chymo-2.raw	1	1	sp|P0DTC9|NCAP_SARS2			LLLDRLNQLESKM
LLPAADLDDF	58.57	1088.54	10	2.2	545.278	52.24	23100000000	1	20085	20201124_013_ZR_OK-chymo-2.raw	2	2	sp|P0DTC9|NCAP_SARS2			LLPAADLDDF
LLPAADLDDFS	58.02	1175.57	11	1.3	588.793	48.88	59300000	1	18327	20201124_013_ZR_OK-chymo-2.raw	1	1	sp|P0DTC9|NCAP_SARS2			LLPAADLDDFS
LLPAADLDDFS(+79.97)KQLQQSM	22.58	2098.96	18	0.3	700.662	54.16	13100000	1	20178	20201124_013_ZR_OK-chymo-2.raw	1	1	sp|P0DTC9|NCAP_SARS2	Phosphorylation (STY)	S11:Phosphorylation (STY):0.00	LLPAADLDDFS*KQLQQSM
LLPAADLDDFSKQ(+.98)L	29.46	1545.79	14	3.9	773.907	54.66	2570000	1	20433	20201124_013_ZR_OK-chymo-2.raw	1	1	sp|P0DTC9|NCAP_SARS2	Deamidation (NQ)	Q13:Deamidation (NQ):1000.00	LLPAADLDDFSKQ*L
LLPAADLDDFSKQL	57.81	1544.81	14	1.3	773.413	51.27	2790000000	1	19125	20201124_013_ZR_OK-chymo-2.raw	4	4	sp|P0DTC9|NCAP_SARS2			LLPAADLDDFSKQL
LLPAADLDDFSKQLQQ	57.18	1800.93	16	1.6	601.317	48.34	53200000	1	18043	20201124_013_ZR_OK-chymo-2.raw	1	1	sp|P0DTC9|NCAP_SARS2			LLPAADLDDFSKQLQQ
LLPAADLDDFSKQLQQS(+79.97)M	51.45	2098.96	18	0.3	700.662	54.16	13100000	1	20177	20201124_013_ZR_OK-chymo-2.raw	1	1	sp|P0DTC9|NCAP_SARS2	Phosphorylation (STY)	S17:Phosphorylation (STY):0.00	LLPAADLDDFSKQLQQS*M
LLPAADLDDFSKQLQQS(+79.97)MSSADSTQA	53.9	2846.27	26	0.8	949.764	52.04	18100000	1	19401	20201124_013_ZR_OK-chymo-2.raw	1	1	sp|P0DTC9|NCAP_SARS2	Phosphorylation (STY)	S17:Phosphorylation (STY):14.04	LLPAADLDDFSKQLQQS*MSSADSTQA
LLPAADLDDFSKQLQQSM	59.3	2019	18	2.1	674.008	58.53	183000000	1	21958	20201124_013_ZR_OK-chymo-2.raw	1	1	sp|P0DTC9|NCAP_SARS2			LLPAADLDDFSKQLQQSM
LLPAADLDDFSKQLQQSM(+15.99)	17.34	2034.99	18	1.1	679.339	49.27	29500000	1	18401	20201124_013_ZR_OK-chymo-2.raw	1	1	sp|P0DTC9|NCAP_SARS2	Oxidation (M)	M18:Oxidation (M):1000.00	LLPAADLDDFSKQLQQSM*
LLPAADLDDFSKQLQQSM(+15.99)SSADSTQA	28.86	2782.3	26	4	928.443	49.48	1270000	1	18514	20201124_013_ZR_OK-chymo-2.raw	1	1	sp|P0DTC9|NCAP_SARS2	Oxidation (M)	M18:Oxidation (M):1000.00	LLPAADLDDFSKQLQQSM*SSADSTQA
LNKHIDAY	46.98	972.503	8	0.5	487.259	15.59	27400000000	1	5230	20201124_013_ZR_OK-chymo-2.raw	3	3	sp|P0DTC9|NCAP_SARS2			LNKHIDAY
LPAADLDDFSKQ	52.56	1318.64	12	1.9	660.329	27.9	1110000	1	10405	20201124_013_ZR_OK-chymo-2.raw	1	1	sp|P0DTC9|NCAP_SARS2			LPAADLDDFSKQ
LPAADLDDFSKQLQQSM	65.97	1905.91	17	1.9	636.313	53.42	2500000	1	19937	20201124_013_ZR_OK-chymo-2.raw	1	1	sp|P0DTC9|NCAP_SARS2			LPAADLDDFSKQLQQSM
LPQ(+.98)RQ(+.98)KKQQTVTLLPAADLDDF	44	2526.33	22	1.2	843.119	48.38	19600000	1	18076	20201124_013_ZR_OK-chymo-2.raw	1	1	sp|P0DTC9|NCAP_SARS2	Deamidation (NQ)	Q3:Deamidation (NQ):0.00;Q5:Deamidation (NQ):5.08	LPQ*RQ*KKQQTVTLLPAADLDDF
LPQGTTLPKGF	54.35	1157.64	11	0.7	579.83	28.93	18400000	1	10730	20201124_013_ZR_OK-chymo-2.raw	1	1	sp|P0DTC9|NCAP_SARS2			LPQGTTLPKGF
M(+15.99)KDLSPRWY	49.24	1210.58	9	1.1	404.534	21.04	17200000	1	7740	20201124_013_ZR_OK-chymo-2.raw	1	1	sp|P0DTC9|NCAP_SARS2	Oxidation (M)	M1:Oxidation (M):1000.00	M*KDLSPRWY
MEVTPSGTWL	47.56	1119.53	10	1.1	560.771	49.27	31700000	1	18475	20201124_013_ZR_OK-chymo-2.raw	1	1	sp|P0DTC9|NCAP_SARS2			MEVTPSGTWL
MKDLSPRW	48.15	1031.52	8	1.2	344.848	20.7	77700000	1	7632	20201124_013_ZR_OK-chymo-2.raw	2	2	sp|P0DTC9|NCAP_SARS2			MKDLSPRW
MKDLSPRWY	44.41	1194.59	9	2.4	399.203	24.04	295000000	1	8943	20201124_013_ZR_OK-chymo-2.raw	2	2	sp|P0DTC9|NCAP_SARS2			MKDLSPRWY
MSDNGPQNQRNAPRITF	28.76	1944.92	17	0.6	649.315	21.04	1620000	1	7825	20201124_013_ZR_OK-chymo-2.raw	1	1	sp|P0DTC9|NCAP_SARS2			MSDNGPQNQRNAPRITF
N(+.98)N(+.98)AAIVLQ(+.98)LPQ(+.98)GTTLPKGF	20.58	1985.04	19	-2.1	662.684	19.97	5880000	1	7336	20201124_013_ZR_OK-chymo-2.raw	1	1	sp|P0DTC9|NCAP_SARS2	Deamidation (NQ)	N1:Deamidation (NQ):1000.00;N2:Deamidation (NQ):1000.00;Q8:Deamidation (NQ):1000.00;Q11:Deamidation (NQ):1000.00	N*N*AAIVLQ*LPQ*GTTLPKGF
N(+.98)QRNAPRITF	39.71	1216.63	10	1.6	609.324	22.53	8540000	1	8432	20201124_013_ZR_OK-chymo-2.raw	2	2	sp|P0DTC9|NCAP_SARS2	Deamidation (NQ)	N1:Deamidation (NQ):0.00	N*QRNAPRITF
N(+.98)TPKDHIGTRNPANN	49.53	1648.79	15	1.9	550.606	13.27	24100000	1	4257	20201124_013_ZR_OK-chymo-2.raw	1	1	sp|P0DTC9|NCAP_SARS2	Deamidation (NQ)	N1:Deamidation (NQ):23.97	N*TPKDHIGTRNPANN
N(+.98)TPKDHIGTRNPANNAAIVL	49.91	2116.1	20	1.3	706.376	23.06	2860000	1	8634	20201124_013_ZR_OK-chymo-2.raw	1	1	sp|P0DTC9|NCAP_SARS2	Deamidation (NQ)	N1:Deamidation (NQ):7.40	N*TPKDHIGTRNPANNAAIVL
NAPRIT(+79.97)F	45.13	897.411	7	0.4	449.713	30.01	86100000	1	11133	20201124_013_ZR_OK-chymo-2.raw	1	1	sp|P0DTC9|NCAP_SARS2	Phosphorylation (STY)	T6:Phosphorylation (STY):1000.00	NAPRIT*F
NAPRITF	47.18	817.445	7	4.2	409.731	23.45	373000000	1	8913	20201124_013_ZR_OK-chymo-2.raw	1	1	sp|P0DTC9|NCAP_SARS2			NAPRITF
NGPQNQRNAPRITF	51.11	1611.82	14	2.1	538.283	19.67	8490000	1	7200	20201124_013_ZR_OK-chymo-2.raw	1	1	sp|P0DTC9|NCAP_SARS2			NGPQNQRNAPRITF
NKDGIIW	37.01	844.444	7	0.8	423.23	29.89	78800000	1	10962	20201124_013_ZR_OK-chymo-2.raw	3	3	sp|P0DTC9|NCAP_SARS2			NKDGIIW
NKHIDAY	47.06	859.419	7	0.7	287.48	14	2680000000	1	4609	20201124_013_ZR_OK-chymo-2.raw	2	2	sp|P0DTC9|NCAP_SARS2			NKHIDAY
NQ(+.98)RNAPRITF	24.25	1216.63	10	1.3	406.551	22.57	1070000	1	8422	20201124_013_ZR_OK-chymo-2.raw	1	1	sp|P0DTC9|NCAP_SARS2	Deamidation (NQ)	Q2:Deamidation (NQ):0.00	NQ*RNAPRITF
NQLESKM	46.35	848.406	7	5.5	425.213	15.77	772000000	1	5411	20201124_013_ZR_OK-chymo-2.raw	1	1	sp|P0DTC9|NCAP_SARS2			NQLESKM
NQRN(+.98)APRITF	27.65	1216.63	10	1.3	406.551	22.57	1070000	1	8436	20201124_013_ZR_OK-chymo-2.raw	1	1	sp|P0DTC9|NCAP_SARS2	Deamidation (NQ)	N4:Deamidation (NQ):5.77	NQRN*APRITF
NQRNAPRIT(+79.97)F	48.55	1295.61	10	0.5	432.879	21.86	45100000	1	8130	20201124_013_ZR_OK-chymo-2.raw	1	1	sp|P0DTC9|NCAP_SARS2	Phosphorylation (STY)	T9:Phosphorylation (STY):1000.00	NQRNAPRIT*F
NQRNAPRIT(+79.97)FGGPSDSTGSNQ(+.98)NGERSGARSKQ	36.44	3454.57	32	0.3	864.651	16.29	5920000	1	5674	20201124_013_ZR_OK-chymo-2.raw	1	1	sp|P0DTC9|NCAP_SARS2	Phosphorylation (STY); Deamidation (NQ)	T9:Phosphorylation (STY):0.00;Q21:Deamidation (NQ):0.00	NQRNAPRIT*FGGPSDSTGSNQ*NGERSGARSKQ
NQRNAPRIT(+79.97)FGGPSDSTGSNQN(+.98)GERSGARSKQ	56.7	3454.57	32	0.7	691.922	16.28	17100000	1	5657	20201124_013_ZR_OK-chymo-2.raw	2	2	sp|P0DTC9|NCAP_SARS2	Phosphorylation (STY); Deamidation (NQ)	T9:Phosphorylation (STY):17.91;N22:Deamidation (NQ):17.01	NQRNAPRIT*FGGPSDSTGSNQN*GERSGARSKQ
NQRNAPRIT(+79.97)FGGPSDSTGSNQNGERSGAR	59.22	3110.4	29	-0.6	778.607	16.89	37100000	1	5950	20201124_013_ZR_OK-chymo-2.raw	1	1	sp|P0DTC9|NCAP_SARS2	Phosphorylation (STY)	T9:Phosphorylation (STY):23.70	NQRNAPRIT*FGGPSDSTGSNQNGERSGAR
NQRNAPRIT(+79.97)FGGPSDSTGSNQNGERSGARSKQ	51.77	3453.59	32	2.8	864.407	15.91	58600000	1	5477	20201124_013_ZR_OK-chymo-2.raw	2	2	sp|P0DTC9|NCAP_SARS2	Phosphorylation (STY)	T9:Phosphorylation (STY):45.16	NQRNAPRIT*FGGPSDSTGSNQNGERSGARSKQ
NQRNAPRITF	49.37	1215.65	10	2.1	406.224	19.36	4430000000	1	7030	20201124_013_ZR_OK-chymo-2.raw	2	2	sp|P0DTC9|NCAP_SARS2			NQRNAPRITF
NQRNAPRITFGGPSDST(+79.97)GSNQNGERSGAR	28.23	3110.4	29	-0.6	778.607	16.89	37100000	1	5952	20201124_013_ZR_OK-chymo-2.raw	1	1	sp|P0DTC9|NCAP_SARS2	Phosphorylation (STY)	T17:Phosphorylation (STY):0.00	NQRNAPRITFGGPSDST*GSNQNGERSGAR
NSSPDDQIGY	44.12	1094.45	10	1.1	548.234	20.22	21900000	1	7440	20201124_013_ZR_OK-chymo-2.raw	1	1	sp|P0DTC9|NCAP_SARS2			NSSPDDQIGY
NSSPDDQIGYY	57.82	1257.51	11	1.1	629.765	25.95	11300000	1	9724	20201124_013_ZR_OK-chymo-2.raw	1	1	sp|P0DTC9|NCAP_SARS2			NSSPDDQIGYY
NSSRNS(+79.97)TPGSSRGTSPARM	39.72	2028.88	19	1.2	677.301	13.33	11900000	1	4318	20201124_013_ZR_OK-chymo-2.raw	1	1	sp|P0DTC9|NCAP_SARS2	Phosphorylation (STY)	S6:Phosphorylation (STY):17.01	NSSRNS*TPGSSRGTSPARM
NSSRNST(+79.97)PGSSRGTSPARM	48.09	2028.88	19	1.2	677.301	13.33	11900000	1	4320	20201124_013_ZR_OK-chymo-2.raw	1	1	sp|P0DTC9|NCAP_SARS2	Phosphorylation (STY)	T7:Phosphorylation (STY):0.00	NSSRNST*PGSSRGTSPARM
NTNSSPDDQIGY	57.86	1309.54	12	1.4	655.779	20.11	12700000	1	7392	20201124_013_ZR_OK-chymo-2.raw	1	1	sp|P0DTC9|NCAP_SARS2			NTNSSPDDQIGY
NTNSSPDDQIGYY	46.57	1472.61	13	1.1	737.311	25.76	4450000	1	9671	20201124_013_ZR_OK-chymo-2.raw	1	1	sp|P0DTC9|NCAP_SARS2			NTNSSPDDQIGYY
NTPKDHIGTRN(+.98)PAN(+.98)NAAIVL	32.65	2117.09	20	-1.9	530.278	23.03	0	1	8601	20201124_013_ZR_OK-chymo-2.raw	0	0	sp|P0DTC9|NCAP_SARS2	Deamidation (NQ)	N11:Deamidation (NQ):0.00;N14:Deamidation (NQ):0.00	NTPKDHIGTRN*PAN*NAAIVL
NTPKDHIGTRN(+.98)PANNAAIVL	49.68	2116.1	20	2.7	706.377	21.14	5910000	1	7823	20201124_013_ZR_OK-chymo-2.raw	2	2	sp|P0DTC9|NCAP_SARS2	Deamidation (NQ)	N11:Deamidation (NQ):5.08	NTPKDHIGTRN*PANNAAIVL
NTPKDHIGTRNPA	50.58	1419.72	13	1.1	474.248	12.83	151000000	1	4034	20201124_013_ZR_OK-chymo-2.raw	1	1	sp|P0DTC9|NCAP_SARS2			NTPKDHIGTRNPA
NTPKDHIGTRNPAN(+.98)NAAIVL	37.46	2116.1	20	2.7	706.377	21.14	1450000	1	7822	20201124_013_ZR_OK-chymo-2.raw	1	1	sp|P0DTC9|NCAP_SARS2	Deamidation (NQ)	N14:Deamidation (NQ):6.63	NTPKDHIGTRNPAN*NAAIVL
NTPKDHIGTRNPANN	53.14	1647.81	15	0.3	412.959	12.42	10700000000	1	3811	20201124_013_ZR_OK-chymo-2.raw	3	3	sp|P0DTC9|NCAP_SARS2			NTPKDHIGTRNPANN
NTPKDHIGTRNPANNAAI	18.43	1902.97	18	-1.9	635.328	15.76	0	1	5392	20201124_013_ZR_OK-chymo-2.raw	0	0	sp|P0DTC9|NCAP_SARS2			NTPKDHIGTRNPANNAAI
NTPKDHIGTRNPANNAAIV	20.93	2002.03	19	0.8	501.516	16.68	0	1	5839	20201124_013_ZR_OK-chymo-2.raw	0	0	sp|P0DTC9|NCAP_SARS2			NTPKDHIGTRNPANNAAIV
NTPKDHIGTRNPANNAAIVL	57.95	2115.12	20	0.2	1058.57	20.49	3530000000	1	7368	20201124_013_ZR_OK-chymo-2.raw	4	4	sp|P0DTC9|NCAP_SARS2			NTPKDHIGTRNPANNAAIVL
NTPKDHIGTRNPANNAAIVLQLPQ(+.98)GTTLPKGF	22.32	3383.79	32	5.6	677.77	43.69	0	1	16242	20201124_013_ZR_OK-chymo-2.raw	0	0	sp|P0DTC9|NCAP_SARS2	Deamidation (NQ)	Q24:Deamidation (NQ):13.03	NTPKDHIGTRNPANNAAIVLQLPQ*GTTLPKGF
NTPKDHIGTRNPANNAAIVLQLPQGTTLPKGF	52.56	3382.81	32	0.3	846.71	43.61	2570000	1	16193	20201124_013_ZR_OK-chymo-2.raw	1	1	sp|P0DTC9|NCAP_SARS2			NTPKDHIGTRNPANNAAIVLQLPQGTTLPKGF
PAADLDDF	46.8	862.371	8	0.9	432.193	53.03	0	1	19801	20201124_013_ZR_OK-chymo-2.raw	0	0	sp|P0DTC9|NCAP_SARS2			PAADLDDF
PGSSRGTSPARM	50.49	1202.58	12	1.8	401.869	12.96	91100000	1	4100	20201124_013_ZR_OK-chymo-2.raw	1	1	sp|P0DTC9|NCAP_SARS2			PGSSRGTSPARM
PNFKDQ(+.98)VILLNKHIDAYKTFPPTEPKKDKKKKADETQALPQ	23.16	4762.57	41	5.9	794.774	56.12	2030000	1	20919	20201124_013_ZR_OK-chymo-2.raw	2	2	sp|P0DTC9|NCAP_SARS2	Deamidation (NQ)	Q6:Deamidation (NQ):0.00	PNFKDQ*VILLNKHIDAYKTFPPTEPKKDKKKKADETQALPQ
PNFKDQVIL	46.29	1072.59	9	0.8	537.303	30.46	592000000	1	11263	20201124_013_ZR_OK-chymo-2.raw	1	1	sp|P0DTC9|NCAP_SARS2			PNFKDQVIL
PNFKDQVILL	43.92	1185.68	10	1.5	593.846	44.66	588000000	1	16780	20201124_013_ZR_OK-chymo-2.raw	2	2	sp|P0DTC9|NCAP_SARS2			PNFKDQVILL
PNFKDQVILLNKHIDAY	46.74	2027.08	17	1.3	507.779	36.45	1490000	1	13525	20201124_013_ZR_OK-chymo-2.raw	1	1	sp|P0DTC9|NCAP_SARS2			PNFKDQVILLNKHIDAY
PNFKDQVILLNKHIDAYKT	22.69	2256.23	19	3.3	565.066	39.23	24200000	1	14561	20201124_013_ZR_OK-chymo-2.raw	3	3	sp|P0DTC9|NCAP_SARS2			PNFKDQVILLNKHIDAYKT
PNFKDQVILLNKHIDAYKTFPPTEPKKDKKKKADETQALPQ	18.99	4761.59	41	0.5	794.605	55.95	0	1	20919	20201124_013_ZR_OK-chymo-2.raw	0	0	sp|P0DTC9|NCAP_SARS2			PNFKDQVILLNKHIDAYKTFPPTEPKKDKKKKADETQALPQ
PNNTASWF	40.6	935.414	8	0.4	468.714	50.45	8200000	1	18846	20201124_013_ZR_OK-chymo-2.raw	1	1	sp|P0DTC9|NCAP_SARS2			PNNTASWF
PQ(+.98)RQ(+.98)KKQQTVTLLPAADLDDF	40.68	2413.25	21	-7.4	604.315	59.01	0	1	22179	20201124_013_ZR_OK-chymo-2.raw	0	0	sp|P0DTC9|NCAP_SARS2	Deamidation (NQ)	Q2:Deamidation (NQ):0.00;Q4:Deamidation (NQ):0.00	PQ*RQ*KKQQTVTLLPAADLDDF
PQGTTLPKGF	51.29	1044.56	10	0.4	523.288	30.48	0	1	11283	20201124_013_ZR_OK-chymo-2.raw	0	0	sp|P0DTC9|NCAP_SARS2			PQGTTLPKGF
PQRQ(+.98)KKQ(+.98)Q(+.98)TVTLLPAADLDDF	23.12	2414.23	21	-9.3	805.744	47.47	0	1	17751	20201124_013_ZR_OK-chymo-2.raw	0	0	sp|P0DTC9|NCAP_SARS2	Deamidation (NQ)	Q4:Deamidation (NQ):0.00;Q7:Deamidation (NQ):4.75;Q8:Deamidation (NQ):10.92	PQRQ*KKQ*Q*TVTLLPAADLDDF
PRGQGVPINTNSSPDDQIGY	54.02	2114	20	-1.6	1058.01	22.99	0	1	8587	20201124_013_ZR_OK-chymo-2.raw	0	0	sp|P0DTC9|NCAP_SARS2			PRGQGVPINTNSSPDDQIGY
PSGTWLTYTGAIKLDDKDPNFKDQVILLN(+.98)KHIDAYKT	16.59	4219.18	37	1	1407.4	41.12	1050000	1	15296	20201124_013_ZR_OK-chymo-2.raw	1	1	sp|P0DTC9|NCAP_SARS2	Deamidation (NQ)	N29:Deamidation (NQ):5.16	PSGTWLTYTGAIKLDDKDPNFKDQVILLN*KHIDAYKT
Q(+.98)RRPQGLPNNTASWF	29.22	1771.88	15	2.8	591.634	33.31	2650000	1	12361	20201124_013_ZR_OK-chymo-2.raw	1	1	sp|P0DTC9|NCAP_SARS2	Deamidation (NQ)	Q1:Deamidation (NQ):0.00	Q*RRPQGLPNNTASWF
QALPQRQKKQQTVTLLPAADLDDF	22.59	2723.46	24	5.3	908.832	66.37	0	1	25259	20201124_013_ZR_OK-chymo-2.raw	0	0	sp|P0DTC9|NCAP_SARS2			QALPQRQKKQQTVTLLPAADLDDF
QAVN(+.98)FPFLVKLEFSF	17.57	1785.93	15	2.4	596.32	33.99	7200000	1	12582	20201124_013_ZR_OK-chymo-2.raw	1	1		Deamidation (NQ)	N4:Deamidation (NQ):0.00	QAVN*FPFLVKLEFSF
QKKQQT(+79.97)VTLLPAADLDDF	47.71	2110.03	18	0.9	704.353	51.51	23500000	1	19227	20201124_013_ZR_OK-chymo-2.raw	2	2	sp|P0DTC9|NCAP_SARS2	Phosphorylation (STY)	T6:Phosphorylation (STY):0.00	QKKQQT*VTLLPAADLDDF
QKKQQTVTLLPAADLDDF	60.27	2030.07	18	1.3	677.698	47.34	110000000	1	17887	20201124_013_ZR_OK-chymo-2.raw	1	1	sp|P0DTC9|NCAP_SARS2			QKKQQTVTLLPAADLDDF
QLPQGTTLPK	40.71	1081.61	10	1.1	541.814	17.84	109000000	1	6436	20201124_013_ZR_OK-chymo-2.raw	1	1	sp|P0DTC9|NCAP_SARS2			QLPQGTTLPK
QLPQGTTLPKG	43.54	1138.63	11	0.2	570.325	18.27	31900000	1	6499	20201124_013_ZR_OK-chymo-2.raw	1	1	sp|P0DTC9|NCAP_SARS2			QLPQGTTLPKG
QLPQGTTLPKGF	52.24	1285.7	12	1.6	643.86	30.56	5820000000	1	11071	20201124_013_ZR_OK-chymo-2.raw	3	3	sp|P0DTC9|NCAP_SARS2			QLPQGTTLPKGF
QLPQGTTLPKGFY	51.82	1448.77	13	0.1	483.929	35.63	5960000000	1	13211	20201124_013_ZR_OK-chymo-2.raw	3	3	sp|P0DTC9|NCAP_SARS2			QLPQGTTLPKGFY
QQTVTLLPAADLDDFSKQLQQSM	38	2576.28	23	0.2	859.767	62.72	647000	1	23747	20201124_013_ZR_OK-chymo-2.raw	1	1	sp|P0DTC9|NCAP_SARS2			QQTVTLLPAADLDDFSKQLQQSM
QRNAPRITF	47.65	1101.6	9	-0.2	368.209	19.36	28000000	1	7054	20201124_013_ZR_OK-chymo-2.raw	1	1	sp|P0DTC9|NCAP_SARS2			QRNAPRITF
QRQKKQQ(+.98)TVTLLPAADLDD	16.31	2168.14	19	6.4	543.047	39.18	0	1	14532	20201124_013_ZR_OK-chymo-2.raw	0	0	sp|P0DTC9|NCAP_SARS2	Deamidation (NQ)	Q7:Deamidation (NQ):0.00	QRQKKQQ*TVTLLPAADLDD
QRQKKQQT(+79.97)VTLLPAADLDDF	20.26	2394.19	20	2.1	599.557	45.1	1680000	1	16830	20201124_013_ZR_OK-chymo-2.raw	1	1	sp|P0DTC9|NCAP_SARS2	Phosphorylation (STY)	T8:Phosphorylation (STY):0.00	QRQKKQQT*VTLLPAADLDDF
QRQKKQQT(+79.97)VTLLPAADLDDFSKQL	29.54	2850.46	24	2.8	713.625	46.69	0	1	17442	20201124_013_ZR_OK-chymo-2.raw	0	0	sp|P0DTC9|NCAP_SARS2	Phosphorylation (STY)	T8:Phosphorylation (STY):0.00	QRQKKQQT*VTLLPAADLDDFSKQL
QRQKKQQTVTLLPAADLDDF	46.53	2314.23	20	1.6	579.565	38.68	13800000	1	14357	20201124_013_ZR_OK-chymo-2.raw	2	2	sp|P0DTC9|NCAP_SARS2			QRQKKQQTVTLLPAADLDDF
QRQKKQQTVTLLPAADLDDFS(+79.97)KQLQ	27.29	2978.52	25	3.3	745.64	46.57	10400000	1	17400	20201124_013_ZR_OK-chymo-2.raw	1	1	sp|P0DTC9|NCAP_SARS2	Phosphorylation (STY)	S21:Phosphorylation (STY):0.00	QRQKKQQTVTLLPAADLDDFS*KQLQ
QRQKKQQTVTLLPAADLDDFSKQ(+.98)LQ(+.98)QS	15.59	3115.61	27	4.5	624.133	51.77	0	1	19351	20201124_013_ZR_OK-chymo-2.raw	0	0	sp|P0DTC9|NCAP_SARS2	Deamidation (NQ)	Q23:Deamidation (NQ):0.00;Q25:Deamidation (NQ):0.00	QRQKKQQTVTLLPAADLDDFSKQ*LQ*QS
QRQKKQQTVTLLPAADLDDFSKQL	30.96	2770.5	24	1	693.632	43.46	7100000	1	16105	20201124_013_ZR_OK-chymo-2.raw	2	2	sp|P0DTC9|NCAP_SARS2			QRQKKQQTVTLLPAADLDDFSKQL
QRQKKQQTVTLLPAADLDDFSKQLQ	40.46	2898.56	25	2.8	725.648	43.23	72700000	1	16034	20201124_013_ZR_OK-chymo-2.raw	2	2	sp|P0DTC9|NCAP_SARS2			QRQKKQQTVTLLPAADLDDFSKQLQ
QRRPQGLPNNTASW	46.39	1623.82	14	1.1	542.282	19.05	96400000	1	6883	20201124_013_ZR_OK-chymo-2.raw	1	1	sp|P0DTC9|NCAP_SARS2			QRRPQGLPNNTASW
QRRPQGLPNNTASWF	46.02	1770.89	15	1.1	591.305	29.8	115000000	1	11055	20201124_013_ZR_OK-chymo-2.raw	2	2	sp|P0DTC9|NCAP_SARS2			QRRPQGLPNNTASWF
QT(+79.97)VTLLPAADLDDF	23.59	1597.73	14	1.6	799.872	63.09	56500000	1	24216	20201124_013_ZR_OK-chymo-2.raw	1	1	sp|P0DTC9|NCAP_SARS2	Phosphorylation (STY)	T2:Phosphorylation (STY):7.32	QT*VTLLPAADLDDF
QTVTLLPAADLDDF	61.47	1517.76	14	2.7	759.89	61.56	823000000	1	23263	20201124_013_ZR_OK-chymo-2.raw	2	2	sp|P0DTC9|NCAP_SARS2			QTVTLLPAADLDDF
QTVTLLPAADLDDFSKQL	58.71	1974.03	18	2.6	659.019	58.8	5200000	1	22102	20201124_013_ZR_OK-chymo-2.raw	1	1	sp|P0DTC9|NCAP_SARS2			QTVTLLPAADLDDFSKQL
QTVTLLPAADLDDFSKQLQQ	56.07	2230.15	20	1.7	744.391	56.66	3850000	1	21218	20201124_013_ZR_OK-chymo-2.raw	1	1	sp|P0DTC9|NCAP_SARS2			QTVTLLPAADLDDFSKQLQQ
QTVTLLPAADLDDFSKQLQQSM	50.44	2448.22	22	1.6	817.082	62.82	4070000	1	23785	20201124_013_ZR_OK-chymo-2.raw	1	1	sp|P0DTC9|NCAP_SARS2			QTVTLLPAADLDDFSKQLQQSM
RGGDGKM(+15.99)KDLSPRWY	59.46	1780.87	15	0.7	446.224	17.5	12000000	1	6214	20201124_013_ZR_OK-chymo-2.raw	1	1	sp|P0DTC9|NCAP_SARS2	Oxidation (M)	M7:Oxidation (M):1000.00	RGGDGKM*KDLSPRWY
RGGDGKMKDL	46.13	1075.54	10	1.6	359.523	13.4	44900000	1	4335	20201124_013_ZR_OK-chymo-2.raw	1	1	sp|P0DTC9|NCAP_SARS2			RGGDGKMKDL
RGGDGKMKDLSPRW	47.88	1601.81	14	1.3	401.46	17.63	9110000	1	6301	20201124_013_ZR_OK-chymo-2.raw	1	1	sp|P0DTC9|NCAP_SARS2			RGGDGKMKDLSPRW
RGGDGKMKDLSPRWY	62.97	1764.87	15	1	442.226	19.33	327000000	1	6990	20201124_013_ZR_OK-chymo-2.raw	2	2	sp|P0DTC9|NCAP_SARS2			RGGDGKMKDLSPRWY
RIGMEVTPSGTW	57.67	1332.65	12	1.2	667.333	32.24	185000000	1	11818	20201124_013_ZR_OK-chymo-2.raw	2	2	sp|P0DTC9|NCAP_SARS2			RIGMEVTPSGTW
RIRGGDGKM(+15.99)KDLSPRWY	55.85	2050.05	17	1.7	411.019	16.83	113000000	1	5888	20201124_013_ZR_OK-chymo-2.raw	2	2	sp|P0DTC9|NCAP_SARS2	Oxidation (M)	M9:Oxidation (M):1000.00	RIRGGDGKM*KDLSPRWY
RIRGGDGKMKDL	51.25	1344.73	12	0.3	449.251	14.17	5110000000	1	4656	20201124_013_ZR_OK-chymo-2.raw	3	3	sp|P0DTC9|NCAP_SARS2			RIRGGDGKMKDL
RIRGGDGKMKDLSPRW	55.44	1870.99	16	1.4	624.673	17.23	207000000	1	6116	20201124_013_ZR_OK-chymo-2.raw	3	3	sp|P0DTC9|NCAP_SARS2			RIRGGDGKMKDLSPRW
RIRGGDGKMKDLSPRWY	65.87	2034.06	17	2.2	407.82	18.64	1440000000	1	6675	20201124_013_ZR_OK-chymo-2.raw	3	3	sp|P0DTC9|NCAP_SARS2			RIRGGDGKMKDLSPRWY
RLNQLESKM	49.19	1117.59	9	0.5	373.538	16.89	34500000	1	5929	20201124_013_ZR_OK-chymo-2.raw	1	1	sp|P0DTC9|NCAP_SARS2			RLNQLESKM
RM(+15.99)AGN(+.98)GGDAAL	31.93	1048.46	11	0.9	525.238	15.43	31000000	1	5242	20201124_013_ZR_OK-chymo-2.raw	1	1	sp|P0DTC9|NCAP_SARS2	Oxidation (M); Deamidation (NQ)	M2:Oxidation (M):1000.00;N5:Deamidation (NQ):1000.00	RM*AGN*GGDAAL
RN(+.98)PANNAAIVL	18.82	1152.63	11	2.1	577.321	23.94	10200000	1	9007	20201124_013_ZR_OK-chymo-2.raw	1	1	sp|P0DTC9|NCAP_SARS2	Deamidation (NQ)	N2:Deamidation (NQ):0.00	RN*PANNAAIVL
RNAPRIT(+79.97)F	48.44	1053.51	8	1.6	352.178	21.76	433000000	1	8097	20201124_013_ZR_OK-chymo-2.raw	2	2	sp|P0DTC9|NCAP_SARS2	Phosphorylation (STY)	T7:Phosphorylation (STY):1000.00	RNAPRIT*F
RNAPRIT(+79.97)FGGPSDSTGSNQN(+.98)GERSGARSKQ	49.99	3212.47	30	1	643.502	16.22	30400000	1	5635	20201124_013_ZR_OK-chymo-2.raw	2	2	sp|P0DTC9|NCAP_SARS2	Phosphorylation (STY); Deamidation (NQ)	T7:Phosphorylation (STY):10.19;N20:Deamidation (NQ):0.00	RNAPRIT*FGGPSDSTGSNQN*GERSGARSKQ
RNAPRIT(+79.97)FGGPSDSTGSNQNGERSGAR	58.02	2868.3	27	1.3	718.083	16.82	47500000	1	5922	20201124_013_ZR_OK-chymo-2.raw	1	1	sp|P0DTC9|NCAP_SARS2	Phosphorylation (STY)	T7:Phosphorylation (STY):45.16	RNAPRIT*FGGPSDSTGSNQNGERSGAR
RNAPRIT(+79.97)FGGPSDSTGSNQNGERSGARSKQ	51.22	3211.49	30	-0.9	643.304	15.88	45700000	1	5450	20201124_013_ZR_OK-chymo-2.raw	2	2	sp|P0DTC9|NCAP_SARS2	Phosphorylation (STY)	T7:Phosphorylation (STY):10.19	RNAPRIT*FGGPSDSTGSNQNGERSGARSKQ
RNAPRITF	48.8	973.546	8	0.6	325.523	19.26	7020000000	1	7001	20201124_013_ZR_OK-chymo-2.raw	2	2	sp|P0DTC9|NCAP_SARS2			RNAPRITF
RNPAN(+.98)NAAIVL	32.69	1152.63	11	2.1	577.321	23.94	10200000	1	9009	20201124_013_ZR_OK-chymo-2.raw	1	1	sp|P0DTC9|NCAP_SARS2	Deamidation (NQ)	N5:Deamidation (NQ):11.06	RNPAN*NAAIVL
RNPANNAAIVL	35.53	1151.64	11	2.2	576.829	22.43	1930000000	1	8390	20201124_013_ZR_OK-chymo-2.raw	4	4	sp|P0DTC9|NCAP_SARS2			RNPANNAAIVL
RNSSRNS(+79.97)TPGSSRGTSPARM	54.69	2184.98	20	1.5	547.253	12.86	11900000	1	4032	20201124_013_ZR_OK-chymo-2.raw	1	1	sp|P0DTC9|NCAP_SARS2	Phosphorylation (STY)	S7:Phosphorylation (STY):9.34	RNSSRNS*TPGSSRGTSPARM
RQ(+.98)KKQQT(+79.97)VTLLPAADLDDF	24.49	2267.12	19	8.4	756.72	52.95	0	1	19772	20201124_013_ZR_OK-chymo-2.raw	0	0	sp|P0DTC9|NCAP_SARS2	Deamidation (NQ); Phosphorylation (STY)	Q2:Deamidation (NQ):0.00;T7:Phosphorylation (STY):0.00	RQ*KKQQT*VTLLPAADLDDF
RQ(+.98)KKQQTVTLLPAADLDDF	25.98	2187.15	19	8.7	730.065	45.75	0	1	17074	20201124_013_ZR_OK-chymo-2.raw	0	0	sp|P0DTC9|NCAP_SARS2	Deamidation (NQ)	Q2:Deamidation (NQ):0.00	RQ*KKQQTVTLLPAADLDDF
RQKKQ(+.98)QT(+79.97)VTLLPAADLDDF	35.7	2267.12	19	8.6	567.792	47.11	0	1	17610	20201124_013_ZR_OK-chymo-2.raw	0	0	sp|P0DTC9|NCAP_SARS2	Deamidation (NQ); Phosphorylation (STY)	Q5:Deamidation (NQ):0.00;T7:Phosphorylation (STY):0.00	RQKKQ*QT*VTLLPAADLDDF
RQKKQ(+.98)QTVTLLPAADLDDFSKQL	32.52	2643.42	23	8.8	661.869	45.19	0	1	16856	20201124_013_ZR_OK-chymo-2.raw	0	0	sp|P0DTC9|NCAP_SARS2	Deamidation (NQ)	Q5:Deamidation (NQ):0.00	RQKKQ*QTVTLLPAADLDDFSKQL
RQKKQQ(+.98)T(+79.97)VTLLPAADLDDFSKQL	39.68	2723.39	23	8.4	908.811	45.99	2560000	1	17166	20201124_013_ZR_OK-chymo-2.raw	1	1	sp|P0DTC9|NCAP_SARS2	Deamidation (NQ); Phosphorylation (STY)	Q6:Deamidation (NQ):8.69;T7:Phosphorylation (STY):4.64	RQKKQQ*T*VTLLPAADLDDFSKQL
RQKKQQ(+.98)TVTLLPAADLDDF	22.29	2187.15	19	9.7	730.066	46.08	0	1	17203	20201124_013_ZR_OK-chymo-2.raw	0	0	sp|P0DTC9|NCAP_SARS2	Deamidation (NQ)	Q6:Deamidation (NQ):0.00	RQKKQQ*TVTLLPAADLDDF
RQKKQQT(+79.97)VT(+79.97)LLPAADLDDF	35.67	2346.1	19	0.9	783.042	48.34	7820000	1	18073	20201124_013_ZR_OK-chymo-2.raw	1	1	sp|P0DTC9|NCAP_SARS2	Phosphorylation (STY)	T7:Phosphorylation (STY):1000.00;T9:Phosphorylation (STY):1000.00	RQKKQQT*VT*LLPAADLDDF
RQKKQQT(+79.97)VTLLP	43.01	1518.83	12	1	507.284	19.67	5110000	1	7209	20201124_013_ZR_OK-chymo-2.raw	1	1	sp|P0DTC9|NCAP_SARS2	Phosphorylation (STY)	T7:Phosphorylation (STY):0.00	RQKKQQT*VTLLP
RQKKQQT(+79.97)VTLLPA	45.83	1589.87	13	3.2	530.964	19.26	11900000	1	7004	20201124_013_ZR_OK-chymo-2.raw	1	1	sp|P0DTC9|NCAP_SARS2	Phosphorylation (STY)	T7:Phosphorylation (STY):14.04	RQKKQQT*VTLLPA
RQKKQQT(+79.97)VTLLPAADL	43.68	1889.01	16	1.9	630.68	28.82	6640000	1	10697	20201124_013_ZR_OK-chymo-2.raw	2	2	sp|P0DTC9|NCAP_SARS2	Phosphorylation (STY)	T7:Phosphorylation (STY):18.53	RQKKQQT*VTLLPAADL
RQKKQQT(+79.97)VTLLPAADLD	47.22	2004.04	17	2	669.022	25.33	655000	1	9506	20201124_013_ZR_OK-chymo-2.raw	1	1	sp|P0DTC9|NCAP_SARS2	Phosphorylation (STY)	T7:Phosphorylation (STY):17.01	RQKKQQT*VTLLPAADLD
RQKKQQT(+79.97)VTLLPAADLDDF	57.53	2266.14	19	2	567.542	45.48	22200000000	1	17449	20201124_013_ZR_OK-chymo-2.raw	13	13	sp|P0DTC9|NCAP_SARS2	Phosphorylation (STY)	T7:Phosphorylation (STY):0.00	RQKKQQT*VTLLPAADLDDF
RQKKQQT(+79.97)VTLLPAADLDDFSKQL	60.22	2722.41	23	1.5	908.477	46.71	402000000	1	17432	20201124_013_ZR_OK-chymo-2.raw	3	3	sp|P0DTC9|NCAP_SARS2	Phosphorylation (STY)	T7:Phosphorylation (STY):14.63	RQKKQQT*VTLLPAADLDDFSKQL
RQKKQQT(+79.97)VTLLPAADLDDFSKQLQ	27.11	2850.46	24	2.6	713.625	44.39	1430000	1	16526	20201124_013_ZR_OK-chymo-2.raw	1	1	sp|P0DTC9|NCAP_SARS2	Phosphorylation (STY)	T7:Phosphorylation (STY):0.00	RQKKQQT*VTLLPAADLDDFSKQLQ
RQKKQQT(+79.97)VTLLPAADLDDFSKQLQQ	61.03	2978.52	25	1.5	745.639	44.69	25200000	1	16675	20201124_013_ZR_OK-chymo-2.raw	2	2	sp|P0DTC9|NCAP_SARS2	Phosphorylation (STY)	T7:Phosphorylation (STY):7.32	RQKKQQT*VTLLPAADLDDFSKQLQQ
RQKKQQT(+79.97)VTLLPAADLDDFSKQLQQ(+.98)	27.8	2979.51	25	-6.3	745.879	44.05	0	1	16388	20201124_013_ZR_OK-chymo-2.raw	0	0	sp|P0DTC9|NCAP_SARS2	Phosphorylation (STY); Deamidation (NQ)	T7:Phosphorylation (STY):0.00;Q25:Deamidation (NQ):17.01	RQKKQQT*VTLLPAADLDDFSKQLQQ*
RQKKQQT(+79.97)VTLLPAADLDDFSKQLQQS(+79.97)MSSADSTQA	32.94	4023.86	35	1.2	1006.97	49.34	4130000	1	18521	20201124_013_ZR_OK-chymo-2.raw	1	1	sp|P0DTC9|NCAP_SARS2	Phosphorylation (STY)	T7:Phosphorylation (STY):0.00;S26:Phosphorylation (STY):0.00	RQKKQQT*VTLLPAADLDDFSKQLQQS*MSSADSTQA
RQKKQQT(+79.97)VTLLPAADLDDFSKQLQQSM	58.81	3196.6	27	1	800.157	54.53	61200000	1	20467	20201124_013_ZR_OK-chymo-2.raw	2	2	sp|P0DTC9|NCAP_SARS2	Phosphorylation (STY)	T7:Phosphorylation (STY):0.00	RQKKQQT*VTLLPAADLDDFSKQLQQSM
RQKKQQTVT(+79.97)LLP	35.54	1518.83	12	1	507.284	19.67	5110000	1	7210	20201124_013_ZR_OK-chymo-2.raw	1	1	sp|P0DTC9|NCAP_SARS2	Phosphorylation (STY)	T9:Phosphorylation (STY):6.65	RQKKQQTVT*LLP
RQKKQQTVT(+79.97)LLPAADL	37.13	1889.01	16	1.8	630.68	28.38	867000	1	10560	20201124_013_ZR_OK-chymo-2.raw	1	1	sp|P0DTC9|NCAP_SARS2	Phosphorylation (STY)	T9:Phosphorylation (STY):6.59	RQKKQQTVT*LLPAADL
RQKKQQTVT(+79.97)LLPAADLDDF	58.15	2266.14	19	2.4	756.388	44.97	10100000000	1	16663	20201124_013_ZR_OK-chymo-2.raw	3	3	sp|P0DTC9|NCAP_SARS2	Phosphorylation (STY)	T9:Phosphorylation (STY):4.64	RQKKQQTVT*LLPAADLDDF
RQKKQQTVT(+79.97)LLPAADLDDFSKQLQ	39.19	2850.46	24	2.6	713.625	44.39	1430000	1	16524	20201124_013_ZR_OK-chymo-2.raw	1	1	sp|P0DTC9|NCAP_SARS2	Phosphorylation (STY)	T9:Phosphorylation (STY):0.00	RQKKQQTVT*LLPAADLDDFSKQLQ
RQKKQQTVT(+79.97)LLPAADLDDFSKQLQQSM	60.47	3196.6	27	1	800.157	54.53	52300000	1	20316	20201124_013_ZR_OK-chymo-2.raw	1	1	sp|P0DTC9|NCAP_SARS2	Phosphorylation (STY)	T9:Phosphorylation (STY):0.00	RQKKQQTVT*LLPAADLDDFSKQLQQSM
RQKKQQTVTL	48.95	1228.73	10	1	410.583	14.63	734000000	1	4857	20201124_013_ZR_OK-chymo-2.raw	2	2	sp|P0DTC9|NCAP_SARS2			RQKKQQTVTL
RQKKQQTVTLL	47.34	1341.81	11	0.9	448.277	17.43	267000000	1	6201	20201124_013_ZR_OK-chymo-2.raw	1	1	sp|P0DTC9|NCAP_SARS2			RQKKQQTVTLL
RQKKQQTVTLLP	49.89	1438.86	12	0.4	480.628	18.57	117000000	1	6580	20201124_013_ZR_OK-chymo-2.raw	1	1	sp|P0DTC9|NCAP_SARS2			RQKKQQTVTLLP
RQKKQQTVTLLPA	49.72	1509.9	13	1.7	504.308	17.84	148000000	1	6389	20201124_013_ZR_OK-chymo-2.raw	2	2	sp|P0DTC9|NCAP_SARS2			RQKKQQTVTLLPA
RQKKQQTVTLLPAADL	40.25	1809.05	16	1.6	604.024	24.72	2590000	1	9283	20201124_013_ZR_OK-chymo-2.raw	1	1	sp|P0DTC9|NCAP_SARS2			RQKKQQTVTLLPAADL
RQKKQQTVTLLPAADLD	50.12	1924.07	17	1.2	642.366	22.64	1980000	1	8469	20201124_013_ZR_OK-chymo-2.raw	1	1	sp|P0DTC9|NCAP_SARS2			RQKKQQTVTLLPAADLD
RQKKQQTVTLLPAADLDDF	65.04	2186.17	19	2.5	547.551	43.44	14400000000	1	16151	20201124_013_ZR_OK-chymo-2.raw	14	14	sp|P0DTC9|NCAP_SARS2			RQKKQQTVTLLPAADLDDF
RQKKQQTVTLLPAADLDDFS	42.04	2273.2	20	0.9	758.742	37.6	3090000	1	13965	20201124_013_ZR_OK-chymo-2.raw	1	1	sp|P0DTC9|NCAP_SARS2			RQKKQQTVTLLPAADLDDFS
RQKKQQTVTLLPAADLDDFSKQ	63.66	2529.36	22	-0.8	633.346	28.63	995000	1	10653	20201124_013_ZR_OK-chymo-2.raw	1	1	sp|P0DTC9|NCAP_SARS2			RQKKQQTVTLLPAADLDDFSKQ
RQKKQQTVTLLPAADLDDFSKQ(+.98)L	38.19	2643.42	23	8.8	661.869	45.19	0	1	16855	20201124_013_ZR_OK-chymo-2.raw	0	0	sp|P0DTC9|NCAP_SARS2	Deamidation (NQ)	Q22:Deamidation (NQ):0.00	RQKKQQTVTLLPAADLDDFSKQ*L
RQKKQQTVTLLPAADLDDFSKQ(+.98)LQQSM	16.67	3117.61	27	7.1	624.534	55.01	395000	1	20502	20201124_013_ZR_OK-chymo-2.raw	1	1	sp|P0DTC9|NCAP_SARS2	Deamidation (NQ)	Q22:Deamidation (NQ):0.00	RQKKQQTVTLLPAADLDDFSKQ*LQQSM
RQKKQQTVTLLPAADLDDFSKQL	72.18	2642.44	23	1	661.618	36.59	922000000	1	13563	20201124_013_ZR_OK-chymo-2.raw	5	5	sp|P0DTC9|NCAP_SARS2			RQKKQQTVTLLPAADLDDFSKQL
RQKKQQTVTLLPAADLDDFSKQLQ(+.98)QSM	50.53	3117.61	27	7.1	1040.22	51.81	0	1	19365	20201124_013_ZR_OK-chymo-2.raw	0	0	sp|P0DTC9|NCAP_SARS2	Deamidation (NQ)	Q24:Deamidation (NQ):0.00	RQKKQQTVTLLPAADLDDFSKQLQ*QSM
RQKKQQTVTLLPAADLDDFSKQLQQ	63.22	2898.56	25	1.9	967.194	38.89	34300000	1	14434	20201124_013_ZR_OK-chymo-2.raw	2	2	sp|P0DTC9|NCAP_SARS2			RQKKQQTVTLLPAADLDDFSKQLQQ
RQKKQQTVTLLPAADLDDFSKQLQQS(+79.97)M	40.02	3196.6	27	2	800.158	47.95	1190000	1	17944	20201124_013_ZR_OK-chymo-2.raw	1	1	sp|P0DTC9|NCAP_SARS2	Phosphorylation (STY)	S26:Phosphorylation (STY):36.87	RQKKQQTVTLLPAADLDDFSKQLQQS*M
RQKKQQTVTLLPAADLDDFSKQLQQSM	74.58	3116.63	27	1.9	1039.89	51.97	124000000	1	19407	20201124_013_ZR_OK-chymo-2.raw	6	6	sp|P0DTC9|NCAP_SARS2			RQKKQQTVTLLPAADLDDFSKQLQQSM
RQKKQQTVTLLPAADLDDFSKQLQQSM(+15.99)	61.51	3132.62	27	1.9	784.165	43.13	4160000	1	16002	20201124_013_ZR_OK-chymo-2.raw	1	1	sp|P0DTC9|NCAP_SARS2	Oxidation (M)	M27:Oxidation (M):1000.00	RQKKQQTVTLLPAADLDDFSKQLQQSM*
RQKRTATKAYNVTQ(+.98)AFGRR	16.25	2252.22	19	6.2	451.455	19.38	0	1	7047	20201124_013_ZR_OK-chymo-2.raw	0	0	sp|P0DTC9|NCAP_SARS2	Deamidation (NQ)	Q14:Deamidation (NQ):0.00	RQKRTATKAYNVTQ*AFGRR
RQKRTATKAYNVTQAFGRR	23.32	2251.24	19	-3.3	451.254	19.5	27100000	1	7108	20201124_013_ZR_OK-chymo-2.raw	2	2	sp|P0DTC9|NCAP_SARS2			RQKRTATKAYNVTQAFGRR
RRAT(+79.97)RRIRGGDGKM	52.07	1708.88	14	0.8	342.783	11.54	63400000	1	3384	20201124_013_ZR_OK-chymo-2.raw	2	2	sp|P0DTC9|NCAP_SARS2	Phosphorylation (STY)	T4:Phosphorylation (STY):1000.00	RRAT*RRIRGGDGKM
RRAT(+79.97)RRIRGGDGKMKDL	53.84	2065.08	17	1.7	517.279	13.06	650000000	1	4180	20201124_013_ZR_OK-chymo-2.raw	2	2	sp|P0DTC9|NCAP_SARS2	Phosphorylation (STY)	T4:Phosphorylation (STY):1000.00	RRAT*RRIRGGDGKMKDL
RRAT(+79.97)RRIRGGDGKMKDLSPR	24.19	2405.27	20	0.2	401.886	13.09	0	1	4156	20201124_013_ZR_OK-chymo-2.raw	0	0	sp|P0DTC9|NCAP_SARS2	Phosphorylation (STY)	T4:Phosphorylation (STY):15.88	RRAT*RRIRGGDGKMKDLSPR
RRAT(+79.97)RRIRGGDGKMKDLSPRWY	42.58	2754.41	22	0.9	460.076	16.66	3300000	1	5828	20201124_013_ZR_OK-chymo-2.raw	1	1	sp|P0DTC9|NCAP_SARS2	Phosphorylation (STY)	T4:Phosphorylation (STY):0.00	RRAT*RRIRGGDGKMKDLSPRWY
RRIRGGDGKM(+15.99)KDL	53.39	1516.83	13	1.5	304.373	11.81	23600000	1	3519	20201124_013_ZR_OK-chymo-2.raw	1	1	sp|P0DTC9|NCAP_SARS2	Oxidation (M)	M10:Oxidation (M):1000.00	RRIRGGDGKM*KDL
RRIRGGDGKM(+15.99)KDLSPRW	53.29	2043.09	17	-1.6	409.625	15.6	0	1	5318	20201124_013_ZR_OK-chymo-2.raw	0	0	sp|P0DTC9|NCAP_SARS2	Oxidation (M)	M10:Oxidation (M):1000.00	RRIRGGDGKM*KDLSPRW
RRIRGGDGKM(+15.99)KDLSPRWY	54.7	2206.15	18	1.3	442.239	15.94	264000000	1	5491	20201124_013_ZR_OK-chymo-2.raw	5	5	sp|P0DTC9|NCAP_SARS2	Oxidation (M)	M10:Oxidation (M):1000.00	RRIRGGDGKM*KDLSPRWY
RRIRGGDGKMKD	28.3	1387.75	12	1.8	463.59	13.65	0	1	4424	20201124_013_ZR_OK-chymo-2.raw	0	0	sp|P0DTC9|NCAP_SARS2			RRIRGGDGKMKD
RRIRGGDGKMKDL	54.69	1500.83	13	0.9	376.215	13.1	33900000000	1	4378	20201124_013_ZR_OK-chymo-2.raw	8	8	sp|P0DTC9|NCAP_SARS2			RRIRGGDGKMKDL
RRIRGGDGKMKDLSPR	55.92	1841.02	16	0.8	461.262	13.41	260000000	1	4264	20201124_013_ZR_OK-chymo-2.raw	2	2	sp|P0DTC9|NCAP_SARS2			RRIRGGDGKMKDLSPR
RRIRGGDGKMKDLSPRW	53.64	2027.1	17	1.8	406.427	16.19	1090000000	1	5554	20201124_013_ZR_OK-chymo-2.raw	6	6	sp|P0DTC9|NCAP_SARS2			RRIRGGDGKMKDLSPRW
RRIRGGDGKMKDLSPRWY	59.6	2190.16	18	-0.3	439.039	18.78	2120000000	1	6828	20201124_013_ZR_OK-chymo-2.raw	35	35	sp|P0DTC9|NCAP_SARS2			RRIRGGDGKMKDLSPRWY
RRPQ(+.98)GLPNNTASW	29.47	1496.75	13	0.5	749.382	19.7	123000000	1	7224	20201124_013_ZR_OK-chymo-2.raw	2	2	sp|P0DTC9|NCAP_SARS2	Deamidation (NQ)	Q4:Deamidation (NQ):0.00	RRPQ*GLPNNTASW
RRPQ(+.98)GLPNNTASWF	35.19	1643.82	14	7	548.95	31.48	18100000	1	11653	20201124_013_ZR_OK-chymo-2.raw	1	1	sp|P0DTC9|NCAP_SARS2	Deamidation (NQ)	Q4:Deamidation (NQ):3.56	RRPQ*GLPNNTASWF
RRPQGLPN	45.75	936.525	8	1.9	313.183	13.47	1580000000	1	4355	20201124_013_ZR_OK-chymo-2.raw	2	2	sp|P0DTC9|NCAP_SARS2			RRPQGLPN
RRPQGLPN(+.98)NTASW	43.57	1496.75	13	0.9	499.924	19.7	123000000	1	7218	20201124_013_ZR_OK-chymo-2.raw	2	2	sp|P0DTC9|NCAP_SARS2	Deamidation (NQ)	N8:Deamidation (NQ):0.00	RRPQGLPN*NTASW
RRPQGLPN(+.98)NTASWF	40.69	1643.82	14	1.9	548.947	33.72	163000000	1	12245	20201124_013_ZR_OK-chymo-2.raw	2	2	sp|P0DTC9|NCAP_SARS2	Deamidation (NQ)	N8:Deamidation (NQ):9.34	RRPQGLPN*NTASWF
RRPQGLPNN(+.98)TASWF	26.13	1643.82	14	1.9	548.947	33.72	145000000	1	12246	20201124_013_ZR_OK-chymo-2.raw	1	1	sp|P0DTC9|NCAP_SARS2	Deamidation (NQ)	N9:Deamidation (NQ):0.00	RRPQGLPNN*TASWF
RRPQGLPNNTASW	47.98	1495.76	13	3.1	499.597	19.02	5350000000	1	6825	20201124_013_ZR_OK-chymo-2.raw	3	3	sp|P0DTC9|NCAP_SARS2			RRPQGLPNNTASW
RRPQGLPNNTASWF	48.37	1642.83	14	1.7	548.619	29.82	3450000000	1	11192	20201124_013_ZR_OK-chymo-2.raw	7	7	sp|P0DTC9|NCAP_SARS2			RRPQGLPNNTASWF
RS(+79.97)RNS(+79.97)SRNSTPGSSRGTSPARM	28.81	2508.08	22	1.1	628.028	12.66	408000000	1	3993	20201124_013_ZR_OK-chymo-2.raw	1	1	sp|P0DTC9|NCAP_SARS2	Phosphorylation (STY)	S2:Phosphorylation (STY):0.00;S5:Phosphorylation (STY):0.00	RS*RNS*SRNSTPGSSRGTSPARM
RS(+79.97)SSRS(+79.97)RNSSRNSTPGSSRGTSPARM	25.96	2925.28	26	3	586.064	12.11	102000000	1	3662	20201124_013_ZR_OK-chymo-2.raw	1	1	sp|P0DTC9|NCAP_SARS2	Phosphorylation (STY)	S2:Phosphorylation (STY):0.00;S6:Phosphorylation (STY):0.00	RS*SSRS*RNSSRNSTPGSSRGTSPARM
RSKQRRPQ(+.98)GLPNNTASW	40.66	1996.04	17	2.1	500.017	16.71	0	1	5852	20201124_013_ZR_OK-chymo-2.raw	0	0	sp|P0DTC9|NCAP_SARS2	Deamidation (NQ)	Q8:Deamidation (NQ):11.12	RSKQRRPQ*GLPNNTASW
RSKQRRPQGLPNNTASW	52.59	1995.05	17	1.4	499.771	16.18	76900000	1	5622	20201124_013_ZR_OK-chymo-2.raw	2	2	sp|P0DTC9|NCAP_SARS2			RSKQRRPQGLPNNTASW
RSKQRRPQGLPNNTASWF	46.29	2142.12	18	0	536.537	20.83	4980000	1	7674	20201124_013_ZR_OK-chymo-2.raw	1	1	sp|P0DTC9|NCAP_SARS2			RSKQRRPQGLPNNTASWF
RSRNS(+79.97)SRNS(+79.97)TPGSSRGTSPARM	53.62	2508.08	22	1.1	628.028	12.66	408000000	1	3992	20201124_013_ZR_OK-chymo-2.raw	1	1	sp|P0DTC9|NCAP_SARS2	Phosphorylation (STY)	S5:Phosphorylation (STY):0.00;S9:Phosphorylation (STY):0.00	RSRNS*SRNS*TPGSSRGTSPARM
RSS(+79.97)S(+79.97)RS(+79.97)RNSSRNSTPGSSRGTSPARM	16.59	3005.24	26	2.5	602.058	12.59	12500000	1	3920	20201124_013_ZR_OK-chymo-2.raw	1	1	sp|P0DTC9|NCAP_SARS2	Phosphorylation (STY)	S3:Phosphorylation (STY):0.00;S4:Phosphorylation (STY):0.00;S6:Phosphorylation (STY):0.00	RSS*S*RS*RNSSRNSTPGSSRGTSPARM
RSSS(+79.97)RSRNS(+79.97)SRNS(+79.97)TPGSSRGTSPARM	44.05	3005.24	26	2.5	602.058	12.59	12500000	1	3922	20201124_013_ZR_OK-chymo-2.raw	1	1	sp|P0DTC9|NCAP_SARS2	Phosphorylation (STY)	S4:Phosphorylation (STY):14.19;S9:Phosphorylation (STY):0.00;S13:Phosphorylation (STY):11.10	RSSS*RSRNS*SRNS*TPGSSRGTSPARM
RSSS(+79.97)RSRNSS(+79.97)RNS(+79.97)TPGSSRGTSPARM	54.74	3005.24	26	2.5	602.058	12.59	12500000	1	3921	20201124_013_ZR_OK-chymo-2.raw	1	1	sp|P0DTC9|NCAP_SARS2	Phosphorylation (STY)	S4:Phosphorylation (STY):0.00;S10:Phosphorylation (STY):0.00;S13:Phosphorylation (STY):0.00	RSSS*RSRNSS*RNS*TPGSSRGTSPARM
RSSS(+79.97)RSRNSS(+79.97)RNSTPGS(+79.97)SRGTSPA	33.94	2718.1	24	1.2	680.534	11.67	0	1	3431	20201124_013_ZR_OK-chymo-2.raw	0	0	sp|P0DTC9|NCAP_SARS2	Phosphorylation (STY)	S4:Phosphorylation (STY):0.00;S10:Phosphorylation (STY):0.00;S17:Phosphorylation (STY):0.00	RSSS*RSRNSS*RNSTPGS*SRGTSPA
RSSS(+79.97)RSRNSSRNSTPGSSRGTSP	23.79	2487.13	23	3.1	498.435	12.08	5730000	1	3655	20201124_013_ZR_OK-chymo-2.raw	1	1	sp|P0DTC9|NCAP_SARS2	Phosphorylation (STY)	S4:Phosphorylation (STY):0.00	RSSS*RSRNSSRNSTPGSSRGTSP
RSSSRS(+79.97)RNSS(+79.97)RNSTPGSSRGTSP	20.47	2567.1	23	3.8	642.784	12.42	68000000	1	3842	20201124_013_ZR_OK-chymo-2.raw	1	1	sp|P0DTC9|NCAP_SARS2	Phosphorylation (STY)	S6:Phosphorylation (STY):4.45;S10:Phosphorylation (STY):0.00	RSSSRS*RNSS*RNSTPGSSRGTSP
RSSSRSRNS(+79.97)SRNS(+79.97)TPGSSRGTSPARM	58.28	2925.28	26	3	586.064	12.11	102000000	1	3663	20201124_013_ZR_OK-chymo-2.raw	1	1	sp|P0DTC9|NCAP_SARS2	Phosphorylation (STY)	S9:Phosphorylation (STY):0.00;S13:Phosphorylation (STY):12.33	RSSSRSRNS*SRNS*TPGSSRGTSPARM
RSSSRSRNSS(+79.97)RNSTPGSSRGTSPARM	27.01	2845.31	26	0.6	475.226	12.02	0	1	3612	20201124_013_ZR_OK-chymo-2.raw	0	0	sp|P0DTC9|NCAP_SARS2	Phosphorylation (STY)	S10:Phosphorylation (STY):0.00	RSSSRSRNSS*RNSTPGSSRGTSPARM
S(+79.97)DNGPQNQRNAPRITFGGPSDSTGSNQNGERSGARSKQ	17.44	4051.82	38	1.3	811.373	16.45	2960000	1	5764	20201124_013_ZR_OK-chymo-2.raw	1	1	sp|P0DTC9|NCAP_SARS2	Phosphorylation (STY)	S1:Phosphorylation (STY):0.00	S*DNGPQNQRNAPRITFGGPSDSTGSNQNGERSGARSKQ
S(+79.97)RSRNSS(+79.97)RNSTPGSSRGTSPA	19.47	2307.97	21	0.7	578	11.67	32200000	1	3460	20201124_013_ZR_OK-chymo-2.raw	1	1	sp|P0DTC9|NCAP_SARS2	Phosphorylation (STY)	S1:Phosphorylation (STY):0.00;S7:Phosphorylation (STY):0.00	S*RSRNSS*RNSTPGSSRGTSPA
S(+79.97)RSRNSSRNSTPGSSRGTSPARM	17.44	2515.15	23	0.9	504.037	12.15	46000000	1	3704	20201124_013_ZR_OK-chymo-2.raw	1	1	sp|P0DTC9|NCAP_SARS2	Phosphorylation (STY)	S1:Phosphorylation (STY):0.00	S*RSRNSSRNSTPGSSRGTSPARM
S(+79.97)RSSSRSRNSSRNS(+79.97)T(+79.97)PGSSRGTSPARM	17.4	3092.28	27	1.7	619.463	12.63	39000000	1	3917	20201124_013_ZR_OK-chymo-2.raw	1	1	sp|P0DTC9|NCAP_SARS2	Phosphorylation (STY)	S1:Phosphorylation (STY):0.00;S14:Phosphorylation (STY):0.00;T15:Phosphorylation (STY):0.00	S*RSSSRSRNSSRNS*T*PGSSRGTSPARM
S(+79.97)S(+79.97)SRS(+79.97)RNSSRNSTPGSSRGTSPARM	33.49	2849.14	25	1.4	713.294	13.2	182000000	1	4213	20201124_013_ZR_OK-chymo-2.raw	1	1	sp|P0DTC9|NCAP_SARS2	Phosphorylation (STY)	S1:Phosphorylation (STY):0.00;S2:Phosphorylation (STY):0.00;S5:Phosphorylation (STY):0.00	S*S*SRS*RNSSRNSTPGSSRGTSPARM
S(+79.97)SRNS(+79.97)TPGSSRGT(+79.97)SPARM	45.08	2074.77	18	0.3	692.597	14.73	10000000	1	4952	20201124_013_ZR_OK-chymo-2.raw	1	1	sp|P0DTC9|NCAP_SARS2	Phosphorylation (STY)	S1:Phosphorylation (STY):0.00;S5:Phosphorylation (STY):0.00;T13:Phosphorylation (STY):0.00	S*SRNS*TPGSSRGT*SPARM
S(+79.97)SS(+79.97)RSRNSSRNSTPGSSRGTSPA	27.22	2482.03	23	0.9	621.516	11.67	40000000	1	3454	20201124_013_ZR_OK-chymo-2.raw	1	1	sp|P0DTC9|NCAP_SARS2	Phosphorylation (STY)	S1:Phosphorylation (STY):0.00;S3:Phosphorylation (STY):0.00	S*SS*RSRNSSRNSTPGSSRGTSPA
S(+79.97)SSRSRNSS(+79.97)RNS(+79.97)TPGSSRGTSPARM	50.87	2849.14	25	1.4	713.294	13.2	182000000	1	4214	20201124_013_ZR_OK-chymo-2.raw	1	1	sp|P0DTC9|NCAP_SARS2	Phosphorylation (STY)	S1:Phosphorylation (STY):0.00;S9:Phosphorylation (STY):0.00;S12:Phosphorylation (STY):0.00	S*SSRSRNSS*RNS*TPGSSRGTSPARM
SAAEASKKPRQKRTAT	23.35	1728.96	16	0.2	577.327	10.49	897000	1	2859	20201124_013_ZR_OK-chymo-2.raw	1	1	sp|P0DTC9|NCAP_SARS2			SAAEASKKPRQKRTAT
SAAEASKKPRQKRTATKAYN	21.28	2205.2	20	-8.9	552.302	62.54	0	1	23652	20201124_013_ZR_OK-chymo-2.raw	0	0	sp|P0DTC9|NCAP_SARS2			SAAEASKKPRQKRTATKAYN
SDN(+.98)GPQNQRNAPRITF	51.4	1814.87	16	2.7	605.964	21.69	11300000	1	8065	20201124_013_ZR_OK-chymo-2.raw	1	1	sp|P0DTC9|NCAP_SARS2	Deamidation (NQ)	N3:Deamidation (NQ):53.53	SDN*GPQNQRNAPRITF
SDNGPQ(+.98)NQRNAPRITF	43.33	1814.87	16	2.7	605.964	21.69	11300000	1	8066	20201124_013_ZR_OK-chymo-2.raw	1	1	sp|P0DTC9|NCAP_SARS2	Deamidation (NQ)	Q6:Deamidation (NQ):4.12	SDNGPQ*NQRNAPRITF
SDNGPQNQRNAPRIT(+79.97)F	47.5	1893.85	16	1.4	632.291	23.18	5980000	1	8658	20201124_013_ZR_OK-chymo-2.raw	2	2	sp|P0DTC9|NCAP_SARS2	Phosphorylation (STY)	T15:Phosphorylation (STY):9.69	SDNGPQNQRNAPRIT*F
SDNGPQNQRNAPRITF	58.23	1813.88	16	1.4	605.635	20.7	281000000	1	7557	20201124_013_ZR_OK-chymo-2.raw	1	1	sp|P0DTC9|NCAP_SARS2			SDNGPQNQRNAPRITF
SGARSKQRRPQGLPNNTAS	23.76	2024.06	19	5.8	507.026	11.59	22800000	1	3426	20201124_013_ZR_OK-chymo-2.raw	1	1	sp|P0DTC9|NCAP_SARS2			SGARSKQRRPQGLPNNTAS
SGKGQQQ(+.98)QGQTVTKKSAAEASKKPRQKR	55.37	3040.65	28	8.4	507.786	11	2930000	1	3125	20201124_013_ZR_OK-chymo-2.raw	1	1	sp|P0DTC9|NCAP_SARS2	Deamidation (NQ)	Q7:Deamidation (NQ):9.34	SGKGQQQ*QGQTVTKKSAAEASKKPRQKR
SGKGQQQ(+.98)QGQTVTKKSAAEASKKPRQKRTATKAY	50.8	3675.98	34	7.6	736.208	11.71	0	1	3452	20201124_013_ZR_OK-chymo-2.raw	0	0	sp|P0DTC9|NCAP_SARS2	Deamidation (NQ)	Q7:Deamidation (NQ):0.00	SGKGQQQ*QGQTVTKKSAAEASKKPRQKRTATKAY
SGKGQQQQ(+.98)GQTVTKKSAAEASKKPRQKRTATKAY	60.29	3675.98	34	7.6	736.208	11.71	0	1	3451	20201124_013_ZR_OK-chymo-2.raw	0	0	sp|P0DTC9|NCAP_SARS2	Deamidation (NQ)	Q8:Deamidation (NQ):8.69	SGKGQQQQ*GQTVTKKSAAEASKKPRQKRTATKAY
SGKGQQQQGQ(+.98)TVTKKSAAEASKKPRQKRTATKAY	43.13	3675.98	34	7.6	736.208	11.71	0	1	3453	20201124_013_ZR_OK-chymo-2.raw	0	0	sp|P0DTC9|NCAP_SARS2	Deamidation (NQ)	Q10:Deamidation (NQ):0.00	SGKGQQQQGQ*TVTKKSAAEASKKPRQKRTATKAY
SGKGQQQQGQTVTKKSAAEASKKPRQ(+.98)KR	46.14	3040.65	28	8.4	507.786	11	2930000	1	3126	20201124_013_ZR_OK-chymo-2.raw	1	1	sp|P0DTC9|NCAP_SARS2	Deamidation (NQ)	Q26:Deamidation (NQ):0.00	SGKGQQQQGQTVTKKSAAEASKKPRQ*KR
SGKGQQQQGQTVTKKSAAEASKKPRQKR	62.8	3039.66	28	2.6	507.619	11.07	0	1	3125	20201124_013_ZR_OK-chymo-2.raw	0	0	sp|P0DTC9|NCAP_SARS2			SGKGQQQQGQTVTKKSAAEASKKPRQKR
SGKGQQQQGQTVTKKSAAEASKKPRQKRTAT	51.19	3312.8	31	2.9	553.142	11.14	108000000	1	3180	20201124_013_ZR_OK-chymo-2.raw	1	1	sp|P0DTC9|NCAP_SARS2			SGKGQQQQGQTVTKKSAAEASKKPRQKRTAT
SKQLQQS(+79.97)M	15.04	1028.44	8	1.2	515.226	14.94	207000000	1	5062	20201124_013_ZR_OK-chymo-2.raw	1	1	sp|P0DTC9|NCAP_SARS2	Phosphorylation (STY)	S7:Phosphorylation (STY):41.57	SKQLQQS*M
SKQLQQSM	49.56	948.47	8	1.5	475.243	14.8	4320000000	1	4984	20201124_013_ZR_OK-chymo-2.raw	1	1	sp|P0DTC9|NCAP_SARS2			SKQLQQSM
SKQLQQSM(+15.99)	40.06	964.465	8	0.5	483.24	11.71	4190000	1	3464	20201124_013_ZR_OK-chymo-2.raw	1	1	sp|P0DTC9|NCAP_SARS2	Oxidation (M)	M8:Oxidation (M):1000.00	SKQLQQSM*
SKQRRPQ(+.98)GLPNNTASW	21.51	1839.93	16	1.4	460.991	17.74	0	1	6339	20201124_013_ZR_OK-chymo-2.raw	0	0	sp|P0DTC9|NCAP_SARS2	Deamidation (NQ)	Q7:Deamidation (NQ):0.00	SKQRRPQ*GLPNNTASW
SKQRRPQ(+.98)GLPNNTASWF	25.17	1987	17	2.6	663.343	24.61	1690000	1	9241	20201124_013_ZR_OK-chymo-2.raw	1	1	sp|P0DTC9|NCAP_SARS2	Deamidation (NQ)	Q7:Deamidation (NQ):0.00	SKQRRPQ*GLPNNTASWF
SKQRRPQGLPN	49.34	1279.71	11	0.2	320.935	13.05	120000000	1	4129	20201124_013_ZR_OK-chymo-2.raw	1	1	sp|P0DTC9|NCAP_SARS2			SKQRRPQGLPN
SKQRRPQGLPN(+.98)NTASW	27.74	1839.93	16	1.4	460.991	17.74	0	1	6340	20201124_013_ZR_OK-chymo-2.raw	0	0	sp|P0DTC9|NCAP_SARS2	Deamidation (NQ)	N11:Deamidation (NQ):0.00	SKQRRPQGLPN*NTASW
SKQRRPQGLPN(+.98)NTASWF	32.84	1987	17	2.6	663.343	24.61	1690000	1	9240	20201124_013_ZR_OK-chymo-2.raw	1	1	sp|P0DTC9|NCAP_SARS2	Deamidation (NQ)	N11:Deamidation (NQ):6.65	SKQRRPQGLPN*NTASWF
SKQRRPQGLPNNTASW	57.1	1838.95	16	1.7	460.745	17.26	651000000	1	6085	20201124_013_ZR_OK-chymo-2.raw	2	2	sp|P0DTC9|NCAP_SARS2			SKQRRPQGLPNNTASW
SKQRRPQGLPNNTASWF	56.36	1986.02	17	1.1	497.512	23.41	48300000	1	8709	20201124_013_ZR_OK-chymo-2.raw	3	3	sp|P0DTC9|NCAP_SARS2			SKQRRPQGLPNNTASWF
SRIGM(+15.99)EVTPSGTW	47.77	1435.68	13	1.9	718.847	24.28	39200000	1	9097	20201124_013_ZR_OK-chymo-2.raw	1	1	sp|P0DTC9|NCAP_SARS2	Oxidation (M)	M5:Oxidation (M):1000.00	SRIGM*EVTPSGTW
SRIGMEVTPSGTW	54.1	1419.68	13	1.7	710.849	34.68	3160000000	1	12809	20201124_013_ZR_OK-chymo-2.raw	16	16	sp|P0DTC9|NCAP_SARS2			SRIGMEVTPSGTW
SRIGMEVTPSGTWL	23.08	1532.77	14	1.7	767.391	56.12	1630000	1	21081	20201124_013_ZR_OK-chymo-2.raw	1	1	sp|P0DTC9|NCAP_SARS2			SRIGMEVTPSGTWL
SRNS(+79.97)TPGSSRGTSPARM	29.53	1827.8	17	0.4	610.276	13.6	0	1	4402	20201124_013_ZR_OK-chymo-2.raw	0	0	sp|P0DTC9|NCAP_SARS2	Phosphorylation (STY)	S4:Phosphorylation (STY):0.00	SRNS*TPGSSRGTSPARM
SRNSS(+79.97)RNSTPGSSRGTSPARM	58.18	2272.01	21	0.9	569.011	12.86	52400000	1	4050	20201124_013_ZR_OK-chymo-2.raw	1	1	sp|P0DTC9|NCAP_SARS2	Phosphorylation (STY)	S5:Phosphorylation (STY):7.07	SRNSS*RNSTPGSSRGTSPARM
SRNSSRNST(+79.97)PGSSRGT(+79.97)SPARM	16.89	2351.98	21	1	589.003	13.34	0	1	4280	20201124_013_ZR_OK-chymo-2.raw	0	0	sp|P0DTC9|NCAP_SARS2	Phosphorylation (STY)	T9:Phosphorylation (STY):0.00;T16:Phosphorylation (STY):0.00	SRNSSRNST*PGSSRGT*SPARM
SRNSTPGS(+79.97)SRGTSPARM	37.24	1827.8	17	0.4	610.276	13.6	0	1	4403	20201124_013_ZR_OK-chymo-2.raw	0	0	sp|P0DTC9|NCAP_SARS2	Phosphorylation (STY)	S8:Phosphorylation (STY):0.00	SRNSTPGS*SRGTSPARM
SRNSTPGSSRGTSPARM	50.4	1747.84	17	0.5	583.62	12.93	29000000	1	4103	20201124_013_ZR_OK-chymo-2.raw	1	1	sp|P0DTC9|NCAP_SARS2			SRNSTPGSSRGTSPARM
SRS(+79.97)RNSS(+79.97)RNSTPGSSRGTSPARM	17.62	2595.11	23	2.9	649.787	12.69	1680000000	1	3979	20201124_013_ZR_OK-chymo-2.raw	1	1	sp|P0DTC9|NCAP_SARS2	Phosphorylation (STY)	S3:Phosphorylation (STY):0.00;S7:Phosphorylation (STY):0.00	SRS*RNSS*RNSTPGSSRGTSPARM
SRSRNS(+79.97)SRNS(+79.97)TPGSSRGTSPA	50.91	2307.97	21	0.7	578	11.67	32200000	1	3461	20201124_013_ZR_OK-chymo-2.raw	1	1	sp|P0DTC9|NCAP_SARS2	Phosphorylation (STY)	S6:Phosphorylation (STY):0.00;S10:Phosphorylation (STY):0.00	SRSRNS*SRNS*TPGSSRGTSPA
SRSRNS(+79.97)SRNS(+79.97)TPGSSRGTSPARM	53.13	2595.11	23	2.9	649.787	12.69	1700000000	1	3977	20201124_013_ZR_OK-chymo-2.raw	2	2	sp|P0DTC9|NCAP_SARS2	Phosphorylation (STY)	S6:Phosphorylation (STY):0.00;S10:Phosphorylation (STY):4.59	SRSRNS*SRNS*TPGSSRGTSPARM
SRSRNS(+79.97)SRNSTPGS(+79.97)SRGTSPARM	30.09	2595.11	23	0.9	866.045	12.66	538000000	1	4019	20201124_013_ZR_OK-chymo-2.raw	1	1	sp|P0DTC9|NCAP_SARS2	Phosphorylation (STY)	S6:Phosphorylation (STY):0.00;S14:Phosphorylation (STY):0.00	SRSRNS*SRNSTPGS*SRGTSPARM
SRSRNS(+79.97)SRNSTPGSSRGTSPA	41.44	2228	21	0.4	743.676	11.49	1070000	1	3340	20201124_013_ZR_OK-chymo-2.raw	1	1	sp|P0DTC9|NCAP_SARS2	Phosphorylation (STY)	S6:Phosphorylation (STY):0.00	SRSRNS*SRNSTPGSSRGTSPA
SRSRNSS(+79.97)RNS(+79.97)TPGSSRGTSPARM	56.46	2595.11	23	1.5	520.03	12.69	25100000	1	3937	20201124_013_ZR_OK-chymo-2.raw	1	1	sp|P0DTC9|NCAP_SARS2	Phosphorylation (STY)	S7:Phosphorylation (STY):12.28;S10:Phosphorylation (STY):6.65	SRSRNSS*RNS*TPGSSRGTSPARM
SRSRNSS(+79.97)RNSTPGSSRGTSPA	29.56	2228	21	0.4	743.676	11.49	1070000	1	3339	20201124_013_ZR_OK-chymo-2.raw	1	1	sp|P0DTC9|NCAP_SARS2	Phosphorylation (STY)	S7:Phosphorylation (STY):0.00	SRSRNSS*RNSTPGSSRGTSPA
SRSSS(+79.97)RSRNS(+79.97)SRNS(+79.97)TPGSSRGTSPARM	60.97	3092.28	27	1.7	619.463	12.63	39000000	1	3918	20201124_013_ZR_OK-chymo-2.raw	1	1	sp|P0DTC9|NCAP_SARS2	Phosphorylation (STY)	S5:Phosphorylation (STY):0.00;S10:Phosphorylation (STY):0.00;S14:Phosphorylation (STY):0.00	SRSSS*RSRNS*SRNS*TPGSSRGTSPARM
SRSSS(+79.97)RSRNS(+79.97)SRNSTPGS(+79.97)SRGTSPARM	47.35	3092.28	27	1.7	774.078	12.63	314000000	1	3930	20201124_013_ZR_OK-chymo-2.raw	1	1	sp|P0DTC9|NCAP_SARS2	Phosphorylation (STY)	S5:Phosphorylation (STY):0.00;S10:Phosphorylation (STY):0.00;S18:Phosphorylation (STY):0.00	SRSSS*RSRNS*SRNSTPGS*SRGTSPARM
SRSSS(+79.97)RSRNSSRNS(+79.97)TPGSSRGTSP	24.45	2654.13	24	1.4	664.541	12.47	0	1	3848	20201124_013_ZR_OK-chymo-2.raw	0	0	sp|P0DTC9|NCAP_SARS2	Phosphorylation (STY)	S5:Phosphorylation (STY):0.00;S14:Phosphorylation (STY):0.00	SRSSS*RSRNSSRNS*TPGSSRGTSP
SRSSSRSRNS(+79.97)S(+79.97)RNSTPGSSRGTSPARM	32.06	3012.31	27	4	603.472	12.11	138000000	1	3665	20201124_013_ZR_OK-chymo-2.raw	1	1	sp|P0DTC9|NCAP_SARS2	Phosphorylation (STY)	S10:Phosphorylation (STY):0.00;S11:Phosphorylation (STY):0.00	SRSSSRSRNS*S*RNSTPGSSRGTSPARM
SRSSSRSRNS(+79.97)SRNS(+79.97)TPGSSRGTSPARM	60.58	3012.31	27	4	603.472	12.11	138000000	1	3666	20201124_013_ZR_OK-chymo-2.raw	1	1	sp|P0DTC9|NCAP_SARS2	Phosphorylation (STY)	S10:Phosphorylation (STY):8.82;S14:Phosphorylation (STY):9.42	SRSSSRSRNS*SRNS*TPGSSRGTSPARM
SRSSSRSRNSS(+79.97)RNSTPGSSRGTSPARM	17.55	2932.34	27	0.4	489.731	12.01	0	1	3609	20201124_013_ZR_OK-chymo-2.raw	0	0	sp|P0DTC9|NCAP_SARS2	Phosphorylation (STY)	S11:Phosphorylation (STY):0.00	SRSSSRSRNSS*RNSTPGSSRGTSPARM
SSPDDQIGY	49.4	980.409	9	1.3	491.212	20.46	107000000	1	7515	20201124_013_ZR_OK-chymo-2.raw	1	1	sp|P0DTC9|NCAP_SARS2			SSPDDQIGY
SSPDDQIGYY	55.63	1143.47	10	3.8	572.745	26.3	97000000	1	9976	20201124_013_ZR_OK-chymo-2.raw	1	1	sp|P0DTC9|NCAP_SARS2			SSPDDQIGYY
SSRN(+.98)STPGSSRGTSPARM	48.92	1835.85	18	2.5	459.972	13.14	0	1	4183	20201124_013_ZR_OK-chymo-2.raw	0	0	sp|P0DTC9|NCAP_SARS2	Deamidation (NQ)	N4:Deamidation (NQ):1000.00	SSRN*STPGSSRGTSPARM
SSRNS(+79.97)TPGSSRGT(+79.97)SPARM	50.55	1994.8	18	1	665.942	14	217000000	1	4607	20201124_013_ZR_OK-chymo-2.raw	1	1	sp|P0DTC9|NCAP_SARS2	Phosphorylation (STY)	S5:Phosphorylation (STY):0.00;T13:Phosphorylation (STY):9.42	SSRNS*TPGSSRGT*SPARM
SSRNS(+79.97)TPGSSRGTSPA	52.7	1627.7	16	1.4	543.573	12.08	379000000	1	3615	20201124_013_ZR_OK-chymo-2.raw	1	1	sp|P0DTC9|NCAP_SARS2	Phosphorylation (STY)	S5:Phosphorylation (STY):7.21	SSRNS*TPGSSRGTSPA
SSRNS(+79.97)TPGSSRGTSPARM	54.23	1914.84	18	0.4	479.717	13.61	16400000000	1	4296	20201124_013_ZR_OK-chymo-2.raw	3	3	sp|P0DTC9|NCAP_SARS2	Phosphorylation (STY)	S5:Phosphorylation (STY):8.14	SSRNS*TPGSSRGTSPARM
SSRNSTPGSS(+79.97)RGTSPARM	33.77	1914.84	18	0.3	958.426	13.64	1460000000	1	4388	20201124_013_ZR_OK-chymo-2.raw	1	1	sp|P0DTC9|NCAP_SARS2	Phosphorylation (STY)	S10:Phosphorylation (STY):0.00	SSRNSTPGSS*RGTSPARM
SSRNSTPGSSRGTSPARM	53.41	1834.87	18	0.9	459.725	12.96	7580000000	1	4091	20201124_013_ZR_OK-chymo-2.raw	2	2	sp|P0DTC9|NCAP_SARS2			SSRNSTPGSSRGTSPARM
SSRNSTPGSSRGTSPARMA	46.99	1905.91	19	0.9	477.485	13.13	0	1	4174	20201124_013_ZR_OK-chymo-2.raw	0	0	sp|P0DTC9|NCAP_SARS2			SSRNSTPGSSRGTSPARMA
SSRS(+79.97)RNS(+79.97)SRNST(+79.97)PGSSRGTSPARM	17.62	2762.11	24	0.1	691.535	13.3	0	1	4260	20201124_013_ZR_OK-chymo-2.raw	0	0	sp|P0DTC9|NCAP_SARS2	Phosphorylation (STY)	S4:Phosphorylation (STY):0.00;S7:Phosphorylation (STY):0.00;T12:Phosphorylation (STY):0.00	SSRS*RNS*SRNST*PGSSRGTSPARM
SSRS(+79.97)RNSSRNST(+79.97)PGSSRGTSPARM	22.09	2682.14	24	1.3	671.544	12.69	874000000	1	3983	20201124_013_ZR_OK-chymo-2.raw	1	1	sp|P0DTC9|NCAP_SARS2	Phosphorylation (STY)	S4:Phosphorylation (STY):0.00;T12:Phosphorylation (STY):0.00	SSRS*RNSSRNST*PGSSRGTSPARM
SSRSRNS(+79.97)S(+79.97)RNS(+79.97)TPGSSRGTSPARM	33.34	2762.11	24	0.1	691.535	13.3	0	1	4261	20201124_013_ZR_OK-chymo-2.raw	0	0	sp|P0DTC9|NCAP_SARS2	Phosphorylation (STY)	S7:Phosphorylation (STY):0.00;S8:Phosphorylation (STY):0.00;S11:Phosphorylation (STY):0.00	SSRSRNS*S*RNS*TPGSSRGTSPARM
SSRSRNS(+79.97)SRNS(+79.97)TPGSSRGTSPARM	57.29	2682.14	24	0.7	537.437	12.69	890000000	1	3959	20201124_013_ZR_OK-chymo-2.raw	2	2	sp|P0DTC9|NCAP_SARS2	Phosphorylation (STY)	S7:Phosphorylation (STY):0.00;S11:Phosphorylation (STY):0.00	SSRSRNS*SRNS*TPGSSRGTSPARM
SSRSRNSS(+79.97)RNS(+79.97)TPGSSRGTSPARM	49.94	2682.14	24	0.7	537.437	12.69	16000000	1	3960	20201124_013_ZR_OK-chymo-2.raw	1	1	sp|P0DTC9|NCAP_SARS2	Phosphorylation (STY)	S8:Phosphorylation (STY):9.74;S11:Phosphorylation (STY):32.28	SSRSRNSS*RNS*TPGSSRGTSPARM
SSRSSS(+79.97)RSRNS(+79.97)SRNSTPGSSRGTSP	19.28	2741.16	25	4.3	686.301	12.38	36700000	1	3826	20201124_013_ZR_OK-chymo-2.raw	1	1	sp|P0DTC9|NCAP_SARS2	Phosphorylation (STY)	S6:Phosphorylation (STY):0.00;S11:Phosphorylation (STY):0.00	SSRSSS*RSRNS*SRNSTPGSSRGTSP
SSRSSS(+79.97)RSRNSSRNSTPGSSRGTSP	17.62	2661.2	25	3.6	533.249	12.11	0	1	3660	20201124_013_ZR_OK-chymo-2.raw	0	0	sp|P0DTC9|NCAP_SARS2	Phosphorylation (STY)	S6:Phosphorylation (STY):0.00	SSRSSS*RSRNSSRNSTPGSSRGTSP
SSRSSSRSRNSS(+79.97)RNSTPGSSRGTSPARM	33.01	3019.38	28	0.8	504.237	12.03	0	1	3618	20201124_013_ZR_OK-chymo-2.raw	0	0	sp|P0DTC9|NCAP_SARS2	Phosphorylation (STY)	S12:Phosphorylation (STY):0.00	SSRSSSRSRNSS*RNSTPGSSRGTSPARM
SSS(+79.97)RS(+79.97)RNSSRNSTPGSSRGTSPARM	37.3	2769.18	25	0.4	554.843	12.66	29800000	1	3934	20201124_013_ZR_OK-chymo-2.raw	1	1	sp|P0DTC9|NCAP_SARS2	Phosphorylation (STY)	S3:Phosphorylation (STY):0.00;S5:Phosphorylation (STY):0.00	SSS*RS*RNSSRNSTPGSSRGTSPARM
SSSRS(+79.97)RNS(+79.97)SRNS(+79.97)TPGSSRGTSPARM	26.57	2849.14	25	1.4	713.294	13.2	182000000	1	4215	20201124_013_ZR_OK-chymo-2.raw	1	1	sp|P0DTC9|NCAP_SARS2	Phosphorylation (STY)	S5:Phosphorylation (STY):0.00;S8:Phosphorylation (STY):0.00;S12:Phosphorylation (STY):26.31	SSSRS*RNS*SRNS*TPGSSRGTSPARM
SSSRSRNS(+79.97)S(+79.97)RNSTPGSSRGTSPARM	30.32	2769.18	25	2	693.303	12.66	1220000000	1	3980	20201124_013_ZR_OK-chymo-2.raw	1	1	sp|P0DTC9|NCAP_SARS2	Phosphorylation (STY)	S8:Phosphorylation (STY):0.00;S9:Phosphorylation (STY):0.00	SSSRSRNS*S*RNSTPGSSRGTSPARM
SSSRSRNS(+79.97)SRNS(+79.97)TPGSSRGTSPA	51.94	2482.03	23	0.9	621.516	11.67	40000000	1	3455	20201124_013_ZR_OK-chymo-2.raw	1	1	sp|P0DTC9|NCAP_SARS2	Phosphorylation (STY)	S8:Phosphorylation (STY):0.00;S12:Phosphorylation (STY):0.00	SSSRSRNS*SRNS*TPGSSRGTSPA
SSSRSRNS(+79.97)SRNS(+79.97)TPGSSRGTSPARM	49.64	2769.18	25	2	693.303	12.66	1250000000	1	3981	20201124_013_ZR_OK-chymo-2.raw	2	2	sp|P0DTC9|NCAP_SARS2	Phosphorylation (STY)	S8:Phosphorylation (STY):0.00;S12:Phosphorylation (STY):8.69	SSSRSRNS*SRNS*TPGSSRGTSPARM
SSSRSRNS(+79.97)SRNSTPGS(+79.97)SRGTSPARM	15.19	2769.18	25	2	693.303	12.66	1220000000	1	3982	20201124_013_ZR_OK-chymo-2.raw	1	1	sp|P0DTC9|NCAP_SARS2	Phosphorylation (STY)	S8:Phosphorylation (STY):0.00;S16:Phosphorylation (STY):0.00	SSSRSRNS*SRNSTPGS*SRGTSPARM
SSSRSRNSS(+79.97)RNS(+79.97)TPGSSRGTSPARM	60.7	2769.18	25	0.4	554.843	12.66	29800000	1	3935	20201124_013_ZR_OK-chymo-2.raw	1	1	sp|P0DTC9|NCAP_SARS2	Phosphorylation (STY)	S9:Phosphorylation (STY):12.28;S12:Phosphorylation (STY):10.11	SSSRSRNSS*RNS*TPGSSRGTSPARM
STPGSSRGTSPARM	50.47	1390.66	14	0.9	464.562	13.4	2300000000	1	4314	20201124_013_ZR_OK-chymo-2.raw	2	2	sp|P0DTC9|NCAP_SARS2			STPGSSRGTSPARM
T(+79.97)VTLLPAADLDDF	52.41	1469.67	13	1.5	735.843	64.93	46000000	1	24629	20201124_013_ZR_OK-chymo-2.raw	2	2	sp|P0DTC9|NCAP_SARS2	Phosphorylation (STY)	T1:Phosphorylation (STY):22.85	T*VTLLPAADLDDF
TALTQ(+.98)HGKEDLKFPRGQ(+.98)GVPINTNSSPDDQIGY	15.78	3584.74	33	6.2	1195.93	24.07	2370000	1	8965	20201124_013_ZR_OK-chymo-2.raw	1	1	sp|P0DTC9|NCAP_SARS2	Deamidation (NQ)	Q5:Deamidation (NQ):17.37;Q17:Deamidation (NQ):17.91	TALTQ*HGKEDLKFPRGQ*GVPINTNSSPDDQIGY
TALTQHGKEDL	51.31	1211.61	11	2.4	404.88	15.7	1780000000	1	5384	20201124_013_ZR_OK-chymo-2.raw	1	1	sp|P0DTC9|NCAP_SARS2			TALTQHGKEDL
TALTQHGKEDLKFPR	41.59	1739.93	15	1.3	435.991	17.03	2060000	1	5981	20201124_013_ZR_OK-chymo-2.raw	1	1	sp|P0DTC9|NCAP_SARS2			TALTQHGKEDLKFPR
TALTQHGKEDLKFPRGQ	55.46	1925.01	17	1.4	482.261	16.69	8930000	1	5812	20201124_013_ZR_OK-chymo-2.raw	1	1	sp|P0DTC9|NCAP_SARS2			TALTQHGKEDLKFPRGQ
TALTQHGKEDLKFPRGQ(+.98)GVPINTNSSPDDQIGY	51.21	3583.75	33	6.5	896.952	25.57	6480000	1	9628	20201124_013_ZR_OK-chymo-2.raw	1	1	sp|P0DTC9|NCAP_SARS2	Deamidation (NQ)	Q17:Deamidation (NQ):4.66	TALTQHGKEDLKFPRGQ*GVPINTNSSPDDQIGY
TALTQHGKEDLKFPRGQGVPI	53.54	2291.24	21	1.5	573.818	21.66	3030000	1	8040	20201124_013_ZR_OK-chymo-2.raw	1	1	sp|P0DTC9|NCAP_SARS2			TALTQHGKEDLKFPRGQGVPI
TALTQHGKEDLKFPRGQGVPIN(+.98)TNSSPDDQIGY	41.99	3583.75	33	6.5	896.952	25.57	6480000	1	9594	20201124_013_ZR_OK-chymo-2.raw	1	1	sp|P0DTC9|NCAP_SARS2	Deamidation (NQ)	N22:Deamidation (NQ):0.00	TALTQHGKEDLKFPRGQGVPIN*TNSSPDDQIGY
TALTQHGKEDLKFPRGQGVPINTN	54.84	2620.37	24	0.6	656.101	19.87	20100000	1	7286	20201124_013_ZR_OK-chymo-2.raw	1	1	sp|P0DTC9|NCAP_SARS2			TALTQHGKEDLKFPRGQGVPINTN
TALTQHGKEDLKFPRGQGVPINTN(+.98)SSPDDQIGY	48.54	3583.75	33	6.5	896.952	25.57	7150000	1	9633	20201124_013_ZR_OK-chymo-2.raw	2	2	sp|P0DTC9|NCAP_SARS2	Deamidation (NQ)	N24:Deamidation (NQ):0.00	TALTQHGKEDLKFPRGQGVPINTN*SSPDDQIGY
TALTQHGKEDLKFPRGQGVPINTNSSPDDQ(+.98)IGY	55.17	3583.75	33	6.5	896.952	25.57	6480000	1	9608	20201124_013_ZR_OK-chymo-2.raw	1	1	sp|P0DTC9|NCAP_SARS2	Deamidation (NQ)	Q30:Deamidation (NQ):7.99	TALTQHGKEDLKFPRGQGVPINTNSSPDDQ*IGY
TALTQHGKEDLKFPRGQGVPINTNSSPDDQIGY	62.89	3582.77	33	-1.6	896.698	25.64	4950000	1	9633	20201124_013_ZR_OK-chymo-2.raw	1	1	sp|P0DTC9|NCAP_SARS2			TALTQHGKEDLKFPRGQGVPINTNSSPDDQIGY
TALTQHGKEDLKFPRGQGVPINTNSSPDDQIGYY	53.21	3745.83	34	0.7	937.466	28.76	4240000	1	10693	20201124_013_ZR_OK-chymo-2.raw	1	1	sp|P0DTC9|NCAP_SARS2			TALTQHGKEDLKFPRGQGVPINTNSSPDDQIGYY
TFPPTEPKKDKKKKAD	43.35	1857.04	16	0.6	465.267	11.23	83900000	1	3224	20201124_013_ZR_OK-chymo-2.raw	4	4	sp|P0DTC9|NCAP_SARS2			TFPPTEPKKDKKKKAD
TFPPTEPKKDKKKKADETQ(+.98)ALPQ	27.73	2625.4	23	7.5	657.362	15.86	0	1	5439	20201124_013_ZR_OK-chymo-2.raw	0	0	sp|P0DTC9|NCAP_SARS2	Deamidation (NQ)	Q19:Deamidation (NQ):11.12	TFPPTEPKKDKKKKADETQ*ALPQ
TFPPTEPKKDKKKKADETQALPQ	49.61	2624.42	23	1.4	657.112	15.29	12000000	1	5189	20201124_013_ZR_OK-chymo-2.raw	1	1	sp|P0DTC9|NCAP_SARS2			TFPPTEPKKDKKKKADETQALPQ
TGAIKLDDKD	49.36	1074.56	10	2.2	359.193	15.64	342000000	1	5330	20201124_013_ZR_OK-chymo-2.raw	2	2	sp|P0DTC9|NCAP_SARS2			TGAIKLDDKD
TGAIKLDDKDPN(+.98)FKDQVIL	51.93	2130.12	19	4.7	533.54	35.12	3600000000	1	13018	20201124_013_ZR_OK-chymo-2.raw	7	7	sp|P0DTC9|NCAP_SARS2	Deamidation (NQ)	N12:Deamidation (NQ):0.00	TGAIKLDDKDPN*FKDQVIL
TGAIKLDDKDPN(+.98)FKDQVILL	54.13	2243.2	20	4.4	561.811	44.36	195000000	1	16519	20201124_013_ZR_OK-chymo-2.raw	2	2	sp|P0DTC9|NCAP_SARS2	Deamidation (NQ)	N12:Deamidation (NQ):17.65	TGAIKLDDKDPN*FKDQVILL
TGAIKLDDKDPN(+.98)FKDQVILLN	40.62	2357.25	21	8.3	590.324	36.62	27400000	1	13571	20201124_013_ZR_OK-chymo-2.raw	3	3	sp|P0DTC9|NCAP_SARS2	Deamidation (NQ)	N12:Deamidation (NQ):0.00	TGAIKLDDKDPN*FKDQVILLN
TGAIKLDDKDPN(+.98)FKDQVILLNKHIDAY	41.1	3084.61	27	8.1	617.935	38.88	1420000	1	14427	20201124_013_ZR_OK-chymo-2.raw	1	1	sp|P0DTC9|NCAP_SARS2	Deamidation (NQ)	N12:Deamidation (NQ):0.00	TGAIKLDDKDPN*FKDQVILLNKHIDAY
TGAIKLDDKDPNFK	55.41	1560.81	14	1.1	391.211	17.51	0	1	6221	20201124_013_ZR_OK-chymo-2.raw	0	0	sp|P0DTC9|NCAP_SARS2			TGAIKLDDKDPNFK
TGAIKLDDKDPNFKDQ	53.62	1803.9	16	0.7	451.983	17.5	127000000	1	6237	20201124_013_ZR_OK-chymo-2.raw	2	2	sp|P0DTC9|NCAP_SARS2			TGAIKLDDKDPNFKDQ
TGAIKLDDKDPNFKDQ(+.98)VIL	48.92	2130.12	19	4.7	533.54	35.12	317000000	1	13054	20201124_013_ZR_OK-chymo-2.raw	7	7	sp|P0DTC9|NCAP_SARS2	Deamidation (NQ)	Q16:Deamidation (NQ):0.00	TGAIKLDDKDPNFKDQ*VIL
TGAIKLDDKDPNFKDQ(+.98)VILL	40.97	2243.2	20	9	561.813	45.7	45300000	1	17056	20201124_013_ZR_OK-chymo-2.raw	3	3	sp|P0DTC9|NCAP_SARS2	Deamidation (NQ)	Q16:Deamidation (NQ):10.34	TGAIKLDDKDPNFKDQ*VILL
TGAIKLDDKDPNFKDQ(+.98)VILLN	25.46	2357.25	21	3.3	786.759	37.67	14300000	1	13880	20201124_013_ZR_OK-chymo-2.raw	3	3	sp|P0DTC9|NCAP_SARS2	Deamidation (NQ)	Q16:Deamidation (NQ):0.00	TGAIKLDDKDPNFKDQ*VILLN
TGAIKLDDKDPNFKDQ(+.98)VILLNKHIDAY	56.85	3084.61	27	3.9	772.164	38.09	1420000	1	14119	20201124_013_ZR_OK-chymo-2.raw	1	1	sp|P0DTC9|NCAP_SARS2	Deamidation (NQ)	Q16:Deamidation (NQ):0.00	TGAIKLDDKDPNFKDQ*VILLNKHIDAY
TGAIKLDDKDPNFKDQV	59.52	1902.97	17	1.8	635.331	19.94	2570000	1	7307	20201124_013_ZR_OK-chymo-2.raw	1	1	sp|P0DTC9|NCAP_SARS2			TGAIKLDDKDPNFKDQV
TGAIKLDDKDPNFKDQVI	52.35	2016.05	18	2.3	673.026	24.35	6800000	1	9141	20201124_013_ZR_OK-chymo-2.raw	2	2	sp|P0DTC9|NCAP_SARS2			TGAIKLDDKDPNFKDQVI
TGAIKLDDKDPNFKDQVIL	56.28	2129.14	19	0.8	1065.58	31.22	27500000000	1	11577	20201124_013_ZR_OK-chymo-2.raw	18	18	sp|P0DTC9|NCAP_SARS2			TGAIKLDDKDPNFKDQVIL
TGAIKLDDKDPNFKDQVILL	64.44	2242.22	20	1.7	1122.12	42.08	8350000000	1	15500	20201124_013_ZR_OK-chymo-2.raw	25	25	sp|P0DTC9|NCAP_SARS2			TGAIKLDDKDPNFKDQVILL
TGAIKLDDKDPNFKDQVILLN	54.9	2356.26	21	5.3	590.076	35.93	4370000000	1	13184	20201124_013_ZR_OK-chymo-2.raw	10	10	sp|P0DTC9|NCAP_SARS2			TGAIKLDDKDPNFKDQVILLN
TGAIKLDDKDPNFKDQVILLN(+.98)	48.46	2357.25	21	8.3	590.324	36.61	37400000	1	13569	20201124_013_ZR_OK-chymo-2.raw	3	3	sp|P0DTC9|NCAP_SARS2	Deamidation (NQ)	N21:Deamidation (NQ):31.37	TGAIKLDDKDPNFKDQVILLN*
TGAIKLDDKDPNFKDQVILLNKHIDAY	57.02	3083.63	27	1.5	617.734	37.09	240000000	1	13717	20201124_013_ZR_OK-chymo-2.raw	6	6	sp|P0DTC9|NCAP_SARS2			TGAIKLDDKDPNFKDQVILLNKHIDAY
TGAIKLDDKDPNFKDQVILLNKHIDAY(+79.97)KTFPPT	20.16	3834.96	33	3.6	1279.33	39.89	374000	1	14815	20201124_013_ZR_OK-chymo-2.raw	1	1	sp|P0DTC9|NCAP_SARS2	Phosphorylation (STY)	Y27:Phosphorylation (STY):0.00	TGAIKLDDKDPNFKDQVILLNKHIDAY*KTFPPT
TLLPAADL	16.11	812.464	8	1.2	407.24	44.43	524000	1	16546	20201124_013_ZR_OK-chymo-2.raw	1	1	sp|P0DTC9|NCAP_SARS2			TLLPAADL
TLLPAADLDDF	59.38	1189.59	11	3.4	595.803	57.33	9010000000	1	21594	20201124_013_ZR_OK-chymo-2.raw	1	1	sp|P0DTC9|NCAP_SARS2			TLLPAADLDDF
TLLPAADLDDFSKQL	60.34	1645.86	15	1.6	549.627	55.18	49200000	1	20617	20201124_013_ZR_OK-chymo-2.raw	2	2	sp|P0DTC9|NCAP_SARS2			TLLPAADLDDFSKQL
TLLPAADLDDFSKQLQQ	63.54	1901.97	17	0.9	951.995	52.31	19000000	1	19577	20201124_013_ZR_OK-chymo-2.raw	2	2	sp|P0DTC9|NCAP_SARS2			TLLPAADLDDFSKQLQQ
TLLPAADLDDFSKQLQQS(+79.97)M	48.26	2200.01	19	2.8	734.347	57.19	1880000	1	21456	20201124_013_ZR_OK-chymo-2.raw	1	1	sp|P0DTC9|NCAP_SARS2	Phosphorylation (STY)	S18:Phosphorylation (STY):50.87	TLLPAADLDDFSKQLQQS*M
TLLPAADLDDFSKQLQQSM	61.03	2120.05	19	2	707.691	60.71	45200000	1	22887	20201124_013_ZR_OK-chymo-2.raw	1	1	sp|P0DTC9|NCAP_SARS2			TLLPAADLDDFSKQLQQSM
TLPKGFY	43.98	824.443	7	1.2	413.229	26.1	4070000000	1	9792	20201124_013_ZR_OK-chymo-2.raw	2	2	sp|P0DTC9|NCAP_SARS2			TLPKGFY
TPKDHIGTRN(+.98)PAN(+.98)NAAIVL	36.66	2003.04	19	1.2	668.689	23.14	643000	1	8637	20201124_013_ZR_OK-chymo-2.raw	1	1	sp|P0DTC9|NCAP_SARS2	Deamidation (NQ)	N10:Deamidation (NQ):0.00;N13:Deamidation (NQ):0.00	TPKDHIGTRN*PAN*NAAIVL
TPKDHIGTRN(+.98)PANNAAIVL	41.55	2002.06	19	1.1	668.361	20.9	5360000	1	7771	20201124_013_ZR_OK-chymo-2.raw	1	1	sp|P0DTC9|NCAP_SARS2	Deamidation (NQ)	N10:Deamidation (NQ):0.00	TPKDHIGTRN*PANNAAIVL
TPKDHIGTRNPAN(+.98)NAAIVL	47.83	2002.06	19	1.1	668.361	20.9	11200000	1	7770	20201124_013_ZR_OK-chymo-2.raw	2	2	sp|P0DTC9|NCAP_SARS2	Deamidation (NQ)	N13:Deamidation (NQ):0.00	TPKDHIGTRNPAN*NAAIVL
TPKDHIGTRNPANN	51.04	1533.76	14	1.7	384.449	12.28	5310000000	1	3748	20201124_013_ZR_OK-chymo-2.raw	2	2	sp|P0DTC9|NCAP_SARS2			TPKDHIGTRNPANN
TPKDHIGTRNPANN(+.98)AAIVL	40.11	2002.06	19	1.1	668.361	20.9	11200000	1	7769	20201124_013_ZR_OK-chymo-2.raw	2	2	sp|P0DTC9|NCAP_SARS2	Deamidation (NQ)	N14:Deamidation (NQ):11.06	TPKDHIGTRNPANN*AAIVL
TPKDHIGTRNPANNAAIV	54.63	1887.99	18	0.7	473.005	16.59	1610000	1	5799	20201124_013_ZR_OK-chymo-2.raw	1	1	sp|P0DTC9|NCAP_SARS2			TPKDHIGTRNPANNAAIV
TPKDHIGTRNPANNAAIVL	58.28	2001.08	19	-0.1	1001.54	20.56	3650000000	1	7408	20201124_013_ZR_OK-chymo-2.raw	5	5	sp|P0DTC9|NCAP_SARS2			TPKDHIGTRNPANNAAIVL
TPKDHIGTRNPANNAAIVLQ(+.98)L	20.47	2243.2	21	6.2	748.746	68.14	0	1	25934	20201124_013_ZR_OK-chymo-2.raw	0	0	sp|P0DTC9|NCAP_SARS2	Deamidation (NQ)	Q20:Deamidation (NQ):0.00	TPKDHIGTRNPANNAAIVLQ*L
TPKDHIGTRNPANNAAIVLQLPQGTTLPKGF	36.77	3268.77	31	1	818.2	43.96	0	1	16349	20201124_013_ZR_OK-chymo-2.raw	0	0	sp|P0DTC9|NCAP_SARS2			TPKDHIGTRNPANNAAIVLQLPQGTTLPKGF
TQHGKEDL	49.84	926.446	8	1.7	309.823	12.49	52600000	1	3856	20201124_013_ZR_OK-chymo-2.raw	1	1	sp|P0DTC9|NCAP_SARS2			TQHGKEDL
TQHGKEDLKFPRGQ	53.26	1639.84	14	0.6	410.968	15.1	83500000	1	5112	20201124_013_ZR_OK-chymo-2.raw	2	2	sp|P0DTC9|NCAP_SARS2			TQHGKEDLKFPRGQ
TQHGKEDLKFPRGQ(+.98)GVPINTN	36.76	2336.19	21	7	585.058	18.69	0	1	6745	20201124_013_ZR_OK-chymo-2.raw	0	0	sp|P0DTC9|NCAP_SARS2	Deamidation (NQ)	Q14:Deamidation (NQ):10.33	TQHGKEDLKFPRGQ*GVPINTN
TQHGKEDLKFPRGQGVPI	53.71	2006.07	18	2.3	502.526	19.6	167000000	1	7157	20201124_013_ZR_OK-chymo-2.raw	3	3	sp|P0DTC9|NCAP_SARS2			TQHGKEDLKFPRGQGVPI
TQHGKEDLKFPRGQGVPIN(+.98)TNSSPDDQIGY	16.55	3298.59	30	5.4	825.658	24.07	619000	1	9047	20201124_013_ZR_OK-chymo-2.raw	1	1	sp|P0DTC9|NCAP_SARS2	Deamidation (NQ)	N19:Deamidation (NQ):0.00	TQHGKEDLKFPRGQGVPIN*TNSSPDDQIGY
TQHGKEDLKFPRGQGVPINT	28.45	2221.16	20	0.4	556.298	18.64	39200000	1	6689	20201124_013_ZR_OK-chymo-2.raw	1	1	sp|P0DTC9|NCAP_SARS2			TQHGKEDLKFPRGQGVPINT
TQHGKEDLKFPRGQGVPINTN	57.26	2335.2	21	0.5	779.409	18.27	473000000	1	6550	20201124_013_ZR_OK-chymo-2.raw	2	2	sp|P0DTC9|NCAP_SARS2			TQHGKEDLKFPRGQGVPINTN
TQHGKEDLKFPRGQGVPINTN(+.98)	48.25	2336.19	21	7	585.058	18.69	0	1	6744	20201124_013_ZR_OK-chymo-2.raw	0	0	sp|P0DTC9|NCAP_SARS2	Deamidation (NQ)	N21:Deamidation (NQ):0.00	TQHGKEDLKFPRGQGVPINTN*
TQHGKEDLKFPRGQGVPINTN(+.98)SSPDDQIGY	32.22	3298.59	30	5.6	1100.54	22.65	0	1	8453	20201124_013_ZR_OK-chymo-2.raw	0	0	sp|P0DTC9|NCAP_SARS2	Deamidation (NQ)	N21:Deamidation (NQ):6.38	TQHGKEDLKFPRGQGVPINTN*SSPDDQIGY
TQHGKEDLKFPRGQGVPINTN(+.98)SSPDDQIGYY	20.25	3461.65	31	6	1154.9	26.06	23900000	1	9737	20201124_013_ZR_OK-chymo-2.raw	1	1	sp|P0DTC9|NCAP_SARS2	Deamidation (NQ)	N21:Deamidation (NQ):9.27	TQHGKEDLKFPRGQGVPINTN*SSPDDQIGYY
TQHGKEDLKFPRGQGVPINTNSSPDDQIGY	63.97	3297.6	30	1.7	825.409	22.68	105000000	1	8450	20201124_013_ZR_OK-chymo-2.raw	3	3	sp|P0DTC9|NCAP_SARS2			TQHGKEDLKFPRGQGVPINTNSSPDDQIGY
TQHGKEDLKFPRGQGVPINTNSSPDDQIGYY	75.24	3460.66	31	1.6	693.141	25.89	183000000	1	9685	20201124_013_ZR_OK-chymo-2.raw	2	2	sp|P0DTC9|NCAP_SARS2			TQHGKEDLKFPRGQGVPINTNSSPDDQIGYY
TRRIRGGDGKMKDLSPRW	53.46	2128.14	18	2.3	426.637	16.25	3270000	1	5661	20201124_013_ZR_OK-chymo-2.raw	1	1	sp|P0DTC9|NCAP_SARS2			TRRIRGGDGKMKDLSPRW
TRRIRGGDGKMKDLSPRWY	52.3	2291.21	19	1.1	459.249	17.43	47200000	1	6189	20201124_013_ZR_OK-chymo-2.raw	1	1	sp|P0DTC9|NCAP_SARS2			TRRIRGGDGKMKDLSPRWY
TVT(+79.97)KKSAAEASKKPRQKRTATKAY	28.93	2728.47	24	1.3	455.754	11.3	5700000	1	3261	20201124_013_ZR_OK-chymo-2.raw	1	1	sp|P0DTC9|NCAP_SARS2	Phosphorylation (STY)	T3:Phosphorylation (STY):0.00	TVT*KKSAAEASKKPRQKRTATKAY
TVT(+79.97)LLPAADLDDF	53.42	1469.67	13	1.5	735.843	63.77	46000000	1	24375	20201124_013_ZR_OK-chymo-2.raw	2	2	sp|P0DTC9|NCAP_SARS2	Phosphorylation (STY)	T3:Phosphorylation (STY):0.00	TVT*LLPAADLDDF
TVTKKSAAEASKKPRQ(+.98)KRTATKAYN(+.98)VTQ(+.98)AF	19.46	3311.78	30	4.5	663.367	11.27	0	1	3230	20201124_013_ZR_OK-chymo-2.raw	0	0	sp|P0DTC9|NCAP_SARS2	Deamidation (NQ)	Q16:Deamidation (NQ):1000.00;N25:Deamidation (NQ):1000.00;Q28:Deamidation (NQ):1000.00	TVTKKSAAEASKKPRQ*KRTATKAYN*VTQ*AF
TVTKKSAAEASKKPRQKR	28.62	2013.18	18	1.1	336.538	10.63	113000	1	2913	20201124_013_ZR_OK-chymo-2.raw	1	1	sp|P0DTC9|NCAP_SARS2			TVTKKSAAEASKKPRQKR
TVTKKSAAEASKKPRQKRT(+79.97)ATKAY	35.31	2728.47	24	1.3	455.754	11.3	5700000	1	3262	20201124_013_ZR_OK-chymo-2.raw	1	1	sp|P0DTC9|NCAP_SARS2	Phosphorylation (STY)	T19:Phosphorylation (STY):0.00	TVTKKSAAEASKKPRQKRT*ATKAY
TVTKKSAAEASKKPRQKRTAT	22.96	2286.31	21	0.1	382.06	10.71	0	1	2945	20201124_013_ZR_OK-chymo-2.raw	0	0	sp|P0DTC9|NCAP_SARS2			TVTKKSAAEASKKPRQKRTAT
TVTKKSAAEASKKPRQKRTATKAY	61.71	2648.51	24	1.6	663.135	11.17	1820000000	1	3222	20201124_013_ZR_OK-chymo-2.raw	3	3	sp|P0DTC9|NCAP_SARS2			TVTKKSAAEASKKPRQKRTATKAY
TVTLLPAADLDDF	60.95	1389.7	13	2.2	695.86	61.93	2240000000	1	23420	20201124_013_ZR_OK-chymo-2.raw	1	1	sp|P0DTC9|NCAP_SARS2			TVTLLPAADLDDF
TVTLLPAADLDDFSKQL	63.61	1845.97	17	1.9	616.332	59.04	108000000	1	22188	20201124_013_ZR_OK-chymo-2.raw	2	2	sp|P0DTC9|NCAP_SARS2			TVTLLPAADLDDFSKQL
TVTLLPAADLDDFSKQLQQ	51.02	2102.09	19	1.3	701.705	56.89	4270000	1	21293	20201124_013_ZR_OK-chymo-2.raw	1	1	sp|P0DTC9|NCAP_SARS2			TVTLLPAADLDDFSKQLQQ
TVTLLPAADLDDFSKQLQQSM	59.52	2320.16	21	1.6	774.396	63.03	13700000	1	23859	20201124_013_ZR_OK-chymo-2.raw	1	1	sp|P0DTC9|NCAP_SARS2			TVTLLPAADLDDFSKQLQQSM
TYTGAIKLDDKDPNFKDQVIL	24.91	2393.25	21	-0.4	599.319	36.52	2290000	1	13548	20201124_013_ZR_OK-chymo-2.raw	1	1	sp|P0DTC9|NCAP_SARS2			TYTGAIKLDDKDPNFKDQVIL
VATEGALN(+.98)TPKDH	31.34	1352.66	13	1.7	451.894	14.4	0	1	4777	20201124_013_ZR_OK-chymo-2.raw	0	0	sp|P0DTC9|NCAP_SARS2	Deamidation (NQ)	N8:Deamidation (NQ):1000.00	VATEGALN*TPKDH
VATEGALNTPKDH	60.32	1351.67	13	0.5	676.844	14.56	1510000000	1	4844	20201124_013_ZR_OK-chymo-2.raw	2	2	sp|P0DTC9|NCAP_SARS2			VATEGALNTPKDH
VATEGALNTPKDHIGT	56.78	1622.83	16	2.6	541.951	17.06	206000000	1	6030	20201124_013_ZR_OK-chymo-2.raw	1	1	sp|P0DTC9|NCAP_SARS2			VATEGALNTPKDHIGT
VATEGALNTPKDHIGTRN(+.98)PANNAAIVL	23.32	2757.44	27	5.4	690.371	24.51	0	1	9205	20201124_013_ZR_OK-chymo-2.raw	0	0	sp|P0DTC9|NCAP_SARS2	Deamidation (NQ)	N18:Deamidation (NQ):0.00	VATEGALNTPKDHIGTRN*PANNAAIVL
VATEGALNTPKDHIGTRNPANN	57.02	2289.15	22	0.8	573.294	15.81	121000000	1	5426	20201124_013_ZR_OK-chymo-2.raw	1	1	sp|P0DTC9|NCAP_SARS2			VATEGALNTPKDHIGTRNPANN
VATEGALNTPKDHIGTRNPANNAAIVL	55.84	2756.46	27	2.5	690.123	24.38	40700000	1	9147	20201124_013_ZR_OK-chymo-2.raw	2	2	sp|P0DTC9|NCAP_SARS2			VATEGALNTPKDHIGTRNPANNAAIVL
VATEGALNTPKDHIGTRNPANNAAIVLQ(+.98)LPQGTTLPKGFY	52.2	4188.2	40	4.8	1048.06	46.53	2150000	1	17423	20201124_013_ZR_OK-chymo-2.raw	1	1	sp|P0DTC9|NCAP_SARS2	Deamidation (NQ)	Q28:Deamidation (NQ):28.36	VATEGALNTPKDHIGTRNPANNAAIVLQ*LPQGTTLPKGFY
VATEGALNTPKDHIGTRNPANNAAIVLQLPQ(+.98)GTTLPKGF	24.94	4025.13	39	6.5	806.039	44.97	3940000	1	16763	20201124_013_ZR_OK-chymo-2.raw	1	1	sp|P0DTC9|NCAP_SARS2	Deamidation (NQ)	Q31:Deamidation (NQ):11.67	VATEGALNTPKDHIGTRNPANNAAIVLQLPQ*GTTLPKGF
VATEGALNTPKDHIGTRNPANNAAIVLQLPQGTTLPKGF	31	4024.15	39	-0.3	805.837	44.97	0	1	16763	20201124_013_ZR_OK-chymo-2.raw	0	0	sp|P0DTC9|NCAP_SARS2			VATEGALNTPKDHIGTRNPANNAAIVLQLPQGTTLPKGF
VATEGALNTPKDHIGTRNPANNAAIVLQLPQGTTLPKGFY	49.56	4187.21	40	-2.3	1047.81	46.64	0	1	17423	20201124_013_ZR_OK-chymo-2.raw	0	0	sp|P0DTC9|NCAP_SARS2			VATEGALNTPKDHIGTRNPANNAAIVLQLPQGTTLPKGFY
VTKKSAAEASKKPRQKRTATKAY	54.27	2547.46	23	0.7	510.5	10.97	21000000	1	3113	20201124_013_ZR_OK-chymo-2.raw	2	2	sp|P0DTC9|NCAP_SARS2			VTKKSAAEASKKPRQKRTATKAY
VTLLPAADLDDF	59.66	1288.65	12	3.3	645.337	61.35	364000000	1	23167	20201124_013_ZR_OK-chymo-2.raw	1	1	sp|P0DTC9|NCAP_SARS2			VTLLPAADLDDF
VTLLPAADLDDFSKQL	41.06	1744.92	16	1.4	582.65	58.32	958000	1	21912	20201124_013_ZR_OK-chymo-2.raw	1	1	sp|P0DTC9|NCAP_SARS2			VTLLPAADLDDFSKQL
WPQIAQF	43.11	888.449	7	1.8	445.233	54.19	70200000	1	19860	20201124_013_ZR_OK-chymo-2.raw	1	1	sp|P0DTC9|NCAP_SARS2			WPQIAQF
YAEGSRGGS(+79.97)QASSRSSS(+79.97)RS(+79.97)RNS(+79.97)SRNSTPGSSRGTSPA	32.73	4035.6	37	1.1	808.128	12.11	12900000	1	3677	20201124_013_ZR_OK-chymo-2.raw	1	1	sp|P0DTC9|NCAP_SARS2	Phosphorylation (STY)	S9:Phosphorylation (STY):0.00;S17:Phosphorylation (STY):0.00;S19:Phosphorylation (STY):0.00;S22:Phosphorylation (STY):0.00	YAEGSRGGS*QASSRSSS*RS*RNS*SRNSTPGSSRGTSPA
YAEGSRGGS(+79.97)QASSRSSS(+79.97)RSRNS(+79.97)SRNS(+79.97)TPGSSRGTSPA	41.2	4035.6	37	1.1	808.128	12.11	12900000	1	3678	20201124_013_ZR_OK-chymo-2.raw	1	1	sp|P0DTC9|NCAP_SARS2	Phosphorylation (STY)	S9:Phosphorylation (STY):0.00;S17:Phosphorylation (STY):0.00;S22:Phosphorylation (STY):0.00;S26:Phosphorylation (STY):0.00	YAEGSRGGS*QASSRSSS*RSRNS*SRNS*TPGSSRGTSPA
YAEGSRGGSQAS(+79.97)S(+79.97)RSSSRSRN(+.98)SSRNSTPGSSRGTSPA	16.5	3876.65	37	8.5	776.344	11.77	4800000	1	3512	20201124_013_ZR_OK-chymo-2.raw	1	1	sp|P0DTC9|NCAP_SARS2	Phosphorylation (STY); Deamidation (NQ)	S12:Phosphorylation (STY):0.00;S13:Phosphorylation (STY):0.00;N21:Deamidation (NQ):0.00	YAEGSRGGSQAS*S*RSSSRSRN*SSRNSTPGSSRGTSPA
YAEGSRGGSQASSRS(+79.97)S(+79.97)SRSRNSSRNSTPGSSRGTSPA	16.93	3875.67	37	0.3	776.141	11.83	0	1	3513	20201124_013_ZR_OK-chymo-2.raw	0	0	sp|P0DTC9|NCAP_SARS2	Phosphorylation (STY)	S15:Phosphorylation (STY):0.00;S16:Phosphorylation (STY):0.00	YAEGSRGGSQASSRS*S*SRSRNSSRNSTPGSSRGTSPA
YAEGSRGGSQASSRSS(+79.97)SRSRNSS(+79.97)RNSTPGSSRGTSPARM	41.72	4162.81	39	1.3	694.81	12.39	0	1	3805	20201124_013_ZR_OK-chymo-2.raw	0	0	sp|P0DTC9|NCAP_SARS2	Phosphorylation (STY)	S16:Phosphorylation (STY):0.00;S23:Phosphorylation (STY):0.00	YAEGSRGGSQASSRSS*SRSRNSS*RNSTPGSSRGTSPARM
YAEGSRGGSQASSRSSSRSRNS(+79.97)S(+79.97)RNS(+79.97)T(+79.97)PGSSRGTSPARM	20.48	4322.74	39	0.6	1081.69	13.38	0	1	4299	20201124_013_ZR_OK-chymo-2.raw	0	0	sp|P0DTC9|NCAP_SARS2	Phosphorylation (STY)	S22:Phosphorylation (STY):0.00;S23:Phosphorylation (STY):0.00;S26:Phosphorylation (STY):0.00;T27:Phosphorylation (STY):0.00	YAEGSRGGSQASSRSSSRSRNS*S*RNS*T*PGSSRGTSPARM
YGANKDGIIW	49.1	1135.57	10	1.4	568.791	34.19	86100000	1	12669	20201124_013_ZR_OK-chymo-2.raw	1	1	sp|P0DTC9|NCAP_SARS2			YGANKDGIIW
YKHWPQIAQF	49.81	1316.67	10	1.3	439.897	31.18	11700000	1	11572	20201124_013_ZR_OK-chymo-2.raw	1	1	sp|P0DTC9|NCAP_SARS2			YKHWPQIAQF
YLGTGPEAGLPY	57.89	1236.6	12	1.8	619.31	41.04	5710000000	1	15206	20201124_013_ZR_OK-chymo-2.raw	2	2	sp|P0DTC9|NCAP_SARS2			YLGTGPEAGLPY
YTGAIKLDDKDPNFKDQVILL	51.65	2405.28	21	1.9	602.33	44.09	7970000	1	16403	20201124_013_ZR_OK-chymo-2.raw	1	1	sp|P0DTC9|NCAP_SARS2			YTGAIKLDDKDPNFKDQVILL

## Sheet: peptides all
Peptide	-10lgP	Mass	Length	ppm	m/z	RT	Area Sample 1	Fraction	Scan	Source File	#Feature	#Feature Sample 1	Accession	PTM	AScore	Peptide PTM A*
GGPSDSTGSNQN(+.98)GERSGARSKQRRPQ	63.91	2714.28	26	2.4	543.865	11.05	0	1	3111	20201124_013_ZR_OK-chymo-2.raw	0	0	sp|P0DTC9|NCAP_SARS2	Deamidation (NQ)	N12:Deamidation (NQ):0.00	GGPSDSTGSNQN(+.98)GERSGARSKQRRPQ
KFPRGQGVPINTN(+.98)SSPDDQIGY	60.6	2390.15	22	2.6	1196.09	25.57	29300000	1	9573	20201124_013_ZR_OK-chymo-2.raw	4	4	sp|P0DTC9|NCAP_SARS2	Deamidation (NQ)	N13:Deamidation (NQ):11.10	KFPRGQGVPINTN(+.98)SSPDDQIGY
FGGPSDSTGSNQN(+.98)GERSGAR	60.37	1980.85	20	0.3	661.292	13.73	24400000	1	4449	20201124_013_ZR_OK-chymo-2.raw	1	1	sp|P0DTC9|NCAP_SARS2	Deamidation (NQ)	N13:Deamidation (NQ):8.69	FGGPSDSTGSNQN(+.98)GERSGAR
SGKGQQQQ(+.98)GQTVTKKSAAEASKKPRQKRTATKAY	60.29	3675.98	34	7.6	736.208	11.71	0	1	3451	20201124_013_ZR_OK-chymo-2.raw	0	0	sp|P0DTC9|NCAP_SARS2	Deamidation (NQ)	Q8:Deamidation (NQ):8.69	SGKGQQQQ(+.98)GQTVTKKSAAEASKKPRQKRTATKAY
GGPSDSTGSNQN(+.98)GERSGARSKQ	58.89	2176.97	22	3	545.251	11	594000000	1	3117	20201124_013_ZR_OK-chymo-2.raw	1	1	sp|P0DTC9|NCAP_SARS2	Deamidation (NQ)	N12:Deamidation (NQ):0.00	GGPSDSTGSNQN(+.98)GERSGARSKQ
TGAIKLDDKDPNFKDQ(+.98)VILLNKHIDAY	56.85	3084.61	27	3.9	772.164	38.09	1420000	1	14119	20201124_013_ZR_OK-chymo-2.raw	1	1	sp|P0DTC9|NCAP_SARS2	Deamidation (NQ)	Q16:Deamidation (NQ):0.00	TGAIKLDDKDPNFKDQ(+.98)VILLNKHIDAY
GANKDGIIWVATEGALN(+.98)TPKDHIGTRNPANNAAIVLQLPQGTTLPKGFY	55.83	5142.69	49	4.8	1029.55	56.01	797000	1	20961	20201124_013_ZR_OK-chymo-2.raw	1	1	sp|P0DTC9|NCAP_SARS2	Deamidation (NQ)	N17:Deamidation (NQ):0.00	GANKDGIIWVATEGALN(+.98)TPKDHIGTRNPANNAAIVLQLPQGTTLPKGFY
SGKGQQQ(+.98)QGQTVTKKSAAEASKKPRQKR	55.37	3040.65	28	8.4	507.786	11	2930000	1	3125	20201124_013_ZR_OK-chymo-2.raw	1	1	sp|P0DTC9|NCAP_SARS2	Deamidation (NQ)	Q7:Deamidation (NQ):9.34	SGKGQQQ(+.98)QGQTVTKKSAAEASKKPRQKR
TALTQHGKEDLKFPRGQGVPINTNSSPDDQ(+.98)IGY	55.17	3583.75	33	6.5	896.952	25.57	6480000	1	9608	20201124_013_ZR_OK-chymo-2.raw	1	1	sp|P0DTC9|NCAP_SARS2	Deamidation (NQ)	Q30:Deamidation (NQ):7.99	TALTQHGKEDLKFPRGQGVPINTNSSPDDQ(+.98)IGY
GRRGPEQTQGNFGDQ(+.98)ELIRQGTDY	54.24	2722.27	24	2.8	681.577	22.21	1890000	1	8284	20201124_013_ZR_OK-chymo-2.raw	2	2	sp|P0DTC9|NCAP_SARS2	Deamidation (NQ)	Q15:Deamidation (NQ):40.53	GRRGPEQTQGNFGDQ(+.98)ELIRQGTDY
KTFPPTEPKKDKKKKADETQALPQ(+.98)	54.19	2753.5	24	7.6	551.711	15.98	3770000000	1	5501	20201124_013_ZR_OK-chymo-2.raw	4	4	sp|P0DTC9|NCAP_SARS2	Deamidation (NQ)	Q24:Deamidation (NQ):0.00	KTFPPTEPKKDKKKKADETQALPQ(+.98)
TGAIKLDDKDPN(+.98)FKDQVILL	54.13	2243.2	20	4.4	561.811	44.36	195000000	1	16519	20201124_013_ZR_OK-chymo-2.raw	2	2	sp|P0DTC9|NCAP_SARS2	Deamidation (NQ)	N12:Deamidation (NQ):17.65	TGAIKLDDKDPN(+.98)FKDQVILL
GGPSDSTGSNQN(+.98)GERSGARSKQRRPQ(+.98)	52.23	2715.27	26	8.6	544.065	11.07	28800000	1	3111	20201124_013_ZR_OK-chymo-2.raw	1	1	sp|P0DTC9|NCAP_SARS2	Deamidation (NQ)	N12:Deamidation (NQ):0.00;Q26:Deamidation (NQ):0.00	GGPSDSTGSNQN(+.98)GERSGARSKQRRPQ(+.98)
VATEGALNTPKDHIGTRNPANNAAIVLQ(+.98)LPQGTTLPKGFY	52.2	4188.2	40	4.8	1048.06	46.53	2150000	1	17423	20201124_013_ZR_OK-chymo-2.raw	1	1	sp|P0DTC9|NCAP_SARS2	Deamidation (NQ)	Q28:Deamidation (NQ):28.36	VATEGALNTPKDHIGTRNPANNAAIVLQ(+.98)LPQGTTLPKGFY
TGAIKLDDKDPN(+.98)FKDQVIL	51.93	2130.12	19	4.7	533.54	35.12	3600000000	1	13018	20201124_013_ZR_OK-chymo-2.raw	7	7	sp|P0DTC9|NCAP_SARS2	Deamidation (NQ)	N12:Deamidation (NQ):0.00	TGAIKLDDKDPN(+.98)FKDQVIL
KTFPPTEPKKDKKKKADETQ(+.98)ALPQ	51.46	2753.5	24	8	459.927	13.1	3790000000	1	5041	20201124_013_ZR_OK-chymo-2.raw	5	5	sp|P0DTC9|NCAP_SARS2	Deamidation (NQ)	Q20:Deamidation (NQ):61.69	KTFPPTEPKKDKKKKADETQ(+.98)ALPQ
SDN(+.98)GPQNQRNAPRITF	51.4	1814.87	16	2.7	605.964	21.69	11300000	1	8065	20201124_013_ZR_OK-chymo-2.raw	1	1	sp|P0DTC9|NCAP_SARS2	Deamidation (NQ)	N3:Deamidation (NQ):53.53	SDN(+.98)GPQNQRNAPRITF
TALTQHGKEDLKFPRGQ(+.98)GVPINTNSSPDDQIGY	51.21	3583.75	33	6.5	896.952	25.57	6480000	1	9628	20201124_013_ZR_OK-chymo-2.raw	1	1	sp|P0DTC9|NCAP_SARS2	Deamidation (NQ)	Q17:Deamidation (NQ):4.66	TALTQHGKEDLKFPRGQ(+.98)GVPINTNSSPDDQIGY
SGKGQQQ(+.98)QGQTVTKKSAAEASKKPRQKRTATKAY	50.8	3675.98	34	7.6	736.208	11.71	0	1	3452	20201124_013_ZR_OK-chymo-2.raw	0	0	sp|P0DTC9|NCAP_SARS2	Deamidation (NQ)	Q7:Deamidation (NQ):0.00	SGKGQQQ(+.98)QGQTVTKKSAAEASKKPRQKRTATKAY
RQKKQQTVTLLPAADLDDFSKQLQ(+.98)QSM	50.53	3117.61	27	7.1	1040.22	51.81	0	1	19365	20201124_013_ZR_OK-chymo-2.raw	0	0	sp|P0DTC9|NCAP_SARS2	Deamidation (NQ)	Q24:Deamidation (NQ):0.00	RQKKQQTVTLLPAADLDDFSKQLQ(+.98)QSM
LLDRLN(+.98)QLESKM	49.97	1459.77	12	1.7	730.894	25.86	78200000	1	9723	20201124_013_ZR_OK-chymo-2.raw	5	5	sp|P0DTC9|NCAP_SARS2	Deamidation (NQ)	N6:Deamidation (NQ):30.46	LLDRLN(+.98)QLESKM
N(+.98)TPKDHIGTRNPANNAAIVL	49.91	2116.1	20	1.3	706.376	23.06	2860000	1	8634	20201124_013_ZR_OK-chymo-2.raw	1	1	sp|P0DTC9|NCAP_SARS2	Deamidation (NQ)	N1:Deamidation (NQ):7.40	N(+.98)TPKDHIGTRNPANNAAIVL
NTPKDHIGTRN(+.98)PANNAAIVL	49.68	2116.1	20	2.7	706.377	21.14	5910000	1	7823	20201124_013_ZR_OK-chymo-2.raw	2	2	sp|P0DTC9|NCAP_SARS2	Deamidation (NQ)	N11:Deamidation (NQ):5.08	NTPKDHIGTRN(+.98)PANNAAIVL
N(+.98)TPKDHIGTRNPANN	49.53	1648.79	15	1.9	550.606	13.27	24100000	1	4257	20201124_013_ZR_OK-chymo-2.raw	1	1	sp|P0DTC9|NCAP_SARS2	Deamidation (NQ)	N1:Deamidation (NQ):23.97	N(+.98)TPKDHIGTRNPANN
SSRN(+.98)STPGSSRGTSPARM	48.92	1835.85	18	2.5	459.972	13.14	0	1	4183	20201124_013_ZR_OK-chymo-2.raw	0	0	sp|P0DTC9|NCAP_SARS2	Deamidation (NQ)	N4:Deamidation (NQ):1000.00	SSRN(+.98)STPGSSRGTSPARM
TGAIKLDDKDPNFKDQ(+.98)VIL	48.92	2130.12	19	4.7	533.54	35.12	317000000	1	13054	20201124_013_ZR_OK-chymo-2.raw	7	7	sp|P0DTC9|NCAP_SARS2	Deamidation (NQ)	Q16:Deamidation (NQ):0.00	TGAIKLDDKDPNFKDQ(+.98)VIL
KFPRGQGVPINTNSSPDDQ(+.98)IGY	48.55	2390.15	22	4	797.727	26.61	1070000	1	9966	20201124_013_ZR_OK-chymo-2.raw	1	1	sp|P0DTC9|NCAP_SARS2	Deamidation (NQ)	Q19:Deamidation (NQ):53.33	KFPRGQGVPINTNSSPDDQ(+.98)IGY
TALTQHGKEDLKFPRGQGVPINTN(+.98)SSPDDQIGY	48.54	3583.75	33	6.5	896.952	25.57	7150000	1	9633	20201124_013_ZR_OK-chymo-2.raw	2	2	sp|P0DTC9|NCAP_SARS2	Deamidation (NQ)	N24:Deamidation (NQ):0.00	TALTQHGKEDLKFPRGQGVPINTN(+.98)SSPDDQIGY
TGAIKLDDKDPNFKDQVILLN(+.98)	48.46	2357.25	21	8.3	590.324	36.61	37400000	1	13569	20201124_013_ZR_OK-chymo-2.raw	3	3	sp|P0DTC9|NCAP_SARS2	Deamidation (NQ)	N21:Deamidation (NQ):31.37	TGAIKLDDKDPNFKDQVILLN(+.98)
TQHGKEDLKFPRGQGVPINTN(+.98)	48.25	2336.19	21	7	585.058	18.69	0	1	6744	20201124_013_ZR_OK-chymo-2.raw	0	0	sp|P0DTC9|NCAP_SARS2	Deamidation (NQ)	N21:Deamidation (NQ):0.00	TQHGKEDLKFPRGQGVPINTN(+.98)
TPKDHIGTRNPAN(+.98)NAAIVL	47.83	2002.06	19	1.1	668.361	20.9	11200000	1	7770	20201124_013_ZR_OK-chymo-2.raw	2	2	sp|P0DTC9|NCAP_SARS2	Deamidation (NQ)	N13:Deamidation (NQ):0.00	TPKDHIGTRNPAN(+.98)NAAIVL
KHWPQIAQ(+.98)F	47.46	1154.59	9	6.5	578.305	28.93	13500000	1	10761	20201124_013_ZR_OK-chymo-2.raw	1	1	sp|P0DTC9|NCAP_SARS2	Deamidation (NQ)	Q8:Deamidation (NQ):47.09	KHWPQIAQ(+.98)F
DLKFPRGQGVPINTNSSPDDQ(+.98)IGY	46.69	2618.26	24	8.4	873.768	35.53	0	1	13158	20201124_013_ZR_OK-chymo-2.raw	0	0	sp|P0DTC9|NCAP_SARS2	Deamidation (NQ)	Q21:Deamidation (NQ):36.87	DLKFPRGQGVPINTNSSPDDQ(+.98)IGY
DDKDPN(+.98)FKDQVILL	46.29	1659.84	14	2.7	554.287	45.58	4270000	1	17007	20201124_013_ZR_OK-chymo-2.raw	1	1	sp|P0DTC9|NCAP_SARS2	Deamidation (NQ)	N6:Deamidation (NQ):28.70	DDKDPN(+.98)FKDQVILL
SGKGQQQQGQTVTKKSAAEASKKPRQ(+.98)KR	46.14	3040.65	28	8.4	507.786	11	2930000	1	3126	20201124_013_ZR_OK-chymo-2.raw	1	1	sp|P0DTC9|NCAP_SARS2	Deamidation (NQ)	Q26:Deamidation (NQ):0.00	SGKGQQQQGQTVTKKSAAEASKKPRQ(+.98)KR
GGPSDSTGSN(+.98)QNGERSGARSKQRRPQ	45.64	2714.28	26	2.4	543.865	11.05	0	1	3110	20201124_013_ZR_OK-chymo-2.raw	0	0	sp|P0DTC9|NCAP_SARS2	Deamidation (NQ)	N10:Deamidation (NQ):14.02	GGPSDSTGSN(+.98)QNGERSGARSKQRRPQ
LKFPRGQGVPINTNSSPDDQ(+.98)IGYY	44.71	2666.3	24	7.3	889.78	34.68	1310000	1	12844	20201124_013_ZR_OK-chymo-2.raw	1	1	sp|P0DTC9|NCAP_SARS2	Deamidation (NQ)	Q20:Deamidation (NQ):36.87	LKFPRGQGVPINTNSSPDDQ(+.98)IGYY
LPQ(+.98)RQ(+.98)KKQQTVTLLPAADLDDF	44	2526.33	22	1.2	843.119	48.38	19600000	1	18076	20201124_013_ZR_OK-chymo-2.raw	1	1	sp|P0DTC9|NCAP_SARS2	Deamidation (NQ)	Q3:Deamidation (NQ):0.00;Q5:Deamidation (NQ):5.08	LPQ(+.98)RQ(+.98)KKQQTVTLLPAADLDDF
RRPQGLPN(+.98)NTASW	43.57	1496.75	13	0.9	499.924	19.7	123000000	1	7218	20201124_013_ZR_OK-chymo-2.raw	2	2	sp|P0DTC9|NCAP_SARS2	Deamidation (NQ)	N8:Deamidation (NQ):0.00	RRPQGLPN(+.98)NTASW
LDRLN(+.98)QLESKM	43.4	1346.69	11	0.7	449.903	20.23	0	1	7417	20201124_013_ZR_OK-chymo-2.raw	0	0	sp|P0DTC9|NCAP_SARS2	Deamidation (NQ)	N5:Deamidation (NQ):0.00	LDRLN(+.98)QLESKM
SDNGPQ(+.98)NQRNAPRITF	43.33	1814.87	16	2.7	605.964	21.69	11300000	1	8066	20201124_013_ZR_OK-chymo-2.raw	1	1	sp|P0DTC9|NCAP_SARS2	Deamidation (NQ)	Q6:Deamidation (NQ):4.12	SDNGPQ(+.98)NQRNAPRITF
GRRGPEQTQGN(+.98)FGDQELIRQGTDY	43.14	2722.27	24	2.5	908.433	22.87	804000	1	8539	20201124_013_ZR_OK-chymo-2.raw	1	1	sp|P0DTC9|NCAP_SARS2	Deamidation (NQ)	N11:Deamidation (NQ):0.00	GRRGPEQTQGN(+.98)FGDQELIRQGTDY
SGKGQQQQGQ(+.98)TVTKKSAAEASKKPRQKRTATKAY	43.13	3675.98	34	7.6	736.208	11.71	0	1	3453	20201124_013_ZR_OK-chymo-2.raw	0	0	sp|P0DTC9|NCAP_SARS2	Deamidation (NQ)	Q10:Deamidation (NQ):0.00	SGKGQQQQGQ(+.98)TVTKKSAAEASKKPRQKRTATKAY
GAN(+.98)KDGIIW	43.09	973.487	9	3.6	487.752	33.58	142000000	1	12476	20201124_013_ZR_OK-chymo-2.raw	1	1	sp|P0DTC9|NCAP_SARS2	Deamidation (NQ)	N3:Deamidation (NQ):1000.00	GAN(+.98)KDGIIW
KFPRGQGVPINTNSSPDDQ(+.98)IGYY	43.02	2553.21	23	7.9	852.085	26.91	0	1	10060	20201124_013_ZR_OK-chymo-2.raw	0	0	sp|P0DTC9|NCAP_SARS2	Deamidation (NQ)	Q19:Deamidation (NQ):53.33	KFPRGQGVPINTNSSPDDQ(+.98)IGYY
TALTQHGKEDLKFPRGQGVPIN(+.98)TNSSPDDQIGY	41.99	3583.75	33	6.5	896.952	25.57	6480000	1	9594	20201124_013_ZR_OK-chymo-2.raw	1	1	sp|P0DTC9|NCAP_SARS2	Deamidation (NQ)	N22:Deamidation (NQ):0.00	TALTQHGKEDLKFPRGQGVPIN(+.98)TNSSPDDQIGY
TPKDHIGTRN(+.98)PANNAAIVL	41.55	2002.06	19	1.1	668.361	20.9	5360000	1	7771	20201124_013_ZR_OK-chymo-2.raw	1	1	sp|P0DTC9|NCAP_SARS2	Deamidation (NQ)	N10:Deamidation (NQ):0.00	TPKDHIGTRN(+.98)PANNAAIVL
DDKDPN(+.98)FKDQVIL	41.25	1546.75	13	6.4	774.388	32.12	7120000	1	11965	20201124_013_ZR_OK-chymo-2.raw	1	1	sp|P0DTC9|NCAP_SARS2	Deamidation (NQ)	N6:Deamidation (NQ):28.74	DDKDPN(+.98)FKDQVIL
GANKDGIIWVATEGALNTPKDHIGTRNPANNAAIVLQ(+.98)LPQGTTLPKGFY	41.1	5142.69	49	5.1	1029.55	54.71	2940000	1	20595	20201124_013_ZR_OK-chymo-2.raw	1	1	sp|P0DTC9|NCAP_SARS2	Deamidation (NQ)	Q37:Deamidation (NQ):0.00	GANKDGIIWVATEGALNTPKDHIGTRNPANNAAIVLQ(+.98)LPQGTTLPKGFY
TGAIKLDDKDPN(+.98)FKDQVILLNKHIDAY	41.1	3084.61	27	8.1	617.935	38.88	1420000	1	14427	20201124_013_ZR_OK-chymo-2.raw	1	1	sp|P0DTC9|NCAP_SARS2	Deamidation (NQ)	N12:Deamidation (NQ):0.00	TGAIKLDDKDPN(+.98)FKDQVILLNKHIDAY
TGAIKLDDKDPNFKDQ(+.98)VILL	40.97	2243.2	20	9	561.813	45.7	45300000	1	17056	20201124_013_ZR_OK-chymo-2.raw	3	3	sp|P0DTC9|NCAP_SARS2	Deamidation (NQ)	Q16:Deamidation (NQ):10.34	TGAIKLDDKDPNFKDQ(+.98)VILL
RRPQGLPN(+.98)NTASWF	40.69	1643.82	14	1.9	548.947	33.72	163000000	1	12245	20201124_013_ZR_OK-chymo-2.raw	2	2	sp|P0DTC9|NCAP_SARS2	Deamidation (NQ)	N8:Deamidation (NQ):9.34	RRPQGLPN(+.98)NTASWF
PQ(+.98)RQ(+.98)KKQQTVTLLPAADLDDF	40.68	2413.25	21	-7.4	604.315	59.01	0	1	22179	20201124_013_ZR_OK-chymo-2.raw	0	0	sp|P0DTC9|NCAP_SARS2	Deamidation (NQ)	Q2:Deamidation (NQ):0.00;Q4:Deamidation (NQ):0.00	PQ(+.98)RQ(+.98)KKQQTVTLLPAADLDDF
RSKQRRPQ(+.98)GLPNNTASW	40.66	1996.04	17	2.1	500.017	16.71	0	1	5852	20201124_013_ZR_OK-chymo-2.raw	0	0	sp|P0DTC9|NCAP_SARS2	Deamidation (NQ)	Q8:Deamidation (NQ):11.12	RSKQRRPQ(+.98)GLPNNTASW
TGAIKLDDKDPN(+.98)FKDQVILLN	40.62	2357.25	21	8.3	590.324	36.62	27400000	1	13571	20201124_013_ZR_OK-chymo-2.raw	3	3	sp|P0DTC9|NCAP_SARS2	Deamidation (NQ)	N12:Deamidation (NQ):0.00	TGAIKLDDKDPN(+.98)FKDQVILLN
GGPSDSTGSNQ(+.98)NGERSGARSKQRRPQ(+.98)	40.38	2715.27	26	8.6	544.065	11.07	28800000	1	3112	20201124_013_ZR_OK-chymo-2.raw	1	1	sp|P0DTC9|NCAP_SARS2	Deamidation (NQ)	Q11:Deamidation (NQ):0.00;Q26:Deamidation (NQ):12.50	GGPSDSTGSNQ(+.98)NGERSGARSKQRRPQ(+.98)
TPKDHIGTRNPANN(+.98)AAIVL	40.11	2002.06	19	1.1	668.361	20.9	11200000	1	7769	20201124_013_ZR_OK-chymo-2.raw	2	2	sp|P0DTC9|NCAP_SARS2	Deamidation (NQ)	N14:Deamidation (NQ):11.06	TPKDHIGTRNPANN(+.98)AAIVL
N(+.98)QRNAPRITF	39.71	1216.63	10	1.6	609.324	22.53	8540000	1	8432	20201124_013_ZR_OK-chymo-2.raw	2	2	sp|P0DTC9|NCAP_SARS2	Deamidation (NQ)	N1:Deamidation (NQ):0.00	N(+.98)QRNAPRITF
GANKDGIIWVATEGALN(+.98)TPKDHIGTRNPANNAAIVLQLPQGTTLPKGF	39.51	4979.63	48	2.6	830.947	53.93	609000	1	20121	20201124_013_ZR_OK-chymo-2.raw	1	1	sp|P0DTC9|NCAP_SARS2	Deamidation (NQ)	N17:Deamidation (NQ):0.00	GANKDGIIWVATEGALN(+.98)TPKDHIGTRNPANNAAIVLQLPQGTTLPKGF
KFPRGQGVPIN(+.98)TNSSPDDQIGY	39.14	2390.15	22	8.4	797.731	28.59	0	1	10630	20201124_013_ZR_OK-chymo-2.raw	0	0	sp|P0DTC9|NCAP_SARS2	Deamidation (NQ)	N11:Deamidation (NQ):6.59	KFPRGQGVPIN(+.98)TNSSPDDQIGY
GRRGPEQ(+.98)TQGNFGDQELIRQGTDY	39.09	2722.27	24	2.8	681.577	22.21	804000	1	8286	20201124_013_ZR_OK-chymo-2.raw	1	1	sp|P0DTC9|NCAP_SARS2	Deamidation (NQ)	Q7:Deamidation (NQ):30.49	GRRGPEQ(+.98)TQGNFGDQELIRQGTDY
KFPRGQGVPIN(+.98)TNSSPDDQIGYY	38.94	2553.21	23	0.4	852.079	29.6	5630000	1	11030	20201124_013_ZR_OK-chymo-2.raw	1	1	sp|P0DTC9|NCAP_SARS2	Deamidation (NQ)	N11:Deamidation (NQ):4.64	KFPRGQGVPIN(+.98)TNSSPDDQIGYY
KKDKKKKADETQ(+.98)ALPQ	38.58	1856.04	16	7.7	372.217	12.61	0	1	3909	20201124_013_ZR_OK-chymo-2.raw	0	0	sp|P0DTC9|NCAP_SARS2	Deamidation (NQ)	Q12:Deamidation (NQ):11.12	KKDKKKKADETQ(+.98)ALPQ
RQKKQQTVTLLPAADLDDFSKQ(+.98)L	38.19	2643.42	23	8.8	661.869	45.19	0	1	16855	20201124_013_ZR_OK-chymo-2.raw	0	0	sp|P0DTC9|NCAP_SARS2	Deamidation (NQ)	Q22:Deamidation (NQ):0.00	RQKKQQTVTLLPAADLDDFSKQ(+.98)L
NTPKDHIGTRNPAN(+.98)NAAIVL	37.46	2116.1	20	2.7	706.377	21.14	1450000	1	7822	20201124_013_ZR_OK-chymo-2.raw	1	1	sp|P0DTC9|NCAP_SARS2	Deamidation (NQ)	N14:Deamidation (NQ):6.63	NTPKDHIGTRNPAN(+.98)NAAIVL
TQHGKEDLKFPRGQ(+.98)GVPINTN	36.76	2336.19	21	7	585.058	18.69	0	1	6745	20201124_013_ZR_OK-chymo-2.raw	0	0	sp|P0DTC9|NCAP_SARS2	Deamidation (NQ)	Q14:Deamidation (NQ):10.33	TQHGKEDLKFPRGQ(+.98)GVPINTN
TPKDHIGTRN(+.98)PAN(+.98)NAAIVL	36.66	2003.04	19	1.2	668.689	23.14	643000	1	8637	20201124_013_ZR_OK-chymo-2.raw	1	1	sp|P0DTC9|NCAP_SARS2	Deamidation (NQ)	N10:Deamidation (NQ):0.00;N13:Deamidation (NQ):0.00	TPKDHIGTRN(+.98)PAN(+.98)NAAIVL
GAN(+.98)KDGIIWVATEGALNTPKDHIGTRNPANNAAIVLQLPQGTTLPKGFY	36.58	5142.69	49	5.1	1029.55	54.71	2940000	1	20487	20201124_013_ZR_OK-chymo-2.raw	1	1	sp|P0DTC9|NCAP_SARS2	Deamidation (NQ)	N3:Deamidation (NQ):0.00	GAN(+.98)KDGIIWVATEGALNTPKDHIGTRNPANNAAIVLQLPQGTTLPKGFY
KFPRGQGVPINTN(+.98)	35.52	1427.75	13	5.3	476.927	17.8	5070000	1	6392	20201124_013_ZR_OK-chymo-2.raw	1	1	sp|P0DTC9|NCAP_SARS2	Deamidation (NQ)	N13:Deamidation (NQ):0.00	KFPRGQGVPINTN(+.98)
IGTRNPANN(+.98)AAIVL	35.29	1423.78	14	2.6	712.898	27.62	15000000	1	10262	20201124_013_ZR_OK-chymo-2.raw	1	1	sp|P0DTC9|NCAP_SARS2	Deamidation (NQ)	N9:Deamidation (NQ):0.00	IGTRNPANN(+.98)AAIVL
RRPQ(+.98)GLPNNTASWF	35.19	1643.82	14	7	548.95	31.48	18100000	1	11653	20201124_013_ZR_OK-chymo-2.raw	1	1	sp|P0DTC9|NCAP_SARS2	Deamidation (NQ)	Q4:Deamidation (NQ):3.56	RRPQ(+.98)GLPNNTASWF
DLKFPRGQ(+.98)GVPINTNSSPDDQIGYY	34.99	2781.32	25	9.1	928.124	40.15	0	1	14888	20201124_013_ZR_OK-chymo-2.raw	0	0	sp|P0DTC9|NCAP_SARS2	Deamidation (NQ)	Q8:Deamidation (NQ):0.00	DLKFPRGQ(+.98)GVPINTNSSPDDQIGYY
KHWPQ(+.98)IAQF	34.86	1154.59	9	6.5	578.305	28.93	13500000	1	10760	20201124_013_ZR_OK-chymo-2.raw	1	1	sp|P0DTC9|NCAP_SARS2	Deamidation (NQ)	Q5:Deamidation (NQ):22.24	KHWPQ(+.98)IAQF
SKQRRPQGLPN(+.98)NTASWF	32.84	1987	17	2.6	663.343	24.61	1690000	1	9240	20201124_013_ZR_OK-chymo-2.raw	1	1	sp|P0DTC9|NCAP_SARS2	Deamidation (NQ)	N11:Deamidation (NQ):6.65	SKQRRPQGLPN(+.98)NTASWF
RNPAN(+.98)NAAIVL	32.69	1152.63	11	2.1	577.321	23.94	10200000	1	9009	20201124_013_ZR_OK-chymo-2.raw	1	1	sp|P0DTC9|NCAP_SARS2	Deamidation (NQ)	N5:Deamidation (NQ):11.06	RNPAN(+.98)NAAIVL
NTPKDHIGTRN(+.98)PAN(+.98)NAAIVL	32.65	2117.09	20	-1.9	530.278	23.03	0	1	8601	20201124_013_ZR_OK-chymo-2.raw	0	0	sp|P0DTC9|NCAP_SARS2	Deamidation (NQ)	N11:Deamidation (NQ):0.00;N14:Deamidation (NQ):0.00	NTPKDHIGTRN(+.98)PAN(+.98)NAAIVL
RQKKQ(+.98)QTVTLLPAADLDDFSKQL	32.52	2643.42	23	8.8	661.869	45.19	0	1	16856	20201124_013_ZR_OK-chymo-2.raw	0	0	sp|P0DTC9|NCAP_SARS2	Deamidation (NQ)	Q5:Deamidation (NQ):0.00	RQKKQ(+.98)QTVTLLPAADLDDFSKQL
TQHGKEDLKFPRGQGVPINTN(+.98)SSPDDQIGY	32.22	3298.59	30	5.6	1100.54	22.65	0	1	8453	20201124_013_ZR_OK-chymo-2.raw	0	0	sp|P0DTC9|NCAP_SARS2	Deamidation (NQ)	N21:Deamidation (NQ):6.38	TQHGKEDLKFPRGQGVPINTN(+.98)SSPDDQIGY
VATEGALN(+.98)TPKDH	31.34	1352.66	13	1.7	451.894	14.4	0	1	4777	20201124_013_ZR_OK-chymo-2.raw	0	0	sp|P0DTC9|NCAP_SARS2	Deamidation (NQ)	N8:Deamidation (NQ):1000.00	VATEGALN(+.98)TPKDH
GKEDLKFPRGQGVPINTNSSPDDQ(+.98)IGYY	30.02	3095.48	28	1.5	774.879	31.88	0	1	11799	20201124_013_ZR_OK-chymo-2.raw	0	0	sp|P0DTC9|NCAP_SARS2	Deamidation (NQ)	Q24:Deamidation (NQ):18.70	GKEDLKFPRGQGVPINTNSSPDDQ(+.98)IGYY
KHWPQ(+.98)IAQFAPSASAFFGMSRIGMEVTPSGTW	29.68	3522.69	32	5.9	881.684	62.54	0	1	23653	20201124_013_ZR_OK-chymo-2.raw	0	0	sp|P0DTC9|NCAP_SARS2	Deamidation (NQ)	Q5:Deamidation (NQ):0.00	KHWPQ(+.98)IAQFAPSASAFFGMSRIGMEVTPSGTW
RRPQ(+.98)GLPNNTASW	29.47	1496.75	13	0.5	749.382	19.7	123000000	1	7224	20201124_013_ZR_OK-chymo-2.raw	2	2	sp|P0DTC9|NCAP_SARS2	Deamidation (NQ)	Q4:Deamidation (NQ):0.00	RRPQ(+.98)GLPNNTASW
LLPAADLDDFSKQ(+.98)L	29.46	1545.79	14	3.9	773.907	54.66	2570000	1	20433	20201124_013_ZR_OK-chymo-2.raw	1	1	sp|P0DTC9|NCAP_SARS2	Deamidation (NQ)	Q13:Deamidation (NQ):1000.00	LLPAADLDDFSKQ(+.98)L
Q(+.98)RRPQGLPNNTASWF	29.22	1771.88	15	2.8	591.634	33.31	2650000	1	12361	20201124_013_ZR_OK-chymo-2.raw	1	1	sp|P0DTC9|NCAP_SARS2	Deamidation (NQ)	Q1:Deamidation (NQ):0.00	Q(+.98)RRPQGLPNNTASWF
ALPQRQKKQ(+.98)QTVTLLPAADLDDF	29.1	2596.39	23	9.1	650.11	39.44	0	1	14631	20201124_013_ZR_OK-chymo-2.raw	0	0	sp|P0DTC9|NCAP_SARS2	Deamidation (NQ)	Q9:Deamidation (NQ):0.00	ALPQRQKKQ(+.98)QTVTLLPAADLDDF
KFPRGQGVPINTN(+.98)SSPDDQIGYY	29.01	2553.21	23	0.4	852.079	29.6	10200000	1	10978	20201124_013_ZR_OK-chymo-2.raw	2	2	sp|P0DTC9|NCAP_SARS2	Deamidation (NQ)	N13:Deamidation (NQ):4.64	KFPRGQGVPINTN(+.98)SSPDDQIGYY
KFPRGQGVPIN(+.98)TN	27.99	1427.75	13	5.3	476.927	17.8	5070000	1	6393	20201124_013_ZR_OK-chymo-2.raw	1	1	sp|P0DTC9|NCAP_SARS2	Deamidation (NQ)	N11:Deamidation (NQ):0.00	KFPRGQGVPIN(+.98)TN
LLDRLNQ(+.98)LESKM	27.76	1459.77	12	3.3	487.599	35.56	9050000	1	13180	20201124_013_ZR_OK-chymo-2.raw	2	2	sp|P0DTC9|NCAP_SARS2	Deamidation (NQ)	Q7:Deamidation (NQ):0.00	LLDRLNQ(+.98)LESKM
SKQRRPQGLPN(+.98)NTASW	27.74	1839.93	16	1.4	460.991	17.74	0	1	6340	20201124_013_ZR_OK-chymo-2.raw	0	0	sp|P0DTC9|NCAP_SARS2	Deamidation (NQ)	N11:Deamidation (NQ):0.00	SKQRRPQGLPN(+.98)NTASW
TFPPTEPKKDKKKKADETQ(+.98)ALPQ	27.73	2625.4	23	7.5	657.362	15.86	0	1	5439	20201124_013_ZR_OK-chymo-2.raw	0	0	sp|P0DTC9|NCAP_SARS2	Deamidation (NQ)	Q19:Deamidation (NQ):11.12	TFPPTEPKKDKKKKADETQ(+.98)ALPQ
NQRN(+.98)APRITF	27.65	1216.63	10	1.3	406.551	22.57	1070000	1	8436	20201124_013_ZR_OK-chymo-2.raw	1	1	sp|P0DTC9|NCAP_SARS2	Deamidation (NQ)	N4:Deamidation (NQ):5.77	NQRN(+.98)APRITF
GANKDGIIWVATEGALNTPKDHIGTRNPAN(+.98)NAAIVLQLPQGTTLPKGF	27.55	4979.63	48	3.9	996.936	54.12	2740000	1	20196	20201124_013_ZR_OK-chymo-2.raw	1	1	sp|P0DTC9|NCAP_SARS2	Deamidation (NQ)	N30:Deamidation (NQ):0.00	GANKDGIIWVATEGALNTPKDHIGTRNPAN(+.98)NAAIVLQLPQGTTLPKGF
GRRGPEQ(+.98)TQ(+.98)GNFGDQELIRQGTDY	27.41	2723.25	24	9.7	908.767	22.83	202000	1	8538	20201124_013_ZR_OK-chymo-2.raw	1	1	sp|P0DTC9|NCAP_SARS2	Deamidation (NQ)	Q7:Deamidation (NQ):0.00;Q9:Deamidation (NQ):0.00	GRRGPEQ(+.98)TQ(+.98)GNFGDQELIRQGTDY
LKFPRGQ(+.98)GVPINTNSSPDDQIGY	27.16	2503.23	23	-6	835.414	22.84	0	1	8527	20201124_013_ZR_OK-chymo-2.raw	0	0	sp|P0DTC9|NCAP_SARS2	Deamidation (NQ)	Q7:Deamidation (NQ):23.70	LKFPRGQ(+.98)GVPINTNSSPDDQIGY
GAIKLDDKDPNFKDQ(+.98)VILL	26.54	2142.16	19	8.3	715.066	40.44	1570000	1	14990	20201124_013_ZR_OK-chymo-2.raw	1	1	sp|P0DTC9|NCAP_SARS2	Deamidation (NQ)	Q15:Deamidation (NQ):0.00	GAIKLDDKDPNFKDQ(+.98)VILL
RRPQGLPNN(+.98)TASWF	26.13	1643.82	14	1.9	548.947	33.72	145000000	1	12246	20201124_013_ZR_OK-chymo-2.raw	1	1	sp|P0DTC9|NCAP_SARS2	Deamidation (NQ)	N9:Deamidation (NQ):0.00	RRPQGLPNN(+.98)TASWF
RQ(+.98)KKQQTVTLLPAADLDDF	25.98	2187.15	19	8.7	730.065	45.75	0	1	17074	20201124_013_ZR_OK-chymo-2.raw	0	0	sp|P0DTC9|NCAP_SARS2	Deamidation (NQ)	Q2:Deamidation (NQ):0.00	RQ(+.98)KKQQTVTLLPAADLDDF
GGPSDSTGSNQ(+.98)NGERSGARSKQ	25.51	2176.97	22	1.2	1089.49	11	178000000	1	3119	20201124_013_ZR_OK-chymo-2.raw	1	1	sp|P0DTC9|NCAP_SARS2	Deamidation (NQ)	Q11:Deamidation (NQ):0.00	GGPSDSTGSNQ(+.98)NGERSGARSKQ
TGAIKLDDKDPNFKDQ(+.98)VILLN	25.46	2357.25	21	3.3	786.759	37.67	14300000	1	13880	20201124_013_ZR_OK-chymo-2.raw	3	3	sp|P0DTC9|NCAP_SARS2	Deamidation (NQ)	Q16:Deamidation (NQ):0.00	TGAIKLDDKDPNFKDQ(+.98)VILLN
SKQRRPQ(+.98)GLPNNTASWF	25.17	1987	17	2.6	663.343	24.61	1690000	1	9241	20201124_013_ZR_OK-chymo-2.raw	1	1	sp|P0DTC9|NCAP_SARS2	Deamidation (NQ)	Q7:Deamidation (NQ):0.00	SKQRRPQ(+.98)GLPNNTASWF
VATEGALNTPKDHIGTRNPANNAAIVLQLPQ(+.98)GTTLPKGF	24.94	4025.13	39	6.5	806.039	44.97	3940000	1	16763	20201124_013_ZR_OK-chymo-2.raw	1	1	sp|P0DTC9|NCAP_SARS2	Deamidation (NQ)	Q31:Deamidation (NQ):11.67	VATEGALNTPKDHIGTRNPANNAAIVLQLPQ(+.98)GTTLPKGF
NQ(+.98)RNAPRITF	24.25	1216.63	10	1.3	406.551	22.57	1070000	1	8422	20201124_013_ZR_OK-chymo-2.raw	1	1	sp|P0DTC9|NCAP_SARS2	Deamidation (NQ)	Q2:Deamidation (NQ):0.00	NQ(+.98)RNAPRITF
VATEGALNTPKDHIGTRN(+.98)PANNAAIVL	23.32	2757.44	27	5.4	690.371	24.51	0	1	9205	20201124_013_ZR_OK-chymo-2.raw	0	0	sp|P0DTC9|NCAP_SARS2	Deamidation (NQ)	N18:Deamidation (NQ):0.00	VATEGALNTPKDHIGTRN(+.98)PANNAAIVL
GRRGPEQTQGNFGDQELIRQGTDYKHWPQIAQ(+.98)FAPSASAFF	23.28	4636.23	41	2.1	928.255	54.91	2910000	1	20565	20201124_013_ZR_OK-chymo-2.raw	2	2	sp|P0DTC9|NCAP_SARS2	Deamidation (NQ)	Q32:Deamidation (NQ):0.00	GRRGPEQTQGNFGDQELIRQGTDYKHWPQIAQ(+.98)FAPSASAFF
PNFKDQ(+.98)VILLNKHIDAYKTFPPTEPKKDKKKKADETQALPQ	23.16	4762.57	41	5.9	794.774	56.12	2030000	1	20919	20201124_013_ZR_OK-chymo-2.raw	2	2	sp|P0DTC9|NCAP_SARS2	Deamidation (NQ)	Q6:Deamidation (NQ):0.00	PNFKDQ(+.98)VILLNKHIDAYKTFPPTEPKKDKKKKADETQALPQ
PQRQ(+.98)KKQ(+.98)Q(+.98)TVTLLPAADLDDF	23.12	2414.23	21	-9.3	805.744	47.47	0	1	17751	20201124_013_ZR_OK-chymo-2.raw	0	0	sp|P0DTC9|NCAP_SARS2	Deamidation (NQ)	Q4:Deamidation (NQ):0.00;Q7:Deamidation (NQ):4.75;Q8:Deamidation (NQ):10.92	PQRQ(+.98)KKQ(+.98)Q(+.98)TVTLLPAADLDDF
NTPKDHIGTRNPANNAAIVLQLPQ(+.98)GTTLPKGF	22.32	3383.79	32	5.6	677.77	43.69	0	1	16242	20201124_013_ZR_OK-chymo-2.raw	0	0	sp|P0DTC9|NCAP_SARS2	Deamidation (NQ)	Q24:Deamidation (NQ):13.03	NTPKDHIGTRNPANNAAIVLQLPQ(+.98)GTTLPKGF
RQKKQQ(+.98)TVTLLPAADLDDF	22.29	2187.15	19	9.7	730.066	46.08	0	1	17203	20201124_013_ZR_OK-chymo-2.raw	0	0	sp|P0DTC9|NCAP_SARS2	Deamidation (NQ)	Q6:Deamidation (NQ):0.00	RQKKQQ(+.98)TVTLLPAADLDDF
SKQRRPQ(+.98)GLPNNTASW	21.51	1839.93	16	1.4	460.991	17.74	0	1	6339	20201124_013_ZR_OK-chymo-2.raw	0	0	sp|P0DTC9|NCAP_SARS2	Deamidation (NQ)	Q7:Deamidation (NQ):0.00	SKQRRPQ(+.98)GLPNNTASW
N(+.98)N(+.98)AAIVLQ(+.98)LPQ(+.98)GTTLPKGF	20.58	1985.04	19	-2.1	662.684	19.97	5880000	1	7336	20201124_013_ZR_OK-chymo-2.raw	1	1	sp|P0DTC9|NCAP_SARS2	Deamidation (NQ)	N1:Deamidation (NQ):1000.00;N2:Deamidation (NQ):1000.00;Q8:Deamidation (NQ):1000.00;Q11:Deamidation (NQ):1000.00	N(+.98)N(+.98)AAIVLQ(+.98)LPQ(+.98)GTTLPKGF
GN(+.98)GGDAALALLLLDRLN(+.98)QLESKM	20.49	2413.25	23	2.7	604.322	64.25	0	1	24382	20201124_013_ZR_OK-chymo-2.raw	0	0	sp|P0DTC9|NCAP_SARS2	Deamidation (NQ)	N2:Deamidation (NQ):4.54;N17:Deamidation (NQ):0.00	GN(+.98)GGDAALALLLLDRLN(+.98)QLESKM
TPKDHIGTRNPANNAAIVLQ(+.98)L	20.47	2243.2	21	6.2	748.746	68.14	0	1	25934	20201124_013_ZR_OK-chymo-2.raw	0	0	sp|P0DTC9|NCAP_SARS2	Deamidation (NQ)	Q20:Deamidation (NQ):0.00	TPKDHIGTRNPANNAAIVLQ(+.98)L
TQHGKEDLKFPRGQGVPINTN(+.98)SSPDDQIGYY	20.25	3461.65	31	6	1154.9	26.06	23900000	1	9737	20201124_013_ZR_OK-chymo-2.raw	1	1	sp|P0DTC9|NCAP_SARS2	Deamidation (NQ)	N21:Deamidation (NQ):9.27	TQHGKEDLKFPRGQGVPINTN(+.98)SSPDDQIGYY
IKLDDKDPNFKDQVILLN(+.98)K	19.87	2256.24	19	-1.1	565.066	39.23	2620000	1	14562	20201124_013_ZR_OK-chymo-2.raw	1	1	sp|P0DTC9|NCAP_SARS2	Deamidation (NQ)	N18:Deamidation (NQ):5.04	IKLDDKDPNFKDQVILLN(+.98)K
TVTKKSAAEASKKPRQ(+.98)KRTATKAYN(+.98)VTQ(+.98)AF	19.46	3311.78	30	4.5	663.367	11.27	0	1	3230	20201124_013_ZR_OK-chymo-2.raw	0	0	sp|P0DTC9|NCAP_SARS2	Deamidation (NQ)	Q16:Deamidation (NQ):1000.00;N25:Deamidation (NQ):1000.00;Q28:Deamidation (NQ):1000.00	TVTKKSAAEASKKPRQ(+.98)KRTATKAYN(+.98)VTQ(+.98)AF
RN(+.98)PANNAAIVL	18.82	1152.63	11	2.1	577.321	23.94	10200000	1	9007	20201124_013_ZR_OK-chymo-2.raw	1	1	sp|P0DTC9|NCAP_SARS2	Deamidation (NQ)	N2:Deamidation (NQ):0.00	RN(+.98)PANNAAIVL
KFPRGQ(+.98)GVPINTNSSPDDQIGY	17.89	2390.15	22	4	797.727	25.48	24000000	1	9649	20201124_013_ZR_OK-chymo-2.raw	1	1	sp|P0DTC9|NCAP_SARS2	Deamidation (NQ)	Q6:Deamidation (NQ):10.19	KFPRGQ(+.98)GVPINTNSSPDDQIGY
QAVN(+.98)FPFLVKLEFSF	17.57	1785.93	15	2.4	596.32	33.99	7200000	1	12582	20201124_013_ZR_OK-chymo-2.raw	1	1		Deamidation (NQ)	N4:Deamidation (NQ):0.00	QAVN(+.98)FPFLVKLEFSF
RQKKQQTVTLLPAADLDDFSKQ(+.98)LQQSM	16.67	3117.61	27	7.1	624.534	55.01	395000	1	20502	20201124_013_ZR_OK-chymo-2.raw	1	1	sp|P0DTC9|NCAP_SARS2	Deamidation (NQ)	Q22:Deamidation (NQ):0.00	RQKKQQTVTLLPAADLDDFSKQ(+.98)LQQSM
PSGTWLTYTGAIKLDDKDPNFKDQVILLN(+.98)KHIDAYKT	16.59	4219.18	37	1	1407.4	41.12	1050000	1	15296	20201124_013_ZR_OK-chymo-2.raw	1	1	sp|P0DTC9|NCAP_SARS2	Deamidation (NQ)	N29:Deamidation (NQ):5.16	PSGTWLTYTGAIKLDDKDPNFKDQVILLN(+.98)KHIDAYKT
GRRGPEQTQGNFGDQELIRQ(+.98)GTDY	16.57	2722.27	24	3.5	681.577	21.72	5120000	1	8120	20201124_013_ZR_OK-chymo-2.raw	1	1	sp|P0DTC9|NCAP_SARS2	Deamidation (NQ)	Q20:Deamidation (NQ):0.97	GRRGPEQTQGNFGDQELIRQ(+.98)GTDY
TQHGKEDLKFPRGQGVPIN(+.98)TNSSPDDQIGY	16.55	3298.59	30	5.4	825.658	24.07	619000	1	9047	20201124_013_ZR_OK-chymo-2.raw	1	1	sp|P0DTC9|NCAP_SARS2	Deamidation (NQ)	N19:Deamidation (NQ):0.00	TQHGKEDLKFPRGQGVPIN(+.98)TNSSPDDQIGY
QRQKKQQ(+.98)TVTLLPAADLDD	16.31	2168.14	19	6.4	543.047	39.18	0	1	14532	20201124_013_ZR_OK-chymo-2.raw	0	0	sp|P0DTC9|NCAP_SARS2	Deamidation (NQ)	Q7:Deamidation (NQ):0.00	QRQKKQQ(+.98)TVTLLPAADLDD
GANKDGIIWVATEGALNTPKDHIGTRNPANNAAIVLQ(+.98)LPQGTTLPKGF	16.26	4979.63	48	2.6	830.947	54.16	0	1	20207	20201124_013_ZR_OK-chymo-2.raw	0	0	sp|P0DTC9|NCAP_SARS2	Deamidation (NQ)	Q37:Deamidation (NQ):0.00	GANKDGIIWVATEGALNTPKDHIGTRNPANNAAIVLQ(+.98)LPQGTTLPKGF
RQKRTATKAYNVTQ(+.98)AFGRR	16.25	2252.22	19	6.2	451.455	19.38	0	1	7047	20201124_013_ZR_OK-chymo-2.raw	0	0	sp|P0DTC9|NCAP_SARS2	Deamidation (NQ)	Q14:Deamidation (NQ):0.00	RQKRTATKAYNVTQ(+.98)AFGRR
TALTQ(+.98)HGKEDLKFPRGQ(+.98)GVPINTNSSPDDQIGY	15.78	3584.74	33	6.2	1195.93	24.07	2370000	1	8965	20201124_013_ZR_OK-chymo-2.raw	1	1	sp|P0DTC9|NCAP_SARS2	Deamidation (NQ)	Q5:Deamidation (NQ):17.37;Q17:Deamidation (NQ):17.91	TALTQ(+.98)HGKEDLKFPRGQ(+.98)GVPINTNSSPDDQIGY
QRQKKQQTVTLLPAADLDDFSKQ(+.98)LQ(+.98)QS	15.59	3115.61	27	4.5	624.133	51.77	0	1	19351	20201124_013_ZR_OK-chymo-2.raw	0	0	sp|P0DTC9|NCAP_SARS2	Deamidation (NQ)	Q23:Deamidation (NQ):0.00;Q25:Deamidation (NQ):0.00	QRQKKQQTVTLLPAADLDDFSKQ(+.98)LQ(+.98)QS
RQKKQQ(+.98)T(+79.97)VTLLPAADLDDFSKQL	39.68	2723.39	23	8.4	908.811	45.99	2560000	1	17166	20201124_013_ZR_OK-chymo-2.raw	1	1	sp|P0DTC9|NCAP_SARS2	Deamidation (NQ); Phosphorylation (STY)	Q6:Deamidation (NQ):8.69;T7:Phosphorylation (STY):4.64	RQKKQQ(+.98)T(+79.97)VTLLPAADLDDFSKQL
RQKKQ(+.98)QT(+79.97)VTLLPAADLDDF	35.7	2267.12	19	8.6	567.792	47.11	0	1	17610	20201124_013_ZR_OK-chymo-2.raw	0	0	sp|P0DTC9|NCAP_SARS2	Deamidation (NQ); Phosphorylation (STY)	Q5:Deamidation (NQ):0.00;T7:Phosphorylation (STY):0.00	RQKKQ(+.98)QT(+79.97)VTLLPAADLDDF
KKQQ(+.98)T(+79.97)VTLLPAADLDDF	33.63	1982.96	17	9.6	992.497	53.03	0	1	19800	20201124_013_ZR_OK-chymo-2.raw	0	0	sp|P0DTC9|NCAP_SARS2	Deamidation (NQ); Phosphorylation (STY)	Q4:Deamidation (NQ):7.21;T5:Phosphorylation (STY):22.85	KKQQ(+.98)T(+79.97)VTLLPAADLDDF
KKQQ(+.98)T(+79.97)VTLLPAADLDDFSKQL	30.35	2439.23	21	7.7	610.819	51.52	0	1	19260	20201124_013_ZR_OK-chymo-2.raw	0	0	sp|P0DTC9|NCAP_SARS2	Deamidation (NQ); Phosphorylation (STY)	Q4:Deamidation (NQ):0.00;T5:Phosphorylation (STY):4.73	KKQQ(+.98)T(+79.97)VTLLPAADLDDFSKQL
KKQ(+.98)QT(+79.97)VTLLPAADLDDF	29.23	1982.96	17	8.6	662	53.21	0	1	19863	20201124_013_ZR_OK-chymo-2.raw	0	0	sp|P0DTC9|NCAP_SARS2	Deamidation (NQ); Phosphorylation (STY)	Q3:Deamidation (NQ):0.00;T5:Phosphorylation (STY):0.00	KKQ(+.98)QT(+79.97)VTLLPAADLDDF
RQ(+.98)KKQQT(+79.97)VTLLPAADLDDF	24.49	2267.12	19	8.4	756.72	52.95	0	1	19772	20201124_013_ZR_OK-chymo-2.raw	0	0	sp|P0DTC9|NCAP_SARS2	Deamidation (NQ); Phosphorylation (STY)	Q2:Deamidation (NQ):0.00;T7:Phosphorylation (STY):0.00	RQ(+.98)KKQQT(+79.97)VTLLPAADLDDF
RQKKQQTVTLLPAADLDDFSKQLQQSM(+15.99)	61.51	3132.62	27	1.9	784.165	43.13	4160000	1	16002	20201124_013_ZR_OK-chymo-2.raw	1	1	sp|P0DTC9|NCAP_SARS2	Oxidation (M)	M27:Oxidation (M):1000.00	RQKKQQTVTLLPAADLDDFSKQLQQSM(+15.99)
RGGDGKM(+15.99)KDLSPRWY	59.46	1780.87	15	0.7	446.224	17.5	12000000	1	6214	20201124_013_ZR_OK-chymo-2.raw	1	1	sp|P0DTC9|NCAP_SARS2	Oxidation (M)	M7:Oxidation (M):1000.00	RGGDGKM(+15.99)KDLSPRWY
RIRGGDGKM(+15.99)KDLSPRWY	55.85	2050.05	17	1.7	411.019	16.83	113000000	1	5888	20201124_013_ZR_OK-chymo-2.raw	2	2	sp|P0DTC9|NCAP_SARS2	Oxidation (M)	M9:Oxidation (M):1000.00	RIRGGDGKM(+15.99)KDLSPRWY
RRIRGGDGKM(+15.99)KDLSPRWY	54.7	2206.15	18	1.3	442.239	15.94	264000000	1	5491	20201124_013_ZR_OK-chymo-2.raw	5	5	sp|P0DTC9|NCAP_SARS2	Oxidation (M)	M10:Oxidation (M):1000.00	RRIRGGDGKM(+15.99)KDLSPRWY
RRIRGGDGKM(+15.99)KDL	53.39	1516.83	13	1.5	304.373	11.81	23600000	1	3519	20201124_013_ZR_OK-chymo-2.raw	1	1	sp|P0DTC9|NCAP_SARS2	Oxidation (M)	M10:Oxidation (M):1000.00	RRIRGGDGKM(+15.99)KDL
RRIRGGDGKM(+15.99)KDLSPRW	53.29	2043.09	17	-1.6	409.625	15.6	0	1	5318	20201124_013_ZR_OK-chymo-2.raw	0	0	sp|P0DTC9|NCAP_SARS2	Oxidation (M)	M10:Oxidation (M):1000.00	RRIRGGDGKM(+15.99)KDLSPRW
IRGGDGKM(+15.99)KDLSPRWY	52.78	1893.95	16	1.3	474.496	17.67	5830000	1	6325	20201124_013_ZR_OK-chymo-2.raw	1	1	sp|P0DTC9|NCAP_SARS2	Oxidation (M)	M8:Oxidation (M):1000.00	IRGGDGKM(+15.99)KDLSPRWY
LLDRLNQLESKM(+15.99)	51.89	1474.78	12	0.9	492.601	21.76	63600000	1	8093	20201124_013_ZR_OK-chymo-2.raw	1	1	sp|P0DTC9|NCAP_SARS2	Oxidation (M)	M12:Oxidation (M):1000.00	LLDRLNQLESKM(+15.99)
M(+15.99)KDLSPRWY	49.24	1210.58	9	1.1	404.534	21.04	17200000	1	7740	20201124_013_ZR_OK-chymo-2.raw	1	1	sp|P0DTC9|NCAP_SARS2	Oxidation (M)	M1:Oxidation (M):1000.00	M(+15.99)KDLSPRWY
SRIGM(+15.99)EVTPSGTW	47.77	1435.68	13	1.9	718.847	24.28	39200000	1	9097	20201124_013_ZR_OK-chymo-2.raw	1	1	sp|P0DTC9|NCAP_SARS2	Oxidation (M)	M5:Oxidation (M):1000.00	SRIGM(+15.99)EVTPSGTW
GM(+15.99)SRIGMEVTPSGTW	46.03	1623.74	15	0.7	812.877	31.81	308000000	1	11921	20201124_013_ZR_OK-chymo-2.raw	2	2	sp|P0DTC9|NCAP_SARS2	Oxidation (M)	M2:Oxidation (M):38.19	GM(+15.99)SRIGMEVTPSGTW
GMSRIGM(+15.99)EVTPSGTW	45.88	1623.74	15	0.7	812.877	29.11	115000000	1	10860	20201124_013_ZR_OK-chymo-2.raw	2	2	sp|P0DTC9|NCAP_SARS2	Oxidation (M)	M7:Oxidation (M):0.00	GMSRIGM(+15.99)EVTPSGTW
GGDGKM(+15.99)KDLSPRWY	45.48	1624.77	14	0.9	542.597	19.08	0	1	6916	20201124_013_ZR_OK-chymo-2.raw	0	0	sp|P0DTC9|NCAP_SARS2	Oxidation (M)	M6:Oxidation (M):1000.00	GGDGKM(+15.99)KDLSPRWY
FGMSRIGM(+15.99)	41.73	913.415	8	1.2	457.715	20.04	34700000	1	7365	20201124_013_ZR_OK-chymo-2.raw	1	1	sp|P0DTC9|NCAP_SARS2	Oxidation (M)	M8:Oxidation (M):10.53	FGMSRIGM(+15.99)
SKQLQQSM(+15.99)	40.06	964.465	8	0.5	483.24	11.71	4190000	1	3464	20201124_013_ZR_OK-chymo-2.raw	1	1	sp|P0DTC9|NCAP_SARS2	Oxidation (M)	M8:Oxidation (M):1000.00	SKQLQQSM(+15.99)
LDRLNQLESKM(+15.99)	36.08	1361.7	11	1	454.907	17.29	0	1	6121	20201124_013_ZR_OK-chymo-2.raw	0	0	sp|P0DTC9|NCAP_SARS2	Oxidation (M)	M11:Oxidation (M):1000.00	LDRLNQLESKM(+15.99)
LLPAADLDDFSKQLQQSM(+15.99)SSADSTQA	28.86	2782.3	26	4	928.443	49.48	1270000	1	18514	20201124_013_ZR_OK-chymo-2.raw	1	1	sp|P0DTC9|NCAP_SARS2	Oxidation (M)	M18:Oxidation (M):1000.00	LLPAADLDDFSKQLQQSM(+15.99)SSADSTQA
DRLNQLESKM(+15.99)	20.63	1248.61	10	1.9	417.212	15.75	0	1	5387	20201124_013_ZR_OK-chymo-2.raw	0	0	sp|P0DTC9|NCAP_SARS2	Oxidation (M)	M10:Oxidation (M):1000.00	DRLNQLESKM(+15.99)
LLPAADLDDFSKQLQQSM(+15.99)	17.34	2034.99	18	1.1	679.339	49.27	29500000	1	18401	20201124_013_ZR_OK-chymo-2.raw	1	1	sp|P0DTC9|NCAP_SARS2	Oxidation (M)	M18:Oxidation (M):1000.00	LLPAADLDDFSKQLQQSM(+15.99)
RM(+15.99)AGN(+.98)GGDAAL	31.93	1048.46	11	0.9	525.238	15.43	31000000	1	5242	20201124_013_ZR_OK-chymo-2.raw	1	1	sp|P0DTC9|NCAP_SARS2	Oxidation (M); Deamidation (NQ)	M2:Oxidation (M):1000.00;N5:Deamidation (NQ):1000.00	RM(+15.99)AGN(+.98)GGDAAL
AEGSRGGSQASSRSSS(+79.97)RSRNS(+79.97)SRNST(+79.97)PGSSRGT(+79.97)SPARM	63.4	4159.68	38	1.3	832.944	12.76	571000000	1	3868	20201124_013_ZR_OK-chymo-2.raw	1	1	sp|P0DTC9|NCAP_SARS2	Phosphorylation (STY)	S16:Phosphorylation (STY):0.00;S21:Phosphorylation (STY):0.00;T26:Phosphorylation (STY):0.00;T33:Phosphorylation (STY):0.00	AEGSRGGSQASSRSSS(+79.97)RSRNS(+79.97)SRNST(+79.97)PGSSRGT(+79.97)SPARM
RQKKQQT(+79.97)VTLLPAADLDDFSKQLQQ	61.03	2978.52	25	1.5	745.639	44.69	25200000	1	16675	20201124_013_ZR_OK-chymo-2.raw	2	2	sp|P0DTC9|NCAP_SARS2	Phosphorylation (STY)	T7:Phosphorylation (STY):7.32	RQKKQQT(+79.97)VTLLPAADLDDFSKQLQQ
SRSSS(+79.97)RSRNS(+79.97)SRNS(+79.97)TPGSSRGTSPARM	60.97	3092.28	27	1.7	619.463	12.63	39000000	1	3918	20201124_013_ZR_OK-chymo-2.raw	1	1	sp|P0DTC9|NCAP_SARS2	Phosphorylation (STY)	S5:Phosphorylation (STY):0.00;S10:Phosphorylation (STY):0.00;S14:Phosphorylation (STY):0.00	SRSSS(+79.97)RSRNS(+79.97)SRNS(+79.97)TPGSSRGTSPARM
SSSRSRNSS(+79.97)RNS(+79.97)TPGSSRGTSPARM	60.7	2769.18	25	0.4	554.843	12.66	29800000	1	3935	20201124_013_ZR_OK-chymo-2.raw	1	1	sp|P0DTC9|NCAP_SARS2	Phosphorylation (STY)	S9:Phosphorylation (STY):12.28;S12:Phosphorylation (STY):10.11	SSSRSRNSS(+79.97)RNS(+79.97)TPGSSRGTSPARM
SRSSSRSRNS(+79.97)SRNS(+79.97)TPGSSRGTSPARM	60.58	3012.31	27	4	603.472	12.11	138000000	1	3666	20201124_013_ZR_OK-chymo-2.raw	1	1	sp|P0DTC9|NCAP_SARS2	Phosphorylation (STY)	S10:Phosphorylation (STY):8.82;S14:Phosphorylation (STY):9.42	SRSSSRSRNS(+79.97)SRNS(+79.97)TPGSSRGTSPARM
RQKKQQTVT(+79.97)LLPAADLDDFSKQLQQSM	60.47	3196.6	27	1	800.157	54.53	52300000	1	20316	20201124_013_ZR_OK-chymo-2.raw	1	1	sp|P0DTC9|NCAP_SARS2	Phosphorylation (STY)	T9:Phosphorylation (STY):0.00	RQKKQQTVT(+79.97)LLPAADLDDFSKQLQQSM
RQKKQQT(+79.97)VTLLPAADLDDFSKQL	60.22	2722.41	23	1.5	908.477	46.71	402000000	1	17432	20201124_013_ZR_OK-chymo-2.raw	3	3	sp|P0DTC9|NCAP_SARS2	Phosphorylation (STY)	T7:Phosphorylation (STY):14.63	RQKKQQT(+79.97)VTLLPAADLDDFSKQL
GGPSDSTGSNQNGERSGARS(+79.97)KQRRPQ	59.82	2793.27	26	0.6	559.661	11	4390000	1	3097	20201124_013_ZR_OK-chymo-2.raw	1	1	sp|P0DTC9|NCAP_SARS2	Phosphorylation (STY)	S20:Phosphorylation (STY):0.00	GGPSDSTGSNQNGERSGARS(+79.97)KQRRPQ
NQRNAPRIT(+79.97)FGGPSDSTGSNQNGERSGAR	59.22	3110.4	29	-0.6	778.607	16.89	37100000	1	5950	20201124_013_ZR_OK-chymo-2.raw	1	1	sp|P0DTC9|NCAP_SARS2	Phosphorylation (STY)	T9:Phosphorylation (STY):23.70	NQRNAPRIT(+79.97)FGGPSDSTGSNQNGERSGAR
RQKKQQT(+79.97)VTLLPAADLDDFSKQLQQSM	58.81	3196.6	27	1	800.157	54.53	61200000	1	20467	20201124_013_ZR_OK-chymo-2.raw	2	2	sp|P0DTC9|NCAP_SARS2	Phosphorylation (STY)	T7:Phosphorylation (STY):0.00	RQKKQQT(+79.97)VTLLPAADLDDFSKQLQQSM
RSSSRSRNS(+79.97)SRNS(+79.97)TPGSSRGTSPARM	58.28	2925.28	26	3	586.064	12.11	102000000	1	3663	20201124_013_ZR_OK-chymo-2.raw	1	1	sp|P0DTC9|NCAP_SARS2	Phosphorylation (STY)	S9:Phosphorylation (STY):0.00;S13:Phosphorylation (STY):12.33	RSSSRSRNS(+79.97)SRNS(+79.97)TPGSSRGTSPARM
SRNSS(+79.97)RNSTPGSSRGTSPARM	58.18	2272.01	21	0.9	569.011	12.86	52400000	1	4050	20201124_013_ZR_OK-chymo-2.raw	1	1	sp|P0DTC9|NCAP_SARS2	Phosphorylation (STY)	S5:Phosphorylation (STY):7.07	SRNSS(+79.97)RNSTPGSSRGTSPARM
RQKKQQTVT(+79.97)LLPAADLDDF	58.15	2266.14	19	2.4	756.388	44.97	10100000000	1	16663	20201124_013_ZR_OK-chymo-2.raw	3	3	sp|P0DTC9|NCAP_SARS2	Phosphorylation (STY)	T9:Phosphorylation (STY):4.64	RQKKQQTVT(+79.97)LLPAADLDDF
RNAPRIT(+79.97)FGGPSDSTGSNQNGERSGAR	58.02	2868.3	27	1.3	718.083	16.82	47500000	1	5922	20201124_013_ZR_OK-chymo-2.raw	1	1	sp|P0DTC9|NCAP_SARS2	Phosphorylation (STY)	T7:Phosphorylation (STY):45.16	RNAPRIT(+79.97)FGGPSDSTGSNQNGERSGAR
RQKKQQT(+79.97)VTLLPAADLDDF	57.53	2266.14	19	2	567.542	45.48	22200000000	1	17449	20201124_013_ZR_OK-chymo-2.raw	13	13	sp|P0DTC9|NCAP_SARS2	Phosphorylation (STY)	T7:Phosphorylation (STY):0.00	RQKKQQT(+79.97)VTLLPAADLDDF
SSRSRNS(+79.97)SRNS(+79.97)TPGSSRGTSPARM	57.29	2682.14	24	0.7	537.437	12.69	890000000	1	3959	20201124_013_ZR_OK-chymo-2.raw	2	2	sp|P0DTC9|NCAP_SARS2	Phosphorylation (STY)	S7:Phosphorylation (STY):0.00;S11:Phosphorylation (STY):0.00	SSRSRNS(+79.97)SRNS(+79.97)TPGSSRGTSPARM
KKQQT(+79.97)VTLLPAADLDDF	57.06	1981.98	17	1.1	991.996	51.8	1790000000	1	19322	20201124_013_ZR_OK-chymo-2.raw	5	5	sp|P0DTC9|NCAP_SARS2	Phosphorylation (STY)	T5:Phosphorylation (STY):36.05	KKQQT(+79.97)VTLLPAADLDDF
SRSRNSS(+79.97)RNS(+79.97)TPGSSRGTSPARM	56.46	2595.11	23	1.5	520.03	12.69	25100000	1	3937	20201124_013_ZR_OK-chymo-2.raw	1	1	sp|P0DTC9|NCAP_SARS2	Phosphorylation (STY)	S7:Phosphorylation (STY):12.28;S10:Phosphorylation (STY):6.65	SRSRNSS(+79.97)RNS(+79.97)TPGSSRGTSPARM
KKQQTVT(+79.97)LLPAADLDDFSKQLQQSM	56.44	2912.44	25	1.6	729.117	58.12	2040000	1	21793	20201124_013_ZR_OK-chymo-2.raw	1	1	sp|P0DTC9|NCAP_SARS2	Phosphorylation (STY)	T7:Phosphorylation (STY):0.00	KKQQTVT(+79.97)LLPAADLDDFSKQLQQSM
KKQQT(+79.97)VTLLPAADLDDFSKQL	56.44	2438.25	21	1.5	813.757	51.51	57300000	1	19224	20201124_013_ZR_OK-chymo-2.raw	2	2	sp|P0DTC9|NCAP_SARS2	Phosphorylation (STY)	T5:Phosphorylation (STY):8.22	KKQQT(+79.97)VTLLPAADLDDFSKQL
AEGSRGGSQASSRSSSRSRNSS(+79.97)RNSTPGSSRGTSPARM	56.04	3919.78	38	0	654.304	11.91	6810000	1	3559	20201124_013_ZR_OK-chymo-2.raw	1	1	sp|P0DTC9|NCAP_SARS2	Phosphorylation (STY)	S22:Phosphorylation (STY):0.00	AEGSRGGSQASSRSSSRSRNSS(+79.97)RNSTPGSSRGTSPARM
KKQQTVT(+79.97)LLPAADLDDF	55.51	1981.98	17	2.1	991.997	50.72	86500000	1	18893	20201124_013_ZR_OK-chymo-2.raw	2	2	sp|P0DTC9|NCAP_SARS2	Phosphorylation (STY)	T7:Phosphorylation (STY):15.73	KKQQTVT(+79.97)LLPAADLDDF
RSSS(+79.97)RSRNSS(+79.97)RNS(+79.97)TPGSSRGTSPARM	54.74	3005.24	26	2.5	602.058	12.59	12500000	1	3921	20201124_013_ZR_OK-chymo-2.raw	1	1	sp|P0DTC9|NCAP_SARS2	Phosphorylation (STY)	S4:Phosphorylation (STY):0.00;S10:Phosphorylation (STY):0.00;S13:Phosphorylation (STY):0.00	RSSS(+79.97)RSRNSS(+79.97)RNS(+79.97)TPGSSRGTSPARM
RNSSRNS(+79.97)TPGSSRGTSPARM	54.69	2184.98	20	1.5	547.253	12.86	11900000	1	4032	20201124_013_ZR_OK-chymo-2.raw	1	1	sp|P0DTC9|NCAP_SARS2	Phosphorylation (STY)	S7:Phosphorylation (STY):9.34	RNSSRNS(+79.97)TPGSSRGTSPARM
SSRNS(+79.97)TPGSSRGTSPARM	54.23	1914.84	18	0.4	479.717	13.61	16400000000	1	4296	20201124_013_ZR_OK-chymo-2.raw	3	3	sp|P0DTC9|NCAP_SARS2	Phosphorylation (STY)	S5:Phosphorylation (STY):8.14	SSRNS(+79.97)TPGSSRGTSPARM
LLPAADLDDFSKQLQQS(+79.97)MSSADSTQA	53.9	2846.27	26	0.8	949.764	52.04	18100000	1	19401	20201124_013_ZR_OK-chymo-2.raw	1	1	sp|P0DTC9|NCAP_SARS2	Phosphorylation (STY)	S17:Phosphorylation (STY):14.04	LLPAADLDDFSKQLQQS(+79.97)MSSADSTQA
RRAT(+79.97)RRIRGGDGKMKDL	53.84	2065.08	17	1.7	517.279	13.06	650000000	1	4180	20201124_013_ZR_OK-chymo-2.raw	2	2	sp|P0DTC9|NCAP_SARS2	Phosphorylation (STY)	T4:Phosphorylation (STY):1000.00	RRAT(+79.97)RRIRGGDGKMKDL
RSRNS(+79.97)SRNS(+79.97)TPGSSRGTSPARM	53.62	2508.08	22	1.1	628.028	12.66	408000000	1	3992	20201124_013_ZR_OK-chymo-2.raw	1	1	sp|P0DTC9|NCAP_SARS2	Phosphorylation (STY)	S5:Phosphorylation (STY):0.00;S9:Phosphorylation (STY):0.00	RSRNS(+79.97)SRNS(+79.97)TPGSSRGTSPARM
TVT(+79.97)LLPAADLDDF	53.42	1469.67	13	1.5	735.843	63.77	46000000	1	24375	20201124_013_ZR_OK-chymo-2.raw	2	2	sp|P0DTC9|NCAP_SARS2	Phosphorylation (STY)	T3:Phosphorylation (STY):0.00	TVT(+79.97)LLPAADLDDF
SRSRNS(+79.97)SRNS(+79.97)TPGSSRGTSPARM	53.13	2595.11	23	2.9	649.787	12.69	1700000000	1	3977	20201124_013_ZR_OK-chymo-2.raw	2	2	sp|P0DTC9|NCAP_SARS2	Phosphorylation (STY)	S6:Phosphorylation (STY):0.00;S10:Phosphorylation (STY):4.59	SRSRNS(+79.97)SRNS(+79.97)TPGSSRGTSPARM
SSRNS(+79.97)TPGSSRGTSPA	52.7	1627.7	16	1.4	543.573	12.08	379000000	1	3615	20201124_013_ZR_OK-chymo-2.raw	1	1	sp|P0DTC9|NCAP_SARS2	Phosphorylation (STY)	S5:Phosphorylation (STY):7.21	SSRNS(+79.97)TPGSSRGTSPA
KKQQT(+79.97)VTLLPAADLDDFSKQLQQSM	52.7	2912.44	25	0.5	971.82	58.09	8920000	1	21783	20201124_013_ZR_OK-chymo-2.raw	2	2	sp|P0DTC9|NCAP_SARS2	Phosphorylation (STY)	T5:Phosphorylation (STY):8.22	KKQQT(+79.97)VTLLPAADLDDFSKQLQQSM
APRIT(+79.97)FGGPSDSTGSNQNGERSGARSKQ	52.59	2941.34	28	1.3	736.344	16.79	36600000	1	5918	20201124_013_ZR_OK-chymo-2.raw	1	1	sp|P0DTC9|NCAP_SARS2	Phosphorylation (STY)	T5:Phosphorylation (STY):0.00	APRIT(+79.97)FGGPSDSTGSNQNGERSGARSKQ
T(+79.97)VTLLPAADLDDF	52.41	1469.67	13	1.5	735.843	64.93	46000000	1	24629	20201124_013_ZR_OK-chymo-2.raw	2	2	sp|P0DTC9|NCAP_SARS2	Phosphorylation (STY)	T1:Phosphorylation (STY):22.85	T(+79.97)VTLLPAADLDDF
RRAT(+79.97)RRIRGGDGKM	52.07	1708.88	14	0.8	342.783	11.54	63400000	1	3384	20201124_013_ZR_OK-chymo-2.raw	2	2	sp|P0DTC9|NCAP_SARS2	Phosphorylation (STY)	T4:Phosphorylation (STY):1000.00	RRAT(+79.97)RRIRGGDGKM
SSSRSRNS(+79.97)SRNS(+79.97)TPGSSRGTSPA	51.94	2482.03	23	0.9	621.516	11.67	40000000	1	3455	20201124_013_ZR_OK-chymo-2.raw	1	1	sp|P0DTC9|NCAP_SARS2	Phosphorylation (STY)	S8:Phosphorylation (STY):0.00;S12:Phosphorylation (STY):0.00	SSSRSRNS(+79.97)SRNS(+79.97)TPGSSRGTSPA
NQRNAPRIT(+79.97)FGGPSDSTGSNQNGERSGARSKQ	51.77	3453.59	32	2.8	864.407	15.91	58600000	1	5477	20201124_013_ZR_OK-chymo-2.raw	2	2	sp|P0DTC9|NCAP_SARS2	Phosphorylation (STY)	T9:Phosphorylation (STY):45.16	NQRNAPRIT(+79.97)FGGPSDSTGSNQNGERSGARSKQ
LLPAADLDDFSKQLQQS(+79.97)M	51.45	2098.96	18	0.3	700.662	54.16	13100000	1	20177	20201124_013_ZR_OK-chymo-2.raw	1	1	sp|P0DTC9|NCAP_SARS2	Phosphorylation (STY)	S17:Phosphorylation (STY):0.00	LLPAADLDDFSKQLQQS(+79.97)M
RNAPRIT(+79.97)FGGPSDSTGSNQNGERSGARSKQ	51.22	3211.49	30	-0.9	643.304	15.88	45700000	1	5450	20201124_013_ZR_OK-chymo-2.raw	2	2	sp|P0DTC9|NCAP_SARS2	Phosphorylation (STY)	T7:Phosphorylation (STY):10.19	RNAPRIT(+79.97)FGGPSDSTGSNQNGERSGARSKQ
SRSRNS(+79.97)SRNS(+79.97)TPGSSRGTSPA	50.91	2307.97	21	0.7	578	11.67	32200000	1	3461	20201124_013_ZR_OK-chymo-2.raw	1	1	sp|P0DTC9|NCAP_SARS2	Phosphorylation (STY)	S6:Phosphorylation (STY):0.00;S10:Phosphorylation (STY):0.00	SRSRNS(+79.97)SRNS(+79.97)TPGSSRGTSPA
S(+79.97)SSRSRNSS(+79.97)RNS(+79.97)TPGSSRGTSPARM	50.87	2849.14	25	1.4	713.294	13.2	182000000	1	4214	20201124_013_ZR_OK-chymo-2.raw	1	1	sp|P0DTC9|NCAP_SARS2	Phosphorylation (STY)	S1:Phosphorylation (STY):0.00;S9:Phosphorylation (STY):0.00;S12:Phosphorylation (STY):0.00	S(+79.97)SSRSRNSS(+79.97)RNS(+79.97)TPGSSRGTSPARM
SSRNS(+79.97)TPGSSRGT(+79.97)SPARM	50.55	1994.8	18	1	665.942	14	217000000	1	4607	20201124_013_ZR_OK-chymo-2.raw	1	1	sp|P0DTC9|NCAP_SARS2	Phosphorylation (STY)	S5:Phosphorylation (STY):0.00;T13:Phosphorylation (STY):9.42	SSRNS(+79.97)TPGSSRGT(+79.97)SPARM
DRLNQLESKMS(+79.97)GKGQQQQGQ	50.02	2339.07	20	0.5	780.697	17.02	79200000	1	6017	20201124_013_ZR_OK-chymo-2.raw	1	1	sp|P0DTC9|NCAP_SARS2	Phosphorylation (STY)	S11:Phosphorylation (STY):47.09	DRLNQLESKMS(+79.97)GKGQQQQGQ
SSRSRNSS(+79.97)RNS(+79.97)TPGSSRGTSPARM	49.94	2682.14	24	0.7	537.437	12.69	16000000	1	3960	20201124_013_ZR_OK-chymo-2.raw	1	1	sp|P0DTC9|NCAP_SARS2	Phosphorylation (STY)	S8:Phosphorylation (STY):9.74;S11:Phosphorylation (STY):32.28	SSRSRNSS(+79.97)RNS(+79.97)TPGSSRGTSPARM
SSSRSRNS(+79.97)SRNS(+79.97)TPGSSRGTSPARM	49.64	2769.18	25	2	693.303	12.66	1250000000	1	3981	20201124_013_ZR_OK-chymo-2.raw	2	2	sp|P0DTC9|NCAP_SARS2	Phosphorylation (STY)	S8:Phosphorylation (STY):0.00;S12:Phosphorylation (STY):8.69	SSSRSRNS(+79.97)SRNS(+79.97)TPGSSRGTSPARM
KQQT(+79.97)VTLLPAADLDDFSKQL	49.34	2310.15	20	2	771.059	56.89	4260000	1	21317	20201124_013_ZR_OK-chymo-2.raw	1	1	sp|P0DTC9|NCAP_SARS2	Phosphorylation (STY)	T4:Phosphorylation (STY):0.00	KQQT(+79.97)VTLLPAADLDDFSKQL
KKQQT(+79.97)VTLLPAADLDDFSKQLQQ	49.33	2694.36	23	1.2	899.129	49.34	4870000	1	18469	20201124_013_ZR_OK-chymo-2.raw	1	1	sp|P0DTC9|NCAP_SARS2	Phosphorylation (STY)	T5:Phosphorylation (STY):8.22	KKQQT(+79.97)VTLLPAADLDDFSKQLQQ
NQRNAPRIT(+79.97)F	48.55	1295.61	10	0.5	432.879	21.86	45100000	1	8130	20201124_013_ZR_OK-chymo-2.raw	1	1	sp|P0DTC9|NCAP_SARS2	Phosphorylation (STY)	T9:Phosphorylation (STY):1000.00	NQRNAPRIT(+79.97)F
RNAPRIT(+79.97)F	48.44	1053.51	8	1.6	352.178	21.76	433000000	1	8097	20201124_013_ZR_OK-chymo-2.raw	2	2	sp|P0DTC9|NCAP_SARS2	Phosphorylation (STY)	T7:Phosphorylation (STY):1000.00	RNAPRIT(+79.97)F
TLLPAADLDDFSKQLQQS(+79.97)M	48.26	2200.01	19	2.8	734.347	57.19	1880000	1	21456	20201124_013_ZR_OK-chymo-2.raw	1	1	sp|P0DTC9|NCAP_SARS2	Phosphorylation (STY)	S18:Phosphorylation (STY):50.87	TLLPAADLDDFSKQLQQS(+79.97)M
GPQNQRNAPRIT(+79.97)F	48.16	1577.75	13	2.5	526.924	21.96	1460000	1	8195	20201124_013_ZR_OK-chymo-2.raw	1	1	sp|P0DTC9|NCAP_SARS2	Phosphorylation (STY)	T12:Phosphorylation (STY):1000.00	GPQNQRNAPRIT(+79.97)F
NSSRNST(+79.97)PGSSRGTSPARM	48.09	2028.88	19	1.2	677.301	13.33	11900000	1	4320	20201124_013_ZR_OK-chymo-2.raw	1	1	sp|P0DTC9|NCAP_SARS2	Phosphorylation (STY)	T7:Phosphorylation (STY):0.00	NSSRNST(+79.97)PGSSRGTSPARM
QKKQQT(+79.97)VTLLPAADLDDF	47.71	2110.03	18	0.9	704.353	51.51	23500000	1	19227	20201124_013_ZR_OK-chymo-2.raw	2	2	sp|P0DTC9|NCAP_SARS2	Phosphorylation (STY)	T6:Phosphorylation (STY):0.00	QKKQQT(+79.97)VTLLPAADLDDF
SDNGPQNQRNAPRIT(+79.97)F	47.5	1893.85	16	1.4	632.291	23.18	5980000	1	8658	20201124_013_ZR_OK-chymo-2.raw	2	2	sp|P0DTC9|NCAP_SARS2	Phosphorylation (STY)	T15:Phosphorylation (STY):9.69	SDNGPQNQRNAPRIT(+79.97)F
SRSSS(+79.97)RSRNS(+79.97)SRNSTPGS(+79.97)SRGTSPARM	47.35	3092.28	27	1.7	774.078	12.63	314000000	1	3930	20201124_013_ZR_OK-chymo-2.raw	1	1	sp|P0DTC9|NCAP_SARS2	Phosphorylation (STY)	S5:Phosphorylation (STY):0.00;S10:Phosphorylation (STY):0.00;S18:Phosphorylation (STY):0.00	SRSSS(+79.97)RSRNS(+79.97)SRNSTPGS(+79.97)SRGTSPARM
ALPQRQKKQQTVT(+79.97)LLPAADLDDF	47.31	2675.37	23	2	669.851	46.71	3680000	1	17452	20201124_013_ZR_OK-chymo-2.raw	1	1	sp|P0DTC9|NCAP_SARS2	Phosphorylation (STY)	T13:Phosphorylation (STY):0.00	ALPQRQKKQQTVT(+79.97)LLPAADLDDF
RQKKQQT(+79.97)VTLLPAADLD	47.22	2004.04	17	2	669.022	25.33	655000	1	9506	20201124_013_ZR_OK-chymo-2.raw	1	1	sp|P0DTC9|NCAP_SARS2	Phosphorylation (STY)	T7:Phosphorylation (STY):17.01	RQKKQQT(+79.97)VTLLPAADLD
DRLNQLESKMS(+79.97)GKGQQQQGQTVT	46.71	2640.23	23	0.7	881.085	18.16	1900000	1	6520	20201124_013_ZR_OK-chymo-2.raw	1	1	sp|P0DTC9|NCAP_SARS2	Phosphorylation (STY)	S11:Phosphorylation (STY):47.09	DRLNQLESKMS(+79.97)GKGQQQQGQTVT
AEGSRGGSQASSRSSS(+79.97)RSRNS(+79.97)SRNSTPGS(+79.97)SRGTSPARM	46.44	4079.71	38	2.7	816.952	12.21	870000000	1	3657	20201124_013_ZR_OK-chymo-2.raw	1	1	sp|P0DTC9|NCAP_SARS2	Phosphorylation (STY)	S16:Phosphorylation (STY):0.00;S21:Phosphorylation (STY):0.00;S29:Phosphorylation (STY):0.00	AEGSRGGSQASSRSSS(+79.97)RSRNS(+79.97)SRNSTPGS(+79.97)SRGTSPARM
AEGSRGGSQASSRSSSRSRNS(+79.97)SRNST(+79.97)PGS(+79.97)SRGT(+79.97)SPARM	46.23	4159.68	38	4.4	1040.93	12.53	0	1	3871	20201124_013_ZR_OK-chymo-2.raw	0	0	sp|P0DTC9|NCAP_SARS2	Phosphorylation (STY)	S21:Phosphorylation (STY):0.00;T26:Phosphorylation (STY):0.00;S29:Phosphorylation (STY):0.00;T33:Phosphorylation (STY):0.00	AEGSRGGSQASSRSSSRSRNS(+79.97)SRNST(+79.97)PGS(+79.97)SRGT(+79.97)SPARM
DRLNQLESKMS(+79.97)GKGQQQ	45.91	2025.93	17	1.1	676.318	17.21	776000	1	6076	20201124_013_ZR_OK-chymo-2.raw	1	1	sp|P0DTC9|NCAP_SARS2	Phosphorylation (STY)	S11:Phosphorylation (STY):0.00	DRLNQLESKMS(+79.97)GKGQQQ
RQKKQQT(+79.97)VTLLPA	45.83	1589.87	13	3.2	530.964	19.26	11900000	1	7004	20201124_013_ZR_OK-chymo-2.raw	1	1	sp|P0DTC9|NCAP_SARS2	Phosphorylation (STY)	T7:Phosphorylation (STY):14.04	RQKKQQT(+79.97)VTLLPA
NAPRIT(+79.97)F	45.13	897.411	7	0.4	449.713	30.01	86100000	1	11133	20201124_013_ZR_OK-chymo-2.raw	1	1	sp|P0DTC9|NCAP_SARS2	Phosphorylation (STY)	T6:Phosphorylation (STY):1000.00	NAPRIT(+79.97)F
S(+79.97)SRNS(+79.97)TPGSSRGT(+79.97)SPARM	45.08	2074.77	18	0.3	692.597	14.73	10000000	1	4952	20201124_013_ZR_OK-chymo-2.raw	1	1	sp|P0DTC9|NCAP_SARS2	Phosphorylation (STY)	S1:Phosphorylation (STY):0.00;S5:Phosphorylation (STY):0.00;T13:Phosphorylation (STY):0.00	S(+79.97)SRNS(+79.97)TPGSSRGT(+79.97)SPARM
AEGSRGGSQASSRS(+79.97)SSRSRNS(+79.97)SRNS(+79.97)TPGSSRGTSPARM	44.62	4079.71	38	1	680.96	12.2	27000000	1	3754	20201124_013_ZR_OK-chymo-2.raw	1	1	sp|P0DTC9|NCAP_SARS2	Phosphorylation (STY)	S14:Phosphorylation (STY):0.00;S21:Phosphorylation (STY):0.00;S25:Phosphorylation (STY):0.00	AEGSRGGSQASSRS(+79.97)SSRSRNS(+79.97)SRNS(+79.97)TPGSSRGTSPARM
RSSS(+79.97)RSRNS(+79.97)SRNS(+79.97)TPGSSRGTSPARM	44.05	3005.24	26	2.5	602.058	12.59	12500000	1	3922	20201124_013_ZR_OK-chymo-2.raw	1	1	sp|P0DTC9|NCAP_SARS2	Phosphorylation (STY)	S4:Phosphorylation (STY):14.19;S9:Phosphorylation (STY):0.00;S13:Phosphorylation (STY):11.10	RSSS(+79.97)RSRNS(+79.97)SRNS(+79.97)TPGSSRGTSPARM
RQKKQQT(+79.97)VTLLPAADL	43.68	1889.01	16	1.9	630.68	28.82	6640000	1	10697	20201124_013_ZR_OK-chymo-2.raw	2	2	sp|P0DTC9|NCAP_SARS2	Phosphorylation (STY)	T7:Phosphorylation (STY):18.53	RQKKQQT(+79.97)VTLLPAADL
ALPQRQKKQQT(+79.97)VTLLPAADLDDF	43.44	2675.37	23	2	669.851	46.71	3680000	1	17453	20201124_013_ZR_OK-chymo-2.raw	1	1	sp|P0DTC9|NCAP_SARS2	Phosphorylation (STY)	T11:Phosphorylation (STY):11.10	ALPQRQKKQQT(+79.97)VTLLPAADLDDF
AEGSRGGSQASSRSSSRSRNS(+79.97)SRNSTPGSSRGTSPARM	43.4	3919.78	38	0	654.304	11.91	16200000	1	3560	20201124_013_ZR_OK-chymo-2.raw	2	2	sp|P0DTC9|NCAP_SARS2	Phosphorylation (STY)	S21:Phosphorylation (STY):0.00	AEGSRGGSQASSRSSSRSRNS(+79.97)SRNSTPGSSRGTSPARM
RQKKQQT(+79.97)VTLLP	43.01	1518.83	12	1	507.284	19.67	5110000	1	7209	20201124_013_ZR_OK-chymo-2.raw	1	1	sp|P0DTC9|NCAP_SARS2	Phosphorylation (STY)	T7:Phosphorylation (STY):0.00	RQKKQQT(+79.97)VTLLP
RRAT(+79.97)RRIRGGDGKMKDLSPRWY	42.58	2754.41	22	0.9	460.076	16.66	3300000	1	5828	20201124_013_ZR_OK-chymo-2.raw	1	1	sp|P0DTC9|NCAP_SARS2	Phosphorylation (STY)	T4:Phosphorylation (STY):0.00	RRAT(+79.97)RRIRGGDGKMKDLSPRWY
YAEGSRGGSQASSRSS(+79.97)SRSRNSS(+79.97)RNSTPGSSRGTSPARM	41.72	4162.81	39	1.3	694.81	12.39	0	1	3805	20201124_013_ZR_OK-chymo-2.raw	0	0	sp|P0DTC9|NCAP_SARS2	Phosphorylation (STY)	S16:Phosphorylation (STY):0.00;S23:Phosphorylation (STY):0.00	YAEGSRGGSQASSRSS(+79.97)SRSRNSS(+79.97)RNSTPGSSRGTSPARM
SRSRNS(+79.97)SRNSTPGSSRGTSPA	41.44	2228	21	0.4	743.676	11.49	1070000	1	3340	20201124_013_ZR_OK-chymo-2.raw	1	1	sp|P0DTC9|NCAP_SARS2	Phosphorylation (STY)	S6:Phosphorylation (STY):0.00	SRSRNS(+79.97)SRNSTPGSSRGTSPA
YAEGSRGGS(+79.97)QASSRSSS(+79.97)RSRNS(+79.97)SRNS(+79.97)TPGSSRGTSPA	41.2	4035.6	37	1.1	808.128	12.11	12900000	1	3678	20201124_013_ZR_OK-chymo-2.raw	1	1	sp|P0DTC9|NCAP_SARS2	Phosphorylation (STY)	S9:Phosphorylation (STY):0.00;S17:Phosphorylation (STY):0.00;S22:Phosphorylation (STY):0.00;S26:Phosphorylation (STY):0.00	YAEGSRGGS(+79.97)QASSRSSS(+79.97)RSRNS(+79.97)SRNS(+79.97)TPGSSRGTSPA
RQKKQQTVTLLPAADLDDFSKQLQQS(+79.97)M	40.02	3196.6	27	2	800.158	47.95	1190000	1	17944	20201124_013_ZR_OK-chymo-2.raw	1	1	sp|P0DTC9|NCAP_SARS2	Phosphorylation (STY)	S26:Phosphorylation (STY):36.87	RQKKQQTVTLLPAADLDDFSKQLQQS(+79.97)M
NSSRNS(+79.97)TPGSSRGTSPARM	39.72	2028.88	19	1.2	677.301	13.33	11900000	1	4318	20201124_013_ZR_OK-chymo-2.raw	1	1	sp|P0DTC9|NCAP_SARS2	Phosphorylation (STY)	S6:Phosphorylation (STY):17.01	NSSRNS(+79.97)TPGSSRGTSPARM
RQKKQQTVT(+79.97)LLPAADLDDFSKQLQ	39.19	2850.46	24	2.6	713.625	44.39	1430000	1	16524	20201124_013_ZR_OK-chymo-2.raw	1	1	sp|P0DTC9|NCAP_SARS2	Phosphorylation (STY)	T9:Phosphorylation (STY):0.00	RQKKQQTVT(+79.97)LLPAADLDDFSKQLQ
SSS(+79.97)RS(+79.97)RNSSRNSTPGSSRGTSPARM	37.3	2769.18	25	0.4	554.843	12.66	29800000	1	3934	20201124_013_ZR_OK-chymo-2.raw	1	1	sp|P0DTC9|NCAP_SARS2	Phosphorylation (STY)	S3:Phosphorylation (STY):0.00;S5:Phosphorylation (STY):0.00	SSS(+79.97)RS(+79.97)RNSSRNSTPGSSRGTSPARM
SRNSTPGS(+79.97)SRGTSPARM	37.24	1827.8	17	0.4	610.276	13.6	0	1	4403	20201124_013_ZR_OK-chymo-2.raw	0	0	sp|P0DTC9|NCAP_SARS2	Phosphorylation (STY)	S8:Phosphorylation (STY):0.00	SRNSTPGS(+79.97)SRGTSPARM
RQKKQQTVT(+79.97)LLPAADL	37.13	1889.01	16	1.8	630.68	28.38	867000	1	10560	20201124_013_ZR_OK-chymo-2.raw	1	1	sp|P0DTC9|NCAP_SARS2	Phosphorylation (STY)	T9:Phosphorylation (STY):6.59	RQKKQQTVT(+79.97)LLPAADL
LLDRLNQLESKMS(+79.97)GKGQQQQGQ	36.58	2565.24	22	1.1	856.087	23.38	575000	1	8778	20201124_013_ZR_OK-chymo-2.raw	1	1	sp|P0DTC9|NCAP_SARS2	Phosphorylation (STY)	S13:Phosphorylation (STY):22.45	LLDRLNQLESKMS(+79.97)GKGQQQQGQ
RQKKQQT(+79.97)VT(+79.97)LLPAADLDDF	35.67	2346.1	19	0.9	783.042	48.34	7820000	1	18073	20201124_013_ZR_OK-chymo-2.raw	1	1	sp|P0DTC9|NCAP_SARS2	Phosphorylation (STY)	T7:Phosphorylation (STY):1000.00;T9:Phosphorylation (STY):1000.00	RQKKQQT(+79.97)VT(+79.97)LLPAADLDDF
AEGSRGGSQASS(+79.97)RS(+79.97)S(+79.97)SRSRNSSRNSTPGS(+79.97)SRGTSPARM	35.61	4159.68	38	1.3	1040.93	12.77	174000000	1	4008	20201124_013_ZR_OK-chymo-2.raw	1	1	sp|P0DTC9|NCAP_SARS2	Phosphorylation (STY)	S12:Phosphorylation (STY):0.00;S14:Phosphorylation (STY):0.00;S15:Phosphorylation (STY):0.00;S29:Phosphorylation (STY):0.00	AEGSRGGSQASS(+79.97)RS(+79.97)S(+79.97)SRSRNSSRNSTPGS(+79.97)SRGTSPARM
RQKKQQTVT(+79.97)LLP	35.54	1518.83	12	1	507.284	19.67	5110000	1	7210	20201124_013_ZR_OK-chymo-2.raw	1	1	sp|P0DTC9|NCAP_SARS2	Phosphorylation (STY)	T9:Phosphorylation (STY):6.65	RQKKQQTVT(+79.97)LLP
TVTKKSAAEASKKPRQKRT(+79.97)ATKAY	35.31	2728.47	24	1.3	455.754	11.3	5700000	1	3262	20201124_013_ZR_OK-chymo-2.raw	1	1	sp|P0DTC9|NCAP_SARS2	Phosphorylation (STY)	T19:Phosphorylation (STY):0.00	TVTKKSAAEASKKPRQKRT(+79.97)ATKAY
RSSS(+79.97)RSRNSS(+79.97)RNSTPGS(+79.97)SRGTSPA	33.94	2718.1	24	1.2	680.534	11.67	0	1	3431	20201124_013_ZR_OK-chymo-2.raw	0	0	sp|P0DTC9|NCAP_SARS2	Phosphorylation (STY)	S4:Phosphorylation (STY):0.00;S10:Phosphorylation (STY):0.00;S17:Phosphorylation (STY):0.00	RSSS(+79.97)RSRNSS(+79.97)RNSTPGS(+79.97)SRGTSPA
SSRNSTPGSS(+79.97)RGTSPARM	33.77	1914.84	18	0.3	958.426	13.64	1460000000	1	4388	20201124_013_ZR_OK-chymo-2.raw	1	1	sp|P0DTC9|NCAP_SARS2	Phosphorylation (STY)	S10:Phosphorylation (STY):0.00	SSRNSTPGSS(+79.97)RGTSPARM
S(+79.97)S(+79.97)SRS(+79.97)RNSSRNSTPGSSRGTSPARM	33.49	2849.14	25	1.4	713.294	13.2	182000000	1	4213	20201124_013_ZR_OK-chymo-2.raw	1	1	sp|P0DTC9|NCAP_SARS2	Phosphorylation (STY)	S1:Phosphorylation (STY):0.00;S2:Phosphorylation (STY):0.00;S5:Phosphorylation (STY):0.00	S(+79.97)S(+79.97)SRS(+79.97)RNSSRNSTPGSSRGTSPARM
SSRSRNS(+79.97)S(+79.97)RNS(+79.97)TPGSSRGTSPARM	33.34	2762.11	24	0.1	691.535	13.3	0	1	4261	20201124_013_ZR_OK-chymo-2.raw	0	0	sp|P0DTC9|NCAP_SARS2	Phosphorylation (STY)	S7:Phosphorylation (STY):0.00;S8:Phosphorylation (STY):0.00;S11:Phosphorylation (STY):0.00	SSRSRNS(+79.97)S(+79.97)RNS(+79.97)TPGSSRGTSPARM
SSRSSSRSRNSS(+79.97)RNSTPGSSRGTSPARM	33.01	3019.38	28	0.8	504.237	12.03	0	1	3618	20201124_013_ZR_OK-chymo-2.raw	0	0	sp|P0DTC9|NCAP_SARS2	Phosphorylation (STY)	S12:Phosphorylation (STY):0.00	SSRSSSRSRNSS(+79.97)RNSTPGSSRGTSPARM
RQKKQQT(+79.97)VTLLPAADLDDFSKQLQQS(+79.97)MSSADSTQA	32.94	4023.86	35	1.2	1006.97	49.34	4130000	1	18521	20201124_013_ZR_OK-chymo-2.raw	1	1	sp|P0DTC9|NCAP_SARS2	Phosphorylation (STY)	T7:Phosphorylation (STY):0.00;S26:Phosphorylation (STY):0.00	RQKKQQT(+79.97)VTLLPAADLDDFSKQLQQS(+79.97)MSSADSTQA
YAEGSRGGS(+79.97)QASSRSSS(+79.97)RS(+79.97)RNS(+79.97)SRNSTPGSSRGTSPA	32.73	4035.6	37	1.1	808.128	12.11	12900000	1	3677	20201124_013_ZR_OK-chymo-2.raw	1	1	sp|P0DTC9|NCAP_SARS2	Phosphorylation (STY)	S9:Phosphorylation (STY):0.00;S17:Phosphorylation (STY):0.00;S19:Phosphorylation (STY):0.00;S22:Phosphorylation (STY):0.00	YAEGSRGGS(+79.97)QASSRSSS(+79.97)RS(+79.97)RNS(+79.97)SRNSTPGSSRGTSPA
SRSSSRSRNS(+79.97)S(+79.97)RNSTPGSSRGTSPARM	32.06	3012.31	27	4	603.472	12.11	138000000	1	3665	20201124_013_ZR_OK-chymo-2.raw	1	1	sp|P0DTC9|NCAP_SARS2	Phosphorylation (STY)	S10:Phosphorylation (STY):0.00;S11:Phosphorylation (STY):0.00	SRSSSRSRNS(+79.97)S(+79.97)RNSTPGSSRGTSPARM
ASSRSSS(+79.97)RSRNS(+79.97)SRNSTPGSS(+79.97)RGTSPARM	32.03	3250.34	29	1.2	651.077	12.59	8750000	1	3924	20201124_013_ZR_OK-chymo-2.raw	1	1	sp|P0DTC9|NCAP_SARS2	Phosphorylation (STY)	S7:Phosphorylation (STY):0.00;S12:Phosphorylation (STY):0.00;S21:Phosphorylation (STY):0.00	ASSRSSS(+79.97)RSRNS(+79.97)SRNSTPGSS(+79.97)RGTSPARM
SSSRSRNS(+79.97)S(+79.97)RNSTPGSSRGTSPARM	30.32	2769.18	25	2	693.303	12.66	1220000000	1	3980	20201124_013_ZR_OK-chymo-2.raw	1	1	sp|P0DTC9|NCAP_SARS2	Phosphorylation (STY)	S8:Phosphorylation (STY):0.00;S9:Phosphorylation (STY):0.00	SSSRSRNS(+79.97)S(+79.97)RNSTPGSSRGTSPARM
SRSRNS(+79.97)SRNSTPGS(+79.97)SRGTSPARM	30.09	2595.11	23	0.9	866.045	12.66	538000000	1	4019	20201124_013_ZR_OK-chymo-2.raw	1	1	sp|P0DTC9|NCAP_SARS2	Phosphorylation (STY)	S6:Phosphorylation (STY):0.00;S14:Phosphorylation (STY):0.00	SRSRNS(+79.97)SRNSTPGS(+79.97)SRGTSPARM
SRSRNSS(+79.97)RNSTPGSSRGTSPA	29.56	2228	21	0.4	743.676	11.49	1070000	1	3339	20201124_013_ZR_OK-chymo-2.raw	1	1	sp|P0DTC9|NCAP_SARS2	Phosphorylation (STY)	S7:Phosphorylation (STY):0.00	SRSRNSS(+79.97)RNSTPGSSRGTSPA
QRQKKQQT(+79.97)VTLLPAADLDDFSKQL	29.54	2850.46	24	2.8	713.625	46.69	0	1	17442	20201124_013_ZR_OK-chymo-2.raw	0	0	sp|P0DTC9|NCAP_SARS2	Phosphorylation (STY)	T8:Phosphorylation (STY):0.00	QRQKKQQT(+79.97)VTLLPAADLDDFSKQL
SRNS(+79.97)TPGSSRGTSPARM	29.53	1827.8	17	0.4	610.276	13.6	0	1	4402	20201124_013_ZR_OK-chymo-2.raw	0	0	sp|P0DTC9|NCAP_SARS2	Phosphorylation (STY)	S4:Phosphorylation (STY):0.00	SRNS(+79.97)TPGSSRGTSPARM
TVT(+79.97)KKSAAEASKKPRQKRTATKAY	28.93	2728.47	24	1.3	455.754	11.3	5700000	1	3261	20201124_013_ZR_OK-chymo-2.raw	1	1	sp|P0DTC9|NCAP_SARS2	Phosphorylation (STY)	T3:Phosphorylation (STY):0.00	TVT(+79.97)KKSAAEASKKPRQKRTATKAY
RS(+79.97)RNS(+79.97)SRNSTPGSSRGTSPARM	28.81	2508.08	22	1.1	628.028	12.66	408000000	1	3993	20201124_013_ZR_OK-chymo-2.raw	1	1	sp|P0DTC9|NCAP_SARS2	Phosphorylation (STY)	S2:Phosphorylation (STY):0.00;S5:Phosphorylation (STY):0.00	RS(+79.97)RNS(+79.97)SRNSTPGSSRGTSPARM
NQRNAPRITFGGPSDST(+79.97)GSNQNGERSGAR	28.23	3110.4	29	-0.6	778.607	16.89	37100000	1	5952	20201124_013_ZR_OK-chymo-2.raw	1	1	sp|P0DTC9|NCAP_SARS2	Phosphorylation (STY)	T17:Phosphorylation (STY):0.00	NQRNAPRITFGGPSDST(+79.97)GSNQNGERSGAR
QRQKKQQTVTLLPAADLDDFS(+79.97)KQLQ	27.29	2978.52	25	3.3	745.64	46.57	10400000	1	17400	20201124_013_ZR_OK-chymo-2.raw	1	1	sp|P0DTC9|NCAP_SARS2	Phosphorylation (STY)	S21:Phosphorylation (STY):0.00	QRQKKQQTVTLLPAADLDDFS(+79.97)KQLQ
S(+79.97)SS(+79.97)RSRNSSRNSTPGSSRGTSPA	27.22	2482.03	23	0.9	621.516	11.67	40000000	1	3454	20201124_013_ZR_OK-chymo-2.raw	1	1	sp|P0DTC9|NCAP_SARS2	Phosphorylation (STY)	S1:Phosphorylation (STY):0.00;S3:Phosphorylation (STY):0.00	S(+79.97)SS(+79.97)RSRNSSRNSTPGSSRGTSPA
RQKKQQT(+79.97)VTLLPAADLDDFSKQLQ	27.11	2850.46	24	2.6	713.625	44.39	1430000	1	16526	20201124_013_ZR_OK-chymo-2.raw	1	1	sp|P0DTC9|NCAP_SARS2	Phosphorylation (STY)	T7:Phosphorylation (STY):0.00	RQKKQQT(+79.97)VTLLPAADLDDFSKQLQ
RSSSRSRNSS(+79.97)RNSTPGSSRGTSPARM	27.01	2845.31	26	0.6	475.226	12.02	0	1	3612	20201124_013_ZR_OK-chymo-2.raw	0	0	sp|P0DTC9|NCAP_SARS2	Phosphorylation (STY)	S10:Phosphorylation (STY):0.00	RSSSRSRNSS(+79.97)RNSTPGSSRGTSPARM
SSSRS(+79.97)RNS(+79.97)SRNS(+79.97)TPGSSRGTSPARM	26.57	2849.14	25	1.4	713.294	13.2	182000000	1	4215	20201124_013_ZR_OK-chymo-2.raw	1	1	sp|P0DTC9|NCAP_SARS2	Phosphorylation (STY)	S5:Phosphorylation (STY):0.00;S8:Phosphorylation (STY):0.00;S12:Phosphorylation (STY):26.31	SSSRS(+79.97)RNS(+79.97)SRNS(+79.97)TPGSSRGTSPARM
RS(+79.97)SSRS(+79.97)RNSSRNSTPGSSRGTSPARM	25.96	2925.28	26	3	586.064	12.11	102000000	1	3662	20201124_013_ZR_OK-chymo-2.raw	1	1	sp|P0DTC9|NCAP_SARS2	Phosphorylation (STY)	S2:Phosphorylation (STY):0.00;S6:Phosphorylation (STY):0.00	RS(+79.97)SSRS(+79.97)RNSSRNSTPGSSRGTSPARM
AEGSRGGS(+79.97)QASSRSSSRS(+79.97)RNSSRNSTPGSSRGTSPA	24.46	3712.6	36	2	743.53	11.49	0	1	3339	20201124_013_ZR_OK-chymo-2.raw	0	0	sp|P0DTC9|NCAP_SARS2	Phosphorylation (STY)	S8:Phosphorylation (STY):0.00;S18:Phosphorylation (STY):0.00	AEGSRGGS(+79.97)QASSRSSSRS(+79.97)RNSSRNSTPGSSRGTSPA
SRSSS(+79.97)RSRNSSRNS(+79.97)TPGSSRGTSP	24.45	2654.13	24	1.4	664.541	12.47	0	1	3848	20201124_013_ZR_OK-chymo-2.raw	0	0	sp|P0DTC9|NCAP_SARS2	Phosphorylation (STY)	S5:Phosphorylation (STY):0.00;S14:Phosphorylation (STY):0.00	SRSSS(+79.97)RSRNSSRNS(+79.97)TPGSSRGTSP
RRAT(+79.97)RRIRGGDGKMKDLSPR	24.19	2405.27	20	0.2	401.886	13.09	0	1	4156	20201124_013_ZR_OK-chymo-2.raw	0	0	sp|P0DTC9|NCAP_SARS2	Phosphorylation (STY)	T4:Phosphorylation (STY):15.88	RRAT(+79.97)RRIRGGDGKMKDLSPR
RSSS(+79.97)RSRNSSRNSTPGSSRGTSP	23.79	2487.13	23	3.1	498.435	12.08	5730000	1	3655	20201124_013_ZR_OK-chymo-2.raw	1	1	sp|P0DTC9|NCAP_SARS2	Phosphorylation (STY)	S4:Phosphorylation (STY):0.00	RSSS(+79.97)RSRNSSRNSTPGSSRGTSP
QT(+79.97)VTLLPAADLDDF	23.59	1597.73	14	1.6	799.872	63.09	56500000	1	24216	20201124_013_ZR_OK-chymo-2.raw	1	1	sp|P0DTC9|NCAP_SARS2	Phosphorylation (STY)	T2:Phosphorylation (STY):7.32	QT(+79.97)VTLLPAADLDDF
LLPAADLDDFS(+79.97)KQLQQSM	22.58	2098.96	18	0.3	700.662	54.16	13100000	1	20178	20201124_013_ZR_OK-chymo-2.raw	1	1	sp|P0DTC9|NCAP_SARS2	Phosphorylation (STY)	S11:Phosphorylation (STY):0.00	LLPAADLDDFS(+79.97)KQLQQSM
SSRS(+79.97)RNSSRNST(+79.97)PGSSRGTSPARM	22.09	2682.14	24	1.3	671.544	12.69	874000000	1	3983	20201124_013_ZR_OK-chymo-2.raw	1	1	sp|P0DTC9|NCAP_SARS2	Phosphorylation (STY)	S4:Phosphorylation (STY):0.00;T12:Phosphorylation (STY):0.00	SSRS(+79.97)RNSSRNST(+79.97)PGSSRGTSPARM
AEGSRGGSQASSRS(+79.97)S(+79.97)S(+79.97)RSRNSSRNST(+79.97)PGSSRGTSPARM	21.77	4159.68	38	1.3	832.944	12.76	571000000	1	3869	20201124_013_ZR_OK-chymo-2.raw	1	1	sp|P0DTC9|NCAP_SARS2	Phosphorylation (STY)	S14:Phosphorylation (STY):0.00;S15:Phosphorylation (STY):0.00;S16:Phosphorylation (STY):0.00;T26:Phosphorylation (STY):0.00	AEGSRGGSQASSRS(+79.97)S(+79.97)S(+79.97)RSRNSSRNST(+79.97)PGSSRGTSPARM
YAEGSRGGSQASSRSSSRSRNS(+79.97)S(+79.97)RNS(+79.97)T(+79.97)PGSSRGTSPARM	20.48	4322.74	39	0.6	1081.69	13.38	0	1	4299	20201124_013_ZR_OK-chymo-2.raw	0	0	sp|P0DTC9|NCAP_SARS2	Phosphorylation (STY)	S22:Phosphorylation (STY):0.00;S23:Phosphorylation (STY):0.00;S26:Phosphorylation (STY):0.00;T27:Phosphorylation (STY):0.00	YAEGSRGGSQASSRSSSRSRNS(+79.97)S(+79.97)RNS(+79.97)T(+79.97)PGSSRGTSPARM
RSSSRS(+79.97)RNSS(+79.97)RNSTPGSSRGTSP	20.47	2567.1	23	3.8	642.784	12.42	68000000	1	3842	20201124_013_ZR_OK-chymo-2.raw	1	1	sp|P0DTC9|NCAP_SARS2	Phosphorylation (STY)	S6:Phosphorylation (STY):4.45;S10:Phosphorylation (STY):0.00	RSSSRS(+79.97)RNSS(+79.97)RNSTPGSSRGTSP
QRQKKQQT(+79.97)VTLLPAADLDDF	20.26	2394.19	20	2.1	599.557	45.1	1680000	1	16830	20201124_013_ZR_OK-chymo-2.raw	1	1	sp|P0DTC9|NCAP_SARS2	Phosphorylation (STY)	T8:Phosphorylation (STY):0.00	QRQKKQQT(+79.97)VTLLPAADLDDF
TGAIKLDDKDPNFKDQVILLNKHIDAY(+79.97)KTFPPT	20.16	3834.96	33	3.6	1279.33	39.89	374000	1	14815	20201124_013_ZR_OK-chymo-2.raw	1	1	sp|P0DTC9|NCAP_SARS2	Phosphorylation (STY)	Y27:Phosphorylation (STY):0.00	TGAIKLDDKDPNFKDQVILLNKHIDAY(+79.97)KTFPPT
KQQT(+79.97)VTLLPAADLDDF	19.85	1853.88	16	-0.1	618.968	58.59	0	1	22001	20201124_013_ZR_OK-chymo-2.raw	0	0	sp|P0DTC9|NCAP_SARS2	Phosphorylation (STY)	T4:Phosphorylation (STY):6.59	KQQT(+79.97)VTLLPAADLDDF
GY(+79.97)YRRATR	19.77	1121.51	8	3.2	561.766	46.5	55000000	1	18177	20201124_013_ZR_OK-chymo-2.raw	1	1	sp|P0DTC9|NCAP_SARS2	Phosphorylation (STY)	Y2:Phosphorylation (STY):0.00	GY(+79.97)YRRATR
AEGSRGGS(+79.97)QASSRSSS(+79.97)RSRNS(+79.97)SRNSTPGS(+79.97)SRGTSPARM	19.73	4159.68	38	2.2	694.289	12.8	0	1	4005	20201124_013_ZR_OK-chymo-2.raw	0	0	sp|P0DTC9|NCAP_SARS2	Phosphorylation (STY)	S8:Phosphorylation (STY):0.00;S16:Phosphorylation (STY):0.00;S21:Phosphorylation (STY):0.00;S29:Phosphorylation (STY):0.00	AEGSRGGS(+79.97)QASSRSSS(+79.97)RSRNS(+79.97)SRNSTPGS(+79.97)SRGTSPARM
S(+79.97)RSRNSS(+79.97)RNSTPGSSRGTSPA	19.47	2307.97	21	0.7	578	11.67	32200000	1	3460	20201124_013_ZR_OK-chymo-2.raw	1	1	sp|P0DTC9|NCAP_SARS2	Phosphorylation (STY)	S1:Phosphorylation (STY):0.00;S7:Phosphorylation (STY):0.00	S(+79.97)RSRNSS(+79.97)RNSTPGSSRGTSPA
SSRSSS(+79.97)RSRNS(+79.97)SRNSTPGSSRGTSP	19.28	2741.16	25	4.3	686.301	12.38	36700000	1	3826	20201124_013_ZR_OK-chymo-2.raw	1	1	sp|P0DTC9|NCAP_SARS2	Phosphorylation (STY)	S6:Phosphorylation (STY):0.00;S11:Phosphorylation (STY):0.00	SSRSSS(+79.97)RSRNS(+79.97)SRNSTPGSSRGTSP
DRLNQLES(+79.97)KMSGKGQQQQGQ	18.01	2339.07	20	1.3	585.775	17.07	0	1	6027	20201124_013_ZR_OK-chymo-2.raw	0	0	sp|P0DTC9|NCAP_SARS2	Phosphorylation (STY)	S8:Phosphorylation (STY):0.00	DRLNQLES(+79.97)KMSGKGQQQQGQ
SRS(+79.97)RNSS(+79.97)RNSTPGSSRGTSPARM	17.62	2595.11	23	2.9	649.787	12.69	1680000000	1	3979	20201124_013_ZR_OK-chymo-2.raw	1	1	sp|P0DTC9|NCAP_SARS2	Phosphorylation (STY)	S3:Phosphorylation (STY):0.00;S7:Phosphorylation (STY):0.00	SRS(+79.97)RNSS(+79.97)RNSTPGSSRGTSPARM
SSRS(+79.97)RNS(+79.97)SRNST(+79.97)PGSSRGTSPARM	17.62	2762.11	24	0.1	691.535	13.3	0	1	4260	20201124_013_ZR_OK-chymo-2.raw	0	0	sp|P0DTC9|NCAP_SARS2	Phosphorylation (STY)	S4:Phosphorylation (STY):0.00;S7:Phosphorylation (STY):0.00;T12:Phosphorylation (STY):0.00	SSRS(+79.97)RNS(+79.97)SRNST(+79.97)PGSSRGTSPARM
SSRSSS(+79.97)RSRNSSRNSTPGSSRGTSP	17.62	2661.2	25	3.6	533.249	12.11	0	1	3660	20201124_013_ZR_OK-chymo-2.raw	0	0	sp|P0DTC9|NCAP_SARS2	Phosphorylation (STY)	S6:Phosphorylation (STY):0.00	SSRSSS(+79.97)RSRNSSRNSTPGSSRGTSP
SRSSSRSRNSS(+79.97)RNSTPGSSRGTSPARM	17.55	2932.34	27	0.4	489.731	12.01	0	1	3609	20201124_013_ZR_OK-chymo-2.raw	0	0	sp|P0DTC9|NCAP_SARS2	Phosphorylation (STY)	S11:Phosphorylation (STY):0.00	SRSSSRSRNSS(+79.97)RNSTPGSSRGTSPARM
S(+79.97)DNGPQNQRNAPRITFGGPSDSTGSNQNGERSGARSKQ	17.44	4051.82	38	1.3	811.373	16.45	2960000	1	5764	20201124_013_ZR_OK-chymo-2.raw	1	1	sp|P0DTC9|NCAP_SARS2	Phosphorylation (STY)	S1:Phosphorylation (STY):0.00	S(+79.97)DNGPQNQRNAPRITFGGPSDSTGSNQNGERSGARSKQ
S(+79.97)RSRNSSRNSTPGSSRGTSPARM	17.44	2515.15	23	0.9	504.037	12.15	46000000	1	3704	20201124_013_ZR_OK-chymo-2.raw	1	1	sp|P0DTC9|NCAP_SARS2	Phosphorylation (STY)	S1:Phosphorylation (STY):0.00	S(+79.97)RSRNSSRNSTPGSSRGTSPARM
S(+79.97)RSSSRSRNSSRNS(+79.97)T(+79.97)PGSSRGTSPARM	17.4	3092.28	27	1.7	619.463	12.63	39000000	1	3917	20201124_013_ZR_OK-chymo-2.raw	1	1	sp|P0DTC9|NCAP_SARS2	Phosphorylation (STY)	S1:Phosphorylation (STY):0.00;S14:Phosphorylation (STY):0.00;T15:Phosphorylation (STY):0.00	S(+79.97)RSSSRSRNSSRNS(+79.97)T(+79.97)PGSSRGTSPARM
YAEGSRGGSQASSRS(+79.97)S(+79.97)SRSRNSSRNSTPGSSRGTSPA	16.93	3875.67	37	0.3	776.141	11.83	0	1	3513	20201124_013_ZR_OK-chymo-2.raw	0	0	sp|P0DTC9|NCAP_SARS2	Phosphorylation (STY)	S15:Phosphorylation (STY):0.00;S16:Phosphorylation (STY):0.00	YAEGSRGGSQASSRS(+79.97)S(+79.97)SRSRNSSRNSTPGSSRGTSPA
SRNSSRNST(+79.97)PGSSRGT(+79.97)SPARM	16.89	2351.98	21	1	589.003	13.34	0	1	4280	20201124_013_ZR_OK-chymo-2.raw	0	0	sp|P0DTC9|NCAP_SARS2	Phosphorylation (STY)	T9:Phosphorylation (STY):0.00;T16:Phosphorylation (STY):0.00	SRNSSRNST(+79.97)PGSSRGT(+79.97)SPARM
GYYRRAT(+79.97)R	16.79	1121.51	8	1.5	561.765	37.29	23400000	1	13838	20201124_013_ZR_OK-chymo-2.raw	1	1	sp|P0DTC9|NCAP_SARS2	Phosphorylation (STY)	T7:Phosphorylation (STY):0.00	GYYRRAT(+79.97)R
RSS(+79.97)S(+79.97)RS(+79.97)RNSSRNSTPGSSRGTSPARM	16.59	3005.24	26	2.5	602.058	12.59	12500000	1	3920	20201124_013_ZR_OK-chymo-2.raw	1	1	sp|P0DTC9|NCAP_SARS2	Phosphorylation (STY)	S3:Phosphorylation (STY):0.00;S4:Phosphorylation (STY):0.00;S6:Phosphorylation (STY):0.00	RSS(+79.97)S(+79.97)RS(+79.97)RNSSRNSTPGSSRGTSPARM
AEGSRGGSQASSRS(+79.97)SSRSRNSSRNSTPGSSRGTSPARM	16.02	3919.78	38	0	654.304	11.91	6810000	1	3558	20201124_013_ZR_OK-chymo-2.raw	1	1	sp|P0DTC9|NCAP_SARS2	Phosphorylation (STY)	S14:Phosphorylation (STY):0.00	AEGSRGGSQASSRS(+79.97)SSRSRNSSRNSTPGSSRGTSPARM
KGQQQQGQTVTKKS(+79.97)AAEASKKPRQKRT(+79.97)ATKAYNVT(+79.97)QAFGRRGPEQT	15.74	5312.61	46	0	1329.16	12.81	0	1	4011	20201124_013_ZR_OK-chymo-2.raw	0	0	sp|P0DTC9|NCAP_SARS2	Phosphorylation (STY)	S14:Phosphorylation (STY):0.00;T27:Phosphorylation (STY):0.00;T35:Phosphorylation (STY):0.00	KGQQQQGQTVTKKS(+79.97)AAEASKKPRQKRT(+79.97)ATKAYNVT(+79.97)QAFGRRGPEQT
SSSRSRNS(+79.97)SRNSTPGS(+79.97)SRGTSPARM	15.19	2769.18	25	2	693.303	12.66	1220000000	1	3982	20201124_013_ZR_OK-chymo-2.raw	1	1	sp|P0DTC9|NCAP_SARS2	Phosphorylation (STY)	S8:Phosphorylation (STY):0.00;S16:Phosphorylation (STY):0.00	SSSRSRNS(+79.97)SRNSTPGS(+79.97)SRGTSPARM
SKQLQQS(+79.97)M	15.04	1028.44	8	1.2	515.226	14.94	207000000	1	5062	20201124_013_ZR_OK-chymo-2.raw	1	1	sp|P0DTC9|NCAP_SARS2	Phosphorylation (STY)	S7:Phosphorylation (STY):41.57	SKQLQQS(+79.97)M
NQRNAPRIT(+79.97)FGGPSDSTGSNQN(+.98)GERSGARSKQ	56.7	3454.57	32	0.7	691.922	16.28	17100000	1	5657	20201124_013_ZR_OK-chymo-2.raw	2	2	sp|P0DTC9|NCAP_SARS2	Phosphorylation (STY); Deamidation (NQ)	T9:Phosphorylation (STY):17.91;N22:Deamidation (NQ):17.01	NQRNAPRIT(+79.97)FGGPSDSTGSNQN(+.98)GERSGARSKQ
RNAPRIT(+79.97)FGGPSDSTGSNQN(+.98)GERSGARSKQ	49.99	3212.47	30	1	643.502	16.22	30400000	1	5635	20201124_013_ZR_OK-chymo-2.raw	2	2	sp|P0DTC9|NCAP_SARS2	Phosphorylation (STY); Deamidation (NQ)	T7:Phosphorylation (STY):10.19;N20:Deamidation (NQ):0.00	RNAPRIT(+79.97)FGGPSDSTGSNQN(+.98)GERSGARSKQ
NQRNAPRIT(+79.97)FGGPSDSTGSNQ(+.98)NGERSGARSKQ	36.44	3454.57	32	0.3	864.651	16.29	5920000	1	5674	20201124_013_ZR_OK-chymo-2.raw	1	1	sp|P0DTC9|NCAP_SARS2	Phosphorylation (STY); Deamidation (NQ)	T9:Phosphorylation (STY):0.00;Q21:Deamidation (NQ):0.00	NQRNAPRIT(+79.97)FGGPSDSTGSNQ(+.98)NGERSGARSKQ
RQKKQQT(+79.97)VTLLPAADLDDFSKQLQQ(+.98)	27.8	2979.51	25	-6.3	745.879	44.05	0	1	16388	20201124_013_ZR_OK-chymo-2.raw	0	0	sp|P0DTC9|NCAP_SARS2	Phosphorylation (STY); Deamidation (NQ)	T7:Phosphorylation (STY):0.00;Q25:Deamidation (NQ):17.01	RQKKQQT(+79.97)VTLLPAADLDDFSKQLQQ(+.98)
KKQQT(+79.97)VTLLPAADLDDFSKQ(+.98)L	26.65	2439.23	21	7.7	610.819	51.52	0	1	19259	20201124_013_ZR_OK-chymo-2.raw	0	0	sp|P0DTC9|NCAP_SARS2	Phosphorylation (STY); Deamidation (NQ)	T5:Phosphorylation (STY):0.00;Q20:Deamidation (NQ):0.00	KKQQT(+79.97)VTLLPAADLDDFSKQ(+.98)L
DET(+79.97)QALPQ(+.98)RQ(+.98)KKQ(+.98)QT(+79.97)VTLLPAADLDDFSKQL	22.15	3687.73	31	2.1	922.942	58.9	476000	1	22164	20201124_013_ZR_OK-chymo-2.raw	1	1	sp|P0DTC9|NCAP_SARS2	Phosphorylation (STY); Deamidation (NQ)	T3:Phosphorylation (STY):6.10;Q8:Deamidation (NQ):0.00;Q10:Deamidation (NQ):0.00;Q13:Deamidation (NQ):0.00;T15:Phosphorylation (STY):14.04	DET(+79.97)QALPQ(+.98)RQ(+.98)KKQ(+.98)QT(+79.97)VTLLPAADLDDFSKQL
KMS(+79.97)GKGQQQQ(+.98)GQT(+79.97)VTKKSAAEASKKPRQ(+.98)KRTATKAYNVTQAF	21.29	4756.35	42	-9.1	1190.08	21.36	908000	1	7921	20201124_013_ZR_OK-chymo-2.raw	1	1	sp|P0DTC9|NCAP_SARS2	Phosphorylation (STY); Deamidation (NQ)	S3:Phosphorylation (STY):0.00;Q10:Deamidation (NQ):0.00;T13:Phosphorylation (STY):0.00;Q28:Deamidation (NQ):0.00	KMS(+79.97)GKGQQQQ(+.98)GQT(+79.97)VTKKSAAEASKKPRQ(+.98)KRTATKAYNVTQAF
ANKDGIIWVAT(+79.97)EGALN(+.98)TPKD	16.73	2193.04	20	4	549.268	19.94	25500000	1	7318	20201124_013_ZR_OK-chymo-2.raw	1	1	sp|P0DTC9|NCAP_SARS2	Phosphorylation (STY); Deamidation (NQ)	T11:Phosphorylation (STY):6.67;N16:Deamidation (NQ):14.46	ANKDGIIWVAT(+79.97)EGALN(+.98)TPKD
YAEGSRGGSQAS(+79.97)S(+79.97)RSSSRSRN(+.98)SSRNSTPGSSRGTSPA	16.5	3876.65	37	8.5	776.344	11.77	4800000	1	3512	20201124_013_ZR_OK-chymo-2.raw	1	1	sp|P0DTC9|NCAP_SARS2	Phosphorylation (STY); Deamidation (NQ)	S12:Phosphorylation (STY):0.00;S13:Phosphorylation (STY):0.00;N21:Deamidation (NQ):0.00	YAEGSRGGSQAS(+79.97)S(+79.97)RSSSRSRN(+.98)SSRNSTPGSSRGTSPA
AEGSRGGSQASSRSSS(+79.97)RSRNS(+79.97)SRNS(+79.97)TPGSSRGTSPARM(+15.99)	44.69	4095.71	38	1.7	820.15	11.3	21200000	1	3246	20201124_013_ZR_OK-chymo-2.raw	1	1	sp|P0DTC9|NCAP_SARS2	Phosphorylation (STY); Oxidation (M)	S16:Phosphorylation (STY):0.00;S21:Phosphorylation (STY):0.00;S25:Phosphorylation (STY):0.00;M38:Oxidation (M):1000.00	AEGSRGGSQASSRSSS(+79.97)RSRNS(+79.97)SRNS(+79.97)TPGSSRGTSPARM(+15.99)
AEGSRGGSQASSRSSSRSRNSSRNS(+79.97)TPGS(+79.97)S(+79.97)RGTSPARM(+15.99)	17.24	4095.71	38	1.7	820.15	11.3	21200000	1	3245	20201124_013_ZR_OK-chymo-2.raw	1	1	sp|P0DTC9|NCAP_SARS2	Phosphorylation (STY); Oxidation (M)	S25:Phosphorylation (STY):0.00;S29:Phosphorylation (STY):0.00;S30:Phosphorylation (STY):0.00;M38:Oxidation (M):1000.00	AEGSRGGSQASSRSSSRSRNSSRNS(+79.97)TPGS(+79.97)S(+79.97)RGTSPARM(+15.99)
FGRRGPEQTQGNFGDQELIRQGTDY	80.03	2868.35	25	2.9	718.098	22.5	119000000	1	8354	20201124_013_ZR_OK-chymo-2.raw	2	2	sp|P0DTC9|NCAP_SARS2			FGRRGPEQTQGNFGDQELIRQGTDY
GRRGPEQTQGNFGDQELIRQGTDY	75.64	2721.29	24	3.2	681.331	21.04	2770000000	1	7714	20201124_013_ZR_OK-chymo-2.raw	4	4	sp|P0DTC9|NCAP_SARS2			GRRGPEQTQGNFGDQELIRQGTDY
TQHGKEDLKFPRGQGVPINTNSSPDDQIGYY	75.24	3460.66	31	1.6	693.141	25.89	183000000	1	9685	20201124_013_ZR_OK-chymo-2.raw	2	2	sp|P0DTC9|NCAP_SARS2			TQHGKEDLKFPRGQGVPINTNSSPDDQIGYY
RQKKQQTVTLLPAADLDDFSKQLQQSM	74.58	3116.63	27	1.9	1039.89	51.97	124000000	1	19407	20201124_013_ZR_OK-chymo-2.raw	6	6	sp|P0DTC9|NCAP_SARS2			RQKKQQTVTLLPAADLDDFSKQLQQSM
RQKKQQTVTLLPAADLDDFSKQL	72.18	2642.44	23	1	661.618	36.59	922000000	1	13563	20201124_013_ZR_OK-chymo-2.raw	5	5	sp|P0DTC9|NCAP_SARS2			RQKKQQTVTLLPAADLDDFSKQL
IRGGDGKMKDLSPRWY	67.15	1877.96	16	0.6	470.497	20.04	265000000	1	7291	20201124_013_ZR_OK-chymo-2.raw	2	2	sp|P0DTC9|NCAP_SARS2			IRGGDGKMKDLSPRWY
GKEDLKFPRGQGVPINTNSSPDDQIGY	66.28	2931.44	27	0.8	733.867	27.24	8380000	1	10170	20201124_013_ZR_OK-chymo-2.raw	2	2	sp|P0DTC9|NCAP_SARS2			GKEDLKFPRGQGVPINTNSSPDDQIGY
LPAADLDDFSKQLQQSM	65.97	1905.91	17	1.9	636.313	53.42	2500000	1	19937	20201124_013_ZR_OK-chymo-2.raw	1	1	sp|P0DTC9|NCAP_SARS2			LPAADLDDFSKQLQQSM
RIRGGDGKMKDLSPRWY	65.87	2034.06	17	2.2	407.82	18.64	1440000000	1	6675	20201124_013_ZR_OK-chymo-2.raw	3	3	sp|P0DTC9|NCAP_SARS2			RIRGGDGKMKDLSPRWY
RQKKQQTVTLLPAADLDDF	65.04	2186.17	19	2.5	547.551	43.44	14400000000	1	16151	20201124_013_ZR_OK-chymo-2.raw	14	14	sp|P0DTC9|NCAP_SARS2			RQKKQQTVTLLPAADLDDF
GNFGDQELIRQGTDY	64.84	1711.78	15	0.7	856.898	28.96	149000000	1	10714	20201124_013_ZR_OK-chymo-2.raw	2	2	sp|P0DTC9|NCAP_SARS2			GNFGDQELIRQGTDY
TGAIKLDDKDPNFKDQVILL	64.44	2242.22	20	1.7	1122.12	42.08	8350000000	1	15500	20201124_013_ZR_OK-chymo-2.raw	25	25	sp|P0DTC9|NCAP_SARS2			TGAIKLDDKDPNFKDQVILL
FGGPSDSTGSNQNGERSGARSKQ	64.09	2323.05	23	-0.7	581.77	12.32	548000000	1	3781	20201124_013_ZR_OK-chymo-2.raw	2	2	sp|P0DTC9|NCAP_SARS2			FGGPSDSTGSNQNGERSGARSKQ
TQHGKEDLKFPRGQGVPINTNSSPDDQIGY	63.97	3297.6	30	1.7	825.409	22.68	105000000	1	8450	20201124_013_ZR_OK-chymo-2.raw	3	3	sp|P0DTC9|NCAP_SARS2			TQHGKEDLKFPRGQGVPINTNSSPDDQIGY
GVPINTNSSPDDQIGY	63.87	1675.77	16	-0.5	838.891	29.11	40600000	1	10929	20201124_013_ZR_OK-chymo-2.raw	1	1	sp|P0DTC9|NCAP_SARS2			GVPINTNSSPDDQIGY
RQKKQQTVTLLPAADLDDFSKQ	63.66	2529.36	22	-0.8	633.346	28.63	995000	1	10653	20201124_013_ZR_OK-chymo-2.raw	1	1	sp|P0DTC9|NCAP_SARS2			RQKKQQTVTLLPAADLDDFSKQ
TVTLLPAADLDDFSKQL	63.61	1845.97	17	1.9	616.332	59.04	108000000	1	22188	20201124_013_ZR_OK-chymo-2.raw	2	2	sp|P0DTC9|NCAP_SARS2			TVTLLPAADLDDFSKQL
TLLPAADLDDFSKQLQQ	63.54	1901.97	17	0.9	951.995	52.31	19000000	1	19577	20201124_013_ZR_OK-chymo-2.raw	2	2	sp|P0DTC9|NCAP_SARS2			TLLPAADLDDFSKQLQQ
KTFPPTEPKKDKKKKADETQALPQRQ	63.5	3036.67	26	1.3	608.342	12.35	10700000000	1	3954	20201124_013_ZR_OK-chymo-2.raw	7	7	sp|P0DTC9|NCAP_SARS2			KTFPPTEPKKDKKKKADETQALPQRQ
KKQQTVTLLPAADLDDFSKQLQQSM	63.46	2832.47	25	1.5	709.126	54.71	52600000	1	20396	20201124_013_ZR_OK-chymo-2.raw	2	2	sp|P0DTC9|NCAP_SARS2			KKQQTVTLLPAADLDDFSKQLQQSM
GDQELIRQGTDY	63.46	1393.65	12	2.3	697.832	20.35	2300000000	1	7425	20201124_013_ZR_OK-chymo-2.raw	1	1	sp|P0DTC9|NCAP_SARS2			GDQELIRQGTDY
RQKKQQTVTLLPAADLDDFSKQLQQ	63.22	2898.56	25	1.9	967.194	38.89	34300000	1	14434	20201124_013_ZR_OK-chymo-2.raw	2	2	sp|P0DTC9|NCAP_SARS2			RQKKQQTVTLLPAADLDDFSKQLQQ
KKQQTVTLLPAADLDDFSKQ	63.03	2245.2	20	1	562.307	35.48	5460000	1	13145	20201124_013_ZR_OK-chymo-2.raw	2	2	sp|P0DTC9|NCAP_SARS2			KKQQTVTLLPAADLDDFSKQ
RGGDGKMKDLSPRWY	62.97	1764.87	15	1	442.226	19.33	327000000	1	6990	20201124_013_ZR_OK-chymo-2.raw	2	2	sp|P0DTC9|NCAP_SARS2			RGGDGKMKDLSPRWY
TALTQHGKEDLKFPRGQGVPINTNSSPDDQIGY	62.89	3582.77	33	-1.6	896.698	25.64	4950000	1	9633	20201124_013_ZR_OK-chymo-2.raw	1	1	sp|P0DTC9|NCAP_SARS2			TALTQHGKEDLKFPRGQGVPINTNSSPDDQIGY
GGPSDSTGSNQNGERSGARSKQRRPQ	62.88	2713.3	26	3.3	543.669	10.94	286000000	1	3033	20201124_013_ZR_OK-chymo-2.raw	3	3	sp|P0DTC9|NCAP_SARS2			GGPSDSTGSNQNGERSGARSKQRRPQ
SGKGQQQQGQTVTKKSAAEASKKPRQKR	62.8	3039.66	28	2.6	507.619	11.07	0	1	3125	20201124_013_ZR_OK-chymo-2.raw	0	0	sp|P0DTC9|NCAP_SARS2			SGKGQQQQGQTVTKKSAAEASKKPRQKR
GKEDLKFPRGQGVPINTNSSPDDQIGYY	62.48	3094.5	28	1.5	1032.51	31.97	1200000	1	11864	20201124_013_ZR_OK-chymo-2.raw	1	1	sp|P0DTC9|NCAP_SARS2			GKEDLKFPRGQGVPINTNSSPDDQIGYY
KKQQTVTLLPAADLDDFSKQL	62.15	2358.28	21	1.2	787.101	47.24	281000000	1	17655	20201124_013_ZR_OK-chymo-2.raw	2	2	sp|P0DTC9|NCAP_SARS2			KKQQTVTLLPAADLDDFSKQL
KTFPPTEPKKDKKKKADETQALPQ	62.1	2752.51	24	2.5	551.511	13.29	232000000000	1	4349	20201124_013_ZR_OK-chymo-2.raw	13	13	sp|P0DTC9|NCAP_SARS2			KTFPPTEPKKDKKKKADETQALPQ
TVTKKSAAEASKKPRQKRTATKAY	61.71	2648.51	24	1.6	663.135	11.17	1820000000	1	3222	20201124_013_ZR_OK-chymo-2.raw	3	3	sp|P0DTC9|NCAP_SARS2			TVTKKSAAEASKKPRQKRTATKAY
QTVTLLPAADLDDF	61.47	1517.76	14	2.7	759.89	61.56	823000000	1	23263	20201124_013_ZR_OK-chymo-2.raw	2	2	sp|P0DTC9|NCAP_SARS2			QTVTLLPAADLDDF
TLLPAADLDDFSKQLQQSM	61.03	2120.05	19	2	707.691	60.71	45200000	1	22887	20201124_013_ZR_OK-chymo-2.raw	1	1	sp|P0DTC9|NCAP_SARS2			TLLPAADLDDFSKQLQQSM
TVTLLPAADLDDF	60.95	1389.7	13	2.2	695.86	61.93	2240000000	1	23420	20201124_013_ZR_OK-chymo-2.raw	1	1	sp|P0DTC9|NCAP_SARS2			TVTLLPAADLDDF
HGKEDLKFPRGQGVPINTN	60.84	2106.1	19	1.3	703.04	18.47	49300000	1	6651	20201124_013_ZR_OK-chymo-2.raw	2	2	sp|P0DTC9|NCAP_SARS2			HGKEDLKFPRGQGVPINTN
KQQTVTLLPAADLDDF	60.74	1773.91	16	2.6	592.314	54.5	8250000	1	20353	20201124_013_ZR_OK-chymo-2.raw	1	1	sp|P0DTC9|NCAP_SARS2			KQQTVTLLPAADLDDF
TLLPAADLDDFSKQL	60.34	1645.86	15	1.6	549.627	55.18	49200000	1	20617	20201124_013_ZR_OK-chymo-2.raw	2	2	sp|P0DTC9|NCAP_SARS2			TLLPAADLDDFSKQL
VATEGALNTPKDH	60.32	1351.67	13	0.5	676.844	14.56	1510000000	1	4844	20201124_013_ZR_OK-chymo-2.raw	2	2	sp|P0DTC9|NCAP_SARS2			VATEGALNTPKDH
QKKQQTVTLLPAADLDDF	60.27	2030.07	18	1.3	677.698	47.34	110000000	1	17887	20201124_013_ZR_OK-chymo-2.raw	1	1	sp|P0DTC9|NCAP_SARS2			QKKQQTVTLLPAADLDDF
HGKEDLKFPRGQGVPINTNSSPDDQIGY	60.03	3068.5	28	1.7	768.132	23.59	7870000	1	8844	20201124_013_ZR_OK-chymo-2.raw	2	2	sp|P0DTC9|NCAP_SARS2			HGKEDLKFPRGQGVPINTNSSPDDQIGY
VTLLPAADLDDF	59.66	1288.65	12	3.3	645.337	61.35	364000000	1	23167	20201124_013_ZR_OK-chymo-2.raw	1	1	sp|P0DTC9|NCAP_SARS2			VTLLPAADLDDF
RRIRGGDGKMKDLSPRWY	59.6	2190.16	18	-0.3	439.039	18.78	2120000000	1	6828	20201124_013_ZR_OK-chymo-2.raw	35	35	sp|P0DTC9|NCAP_SARS2			RRIRGGDGKMKDLSPRWY
TGAIKLDDKDPNFKDQV	59.52	1902.97	17	1.8	635.331	19.94	2570000	1	7307	20201124_013_ZR_OK-chymo-2.raw	1	1	sp|P0DTC9|NCAP_SARS2			TGAIKLDDKDPNFKDQV
TVTLLPAADLDDFSKQLQQSM	59.52	2320.16	21	1.6	774.396	63.03	13700000	1	23859	20201124_013_ZR_OK-chymo-2.raw	1	1	sp|P0DTC9|NCAP_SARS2			TVTLLPAADLDDFSKQLQQSM
TLLPAADLDDF	59.38	1189.59	11	3.4	595.803	57.33	9010000000	1	21594	20201124_013_ZR_OK-chymo-2.raw	1	1	sp|P0DTC9|NCAP_SARS2			TLLPAADLDDF
LLPAADLDDFSKQLQQSM	59.3	2019	18	2.1	674.008	58.53	183000000	1	21958	20201124_013_ZR_OK-chymo-2.raw	1	1	sp|P0DTC9|NCAP_SARS2			LLPAADLDDFSKQLQQSM
LLDRLNQLESKM	59.29	1458.79	12	1.9	730.402	31.67	6840000000	1	11707	20201124_013_ZR_OK-chymo-2.raw	2	2	sp|P0DTC9|NCAP_SARS2			LLDRLNQLESKM
KFPRGQGVPINTNSSPDDQIGYY	59.16	2552.23	23	1	1277.12	27.67	1150000000	1	10259	20201124_013_ZR_OK-chymo-2.raw	3	3	sp|P0DTC9|NCAP_SARS2			KFPRGQGVPINTNSSPDDQIGYY
KQQTVTLLPAADLDDFSKQL	59.05	2230.18	20	0.3	744.402	52.82	12000000	1	19769	20201124_013_ZR_OK-chymo-2.raw	1	1	sp|P0DTC9|NCAP_SARS2			KQQTVTLLPAADLDDFSKQL
QTVTLLPAADLDDFSKQL	58.71	1974.03	18	2.6	659.019	58.8	5200000	1	22102	20201124_013_ZR_OK-chymo-2.raw	1	1	sp|P0DTC9|NCAP_SARS2			QTVTLLPAADLDDFSKQL
LLPAADLDDF	58.57	1088.54	10	2.2	545.278	52.24	23100000000	1	20085	20201124_013_ZR_OK-chymo-2.raw	2	2	sp|P0DTC9|NCAP_SARS2			LLPAADLDDF
LKFPRGQGVPINTNSSPDDQIGYY	58.29	2665.31	24	1.3	889.446	34.69	0	1	12844	20201124_013_ZR_OK-chymo-2.raw	0	0	sp|P0DTC9|NCAP_SARS2			LKFPRGQGVPINTNSSPDDQIGYY
TPKDHIGTRNPANNAAIVL	58.28	2001.08	19	-0.1	1001.54	20.56	3650000000	1	7408	20201124_013_ZR_OK-chymo-2.raw	5	5	sp|P0DTC9|NCAP_SARS2			TPKDHIGTRNPANNAAIVL
SDNGPQNQRNAPRITF	58.23	1813.88	16	1.4	605.635	20.7	281000000	1	7557	20201124_013_ZR_OK-chymo-2.raw	1	1	sp|P0DTC9|NCAP_SARS2			SDNGPQNQRNAPRITF
LLPAADLDDFS	58.02	1175.57	11	1.3	588.793	48.88	59300000	1	18327	20201124_013_ZR_OK-chymo-2.raw	1	1	sp|P0DTC9|NCAP_SARS2			LLPAADLDDFS
NTPKDHIGTRNPANNAAIVL	57.95	2115.12	20	0.2	1058.57	20.49	3530000000	1	7368	20201124_013_ZR_OK-chymo-2.raw	4	4	sp|P0DTC9|NCAP_SARS2			NTPKDHIGTRNPANNAAIVL
YLGTGPEAGLPY	57.89	1236.6	12	1.8	619.31	41.04	5710000000	1	15206	20201124_013_ZR_OK-chymo-2.raw	2	2	sp|P0DTC9|NCAP_SARS2			YLGTGPEAGLPY
KKQQTVTLLPAADLDDF	57.88	1902.01	17	1.1	952.013	47.45	5840000000	1	17759	20201124_013_ZR_OK-chymo-2.raw	4	4	sp|P0DTC9|NCAP_SARS2			KKQQTVTLLPAADLDDF
NTNSSPDDQIGY	57.86	1309.54	12	1.4	655.779	20.11	12700000	1	7392	20201124_013_ZR_OK-chymo-2.raw	1	1	sp|P0DTC9|NCAP_SARS2			NTNSSPDDQIGY
NSSPDDQIGYY	57.82	1257.51	11	1.1	629.765	25.95	11300000	1	9724	20201124_013_ZR_OK-chymo-2.raw	1	1	sp|P0DTC9|NCAP_SARS2			NSSPDDQIGYY
LLPAADLDDFSKQL	57.81	1544.81	14	1.3	773.413	51.27	2790000000	1	19125	20201124_013_ZR_OK-chymo-2.raw	4	4	sp|P0DTC9|NCAP_SARS2			LLPAADLDDFSKQL
RIGMEVTPSGTW	57.67	1332.65	12	1.2	667.333	32.24	185000000	1	11818	20201124_013_ZR_OK-chymo-2.raw	2	2	sp|P0DTC9|NCAP_SARS2			RIGMEVTPSGTW
KDLSPRWYFYYLGTGPEAGLPY	57.51	2592.27	22	0.8	865.097	59.76	13400000	1	22488	20201124_013_ZR_OK-chymo-2.raw	1	1	sp|P0DTC9|NCAP_SARS2			KDLSPRWYFYYLGTGPEAGLPY
TQHGKEDLKFPRGQGVPINTN	57.26	2335.2	21	0.5	779.409	18.27	473000000	1	6550	20201124_013_ZR_OK-chymo-2.raw	2	2	sp|P0DTC9|NCAP_SARS2			TQHGKEDLKFPRGQGVPINTN
KFPRGQGVPINTNSSPDDQIGY	57.21	2389.17	22	3.8	797.399	23.63	3610000000	1	9308	20201124_013_ZR_OK-chymo-2.raw	10	10	sp|P0DTC9|NCAP_SARS2			KFPRGQGVPINTNSSPDDQIGY
LLPAADLDDFSKQLQQ	57.18	1800.93	16	1.6	601.317	48.34	53200000	1	18043	20201124_013_ZR_OK-chymo-2.raw	1	1	sp|P0DTC9|NCAP_SARS2			LLPAADLDDFSKQLQQ
KHWPQIAQFAPSASAF	57.14	1784.9	16	1.9	595.975	43.79	217000000	1	16236	20201124_013_ZR_OK-chymo-2.raw	2	2	sp|P0DTC9|NCAP_SARS2			KHWPQIAQFAPSASAF
SKQRRPQGLPNNTASW	57.1	1838.95	16	1.7	460.745	17.26	651000000	1	6085	20201124_013_ZR_OK-chymo-2.raw	2	2	sp|P0DTC9|NCAP_SARS2			SKQRRPQGLPNNTASW
VATEGALNTPKDHIGTRNPANN	57.02	2289.15	22	0.8	573.294	15.81	121000000	1	5426	20201124_013_ZR_OK-chymo-2.raw	1	1	sp|P0DTC9|NCAP_SARS2			VATEGALNTPKDHIGTRNPANN
TGAIKLDDKDPNFKDQVILLNKHIDAY	57.02	3083.63	27	1.5	617.734	37.09	240000000	1	13717	20201124_013_ZR_OK-chymo-2.raw	6	6	sp|P0DTC9|NCAP_SARS2			TGAIKLDDKDPNFKDQVILLNKHIDAY
KTFPPTEPKKDKKKKADETQ	57.01	2343.28	20	-0.2	469.663	11.17	2110000000	1	3390	20201124_013_ZR_OK-chymo-2.raw	6	6	sp|P0DTC9|NCAP_SARS2			KTFPPTEPKKDKKKKADETQ
VATEGALNTPKDHIGT	56.78	1622.83	16	2.6	541.951	17.06	206000000	1	6030	20201124_013_ZR_OK-chymo-2.raw	1	1	sp|P0DTC9|NCAP_SARS2			VATEGALNTPKDHIGT
GANKDGIIWVATEGALNTPKDHIGTRNPANNAAIVLQLPQGTTLPKGFY	56.56	5141.71	49	-2.8	1029.35	56.04	1680000	1	20961	20201124_013_ZR_OK-chymo-2.raw	1	1	sp|P0DTC9|NCAP_SARS2			GANKDGIIWVATEGALNTPKDHIGTRNPANNAAIVLQLPQGTTLPKGFY
SKQRRPQGLPNNTASWF	56.36	1986.02	17	1.1	497.512	23.41	48300000	1	8709	20201124_013_ZR_OK-chymo-2.raw	3	3	sp|P0DTC9|NCAP_SARS2			SKQRRPQGLPNNTASWF
TGAIKLDDKDPNFKDQVIL	56.28	2129.14	19	0.8	1065.58	31.22	27500000000	1	11577	20201124_013_ZR_OK-chymo-2.raw	18	18	sp|P0DTC9|NCAP_SARS2			TGAIKLDDKDPNFKDQVIL
GDAALALLLLDRLNQLESKM	56.27	2183.2	20	6.7	728.745	57.09	5530000	1	21389	20201124_013_ZR_OK-chymo-2.raw	2	2	sp|P0DTC9|NCAP_SARS2			GDAALALLLLDRLNQLESKM
QTVTLLPAADLDDFSKQLQQ	56.07	2230.15	20	1.7	744.391	56.66	3850000	1	21218	20201124_013_ZR_OK-chymo-2.raw	1	1	sp|P0DTC9|NCAP_SARS2			QTVTLLPAADLDDFSKQLQQ
KQQTVTLLPAADLDDFSKQLQQSM	56.04	2704.37	24	2.1	902.467	58.73	4680000	1	22072	20201124_013_ZR_OK-chymo-2.raw	1	1	sp|P0DTC9|NCAP_SARS2			KQQTVTLLPAADLDDFSKQLQQSM
GGPSDSTGSNQNGERSGARSKQ	55.95	2175.99	22	2	545.005	10.91	0	1	3044	20201124_013_ZR_OK-chymo-2.raw	0	0	sp|P0DTC9|NCAP_SARS2			GGPSDSTGSNQNGERSGARSKQ
RRIRGGDGKMKDLSPR	55.92	1841.02	16	0.8	461.262	13.41	260000000	1	4264	20201124_013_ZR_OK-chymo-2.raw	2	2	sp|P0DTC9|NCAP_SARS2			RRIRGGDGKMKDLSPR
VATEGALNTPKDHIGTRNPANNAAIVL	55.84	2756.46	27	2.5	690.123	24.38	40700000	1	9147	20201124_013_ZR_OK-chymo-2.raw	2	2	sp|P0DTC9|NCAP_SARS2			VATEGALNTPKDHIGTRNPANNAAIVL
KFPRGQGVPINTN	55.81	1426.77	13	1.1	714.392	17.3	14200000000	1	6146	20201124_013_ZR_OK-chymo-2.raw	2	2	sp|P0DTC9|NCAP_SARS2			KFPRGQGVPINTN
SSPDDQIGYY	55.63	1143.47	10	3.8	572.745	26.3	97000000	1	9976	20201124_013_ZR_OK-chymo-2.raw	1	1	sp|P0DTC9|NCAP_SARS2			SSPDDQIGYY
GGDGKMKDLSPRWY	55.62	1608.77	14	2.4	537.266	21.52	44600000	1	7988	20201124_013_ZR_OK-chymo-2.raw	2	2	sp|P0DTC9|NCAP_SARS2			GGDGKMKDLSPRWY
GMSRIGMEVTPSGTWL	55.53	1720.83	16	0.7	574.617	48.88	5070000000	1	18305	20201124_013_ZR_OK-chymo-2.raw	2	2	sp|P0DTC9|NCAP_SARS2			GMSRIGMEVTPSGTWL
TALTQHGKEDLKFPRGQ	55.46	1925.01	17	1.4	482.261	16.69	8930000	1	5812	20201124_013_ZR_OK-chymo-2.raw	1	1	sp|P0DTC9|NCAP_SARS2			TALTQHGKEDLKFPRGQ
RIRGGDGKMKDLSPRW	55.44	1870.99	16	1.4	624.673	17.23	207000000	1	6116	20201124_013_ZR_OK-chymo-2.raw	3	3	sp|P0DTC9|NCAP_SARS2			RIRGGDGKMKDLSPRW
TGAIKLDDKDPNFK	55.41	1560.81	14	1.1	391.211	17.51	0	1	6221	20201124_013_ZR_OK-chymo-2.raw	0	0	sp|P0DTC9|NCAP_SARS2			TGAIKLDDKDPNFK
GKEDLKFPRGQGVPINTN	55.22	1969.04	18	0	657.353	19.84	17900000	1	7251	20201124_013_ZR_OK-chymo-2.raw	1	1	sp|P0DTC9|NCAP_SARS2			GKEDLKFPRGQGVPINTN
LGTGPEAGLPY	55.21	1073.54	11	1.7	537.778	33.88	6640000000	1	12609	20201124_013_ZR_OK-chymo-2.raw	3	3	sp|P0DTC9|NCAP_SARS2			LGTGPEAGLPY
TGAIKLDDKDPNFKDQVILLN	54.9	2356.26	21	5.3	590.076	35.93	4370000000	1	13184	20201124_013_ZR_OK-chymo-2.raw	10	10	sp|P0DTC9|NCAP_SARS2			TGAIKLDDKDPNFKDQVILLN
TALTQHGKEDLKFPRGQGVPINTN	54.84	2620.37	24	0.6	656.101	19.87	20100000	1	7286	20201124_013_ZR_OK-chymo-2.raw	1	1	sp|P0DTC9|NCAP_SARS2			TALTQHGKEDLKFPRGQGVPINTN
KDKKKKADETQALPQ	54.81	1726.96	15	0	432.747	12.28	215000000	1	3776	20201124_013_ZR_OK-chymo-2.raw	2	2	sp|P0DTC9|NCAP_SARS2			KDKKKKADETQALPQ
FGGPSDSTGSNQNGERSGAR	54.7	1979.87	20	2.1	660.965	13.17	138000000	1	4211	20201124_013_ZR_OK-chymo-2.raw	1	1	sp|P0DTC9|NCAP_SARS2			FGGPSDSTGSNQNGERSGAR
RRIRGGDGKMKDL	54.69	1500.83	13	0.9	376.215	13.1	33900000000	1	4378	20201124_013_ZR_OK-chymo-2.raw	8	8	sp|P0DTC9|NCAP_SARS2			RRIRGGDGKMKDL
TPKDHIGTRNPANNAAIV	54.63	1887.99	18	0.7	473.005	16.59	1610000	1	5799	20201124_013_ZR_OK-chymo-2.raw	1	1	sp|P0DTC9|NCAP_SARS2			TPKDHIGTRNPANNAAIV
KTFPPTEPKKD	54.45	1286.69	11	-0.1	429.903	13.37	402000000	1	4254	20201124_013_ZR_OK-chymo-2.raw	3	3	sp|P0DTC9|NCAP_SARS2			KTFPPTEPKKD
LKFPRGQGVPINTNSSPDDQIGY	54.43	2502.25	23	2.1	835.092	30.52	21000000	1	11243	20201124_013_ZR_OK-chymo-2.raw	1	1	sp|P0DTC9|NCAP_SARS2			LKFPRGQGVPINTNSSPDDQIGY
LPQGTTLPKGF	54.35	1157.64	11	0.7	579.83	28.93	18400000	1	10730	20201124_013_ZR_OK-chymo-2.raw	1	1	sp|P0DTC9|NCAP_SARS2			LPQGTTLPKGF
VTKKSAAEASKKPRQKRTATKAY	54.27	2547.46	23	0.7	510.5	10.97	21000000	1	3113	20201124_013_ZR_OK-chymo-2.raw	2	2	sp|P0DTC9|NCAP_SARS2			VTKKSAAEASKKPRQKRTATKAY
KHWPQIAQF	54.15	1153.6	9	0.8	577.809	25.8	8180000000	1	9783	20201124_013_ZR_OK-chymo-2.raw	21	21	sp|P0DTC9|NCAP_SARS2			KHWPQIAQF
SRIGMEVTPSGTW	54.1	1419.68	13	1.7	710.849	34.68	3160000000	1	12809	20201124_013_ZR_OK-chymo-2.raw	16	16	sp|P0DTC9|NCAP_SARS2			SRIGMEVTPSGTW
DDKDPNFKDQVILLN	54.1	1772.89	15	2.1	591.973	35.43	253000000	1	13117	20201124_013_ZR_OK-chymo-2.raw	1	1	sp|P0DTC9|NCAP_SARS2			DDKDPNFKDQVILLN
PRGQGVPINTNSSPDDQIGY	54.02	2114	20	-1.6	1058.01	22.99	0	1	8587	20201124_013_ZR_OK-chymo-2.raw	0	0	sp|P0DTC9|NCAP_SARS2			PRGQGVPINTNSSPDDQIGY
DLKFPRGQGVPINTNSSPDDQIGY	53.87	2617.28	24	0.8	873.434	35.66	56000000	1	13173	20201124_013_ZR_OK-chymo-2.raw	1	1	sp|P0DTC9|NCAP_SARS2			DLKFPRGQGVPINTNSSPDDQIGY
DNGPQNQRNAPRITF	53.84	1726.85	15	0.5	576.624	21.72	9040000	1	8080	20201124_013_ZR_OK-chymo-2.raw	1	1	sp|P0DTC9|NCAP_SARS2			DNGPQNQRNAPRITF
TQHGKEDLKFPRGQGVPI	53.71	2006.07	18	2.3	502.526	19.6	167000000	1	7157	20201124_013_ZR_OK-chymo-2.raw	3	3	sp|P0DTC9|NCAP_SARS2			TQHGKEDLKFPRGQGVPI
DDKDPNFKDQVIL	53.68	1545.77	13	0.9	516.264	29.31	2710000000	1	10908	20201124_013_ZR_OK-chymo-2.raw	7	7	sp|P0DTC9|NCAP_SARS2			DDKDPNFKDQVIL
RRIRGGDGKMKDLSPRW	53.64	2027.1	17	1.8	406.427	16.19	1090000000	1	5554	20201124_013_ZR_OK-chymo-2.raw	6	6	sp|P0DTC9|NCAP_SARS2			RRIRGGDGKMKDLSPRW
TGAIKLDDKDPNFKDQ	53.62	1803.9	16	0.7	451.983	17.5	127000000	1	6237	20201124_013_ZR_OK-chymo-2.raw	2	2	sp|P0DTC9|NCAP_SARS2			TGAIKLDDKDPNFKDQ
DRLNQLESKM	53.58	1232.62	10	1.6	411.881	20.7	3200000000	1	7616	20201124_013_ZR_OK-chymo-2.raw	2	2	sp|P0DTC9|NCAP_SARS2			DRLNQLESKM
TALTQHGKEDLKFPRGQGVPI	53.54	2291.24	21	1.5	573.818	21.66	3030000	1	8040	20201124_013_ZR_OK-chymo-2.raw	1	1	sp|P0DTC9|NCAP_SARS2			TALTQHGKEDLKFPRGQGVPI
TRRIRGGDGKMKDLSPRW	53.46	2128.14	18	2.3	426.637	16.25	3270000	1	5661	20201124_013_ZR_OK-chymo-2.raw	1	1	sp|P0DTC9|NCAP_SARS2			TRRIRGGDGKMKDLSPRW
SSRNSTPGSSRGTSPARM	53.41	1834.87	18	0.9	459.725	12.96	7580000000	1	4091	20201124_013_ZR_OK-chymo-2.raw	2	2	sp|P0DTC9|NCAP_SARS2			SSRNSTPGSSRGTSPARM
TQHGKEDLKFPRGQ	53.26	1639.84	14	0.6	410.968	15.1	83500000	1	5112	20201124_013_ZR_OK-chymo-2.raw	2	2	sp|P0DTC9|NCAP_SARS2			TQHGKEDLKFPRGQ
DLKFPRGQGVPINTNSSPDDQIGYY	53.23	2780.34	25	-0.4	927.787	39.83	4640000	1	14802	20201124_013_ZR_OK-chymo-2.raw	1	1	sp|P0DTC9|NCAP_SARS2			DLKFPRGQGVPINTNSSPDDQIGYY
TALTQHGKEDLKFPRGQGVPINTNSSPDDQIGYY	53.21	3745.83	34	0.7	937.466	28.76	4240000	1	10693	20201124_013_ZR_OK-chymo-2.raw	1	1	sp|P0DTC9|NCAP_SARS2			TALTQHGKEDLKFPRGQGVPINTNSSPDDQIGYY
NTPKDHIGTRNPANN	53.14	1647.81	15	0.3	412.959	12.42	10700000000	1	3811	20201124_013_ZR_OK-chymo-2.raw	3	3	sp|P0DTC9|NCAP_SARS2			NTPKDHIGTRNPANN
FGMSRIGMEVTPSGTWL	53.08	1867.9	17	1.5	623.64	56.42	6320000	1	21134	20201124_013_ZR_OK-chymo-2.raw	1	1	sp|P0DTC9|NCAP_SARS2			FGMSRIGMEVTPSGTWL
KKKKADETQALPQ	52.97	1483.84	13	1.7	495.62	12.59	480000000	1	3876	20201124_013_ZR_OK-chymo-2.raw	1	1	sp|P0DTC9|NCAP_SARS2			KKKKADETQALPQ
GANKDGIIWVATEGALNTPKDHIGT	52.97	2577.32	25	3.7	645.339	42.55	1890000	1	15786	20201124_013_ZR_OK-chymo-2.raw	1	1	sp|P0DTC9|NCAP_SARS2			GANKDGIIWVATEGALNTPKDHIGT
GGDGKMKDLSPRW	52.8	1445.71	13	3.6	482.912	19.3	0	1	7017	20201124_013_ZR_OK-chymo-2.raw	0	0	sp|P0DTC9|NCAP_SARS2			GGDGKMKDLSPRW
GMSRIGMEVTPSGTW	52.73	1607.74	15	0.8	536.922	37.45	12300000000	1	13893	20201124_013_ZR_OK-chymo-2.raw	2	2	sp|P0DTC9|NCAP_SARS2			GMSRIGMEVTPSGTW
KTFPPTEPKKDKKKKADETQALPQRQK	52.67	3164.77	27	-0.1	528.468	12.01	15200000	1	3627	20201124_013_ZR_OK-chymo-2.raw	1	1	sp|P0DTC9|NCAP_SARS2			KTFPPTEPKKDKKKKADETQALPQRQK
LLLDRLNQLESKM	52.67	1571.87	13	3.2	524.966	46.74	138000000	1	17476	20201124_013_ZR_OK-chymo-2.raw	1	1	sp|P0DTC9|NCAP_SARS2			LLLDRLNQLESKM
RSKQRRPQGLPNNTASW	52.59	1995.05	17	1.4	499.771	16.18	76900000	1	5622	20201124_013_ZR_OK-chymo-2.raw	2	2	sp|P0DTC9|NCAP_SARS2			RSKQRRPQGLPNNTASW
LPAADLDDFSKQ	52.56	1318.64	12	1.9	660.329	27.9	1110000	1	10405	20201124_013_ZR_OK-chymo-2.raw	1	1	sp|P0DTC9|NCAP_SARS2			LPAADLDDFSKQ
NTPKDHIGTRNPANNAAIVLQLPQGTTLPKGF	52.56	3382.81	32	0.3	846.71	43.61	2570000	1	16193	20201124_013_ZR_OK-chymo-2.raw	1	1	sp|P0DTC9|NCAP_SARS2			NTPKDHIGTRNPANNAAIVLQLPQGTTLPKGF
TGAIKLDDKDPNFKDQVI	52.35	2016.05	18	2.3	673.026	24.35	6800000	1	9141	20201124_013_ZR_OK-chymo-2.raw	2	2	sp|P0DTC9|NCAP_SARS2			TGAIKLDDKDPNFKDQVI
TRRIRGGDGKMKDLSPRWY	52.3	2291.21	19	1.1	459.249	17.43	47200000	1	6189	20201124_013_ZR_OK-chymo-2.raw	1	1	sp|P0DTC9|NCAP_SARS2			TRRIRGGDGKMKDLSPRWY
DDKDPNFKDQVILL	52.26	1658.85	14	2	553.959	39.79	3180000000	1	14747	20201124_013_ZR_OK-chymo-2.raw	5	5	sp|P0DTC9|NCAP_SARS2			DDKDPNFKDQVILL
QLPQGTTLPKGF	52.24	1285.7	12	1.6	643.86	30.56	5820000000	1	11071	20201124_013_ZR_OK-chymo-2.raw	3	3	sp|P0DTC9|NCAP_SARS2			QLPQGTTLPKGF
KLDDKDPNFKDQVILL	51.94	1900.03	16	1.9	634.352	36.04	47100000	1	13343	20201124_013_ZR_OK-chymo-2.raw	2	2	sp|P0DTC9|NCAP_SARS2			KLDDKDPNFKDQVILL
IRGGDGKMKDLSPRW	51.88	1714.89	15	-1	429.73	18.51	10400000	1	6684	20201124_013_ZR_OK-chymo-2.raw	1	1	sp|P0DTC9|NCAP_SARS2			IRGGDGKMKDLSPRW
QLPQGTTLPKGFY	51.82	1448.77	13	0.1	483.929	35.63	5960000000	1	13211	20201124_013_ZR_OK-chymo-2.raw	3	3	sp|P0DTC9|NCAP_SARS2			QLPQGTTLPKGFY
GDGKMKDLSPRWY	51.82	1551.75	13	2.5	518.259	21.52	2300000	1	7989	20201124_013_ZR_OK-chymo-2.raw	1	1	sp|P0DTC9|NCAP_SARS2			GDGKMKDLSPRWY
ALPQRQKKQQTVTLLPAADLDDF	51.71	2595.4	23	0.5	649.858	39.44	4230000	1	14630	20201124_013_ZR_OK-chymo-2.raw	1	1	sp|P0DTC9|NCAP_SARS2			ALPQRQKKQQTVTLLPAADLDDF
YTGAIKLDDKDPNFKDQVILL	51.65	2405.28	21	1.9	602.33	44.09	7970000	1	16403	20201124_013_ZR_OK-chymo-2.raw	1	1	sp|P0DTC9|NCAP_SARS2			YTGAIKLDDKDPNFKDQVILL
ATRRIRGGDGKMKDLSPRWY	51.31	2362.24	20	0.8	473.456	17.47	0	1	6206	20201124_013_ZR_OK-chymo-2.raw	0	0	sp|P0DTC9|NCAP_SARS2			ATRRIRGGDGKMKDLSPRWY
TALTQHGKEDL	51.31	1211.61	11	2.4	404.88	15.7	1780000000	1	5384	20201124_013_ZR_OK-chymo-2.raw	1	1	sp|P0DTC9|NCAP_SARS2			TALTQHGKEDL
PQGTTLPKGF	51.29	1044.56	10	0.4	523.288	30.48	0	1	11283	20201124_013_ZR_OK-chymo-2.raw	0	0	sp|P0DTC9|NCAP_SARS2			PQGTTLPKGF
RIRGGDGKMKDL	51.25	1344.73	12	0.3	449.251	14.17	5110000000	1	4656	20201124_013_ZR_OK-chymo-2.raw	3	3	sp|P0DTC9|NCAP_SARS2			RIRGGDGKMKDL
GRRGPEQTQGNFGDQELIR	51.24	2157.07	19	1.6	540.275	18.44	0	1	6628	20201124_013_ZR_OK-chymo-2.raw	0	0	sp|P0DTC9|NCAP_SARS2			GRRGPEQTQGNFGDQELIR
SGKGQQQQGQTVTKKSAAEASKKPRQKRTAT	51.19	3312.8	31	2.9	553.142	11.14	108000000	1	3180	20201124_013_ZR_OK-chymo-2.raw	1	1	sp|P0DTC9|NCAP_SARS2			SGKGQQQQGQTVTKKSAAEASKKPRQKRTAT
NGPQNQRNAPRITF	51.11	1611.82	14	2.1	538.283	19.67	8490000	1	7200	20201124_013_ZR_OK-chymo-2.raw	1	1	sp|P0DTC9|NCAP_SARS2			NGPQNQRNAPRITF
TPKDHIGTRNPANN	51.04	1533.76	14	1.7	384.449	12.28	5310000000	1	3748	20201124_013_ZR_OK-chymo-2.raw	2	2	sp|P0DTC9|NCAP_SARS2			TPKDHIGTRNPANN
TVTLLPAADLDDFSKQLQQ	51.02	2102.09	19	1.3	701.705	56.89	4270000	1	21293	20201124_013_ZR_OK-chymo-2.raw	1	1	sp|P0DTC9|NCAP_SARS2			TVTLLPAADLDDFSKQLQQ
IRGGDGKMKDL	50.91	1188.63	11	1.7	397.217	14.83	321000000	1	4980	20201124_013_ZR_OK-chymo-2.raw	2	2	sp|P0DTC9|NCAP_SARS2			IRGGDGKMKDL
FGRRGPEQTQGNFGDQEL	50.83	2034.95	18	1	679.325	19.77	354000000	1	7202	20201124_013_ZR_OK-chymo-2.raw	2	2	sp|P0DTC9|NCAP_SARS2			FGRRGPEQTQGNFGDQEL
KHWPQIAQFAPSASAFF	50.59	1931.97	17	4.4	645	54.81	341000000	1	20686	20201124_013_ZR_OK-chymo-2.raw	1	1	sp|P0DTC9|NCAP_SARS2			KHWPQIAQFAPSASAFF
NTPKDHIGTRNPA	50.58	1419.72	13	1.1	474.248	12.83	151000000	1	4034	20201124_013_ZR_OK-chymo-2.raw	1	1	sp|P0DTC9|NCAP_SARS2			NTPKDHIGTRNPA
PGSSRGTSPARM	50.49	1202.58	12	1.8	401.869	12.96	91100000	1	4100	20201124_013_ZR_OK-chymo-2.raw	1	1	sp|P0DTC9|NCAP_SARS2			PGSSRGTSPARM
STPGSSRGTSPARM	50.47	1390.66	14	0.9	464.562	13.4	2300000000	1	4314	20201124_013_ZR_OK-chymo-2.raw	2	2	sp|P0DTC9|NCAP_SARS2			STPGSSRGTSPARM
QTVTLLPAADLDDFSKQLQQSM	50.44	2448.22	22	1.6	817.082	62.82	4070000	1	23785	20201124_013_ZR_OK-chymo-2.raw	1	1	sp|P0DTC9|NCAP_SARS2			QTVTLLPAADLDDFSKQLQQSM
HWPQIAQF	50.44	1025.51	8	2	513.763	39.51	195000000	1	14718	20201124_013_ZR_OK-chymo-2.raw	1	1	sp|P0DTC9|NCAP_SARS2			HWPQIAQF
SRNSTPGSSRGTSPARM	50.4	1747.84	17	0.5	583.62	12.93	29000000	1	4103	20201124_013_ZR_OK-chymo-2.raw	1	1	sp|P0DTC9|NCAP_SARS2			SRNSTPGSSRGTSPARM
HGKEDLKFPRGQGVPI	50.39	1776.96	16	2.1	445.249	19.81	0	1	7243	20201124_013_ZR_OK-chymo-2.raw	0	0	sp|P0DTC9|NCAP_SARS2			HGKEDLKFPRGQGVPI
GLPNNTASWF	50.36	1105.52	10	3	553.769	50.2	20700000000	1	18748	20201124_013_ZR_OK-chymo-2.raw	7	7	sp|P0DTC9|NCAP_SARS2			GLPNNTASWF
ALTQHGKEDL	50.33	1110.57	10	0	371.196	15.03	11600000	1	5075	20201124_013_ZR_OK-chymo-2.raw	1	1	sp|P0DTC9|NCAP_SARS2			ALTQHGKEDL
LDRLNQLESKM	50.2	1345.7	11	1.5	673.86	22.64	270000000	1	8415	20201124_013_ZR_OK-chymo-2.raw	2	2	sp|P0DTC9|NCAP_SARS2			LDRLNQLESKM
KMKDLSPRWY	50.18	1322.68	10	1.4	441.901	20.59	71300000	1	7583	20201124_013_ZR_OK-chymo-2.raw	2	2	sp|P0DTC9|NCAP_SARS2			KMKDLSPRWY
RQKKQQTVTLLPAADLD	50.12	1924.07	17	1.2	642.366	22.64	1980000	1	8469	20201124_013_ZR_OK-chymo-2.raw	1	1	sp|P0DTC9|NCAP_SARS2			RQKKQQTVTLLPAADLD
DKDPNFKDQVILL	50.12	1543.82	13	1.2	515.616	38.85	9030000	1	14409	20201124_013_ZR_OK-chymo-2.raw	1	1	sp|P0DTC9|NCAP_SARS2			DKDPNFKDQVILL
RQKKQQTVTLLP	49.89	1438.86	12	0.4	480.628	18.57	117000000	1	6580	20201124_013_ZR_OK-chymo-2.raw	1	1	sp|P0DTC9|NCAP_SARS2			RQKKQQTVTLLP
TQHGKEDL	49.84	926.446	8	1.7	309.823	12.49	52600000	1	3856	20201124_013_ZR_OK-chymo-2.raw	1	1	sp|P0DTC9|NCAP_SARS2			TQHGKEDL
YKHWPQIAQF	49.81	1316.67	10	1.3	439.897	31.18	11700000	1	11572	20201124_013_ZR_OK-chymo-2.raw	1	1	sp|P0DTC9|NCAP_SARS2			YKHWPQIAQF
FGDQELIRQGTDY	49.76	1540.72	13	1.3	771.366	28.14	20600000	1	10462	20201124_013_ZR_OK-chymo-2.raw	1	1	sp|P0DTC9|NCAP_SARS2			FGDQELIRQGTDY
GRRGPEQTQGNF	49.74	1345.65	12	1.6	449.558	14.45	14000000000	1	4743	20201124_013_ZR_OK-chymo-2.raw	5	5	sp|P0DTC9|NCAP_SARS2			GRRGPEQTQGNF
RQKKQQTVTLLPA	49.72	1509.9	13	1.7	504.308	17.84	148000000	1	6389	20201124_013_ZR_OK-chymo-2.raw	2	2	sp|P0DTC9|NCAP_SARS2			RQKKQQTVTLLPA
GAIKLDDKDPNFKDQVIL	49.67	2028.09	18	2.2	677.038	31.05	33200000	1	11657	20201124_013_ZR_OK-chymo-2.raw	2	2	sp|P0DTC9|NCAP_SARS2			GAIKLDDKDPNFKDQVIL
TFPPTEPKKDKKKKADETQALPQ	49.61	2624.42	23	1.4	657.112	15.29	12000000	1	5189	20201124_013_ZR_OK-chymo-2.raw	1	1	sp|P0DTC9|NCAP_SARS2			TFPPTEPKKDKKKKADETQALPQ
GPQNQRNAPRITF	49.58	1497.78	13	1	500.268	19.67	40600000	1	7194	20201124_013_ZR_OK-chymo-2.raw	1	1	sp|P0DTC9|NCAP_SARS2			GPQNQRNAPRITF
SKQLQQSM	49.56	948.47	8	1.5	475.243	14.8	4320000000	1	4984	20201124_013_ZR_OK-chymo-2.raw	1	1	sp|P0DTC9|NCAP_SARS2			SKQLQQSM
VATEGALNTPKDHIGTRNPANNAAIVLQLPQGTTLPKGFY	49.56	4187.21	40	-2.3	1047.81	46.64	0	1	17423	20201124_013_ZR_OK-chymo-2.raw	0	0	sp|P0DTC9|NCAP_SARS2			VATEGALNTPKDHIGTRNPANNAAIVLQLPQGTTLPKGFY
GLPNNTASW	49.47	958.451	9	1.4	480.233	28.45	1410000000	1	10483	20201124_013_ZR_OK-chymo-2.raw	1	1	sp|P0DTC9|NCAP_SARS2			GLPNNTASW
SSPDDQIGY	49.4	980.409	9	1.3	491.212	20.46	107000000	1	7515	20201124_013_ZR_OK-chymo-2.raw	1	1	sp|P0DTC9|NCAP_SARS2			SSPDDQIGY
NQRNAPRITF	49.37	1215.65	10	2.1	406.224	19.36	4430000000	1	7030	20201124_013_ZR_OK-chymo-2.raw	2	2	sp|P0DTC9|NCAP_SARS2			NQRNAPRITF
TGAIKLDDKD	49.36	1074.56	10	2.2	359.193	15.64	342000000	1	5330	20201124_013_ZR_OK-chymo-2.raw	2	2	sp|P0DTC9|NCAP_SARS2			TGAIKLDDKD
SKQRRPQGLPN	49.34	1279.71	11	0.2	320.935	13.05	120000000	1	4129	20201124_013_ZR_OK-chymo-2.raw	1	1	sp|P0DTC9|NCAP_SARS2			SKQRRPQGLPN
RLNQLESKM	49.19	1117.59	9	0.5	373.538	16.89	34500000	1	5929	20201124_013_ZR_OK-chymo-2.raw	1	1	sp|P0DTC9|NCAP_SARS2			RLNQLESKM
KDLSPRWY	49.11	1063.55	8	1.6	355.523	20.93	6590000000	1	7730	20201124_013_ZR_OK-chymo-2.raw	4	4	sp|P0DTC9|NCAP_SARS2			KDLSPRWY
YGANKDGIIW	49.1	1135.57	10	1.4	568.791	34.19	86100000	1	12669	20201124_013_ZR_OK-chymo-2.raw	1	1	sp|P0DTC9|NCAP_SARS2			YGANKDGIIW
GRRGPEQTQGNFGDQELIRQ	49.06	2285.13	20	0.7	762.716	18.14	5440000	1	6504	20201124_013_ZR_OK-chymo-2.raw	1	1	sp|P0DTC9|NCAP_SARS2			GRRGPEQTQGNFGDQELIRQ
LDDKDPNFKDQVILL	49	1771.94	15	1.3	591.653	42.14	7580000	1	15634	20201124_013_ZR_OK-chymo-2.raw	1	1	sp|P0DTC9|NCAP_SARS2			LDDKDPNFKDQVILL
RQKKQQTVTL	48.95	1228.73	10	1	410.583	14.63	734000000	1	4857	20201124_013_ZR_OK-chymo-2.raw	2	2	sp|P0DTC9|NCAP_SARS2			RQKKQQTVTL
KFPRGQGVPIN	48.87	1211.68	11	1.4	404.9	16.92	70300000	1	6042	20201124_013_ZR_OK-chymo-2.raw	1	1	sp|P0DTC9|NCAP_SARS2			KFPRGQGVPIN
RNAPRITF	48.8	973.546	8	0.6	325.523	19.26	7020000000	1	7001	20201124_013_ZR_OK-chymo-2.raw	2	2	sp|P0DTC9|NCAP_SARS2			RNAPRITF
KTFPPTEPK	48.69	1043.57	9	1.4	522.79	16.11	286000000	1	5286	20201124_013_ZR_OK-chymo-2.raw	1	1	sp|P0DTC9|NCAP_SARS2			KTFPPTEPK
IRQGTDY	48.49	851.414	7	1.3	426.715	14.14	3820000000	1	4685	20201124_013_ZR_OK-chymo-2.raw	1	1	sp|P0DTC9|NCAP_SARS2			IRQGTDY
DLSPRWY	48.45	935.45	7	3.2	468.734	32.84	1740000000	1	12237	20201124_013_ZR_OK-chymo-2.raw	1	1	sp|P0DTC9|NCAP_SARS2			DLSPRWY
RRPQGLPNNTASWF	48.37	1642.83	14	1.7	548.619	29.82	3450000000	1	11192	20201124_013_ZR_OK-chymo-2.raw	7	7	sp|P0DTC9|NCAP_SARS2			RRPQGLPNNTASWF
IGTRNPANNAAIVL	48.27	1422.79	14	1.5	712.405	28.07	608000000	1	10450	20201124_013_ZR_OK-chymo-2.raw	3	3	sp|P0DTC9|NCAP_SARS2			IGTRNPANNAAIVL
KFPRGQGVPI	48.21	1097.63	10	1.8	366.886	19.19	1780000000	1	7074	20201124_013_ZR_OK-chymo-2.raw	2	2	sp|P0DTC9|NCAP_SARS2			KFPRGQGVPI
KTFPPTEPKKDKKK	48.16	1670.97	14	0.7	418.75	12.31	82600000	1	3466	20201124_013_ZR_OK-chymo-2.raw	1	1	sp|P0DTC9|NCAP_SARS2			KTFPPTEPKKDKKK
MKDLSPRW	48.15	1031.52	8	1.2	344.848	20.7	77700000	1	7632	20201124_013_ZR_OK-chymo-2.raw	2	2	sp|P0DTC9|NCAP_SARS2			MKDLSPRW
GANKDGIIW	48.13	972.503	9	1.7	487.26	34.69	25800000000	1	12931	20201124_013_ZR_OK-chymo-2.raw	6	6	sp|P0DTC9|NCAP_SARS2			GANKDGIIW
IGMEVTPSGTW	48.11	1176.55	11	3.1	589.283	44.46	234000000	1	16746	20201124_013_ZR_OK-chymo-2.raw	1	1	sp|P0DTC9|NCAP_SARS2			IGMEVTPSGTW
KFPRGQGVPINT	48.07	1312.73	12	0.8	438.583	17.63	729000000	1	6358	20201124_013_ZR_OK-chymo-2.raw	3	3	sp|P0DTC9|NCAP_SARS2			KFPRGQGVPINT
RRPQGLPNNTASW	47.98	1495.76	13	3.1	499.597	19.02	5350000000	1	6825	20201124_013_ZR_OK-chymo-2.raw	3	3	sp|P0DTC9|NCAP_SARS2			RRPQGLPNNTASW
RGGDGKMKDLSPRW	47.88	1601.81	14	1.3	401.46	17.63	9110000	1	6301	20201124_013_ZR_OK-chymo-2.raw	1	1	sp|P0DTC9|NCAP_SARS2			RGGDGKMKDLSPRW
FSKQLQQSM	47.81	1095.54	9	0.6	548.777	17.63	1820000	1	6294	20201124_013_ZR_OK-chymo-2.raw	1	1	sp|P0DTC9|NCAP_SARS2			FSKQLQQSM
APSASAFF	47.79	796.375	8	1	399.195	39.99	127000000	1	14788	20201124_013_ZR_OK-chymo-2.raw	1	1	sp|P0DTC9|NCAP_SARS2			APSASAFF
QRNAPRITF	47.65	1101.6	9	-0.2	368.209	19.36	28000000	1	7054	20201124_013_ZR_OK-chymo-2.raw	1	1	sp|P0DTC9|NCAP_SARS2			QRNAPRITF
MEVTPSGTWL	47.56	1119.53	10	1.1	560.771	49.27	31700000	1	18475	20201124_013_ZR_OK-chymo-2.raw	1	1	sp|P0DTC9|NCAP_SARS2			MEVTPSGTWL
IKLDDKDPNFKDQVIL	47.52	1900.03	16	1.4	634.352	30.28	7330000	1	11229	20201124_013_ZR_OK-chymo-2.raw	1	1	sp|P0DTC9|NCAP_SARS2			IKLDDKDPNFKDQVIL
FGRRGPEQTQGNF	47.48	1492.72	13	2.3	498.581	16.08	949000000	1	5581	20201124_013_ZR_OK-chymo-2.raw	1	1	sp|P0DTC9|NCAP_SARS2			FGRRGPEQTQGNF
GMSRIGM	47.48	750.352	7	2.4	376.184	18.34	8380000000	1	6604	20201124_013_ZR_OK-chymo-2.raw	3	3	sp|P0DTC9|NCAP_SARS2			GMSRIGM
RQKKQQTVTLL	47.34	1341.81	11	0.9	448.277	17.43	267000000	1	6201	20201124_013_ZR_OK-chymo-2.raw	1	1	sp|P0DTC9|NCAP_SARS2			RQKKQQTVTLL
FGMSRIGM	47.32	897.42	8	1.6	449.718	26.12	318000000	1	9789	20201124_013_ZR_OK-chymo-2.raw	1	1	sp|P0DTC9|NCAP_SARS2			FGMSRIGM
NAPRITF	47.18	817.445	7	4.2	409.731	23.45	373000000	1	8913	20201124_013_ZR_OK-chymo-2.raw	1	1	sp|P0DTC9|NCAP_SARS2			NAPRITF
FGMSRIGMEVTPSGTW	47.12	1754.81	16	1.2	585.945	48.17	5080000	1	18040	20201124_013_ZR_OK-chymo-2.raw	1	1	sp|P0DTC9|NCAP_SARS2			FGMSRIGMEVTPSGTW
NKHIDAY	47.06	859.419	7	0.7	287.48	14	2680000000	1	4609	20201124_013_ZR_OK-chymo-2.raw	2	2	sp|P0DTC9|NCAP_SARS2			NKHIDAY
SSRNSTPGSSRGTSPARMA	46.99	1905.91	19	0.9	477.485	13.13	0	1	4174	20201124_013_ZR_OK-chymo-2.raw	0	0	sp|P0DTC9|NCAP_SARS2			SSRNSTPGSSRGTSPARMA
LLDRLNQLES	46.99	1199.65	10	1	600.833	26.91	229000000	1	10078	20201124_013_ZR_OK-chymo-2.raw	1	1	sp|P0DTC9|NCAP_SARS2			LLDRLNQLES
LNKHIDAY	46.98	972.503	8	0.5	487.259	15.59	27400000000	1	5230	20201124_013_ZR_OK-chymo-2.raw	3	3	sp|P0DTC9|NCAP_SARS2			LNKHIDAY
LKFPRGQGVPINTN	46.97	1539.85	14	0.6	514.292	21.01	8480000	1	7767	20201124_013_ZR_OK-chymo-2.raw	1	1	sp|P0DTC9|NCAP_SARS2			LKFPRGQGVPINTN
PAADLDDF	46.8	862.371	8	0.9	432.193	53.03	0	1	19801	20201124_013_ZR_OK-chymo-2.raw	0	0	sp|P0DTC9|NCAP_SARS2			PAADLDDF
PNFKDQVILLNKHIDAY	46.74	2027.08	17	1.3	507.779	36.45	1490000	1	13525	20201124_013_ZR_OK-chymo-2.raw	1	1	sp|P0DTC9|NCAP_SARS2			PNFKDQVILLNKHIDAY
KKQQTVTLLPA	46.66	1225.74	11	1.4	409.588	19.84	0	1	7258	20201124_013_ZR_OK-chymo-2.raw	0	0	sp|P0DTC9|NCAP_SARS2			KKQQTVTLLPA
NTNSSPDDQIGYY	46.57	1472.61	13	1.1	737.311	25.76	4450000	1	9671	20201124_013_ZR_OK-chymo-2.raw	1	1	sp|P0DTC9|NCAP_SARS2			NTNSSPDDQIGYY
QRQKKQQTVTLLPAADLDDF	46.53	2314.23	20	1.6	579.565	38.68	13800000	1	14357	20201124_013_ZR_OK-chymo-2.raw	2	2	sp|P0DTC9|NCAP_SARS2			QRQKKQQTVTLLPAADLDDF
LLDRLNQLESK	46.5	1327.75	11	1.1	443.59	21.62	2070000	1	8042	20201124_013_ZR_OK-chymo-2.raw	1	1	sp|P0DTC9|NCAP_SARS2			LLDRLNQLESK
QRRPQGLPNNTASW	46.39	1623.82	14	1.1	542.282	19.05	96400000	1	6883	20201124_013_ZR_OK-chymo-2.raw	1	1	sp|P0DTC9|NCAP_SARS2			QRRPQGLPNNTASW
NQLESKM	46.35	848.406	7	5.5	425.213	15.77	772000000	1	5411	20201124_013_ZR_OK-chymo-2.raw	1	1	sp|P0DTC9|NCAP_SARS2			NQLESKM
RSKQRRPQGLPNNTASWF	46.29	2142.12	18	0	536.537	20.83	4980000	1	7674	20201124_013_ZR_OK-chymo-2.raw	1	1	sp|P0DTC9|NCAP_SARS2			RSKQRRPQGLPNNTASWF
PNFKDQVIL	46.29	1072.59	9	0.8	537.303	30.46	592000000	1	11263	20201124_013_ZR_OK-chymo-2.raw	1	1	sp|P0DTC9|NCAP_SARS2			PNFKDQVIL
EVTPSGTWL	46.22	988.487	9	0.6	495.251	40.94	269000000	1	15377	20201124_013_ZR_OK-chymo-2.raw	1	1	sp|P0DTC9|NCAP_SARS2			EVTPSGTWL
RGGDGKMKDL	46.13	1075.54	10	1.6	359.523	13.4	44900000	1	4335	20201124_013_ZR_OK-chymo-2.raw	1	1	sp|P0DTC9|NCAP_SARS2			RGGDGKMKDL
QRRPQGLPNNTASWF	46.02	1770.89	15	1.1	591.305	29.8	115000000	1	11055	20201124_013_ZR_OK-chymo-2.raw	2	2	sp|P0DTC9|NCAP_SARS2			QRRPQGLPNNTASWF
RRPQGLPN	45.75	936.525	8	1.9	313.183	13.47	1580000000	1	4355	20201124_013_ZR_OK-chymo-2.raw	2	2	sp|P0DTC9|NCAP_SARS2			RRPQGLPN
KQRRPQGLPNNTASW	45.4	1751.92	15	0.9	584.981	17.23	109000000	1	6106	20201124_013_ZR_OK-chymo-2.raw	1	1	sp|P0DTC9|NCAP_SARS2			KQRRPQGLPNNTASW
GANKDGIIWVATEGALNTPKDH	45.36	2306.17	22	1.6	577.55	36.81	0	1	13643	20201124_013_ZR_OK-chymo-2.raw	0	0	sp|P0DTC9|NCAP_SARS2			GANKDGIIWVATEGALNTPKDH
LDDKDPNFKDQVIL	45.24	1658.85	14	0.7	553.958	30.1	8700000	1	11112	20201124_013_ZR_OK-chymo-2.raw	1	1	sp|P0DTC9|NCAP_SARS2			LDDKDPNFKDQVIL
KHWPQIA	45.05	878.476	7	-0.1	293.833	17.77	2670000000	1	6367	20201124_013_ZR_OK-chymo-2.raw	2	2	sp|P0DTC9|NCAP_SARS2			KHWPQIA
GRRGPEQTQGNFGDQEL	44.56	1887.88	17	2.7	630.303	18.14	3250000000	1	6370	20201124_013_ZR_OK-chymo-2.raw	2	2	sp|P0DTC9|NCAP_SARS2			GRRGPEQTQGNFGDQEL
MKDLSPRWY	44.41	1194.59	9	2.4	399.203	24.04	295000000	1	8943	20201124_013_ZR_OK-chymo-2.raw	2	2	sp|P0DTC9|NCAP_SARS2			MKDLSPRWY
NSSPDDQIGY	44.12	1094.45	10	1.1	548.234	20.22	21900000	1	7440	20201124_013_ZR_OK-chymo-2.raw	1	1	sp|P0DTC9|NCAP_SARS2			NSSPDDQIGY
TLPKGFY	43.98	824.443	7	1.2	413.229	26.1	4070000000	1	9792	20201124_013_ZR_OK-chymo-2.raw	2	2	sp|P0DTC9|NCAP_SARS2			TLPKGFY
PNFKDQVILL	43.92	1185.68	10	1.5	593.846	44.66	588000000	1	16780	20201124_013_ZR_OK-chymo-2.raw	2	2	sp|P0DTC9|NCAP_SARS2			PNFKDQVILL
LLDRLNQLE	43.59	1112.62	9	0.7	557.317	28.11	499000000	1	10474	20201124_013_ZR_OK-chymo-2.raw	1	1	sp|P0DTC9|NCAP_SARS2			LLDRLNQLE
QLPQGTTLPKG	43.54	1138.63	11	0.2	570.325	18.27	31900000	1	6499	20201124_013_ZR_OK-chymo-2.raw	1	1	sp|P0DTC9|NCAP_SARS2			QLPQGTTLPKG
TFPPTEPKKDKKKKAD	43.35	1857.04	16	0.6	465.267	11.23	83900000	1	3224	20201124_013_ZR_OK-chymo-2.raw	4	4	sp|P0DTC9|NCAP_SARS2			TFPPTEPKKDKKKKAD
WPQIAQF	43.11	888.449	7	1.8	445.233	54.19	70200000	1	19860	20201124_013_ZR_OK-chymo-2.raw	1	1	sp|P0DTC9|NCAP_SARS2			WPQIAQF
KHWPQIAQ	43.08	1006.53	8	0.9	336.519	17.39	325000000	1	6166	20201124_013_ZR_OK-chymo-2.raw	1	1	sp|P0DTC9|NCAP_SARS2			KHWPQIAQ
KADETQALPQ	43	1099.55	10	1.1	550.783	15.4	147000000	1	5236	20201124_013_ZR_OK-chymo-2.raw	1	1	sp|P0DTC9|NCAP_SARS2			KADETQALPQ
KHWPQIAQFAPSASAFFGMSRIGMEVTPSGTWL	42.45	3634.79	33	0.5	909.704	63.13	2010000	1	23919	20201124_013_ZR_OK-chymo-2.raw	2	2	sp|P0DTC9|NCAP_SARS2			KHWPQIAQFAPSASAFFGMSRIGMEVTPSGTWL
RQKKQQTVTLLPAADLDDFS	42.04	2273.2	20	0.9	758.742	37.6	3090000	1	13965	20201124_013_ZR_OK-chymo-2.raw	1	1	sp|P0DTC9|NCAP_SARS2			RQKKQQTVTLLPAADLDDFS
TALTQHGKEDLKFPR	41.59	1739.93	15	1.3	435.991	17.03	2060000	1	5981	20201124_013_ZR_OK-chymo-2.raw	1	1	sp|P0DTC9|NCAP_SARS2			TALTQHGKEDLKFPR
KSAAEASKKPRQKRTATKAY	41.42	2219.25	20	0.2	555.82	10.96	2080000	1	3066	20201124_013_ZR_OK-chymo-2.raw	1	1	sp|P0DTC9|NCAP_SARS2			KSAAEASKKPRQKRTATKAY
VTLLPAADLDDFSKQL	41.06	1744.92	16	1.4	582.65	58.32	958000	1	21912	20201124_013_ZR_OK-chymo-2.raw	1	1	sp|P0DTC9|NCAP_SARS2			VTLLPAADLDDFSKQL
KDLSPRW	40.74	900.482	7	0.8	301.168	18.47	738000000	1	6634	20201124_013_ZR_OK-chymo-2.raw	2	2	sp|P0DTC9|NCAP_SARS2			KDLSPRW
QLPQGTTLPK	40.71	1081.61	10	1.1	541.814	17.84	109000000	1	6436	20201124_013_ZR_OK-chymo-2.raw	1	1	sp|P0DTC9|NCAP_SARS2			QLPQGTTLPK
PNNTASWF	40.6	935.414	8	0.4	468.714	50.45	8200000	1	18846	20201124_013_ZR_OK-chymo-2.raw	1	1	sp|P0DTC9|NCAP_SARS2			PNNTASWF
QRQKKQQTVTLLPAADLDDFSKQLQ	40.46	2898.56	25	2.8	725.648	43.23	72700000	1	16034	20201124_013_ZR_OK-chymo-2.raw	2	2	sp|P0DTC9|NCAP_SARS2			QRQKKQQTVTLLPAADLDDFSKQLQ
RQKKQQTVTLLPAADL	40.25	1809.05	16	1.6	604.024	24.72	2590000	1	9283	20201124_013_ZR_OK-chymo-2.raw	1	1	sp|P0DTC9|NCAP_SARS2			RQKKQQTVTLLPAADL
APSASAF	39.36	649.307	7	0.7	325.661	19.84	7400000	1	7237	20201124_013_ZR_OK-chymo-2.raw	1	1	sp|P0DTC9|NCAP_SARS2			APSASAF
KTFPPTEPKKDKKKKAD	39.33	1985.13	17	0.8	662.718	12.08	3640000	1	3621	20201124_013_ZR_OK-chymo-2.raw	1	1	sp|P0DTC9|NCAP_SARS2			KTFPPTEPKKDKKKKAD
KQRRPQGLPNNTASWF	39.3	1898.99	16	2.1	634.004	23.42	3520000	1	8754	20201124_013_ZR_OK-chymo-2.raw	1	1	sp|P0DTC9|NCAP_SARS2			KQRRPQGLPNNTASWF
LLDRLNQ	39.07	870.492	7	0.7	436.254	18.31	42900000	1	6583	20201124_013_ZR_OK-chymo-2.raw	1	1	sp|P0DTC9|NCAP_SARS2			LLDRLNQ
GRRGPEQTQGNFGDQE	39.01	1774.8	16	0.8	592.607	14.36	7330000	1	4774	20201124_013_ZR_OK-chymo-2.raw	1	1	sp|P0DTC9|NCAP_SARS2			GRRGPEQTQGNFGDQE
ANKDGIIW	38.96	915.481	8	0.9	458.748	29.26	6420000	1	10857	20201124_013_ZR_OK-chymo-2.raw	1	1	sp|P0DTC9|NCAP_SARS2			ANKDGIIW
QQTVTLLPAADLDDFSKQLQQSM	38	2576.28	23	0.2	859.767	62.72	647000	1	23747	20201124_013_ZR_OK-chymo-2.raw	1	1	sp|P0DTC9|NCAP_SARS2			QQTVTLLPAADLDDFSKQLQQSM
LLLDRLN	37.64	855.518	7	0.9	428.767	28.11	329000000	1	10481	20201124_013_ZR_OK-chymo-2.raw	1	1	sp|P0DTC9|NCAP_SARS2			LLLDRLN
KKSAAEASKKPRQKRTATKAY	37.16	2347.34	21	3.2	392.233	10.81	13300000	1	3007	20201124_013_ZR_OK-chymo-2.raw	1	1	sp|P0DTC9|NCAP_SARS2			KKSAAEASKKPRQKRTATKAY
NKDGIIW	37.01	844.444	7	0.8	423.23	29.89	78800000	1	10962	20201124_013_ZR_OK-chymo-2.raw	3	3	sp|P0DTC9|NCAP_SARS2			NKDGIIW
HGKEDLKFPRGQGVPINTNSSPDDQIGYY	36.84	3231.56	29	-1.8	1078.19	26.63	0	1	9969	20201124_013_ZR_OK-chymo-2.raw	0	0	sp|P0DTC9|NCAP_SARS2			HGKEDLKFPRGQGVPINTNSSPDDQIGYY
TPKDHIGTRNPANNAAIVLQLPQGTTLPKGF	36.77	3268.77	31	1	818.2	43.96	0	1	16349	20201124_013_ZR_OK-chymo-2.raw	0	0	sp|P0DTC9|NCAP_SARS2			TPKDHIGTRNPANNAAIVLQLPQGTTLPKGF
GANKDGIIWVATEGALNTPKDHIGTRNPANN	36.61	3243.64	31	0.7	811.918	34.95	3490000	1	12963	20201124_013_ZR_OK-chymo-2.raw	1	1	sp|P0DTC9|NCAP_SARS2			GANKDGIIWVATEGALNTPKDHIGTRNPANN
LDDFSKQL	36.51	964.486	8	1.2	483.251	23.63	1560000	1	8837	20201124_013_ZR_OK-chymo-2.raw	1	1	sp|P0DTC9|NCAP_SARS2			LDDFSKQL
LLDRLNQL	35.91	983.576	8	1	492.796	31.37	3190000000	1	11632	20201124_013_ZR_OK-chymo-2.raw	2	2	sp|P0DTC9|NCAP_SARS2			LLDRLNQL
RNPANNAAIVL	35.53	1151.64	11	2.2	576.829	22.43	1930000000	1	8390	20201124_013_ZR_OK-chymo-2.raw	4	4	sp|P0DTC9|NCAP_SARS2			RNPANNAAIVL
DDKDPNFKDQVILLNKHIDAY	35.38	2500.26	21	1.4	626.073	37.11	0	1	13760	20201124_013_ZR_OK-chymo-2.raw	0	0	sp|P0DTC9|NCAP_SARS2			DDKDPNFKDQVILLNKHIDAY
KHWPQIAQFAPSASAFFGMSRIGMEVTPSGTW	35.01	3521.7	32	-0.1	881.433	61.44	792000	1	23207	20201124_013_ZR_OK-chymo-2.raw	2	2	sp|P0DTC9|NCAP_SARS2			KHWPQIAQFAPSASAFFGMSRIGMEVTPSGTW
GANKDGIIWVATEGALNTPKDHIGTRNPANNAAIVLQLPQGTTLPKGF	34.11	4978.64	48	-3.1	996.732	54.13	0	1	20196	20201124_013_ZR_OK-chymo-2.raw	0	0	sp|P0DTC9|NCAP_SARS2			GANKDGIIWVATEGALNTPKDHIGTRNPANNAAIVLQLPQGTTLPKGF
VATEGALNTPKDHIGTRNPANNAAIVLQLPQGTTLPKGF	31	4024.15	39	-0.3	805.837	44.97	0	1	16763	20201124_013_ZR_OK-chymo-2.raw	0	0	sp|P0DTC9|NCAP_SARS2			VATEGALNTPKDHIGTRNPANNAAIVLQLPQGTTLPKGF
QRQKKQQTVTLLPAADLDDFSKQL	30.96	2770.5	24	1	693.632	43.46	7100000	1	16105	20201124_013_ZR_OK-chymo-2.raw	2	2	sp|P0DTC9|NCAP_SARS2			QRQKKQQTVTLLPAADLDDFSKQL
GANKDGIIWVATEGALNTPKDHIGTRNPANNAAIVL	30.81	3710.95	36	1.4	928.746	47.98	0	1	17941	20201124_013_ZR_OK-chymo-2.raw	0	0	sp|P0DTC9|NCAP_SARS2			GANKDGIIWVATEGALNTPKDHIGTRNPANNAAIVL
KTFPPTEPKKDKKKKADET	30.64	2215.22	19	-0.6	554.812	11.23	0	1	3209	20201124_013_ZR_OK-chymo-2.raw	0	0	sp|P0DTC9|NCAP_SARS2			KTFPPTEPKKDKKKKADET
LDRLNQL	30.19	870.492	7	0.7	436.254	20.93	169000000	1	7755	20201124_013_ZR_OK-chymo-2.raw	1	1	sp|P0DTC9|NCAP_SARS2			LDRLNQL
APSASAFFGMSRIGMEVTPSGTWLTY	29.87	2763.3	26	3.1	922.111	63.7	1100000	1	24169	20201124_013_ZR_OK-chymo-2.raw	1	1	sp|P0DTC9|NCAP_SARS2			APSASAFFGMSRIGMEVTPSGTWLTY
KKQQTVTLLPAADL	29.18	1524.89	14	1.5	509.304	31.55	0	1	11678	20201124_013_ZR_OK-chymo-2.raw	0	0	sp|P0DTC9|NCAP_SARS2			KKQQTVTLLPAADL
FKDQVIL	29.14	861.496	7	1.8	431.756	25.35	9720000	1	9524	20201124_013_ZR_OK-chymo-2.raw	1	1	sp|P0DTC9|NCAP_SARS2			FKDQVIL
MSDNGPQNQRNAPRITF	28.76	1944.92	17	0.6	649.315	21.04	1620000	1	7825	20201124_013_ZR_OK-chymo-2.raw	1	1	sp|P0DTC9|NCAP_SARS2			MSDNGPQNQRNAPRITF
TVTKKSAAEASKKPRQKR	28.62	2013.18	18	1.1	336.538	10.63	113000	1	2913	20201124_013_ZR_OK-chymo-2.raw	1	1	sp|P0DTC9|NCAP_SARS2			TVTKKSAAEASKKPRQKR
TQHGKEDLKFPRGQGVPINT	28.45	2221.16	20	0.4	556.298	18.64	39200000	1	6689	20201124_013_ZR_OK-chymo-2.raw	1	1	sp|P0DTC9|NCAP_SARS2			TQHGKEDLKFPRGQGVPINT
RRIRGGDGKMKD	28.3	1387.75	12	1.8	463.59	13.65	0	1	4424	20201124_013_ZR_OK-chymo-2.raw	0	0	sp|P0DTC9|NCAP_SARS2			RRIRGGDGKMKD
KKQQTVTLL	28.1	1057.65	9	1.2	529.833	19.29	30700000	1	7032	20201124_013_ZR_OK-chymo-2.raw	1	1	sp|P0DTC9|NCAP_SARS2			KKQQTVTLL
FKDQVILL	26.98	974.58	8	1.2	488.298	39.68	14700000	1	14739	20201124_013_ZR_OK-chymo-2.raw	1	1	sp|P0DTC9|NCAP_SARS2			FKDQVILL
LDRLNQLE	26.45	999.535	8	1.4	500.775	19.89	0	1	7275	20201124_013_ZR_OK-chymo-2.raw	0	0	sp|P0DTC9|NCAP_SARS2			LDRLNQLE
TYTGAIKLDDKDPNFKDQVIL	24.91	2393.25	21	-0.4	599.319	36.52	2290000	1	13548	20201124_013_ZR_OK-chymo-2.raw	1	1	sp|P0DTC9|NCAP_SARS2			TYTGAIKLDDKDPNFKDQVIL
AIKLDDKDPNFKDQVIL	24.66	1971.07	17	-1.2	658.029	30.64	3720000	1	11362	20201124_013_ZR_OK-chymo-2.raw	1	1	sp|P0DTC9|NCAP_SARS2			AIKLDDKDPNFKDQVIL
SGARSKQRRPQGLPNNTAS	23.76	2024.06	19	5.8	507.026	11.59	22800000	1	3426	20201124_013_ZR_OK-chymo-2.raw	1	1	sp|P0DTC9|NCAP_SARS2			SGARSKQRRPQGLPNNTAS
SAAEASKKPRQKRTAT	23.35	1728.96	16	0.2	577.327	10.49	897000	1	2859	20201124_013_ZR_OK-chymo-2.raw	1	1	sp|P0DTC9|NCAP_SARS2			SAAEASKKPRQKRTAT
RQKRTATKAYNVTQAFGRR	23.32	2251.24	19	-3.3	451.254	19.5	27100000	1	7108	20201124_013_ZR_OK-chymo-2.raw	2	2	sp|P0DTC9|NCAP_SARS2			RQKRTATKAYNVTQAFGRR
SRIGMEVTPSGTWL	23.08	1532.77	14	1.7	767.391	56.12	1630000	1	21081	20201124_013_ZR_OK-chymo-2.raw	1	1	sp|P0DTC9|NCAP_SARS2			SRIGMEVTPSGTWL
TVTKKSAAEASKKPRQKRTAT	22.96	2286.31	21	0.1	382.06	10.71	0	1	2945	20201124_013_ZR_OK-chymo-2.raw	0	0	sp|P0DTC9|NCAP_SARS2			TVTKKSAAEASKKPRQKRTAT
PNFKDQVILLNKHIDAYKT	22.69	2256.23	19	3.3	565.066	39.23	24200000	1	14561	20201124_013_ZR_OK-chymo-2.raw	3	3	sp|P0DTC9|NCAP_SARS2			PNFKDQVILLNKHIDAYKT
QALPQRQKKQQTVTLLPAADLDDF	22.59	2723.46	24	5.3	908.832	66.37	0	1	25259	20201124_013_ZR_OK-chymo-2.raw	0	0	sp|P0DTC9|NCAP_SARS2			QALPQRQKKQQTVTLLPAADLDDF
GRRGPEQTQGNFGDQELI	22.36	2000.97	18	-0.6	667.996	22.14	0	1	8249	20201124_013_ZR_OK-chymo-2.raw	0	0	sp|P0DTC9|NCAP_SARS2			GRRGPEQTQGNFGDQELI
GAIKLDDKDPNFKDQVILL	21.7	2141.17	19	1.1	714.732	42.78	6220000	1	15884	20201124_013_ZR_OK-chymo-2.raw	3	3	sp|P0DTC9|NCAP_SARS2			GAIKLDDKDPNFKDQVILL
SAAEASKKPRQKRTATKAYN	21.28	2205.2	20	-8.9	552.302	62.54	0	1	23652	20201124_013_ZR_OK-chymo-2.raw	0	0	sp|P0DTC9|NCAP_SARS2			SAAEASKKPRQKRTATKAYN
KTFPPTEPKKDKKKKADETQALPQR	21.22	2908.61	25	-0.7	582.73	12.95	0	1	4080	20201124_013_ZR_OK-chymo-2.raw	0	0	sp|P0DTC9|NCAP_SARS2			KTFPPTEPKKDKKKKADETQALPQR
NTPKDHIGTRNPANNAAIV	20.93	2002.03	19	0.8	501.516	16.68	0	1	5839	20201124_013_ZR_OK-chymo-2.raw	0	0	sp|P0DTC9|NCAP_SARS2			NTPKDHIGTRNPANNAAIV
GKMKDLSPRWY	20.34	1379.7	11	1.7	460.909	20.56	4390000	1	7585	20201124_013_ZR_OK-chymo-2.raw	1	1	sp|P0DTC9|NCAP_SARS2			GKMKDLSPRWY
PNFKDQVILLNKHIDAYKTFPPTEPKKDKKKKADETQALPQ	18.99	4761.59	41	0.5	794.605	55.95	0	1	20919	20201124_013_ZR_OK-chymo-2.raw	0	0	sp|P0DTC9|NCAP_SARS2			PNFKDQVILLNKHIDAYKTFPPTEPKKDKKKKADETQALPQ
LLLDRLNQL	18.59	1096.66	9	1.3	549.338	45.55	158000000	1	17070	20201124_013_ZR_OK-chymo-2.raw	1	1	sp|P0DTC9|NCAP_SARS2			LLLDRLNQL
NTPKDHIGTRNPANNAAI	18.43	1902.97	18	-1.9	635.328	15.76	0	1	5392	20201124_013_ZR_OK-chymo-2.raw	0	0	sp|P0DTC9|NCAP_SARS2			NTPKDHIGTRNPANNAAI
KDQVILL	17.82	827.512	7	0.9	414.764	28.07	5130000	1	10439	20201124_013_ZR_OK-chymo-2.raw	1	1	sp|P0DTC9|NCAP_SARS2			KDQVILL
GRRGPEQTQGNFGDQELIRQGTDYKHWPQIAQFAPSASAFF	17.76	4635.24	41	1.6	928.057	55.06	5130000	1	20565	20201124_013_ZR_OK-chymo-2.raw	1	1	sp|P0DTC9|NCAP_SARS2			GRRGPEQTQGNFGDQELIRQGTDYKHWPQIAQFAPSASAFF
DYKHWPQIAQF	16.45	1431.69	11	1	716.855	42.96	3790000	1	15946	20201124_013_ZR_OK-chymo-2.raw	1	1	sp|P0DTC9|NCAP_SARS2			DYKHWPQIAQF
TLLPAADL	16.11	812.464	8	1.2	407.24	44.43	524000	1	16546	20201124_013_ZR_OK-chymo-2.raw	1	1	sp|P0DTC9|NCAP_SARS2			TLLPAADL
KHWPQIAQFAPSASAFFGMSRIGMEVTPSGTWLTY	15.67	3898.9	35	2.2	975.734	63.14	367000	1	23925	20201124_013_ZR_OK-chymo-2.raw	1	1	sp|P0DTC9|NCAP_SARS2			KHWPQIAQFAPSASAFFGMSRIGMEVTPSGTWLTY
ALPQRQKKQQTVTLLPAADLDDFSKQL	15.45	3051.67	27	1.6	763.926	43.79	983000	1	16295	20201124_013_ZR_OK-chymo-2.raw	1	1	sp|P0DTC9|NCAP_SARS2			ALPQRQKKQQTVTLLPAADLDDFSKQL
