# Supplementary material for: The Mechanism of SARS-CoV-2 Nucleocapsid Protein Recognition by the Human 14-3-3 Proteins
Source: J Mol Biol. 2021 Apr 16;433(8):166875. doi: 10.1016/j.jmb.2021.166875 (PMC7863765; doi:10.1016/j.jmb.2021.166875)
Supplement: Supplementary data 6 [file mmc6.xls]

## Sheet: peptides phospho
XML_Name	MGF_Name	Protein_Name	Tile_ID	Hit_number	Protein_ID	Prot_mass	Prot_Score	Highest_Pep_score	Pept_homol	Pept_identity	Pep_calc_mr	Pep_exp_mr	Pep_exp_mz	Pep_delta	Pep_zeta	Peptides with PTM*	Pep_pI	Pep_var_mod	Pep_miss
F004201-combined.dat	20201118_004_ZR_OK-combined.mgf	>sp|P0DTC9|NCAP_SARS2 Nucleoprotein OS=Severe acute respiratory syndrome coronavirus 2 OX=2697049 GN=N PE=1 SV=1	4444	1	3::>sp|P0DTC9|NCAP_SARS2 Nucleoprotein OS=Severe acute respiratory syndrome coronavirus 2 OX=2697049 GN=N PE=1 SV=1	45598	7250	37.76		13	1606.75	1606.75	804.382	-0.0007	2	TAT*KAYNVTQAFGR	10.3951	Phospho (ST)	1
F004201-combined.dat	20201118_004_ZR_OK-combined.mgf	>sp|P0DTC9|NCAP_SARS2 Nucleoprotein OS=Severe acute respiratory syndrome coronavirus 2 OX=2697049 GN=N PE=1 SV=1	6004	1	3::>sp|P0DTC9|NCAP_SARS2 Nucleoprotein OS=Severe acute respiratory syndrome coronavirus 2 OX=2697049 GN=N PE=1 SV=1	45598	7250	84.62		13	1940.91	1940.91	971.463	-0.0012	2	QQT*VTLLPAADLDDFSK	3.59466	Phospho (ST)	0
F004200-phospho.dat	20201118_002_ZR_OK-phospho.mgf	>sp|P0DTC9|NCAP_SARS2 Nucleoprotein OS=Severe acute respiratory syndrome coronavirus 2 OX=2697049 GN=N PE=1 SV=1	1855	1	3::>sp|P0DTC9|NCAP_SARS2 Nucleoprotein OS=Severe acute respiratory syndrome coronavirus 2 OX=2697049 GN=N PE=1 SV=1	45598	3166	24.69		13	1560.61	1560.61	781.314	0.0001	2	QLQQSMSS*ADSTQA	3.09903	Phospho (ST)	0
F004200-phospho.dat	20201118_002_ZR_OK-phospho.mgf	>sp|P0DTC9|NCAP_SARS2 Nucleoprotein OS=Severe acute respiratory syndrome coronavirus 2 OX=2697049 GN=N PE=1 SV=1	3681	1	3::>sp|P0DTC9|NCAP_SARS2 Nucleoprotein OS=Severe acute respiratory syndrome coronavirus 2 OX=2697049 GN=N PE=1 SV=1	45598	3166	42.2		14	2069.01	2069.01	690.677	0.0015	3	KQQTVT*LLPAADLDDFSK	4.16893	Phospho (ST)	1
F004200-phospho.dat	20201118_002_ZR_OK-phospho.mgf	>sp|P0DTC9|NCAP_SARS2 Nucleoprotein OS=Severe acute respiratory syndrome coronavirus 2 OX=2697049 GN=N PE=1 SV=1	3683	1	3::>sp|P0DTC9|NCAP_SARS2 Nucleoprotein OS=Severe acute respiratory syndrome coronavirus 2 OX=2697049 GN=N PE=1 SV=1	45598	3166	32.22		14	2069.01	2069.01	1035.51	0.0017	2	KQQT*VTLLPAADLDDFSK	4.16893	Phospho (ST)	1
F004201-combined.dat	20201118_004_ZR_OK-combined.mgf	>sp|P0DTC9|NCAP_SARS2 Nucleoprotein OS=Severe acute respiratory syndrome coronavirus 2 OX=2697049 GN=N PE=1 SV=1	5853	1	3::>sp|P0DTC9|NCAP_SARS2 Nucleoprotein OS=Severe acute respiratory syndrome coronavirus 2 OX=2697049 GN=N PE=1 SV=1	45598	7250	51.54		13	1902.77	1902.77	635.265	-0.002	3	ITFGGPSDST*GSNQNGER	4.07171	Phospho (ST)	0

## Sheet: peptides unique
XML_Name	MGF_Name	Protein_Name	Tile_ID	Hit_number	Protein_ID	Prot_mass	Prot_Score	Highest_Pep_score	Pept_homol	Pept_identity	Pep_calc_mr	Pep_exp_mr	Pep_exp_mz	Pep_delta	Pep_zeta	Pep_seq	Pep_pI	Pep_var_mod	Pep_miss
F004201-combined.dat	20201118_004_ZR_OK-combined.mgf	>sp|P0DTC9|NCAP_SARS2 Nucleoprotein OS=Severe acute respiratory syndrome coronavirus 2 OX=2697049 GN=N PE=1 SV=1	2089	1	3::>sp|P0DTC9|NCAP_SARS2 Nucleoprotein OS=Severe acute respiratory syndrome coronavirus 2 OX=2697049 GN=N PE=1 SV=1	45598	7250	54.61		13	1125.56	1125.56	563.786	0.0015	2	AYNVTQAFGR	9.84133		0
F004201-combined.dat	20201118_004_ZR_OK-combined.mgf	>sp|P0DTC9|NCAP_SARS2 Nucleoprotein OS=Severe acute respiratory syndrome coronavirus 2 OX=2697049 GN=N PE=1 SV=1	4789	1	3::>sp|P0DTC9|NCAP_SARS2 Nucleoprotein OS=Severe acute respiratory syndrome coronavirus 2 OX=2697049 GN=N PE=1 SV=1	45598	7250	95.45		13	1683.88	1683.88	842.949	0.001	2	DGIIWVATEGALNTPK	4.07171		0
F004201-combined.dat	20201118_004_ZR_OK-combined.mgf	>sp|P0DTC9|NCAP_SARS2 Nucleoprotein OS=Severe acute respiratory syndrome coronavirus 2 OX=2697049 GN=N PE=1 SV=1	8860	1	3::>sp|P0DTC9|NCAP_SARS2 Nucleoprotein OS=Severe acute respiratory syndrome coronavirus 2 OX=2697049 GN=N PE=1 SV=1	45598	7250	33.8		13	2738.48	2738.48	913.834	-0.0013	3	DHIGTRNPANNAAIVLQLPQGTTLPK	10.0919		1
F004201-combined.dat	20201118_004_ZR_OK-combined.mgf	>sp|P0DTC9|NCAP_SARS2 Nucleoprotein OS=Severe acute respiratory syndrome coronavirus 2 OX=2697049 GN=N PE=1 SV=1	1206	1	3::>sp|P0DTC9|NCAP_SARS2 Nucleoprotein OS=Severe acute respiratory syndrome coronavirus 2 OX=2697049 GN=N PE=1 SV=1	45598	7250	47.34		13	941.555	941.554	471.784	-0.0003	2	DQVILLNK	6.74864		0
F004201-combined.dat	20201118_004_ZR_OK-combined.mgf	>sp|P0DTC9|NCAP_SARS2 Nucleoprotein OS=Severe acute respiratory syndrome coronavirus 2 OX=2697049 GN=N PE=1 SV=1	4695	1	3::>sp|P0DTC9|NCAP_SARS2 Nucleoprotein OS=Severe acute respiratory syndrome coronavirus 2 OX=2697049 GN=N PE=1 SV=1	45598	7250	55.98		13	1668.92	1668.92	557.314	-0.0007	3	DQVILLNKHIDAYK	7.71815		1
F004201-combined.dat	20201118_004_ZR_OK-combined.mgf	>sp|P0DTC9|NCAP_SARS2 Nucleoprotein OS=Severe acute respiratory syndrome coronavirus 2 OX=2697049 GN=N PE=1 SV=1	931	1	3::>sp|P0DTC9|NCAP_SARS2 Nucleoprotein OS=Severe acute respiratory syndrome coronavirus 2 OX=2697049 GN=N PE=1 SV=1	45598	7250	35.76		13	885.398	885.399	443.707	0.0009	2	GFYAEGSR	6.88617		0
F004201-combined.dat	20201118_004_ZR_OK-combined.mgf	>sp|P0DTC9|NCAP_SARS2 Nucleoprotein OS=Severe acute respiratory syndrome coronavirus 2 OX=2697049 GN=N PE=1 SV=1	5232	1	3::>sp|P0DTC9|NCAP_SARS2 Nucleoprotein OS=Severe acute respiratory syndrome coronavirus 2 OX=2697049 GN=N PE=1 SV=1	45598	7250	115.23		13	1787.84	1787.85	894.93	0.0022	2	GPEQTQGNFGDQELIR	3.82744		0
F004201-combined.dat	20201118_004_ZR_OK-combined.mgf	>sp|P0DTC9|NCAP_SARS2 Nucleoprotein OS=Severe acute respiratory syndrome coronavirus 2 OX=2697049 GN=N PE=1 SV=1	7222	1	3::>sp|P0DTC9|NCAP_SARS2 Nucleoprotein OS=Severe acute respiratory syndrome coronavirus 2 OX=2697049 GN=N PE=1 SV=1	45598	7250	71.41		13	2180.01	2180.01	727.679	0.0007	3	GQGVPINTNSSPDDQIGYYR	3.8824		0
F004201-combined.dat	20201118_004_ZR_OK-combined.mgf	>sp|P0DTC9|NCAP_SARS2 Nucleoprotein OS=Severe acute respiratory syndrome coronavirus 2 OX=2697049 GN=N PE=1 SV=1	8063	1	3::>sp|P0DTC9|NCAP_SARS2 Nucleoprotein OS=Severe acute respiratory syndrome coronavirus 2 OX=2697049 GN=N PE=1 SV=1	45598	7250	25.97		15	2336.11	2336.12	779.713	0.0023	3	GQGVPINTNSSPDDQIGYYRR	6.78065		1
F004201-combined.dat	20201118_004_ZR_OK-combined.mgf	>sp|P0DTC9|NCAP_SARS2 Nucleoprotein OS=Severe acute respiratory syndrome coronavirus 2 OX=2697049 GN=N PE=1 SV=1	7546	1	3::>sp|P0DTC9|NCAP_SARS2 Nucleoprotein OS=Severe acute respiratory syndrome coronavirus 2 OX=2697049 GN=N PE=1 SV=1	45598	7250	79.47		13	2235.07	2235.07	746.03	0.0014	3	HWPQIAQFAPSASAFFGMSR	11.0448		0
F004201-combined.dat	20201118_004_ZR_OK-combined.mgf	>sp|P0DTC9|NCAP_SARS2 Nucleoprotein OS=Severe acute respiratory syndrome coronavirus 2 OX=2697049 GN=N PE=1 SV=1	6533	1	3::>sp|P0DTC9|NCAP_SARS2 Nucleoprotein OS=Severe acute respiratory syndrome coronavirus 2 OX=2697049 GN=N PE=1 SV=1	45598	7250	53.46		13	2024.03	2024.03	1013.02	0.0009	2	IGMEVTPSGTWLTYTGAIK	6.86247		0
F004201-combined.dat	20201118_004_ZR_OK-combined.mgf	>sp|P0DTC9|NCAP_SARS2 Nucleoprotein OS=Severe acute respiratory syndrome coronavirus 2 OX=2697049 GN=N PE=1 SV=1	5853	1	3::>sp|P0DTC9|NCAP_SARS2 Nucleoprotein OS=Severe acute respiratory syndrome coronavirus 2 OX=2697049 GN=N PE=1 SV=1	45598	7250	51.54		13	1902.77	1902.77	635.265	-0.002	3	ITFGGPSDST*GSNQNGER	4.07171	Phospho (ST)	0
F004201-combined.dat	20201118_004_ZR_OK-combined.mgf	>sp|P0DTC9|NCAP_SARS2 Nucleoprotein OS=Severe acute respiratory syndrome coronavirus 2 OX=2697049 GN=N PE=1 SV=1	2820	1	3::>sp|P0DTC9|NCAP_SARS2 Nucleoprotein OS=Severe acute respiratory syndrome coronavirus 2 OX=2697049 GN=N PE=1 SV=1	45598	7250	70.29		13	1255.65	1255.65	628.833	0.0003	2	KADETQALPQR	7.01344		1
F004201-combined.dat	20201118_004_ZR_OK-combined.mgf	>sp|P0DTC9|NCAP_SARS2 Nucleoprotein OS=Severe acute respiratory syndrome coronavirus 2 OX=2697049 GN=N PE=1 SV=1	6293	1	3::>sp|P0DTC9|NCAP_SARS2 Nucleoprotein OS=Severe acute respiratory syndrome coronavirus 2 OX=2697049 GN=N PE=1 SV=1	45598	7250	75.44		13	1989.04	1989.04	995.529	0.0021	2	KQQTVTLLPAADLDDFSK	4.16893		1
F004201-combined.dat	20201118_004_ZR_OK-combined.mgf	>sp|P0DTC9|NCAP_SARS2 Nucleoprotein OS=Severe acute respiratory syndrome coronavirus 2 OX=2697049 GN=N PE=1 SV=1	696	1	3::>sp|P0DTC9|NCAP_SARS2 Nucleoprotein OS=Severe acute respiratory syndrome coronavirus 2 OX=2697049 GN=N PE=1 SV=1	45598	7250	49.96		13	830.45	830.45	416.232	0.0001	2	LNQLESK	6.94309		0
F004201-combined.dat	20201118_004_ZR_OK-combined.mgf	>sp|P0DTC9|NCAP_SARS2 Nucleoprotein OS=Severe acute respiratory syndrome coronavirus 2 OX=2697049 GN=N PE=1 SV=1	4823	1	3::>sp|P0DTC9|NCAP_SARS2 Nucleoprotein OS=Severe acute respiratory syndrome coronavirus 2 OX=2697049 GN=N PE=1 SV=1	45598	7250	97.57		13	1685.88	1685.88	843.947	0.0015	2	M*AGNGGDAALALLLLDR	3.8824	Oxidation (M)	0
F004201-combined.dat	20201118_004_ZR_OK-combined.mgf	>sp|P0DTC9|NCAP_SARS2 Nucleoprotein OS=Severe acute respiratory syndrome coronavirus 2 OX=2697049 GN=N PE=1 SV=1	6794	1	3::>sp|P0DTC9|NCAP_SARS2 Nucleoprotein OS=Severe acute respiratory syndrome coronavirus 2 OX=2697049 GN=N PE=1 SV=1	45598	7250	81.9		13	2059.14	2059.14	1030.58	0.0011	2	NPANNAAIVLQLPQGTTLPK	10.0939		0
F004201-combined.dat	20201118_004_ZR_OK-combined.mgf	>sp|P0DTC9|NCAP_SARS2 Nucleoprotein OS=Severe acute respiratory syndrome coronavirus 2 OX=2697049 GN=N PE=1 SV=1	3879	1	3::>sp|P0DTC9|NCAP_SARS2 Nucleoprotein OS=Severe acute respiratory syndrome coronavirus 2 OX=2697049 GN=N PE=1 SV=1	45598	7250	23.95		13	1480.65	1480.65	741.331	0.0011	2	QLQQSMSSADSTQA	3.09903		0
F004201-combined.dat	20201118_004_ZR_OK-combined.mgf	>sp|P0DTC9|NCAP_SARS2 Nucleoprotein OS=Severe acute respiratory syndrome coronavirus 2 OX=2697049 GN=N PE=1 SV=1	6004	1	3::>sp|P0DTC9|NCAP_SARS2 Nucleoprotein OS=Severe acute respiratory syndrome coronavirus 2 OX=2697049 GN=N PE=1 SV=1	45598	7250	84.62		13	1940.91	1940.91	971.463	-0.0012	2	QQT*VTLLPAADLDDFSK	3.59466	Phospho (ST)	0
F004201-combined.dat	20201118_004_ZR_OK-combined.mgf	>sp|P0DTC9|NCAP_SARS2 Nucleoprotein OS=Severe acute respiratory syndrome coronavirus 2 OX=2697049 GN=N PE=1 SV=1	6029	1	3::>sp|P0DTC9|NCAP_SARS2 Nucleoprotein OS=Severe acute respiratory syndrome coronavirus 2 OX=2697049 GN=N PE=1 SV=1	45598	7250	89.36		13	1943.94	1943.94	648.989	-0.0012	3	RGPEQTQGNFGDQELIR	4.44007		1
F004201-combined.dat	20201118_004_ZR_OK-combined.mgf	>sp|P0DTC9|NCAP_SARS2 Nucleoprotein OS=Severe acute respiratory syndrome coronavirus 2 OX=2697049 GN=N PE=1 SV=1	7958	1	3::>sp|P0DTC9|NCAP_SARS2 Nucleoprotein OS=Severe acute respiratory syndrome coronavirus 2 OX=2697049 GN=N PE=1 SV=1	45598	7250	71.59		13	2323.18	2323.17	775.399	-0.0081	3	RPQGLPNNTASWFTALTQHGK	11.4887		0
F004201-combined.dat	20201118_004_ZR_OK-combined.mgf	>sp|P0DTC9|NCAP_SARS2 Nucleoprotein OS=Severe acute respiratory syndrome coronavirus 2 OX=2697049 GN=N PE=1 SV=1	8943	1	3::>sp|P0DTC9|NCAP_SARS2 Nucleoprotein OS=Severe acute respiratory syndrome coronavirus 2 OX=2697049 GN=N PE=1 SV=1	45598	7250	40.88		13	2808.43	2808.43	703.116	0.0028	4	RPQGLPNNTASWFTALTQHGKEDLK	9.88481		1
F004201-combined.dat	20201118_004_ZR_OK-combined.mgf	>sp|P0DTC9|NCAP_SARS2 Nucleoprotein OS=Severe acute respiratory syndrome coronavirus 2 OX=2697049 GN=N PE=1 SV=1	4444	1	3::>sp|P0DTC9|NCAP_SARS2 Nucleoprotein OS=Severe acute respiratory syndrome coronavirus 2 OX=2697049 GN=N PE=1 SV=1	45598	7250	37.76		13	1606.75	1606.75	804.382	-0.0007	2	TAT*KAYNVTQAFGR	10.3951	Phospho (ST)	1
F004201-combined.dat	20201118_004_ZR_OK-combined.mgf	>sp|P0DTC9|NCAP_SARS2 Nucleoprotein OS=Severe acute respiratory syndrome coronavirus 2 OX=2697049 GN=N PE=1 SV=1	4096	1	3::>sp|P0DTC9|NCAP_SARS2 Nucleoprotein OS=Severe acute respiratory syndrome coronavirus 2 OX=2697049 GN=N PE=1 SV=1	45598	7250	48.01		13	1526.78	1526.79	509.936	0.0019	3	TATKAYNVTQAFGR	10.3951		1
F004201-combined.dat	20201118_004_ZR_OK-combined.mgf	>sp|P0DTC9|NCAP_SARS2 Nucleoprotein OS=Severe acute respiratory syndrome coronavirus 2 OX=2697049 GN=N PE=1 SV=1	1095	1	3::>sp|P0DTC9|NCAP_SARS2 Nucleoprotein OS=Severe acute respiratory syndrome coronavirus 2 OX=2697049 GN=N PE=1 SV=1	45598	7250	35.65		13	915.47	915.471	458.743	0.0009	2	TFPPTEPK	6.94309		0
F004201-combined.dat	20201118_004_ZR_OK-combined.mgf	>sp|P0DTC9|NCAP_SARS2 Nucleoprotein OS=Severe acute respiratory syndrome coronavirus 2 OX=2697049 GN=N PE=1 SV=1	7712	1	3::>sp|P0DTC9|NCAP_SARS2 Nucleoprotein OS=Severe acute respiratory syndrome coronavirus 2 OX=2697049 GN=N PE=1 SV=1	45598	7250	69.04		13	2266.07	2266.07	756.365	0.0009	3	WYFYYLGTGPEAGLPYGANK	6.7269		0
F004200-phospho.dat	20201118_002_ZR_OK-phospho.mgf	>sp|P0DTC9|NCAP_SARS2 Nucleoprotein OS=Severe acute respiratory syndrome coronavirus 2 OX=2697049 GN=N PE=1 SV=1	970	1	3::>sp|P0DTC9|NCAP_SARS2 Nucleoprotein OS=Severe acute respiratory syndrome coronavirus 2 OX=2697049 GN=N PE=1 SV=1	45598	3166	64.13		13	1127.56	1127.56	564.786	0.0001	2	ADETQALPQR	4.07171		0
F004200-phospho.dat	20201118_002_ZR_OK-phospho.mgf	>sp|P0DTC9|NCAP_SARS2 Nucleoprotein OS=Severe acute respiratory syndrome coronavirus 2 OX=2697049 GN=N PE=1 SV=1	1800	1	3::>sp|P0DTC9|NCAP_SARS2 Nucleoprotein OS=Severe acute respiratory syndrome coronavirus 2 OX=2697049 GN=N PE=1 SV=1	45598	3166	49.55		13	1542.84	1542.84	772.427	-0.0005	2	DPNFKDQVILLNK	6.86956		1
F004200-phospho.dat	20201118_002_ZR_OK-phospho.mgf	>sp|P0DTC9|NCAP_SARS2 Nucleoprotein OS=Severe acute respiratory syndrome coronavirus 2 OX=2697049 GN=N PE=1 SV=1	599	1	3::>sp|P0DTC9|NCAP_SARS2 Nucleoprotein OS=Severe acute respiratory syndrome coronavirus 2 OX=2697049 GN=N PE=1 SV=1	45598	3166	57.33		13	903.481	903.481	452.748	-0.0002	2	EDLKFPR	7.01344		1
F004200-phospho.dat	20201118_002_ZR_OK-phospho.mgf	>sp|P0DTC9|NCAP_SARS2 Nucleoprotein OS=Severe acute respiratory syndrome coronavirus 2 OX=2697049 GN=N PE=1 SV=1	3683	1	3::>sp|P0DTC9|NCAP_SARS2 Nucleoprotein OS=Severe acute respiratory syndrome coronavirus 2 OX=2697049 GN=N PE=1 SV=1	45598	3166	32.22		14	2069.01	2069.01	1035.51	0.0017	2	KQQT*VTLLPAADLDDFSK	4.16893	Phospho (ST)	1
F004200-phospho.dat	20201118_002_ZR_OK-phospho.mgf	>sp|P0DTC9|NCAP_SARS2 Nucleoprotein OS=Severe acute respiratory syndrome coronavirus 2 OX=2697049 GN=N PE=1 SV=1	3681	1	3::>sp|P0DTC9|NCAP_SARS2 Nucleoprotein OS=Severe acute respiratory syndrome coronavirus 2 OX=2697049 GN=N PE=1 SV=1	45598	3166	42.2		14	2069.01	2069.01	690.677	0.0015	3	KQQTVT*LLPAADLDDFSK	4.16893	Phospho (ST)	1
F004200-phospho.dat	20201118_002_ZR_OK-phospho.mgf	>sp|P0DTC9|NCAP_SARS2 Nucleoprotein OS=Severe acute respiratory syndrome coronavirus 2 OX=2697049 GN=N PE=1 SV=1	888	1	3::>sp|P0DTC9|NCAP_SARS2 Nucleoprotein OS=Severe acute respiratory syndrome coronavirus 2 OX=2697049 GN=N PE=1 SV=1	45598	3166	64.49		13	1090.53	1090.53	546.272	-0.0002	2	LDDKDPNFK	4.16893		1
F004200-phospho.dat	20201118_002_ZR_OK-phospho.mgf	>sp|P0DTC9|NCAP_SARS2 Nucleoprotein OS=Severe acute respiratory syndrome coronavirus 2 OX=2697049 GN=N PE=1 SV=1	1855	1	3::>sp|P0DTC9|NCAP_SARS2 Nucleoprotein OS=Severe acute respiratory syndrome coronavirus 2 OX=2697049 GN=N PE=1 SV=1	45598	3166	24.69		13	1560.61	1560.61	781.314	0.0001	2	QLQQSMSS*ADSTQA	3.09903	Phospho (ST)	0
F004200-phospho.dat	20201118_002_ZR_OK-phospho.mgf	>sp|P0DTC9|NCAP_SARS2 Nucleoprotein OS=Severe acute respiratory syndrome coronavirus 2 OX=2697049 GN=N PE=1 SV=1	2693	1	3::>sp|P0DTC9|NCAP_SARS2 Nucleoprotein OS=Severe acute respiratory syndrome coronavirus 2 OX=2697049 GN=N PE=1 SV=1	45598	3166	83.5		13	1860.95	1860.94	931.479	-0.0032	2	QQTVTLLPAADLDDFSK	3.59466		0
F004201-combined.dat	20201118_004_ZR_OK-combined.mgf	Chaperone protein DnaK GN=dnaK PE=2 SV=1	4022	2	2::Chaperone protein DnaK GN=dnaK PE=2 SV=1	69118	1104	61.26		13	1508.65	1508.65	755.334	0.0007	2	DDDVVDAEFEEVK	3.26978		0
F004201-combined.dat	20201118_004_ZR_OK-combined.mgf	Chaperone protein DnaK GN=dnaK PE=2 SV=1	5080	2	2::Chaperone protein DnaK GN=dnaK PE=2 SV=1	69118	1104	69.43		13	1751.77	1751.77	876.894	0.0003	2	DDDVVDAEFEEVKDK	3.52944		1
F004201-combined.dat	20201118_004_ZR_OK-combined.mgf	Chaperone protein DnaK GN=dnaK PE=2 SV=1	663	2	2::Chaperone protein DnaK GN=dnaK PE=2 SV=1	69118	1104	36.01		13	815.414	815.413	408.714	-0.0008	2	DQGIDLR	3.8824		0
F004201-combined.dat	20201118_004_ZR_OK-combined.mgf	Chaperone protein DnaK GN=dnaK PE=2 SV=1	1579	2	2::Chaperone protein DnaK GN=dnaK PE=2 SV=1	69118	1104	47.02		13	1020.52	1020.52	511.269	0.0005	2	FEELVQTR	4.26223		0
F004201-combined.dat	20201118_004_ZR_OK-combined.mgf	Chaperone protein DnaK GN=dnaK PE=2 SV=1	8724	2	2::Chaperone protein DnaK GN=dnaK PE=2 SV=1	69118	1104	102.35		13	2652.29	2652.29	885.103	-0.0009	3	HSQVFSTAEDNQSAVTIHVLQGER	5.17678		0
F004201-combined.dat	20201118_004_ZR_OK-combined.mgf	Chaperone protein DnaK GN=dnaK PE=2 SV=1	8557	2	2::Chaperone protein DnaK GN=dnaK PE=2 SV=1	69118	1104	69.33		13	2531.28	2531.28	844.767	0.0032	3	IELSSAQQTDVNLPYITADATGPK	3.70335		0
F004201-combined.dat	20201118_004_ZR_OK-combined.mgf	Chaperone protein DnaK GN=dnaK PE=2 SV=1	3982	2	2::Chaperone protein DnaK GN=dnaK PE=2 SV=1	69118	1104	91.26		13	1499.76	1499.76	750.888	0.0001	2	IIAADNGDAWVEVK	3.70335		0
F004201-combined.dat	20201118_004_ZR_OK-combined.mgf	Chaperone protein DnaK GN=dnaK PE=2 SV=1	4662	2	2::Chaperone protein DnaK GN=dnaK PE=2 SV=1	69118	1104	87.25		13	1658.89	1658.89	830.451	-0.0014	2	IINEPTAAALAYGLDK	4.07171		0
F004201-combined.dat	20201118_004_ZR_OK-combined.mgf	Chaperone protein DnaK GN=dnaK PE=2 SV=1	8402	2	2::Chaperone protein DnaK GN=dnaK PE=2 SV=1	69118	1104	75.89		13	2422.27	2422.27	808.432	0.0029	3	KDVNPDEAVAIGAAVQGGVLTGDVK	3.96618		1
F004201-combined.dat	20201118_004_ZR_OK-combined.mgf	Chaperone protein DnaK GN=dnaK PE=2 SV=1	9685	2	2::Chaperone protein DnaK GN=dnaK PE=2 SV=1	69118	1104	84.93		14	4113.88	4113.88	1029.48	0.0014	4	LMEIAQQQHAQQQTAGADASANNAKDDDVVDAEFEEVK	3.72509		1
F004201-combined.dat	20201118_004_ZR_OK-combined.mgf	Chaperone protein DnaK GN=dnaK PE=2 SV=1	2938	2	2::Chaperone protein DnaK GN=dnaK PE=2 SV=1	69118	1104	57.45		13	1282.7	1282.7	642.355	0.0003	2	MAPPQISAEVLK	6.94309		0
F004201-combined.dat	20201118_004_ZR_OK-combined.mgf	Chaperone protein DnaK GN=dnaK PE=2 SV=1	3545	2	2::Chaperone protein DnaK GN=dnaK PE=2 SV=1	69118	1104	26.17		13	1410.79	1410.79	471.271	0.0011	3	MAPPQISAEVLKK	9.88481		1
F004201-combined.dat	20201118_004_ZR_OK-combined.mgf	Chaperone protein DnaK GN=dnaK PE=2 SV=1	4189	2	2::Chaperone protein DnaK GN=dnaK PE=2 SV=1	69118	1104	98.6		13	1543.84	1543.84	772.926	0.0024	2	QAVTNPQNTLFAIK	10.0939		0
F004201-combined.dat	20201118_004_ZR_OK-combined.mgf	Chaperone protein DnaK GN=dnaK PE=2 SV=1	5361	2	2::Chaperone protein DnaK GN=dnaK PE=2 SV=1	69118	1104	83.96		13	1814.99	1814.99	606.004	0.0022	3	RIINEPTAAALAYGLDK	6.93795		1
F004201-combined.dat	20201118_004_ZR_OK-combined.mgf	Chaperone protein DnaK GN=dnaK PE=2 SV=1	7783	2	2::Chaperone protein DnaK GN=dnaK PE=2 SV=1	69118	1104	43.73		14	2280.03	2280.03	761.018	0.001	3	TFEVLATNGDTHLGGEDFDSR	3.83892		0
F004201-combined.dat	20201118_004_ZR_OK-combined.mgf	Chaperone protein DnaK GN=dnaK PE=2 SV=1	7250	2	2::Chaperone protein DnaK GN=dnaK PE=2 SV=1	69118	1104	128		13	2189.12	2189.13	1095.57	0.0038	2	TTPSIIAYTQDGETLVGQPAK	4.07171		0
F004201-combined.dat	20201118_004_ZR_OK-combined.mgf	Chaperone protein DnaK GN=dnaK PE=2 SV=1	608	2	2::Chaperone protein DnaK GN=dnaK PE=2 SV=1	69118	1104	33.65		13	796.412	796.412	399.213	0	2	VAEFFGK	6.94309		0
F004201-combined.dat	20201118_004_ZR_OK-combined.mgf	60 kDa chaperonin GN=groL PE=3 SV=1	4284	3	2::60 kDa chaperonin GN=groL PE=3 SV=1	57431	960	117.45		13	1566.87	1566.88	784.445	0.002	2	AAVEEGVVAGGGVALIR	4.26223		0
F004201-combined.dat	20201118_004_ZR_OK-combined.mgf	60 kDa chaperonin GN=groL PE=3 SV=1	5116	3	2::60 kDa chaperonin GN=groL PE=3 SV=1	57431	960	126.14		13	1759.9	1759.89	880.954	-0.0017	2	AIAQVGTISANSDETVGK	4.07171		0
F004201-combined.dat	20201118_004_ZR_OK-combined.mgf	60 kDa chaperonin GN=groL PE=3 SV=1	1723	3	2::60 kDa chaperonin GN=groL PE=3 SV=1	57431	960	45.08		13	1051.47	1051.47	526.742	0.0015	2	ALSVPCSDSK	6.09254		0
F004201-combined.dat	20201118_004_ZR_OK-combined.mgf	60 kDa chaperonin GN=groL PE=3 SV=1	590	3	2::60 kDa chaperonin GN=groL PE=3 SV=1	57431	960	35.17		13	786.406	786.405	394.21	-0.0011	2	AMEAPLR	6.97313		0
F004201-combined.dat	20201118_004_ZR_OK-combined.mgf	60 kDa chaperonin GN=groL PE=3 SV=1	1687	3	2::60 kDa chaperonin GN=groL PE=3 SV=1	57431	960	36.73		14	1044.55	1044.55	523.28	0.0011	2	ATLEDLGQAK	4.07171		0
F004201-combined.dat	20201118_004_ZR_OK-combined.mgf	60 kDa chaperonin GN=groL PE=3 SV=1	2709	3	2::60 kDa chaperonin GN=groL PE=3 SV=1	57431	960	25.12		13	1232.59	1232.59	617.302	0.0009	2	AVAAGMNPM*DLK	6.74864	Oxidation (M)	0
F004201-combined.dat	20201118_004_ZR_OK-combined.mgf	60 kDa chaperonin GN=groL PE=3 SV=1	2643	3	2::60 kDa chaperonin GN=groL PE=3 SV=1	57431	960	43.83		13	1216.59	1216.59	609.304	-0.0016	2	AVAAGMNPMDLK	6.74864		0
F004201-combined.dat	20201118_004_ZR_OK-combined.mgf	60 kDa chaperonin GN=groL PE=3 SV=1	1618	3	2::60 kDa chaperonin GN=groL PE=3 SV=1	57431	960	70.69		13	1029.57	1029.57	515.793	0.0005	2	AVTAAVEELK	4.26223		0
F004201-combined.dat	20201118_004_ZR_OK-combined.mgf	60 kDa chaperonin GN=groL PE=3 SV=1	5525	3	2::60 kDa chaperonin GN=groL PE=3 SV=1	57431	960	100.35		13	1844.91	1844.91	923.464	0.001	2	DTTTIIDGVGEEAAIQGR	3.58952		0
F004201-combined.dat	20201118_004_ZR_OK-combined.mgf	60 kDa chaperonin GN=groL PE=3 SV=1	898	3	2::60 kDa chaperonin GN=groL PE=3 SV=1	57431	960	32.24		13	874.428	874.43	438.222	0.0018	2	EIELEDK	3.68674		0
F004201-combined.dat	20201118_004_ZR_OK-combined.mgf	60 kDa chaperonin GN=groL PE=3 SV=1	6565	3	2::60 kDa chaperonin GN=groL PE=3 SV=1	57431	960	44.39		13	2025.94	2025.94	676.32	-0.0003	3	EIELEDKFENM*GAQMVK	4.00136	Oxidation (M)	1
F004201-combined.dat	20201118_004_ZR_OK-combined.mgf	60 kDa chaperonin GN=groL PE=3 SV=1	6436	3	2::60 kDa chaperonin GN=groL PE=3 SV=1	57431	960	52		13	2009.94	2009.95	670.991	0.008	3	EIELEDKFENMGAQMVK	4.00136		1
F004201-combined.dat	20201118_004_ZR_OK-combined.mgf	60 kDa chaperonin GN=groL PE=3 SV=1	2255	3	2::60 kDa chaperonin GN=groL PE=3 SV=1	57431	960	60.61		13	1153.53	1153.53	577.77	-0.0003	2	FENMGAQMVK	6.94309		0
F004201-combined.dat	20201118_004_ZR_OK-combined.mgf	60 kDa chaperonin GN=groL PE=3 SV=1	1393	3	2::60 kDa chaperonin GN=groL PE=3 SV=1	57431	960	48.99		13	984.56	984.561	493.288	0.0009	2	GVNVLADAVK	6.74864		0
F004201-combined.dat	20201118_004_ZR_OK-combined.mgf	60 kDa chaperonin GN=groL PE=3 SV=1	684	3	2::60 kDa chaperonin GN=groL PE=3 SV=1	57431	960	43.3		13	826.528	826.527	414.271	-0.0003	2	LAGGVAVIK	10.0939		0
F004201-combined.dat	20201118_004_ZR_OK-combined.mgf	60 kDa chaperonin GN=groL PE=3 SV=1	3753	3	2::60 kDa chaperonin GN=groL PE=3 SV=1	57431	960	36.48		13	1453.63	1453.63	727.822	-0.002	2	QQIEEATSDYDR	3.58952		0
F004201-combined.dat	20201118_004_ZR_OK-combined.mgf	60 kDa chaperonin GN=groL PE=3 SV=1	1633	3	2::60 kDa chaperonin GN=groL PE=3 SV=1	57431	960	65.26		13	1033.51	1033.51	517.763	0.0008	2	VGAATEVEMK	4.26223		0
F004201-combined.dat	20201118_004_ZR_OK-combined.mgf	Bifunctional polymyxin resistance protein ArnA GN=arnA PE=3 SV=1	1846	4	2::Bifunctional polymyxin resistance protein ArnA GN=arnA PE=3 SV=1	74748	769	68.13		13	1083.6	1083.6	542.809	0.0006	2	ADAGAIVAQLR	6.78065		0
F004201-combined.dat	20201118_004_ZR_OK-combined.mgf	Bifunctional polymyxin resistance protein ArnA GN=arnA PE=3 SV=1	1177	4	2::Bifunctional polymyxin resistance protein ArnA GN=arnA PE=3 SV=1	74748	769	35.15		13	935.388	935.389	468.702	0.001	2	CLDWEPK	4.07171		0
F004201-combined.dat	20201118_004_ZR_OK-combined.mgf	Bifunctional polymyxin resistance protein ArnA GN=arnA PE=3 SV=1	1178	4	2::Bifunctional polymyxin resistance protein ArnA GN=arnA PE=3 SV=1	74748	769	51.76		13	935.471	935.471	468.743	-0.0002	2	DGIEALYR	4.07171		0
F004201-combined.dat	20201118_004_ZR_OK-combined.mgf	Bifunctional polymyxin resistance protein ArnA GN=arnA PE=3 SV=1	6630	4	2::Bifunctional polymyxin resistance protein ArnA GN=arnA PE=3 SV=1	74748	769	67.04		13	2037.93	2037.93	680.318	0.0038	3	EDHYEVYGLDIGSDAISR	3.83892		0
F004201-combined.dat	20201118_004_ZR_OK-combined.mgf	Bifunctional polymyxin resistance protein ArnA GN=arnA PE=3 SV=1	1792	4	2::Bifunctional polymyxin resistance protein ArnA GN=arnA PE=3 SV=1	74748	769	23.95		13	1071.41	1071.41	536.713	0.0001	2	ENEATCFGR	4.26223		0
F004201-combined.dat	20201118_004_ZR_OK-combined.mgf	Bifunctional polymyxin resistance protein ArnA GN=arnA PE=3 SV=1	6902	4	2::Bifunctional polymyxin resistance protein ArnA GN=arnA PE=3 SV=1	74748	769	37.54		13	2075.06	2075.06	1038.54	0.0042	2	GIPVYAPDNVNHPLWVER	5.21513		0
F004201-combined.dat	20201118_004_ZR_OK-combined.mgf	Bifunctional polymyxin resistance protein ArnA GN=arnA PE=3 SV=1	2225	4	2::Bifunctional polymyxin resistance protein ArnA GN=arnA PE=3 SV=1	74748	769	59.9		13	1149.63	1149.63	575.82	-0.0001	2	HGNILEIAQR	7.84858		0
F004201-combined.dat	20201118_004_ZR_OK-combined.mgf	Bifunctional polymyxin resistance protein ArnA GN=arnA PE=3 SV=1	4519	4	2::Bifunctional polymyxin resistance protein ArnA GN=arnA PE=3 SV=1	74748	769	65.64		13	1626.91	1626.91	543.312	0.0032	3	IAIAPDDIAITLHHK	6.01193		0
F004201-combined.dat	20201118_004_ZR_OK-combined.mgf	Bifunctional polymyxin resistance protein ArnA GN=arnA PE=3 SV=1	936	4	2::Bifunctional polymyxin resistance protein ArnA GN=arnA PE=3 SV=1	74748	769	22.77		13	885.467	885.466	443.74	-0.0005	2	LDNLNAAR	6.78065		0
F004201-combined.dat	20201118_004_ZR_OK-combined.mgf	Bifunctional polymyxin resistance protein ArnA GN=arnA PE=3 SV=1	2791	4	2::Bifunctional polymyxin resistance protein ArnA GN=arnA PE=3 SV=1	74748	769	42.05		13	1252.74	1252.74	627.378	0.0024	2	QLLEQTLPAIK	6.94309		0
F004201-combined.dat	20201118_004_ZR_OK-combined.mgf	Bifunctional polymyxin resistance protein ArnA GN=arnA PE=3 SV=1	2743	4	2::Bifunctional polymyxin resistance protein ArnA GN=arnA PE=3 SV=1	74748	769	32.6		13	1239.7	1239.71	414.243	0.0021	3	RADAGAIVAQLR	10.8875		1
F004201-combined.dat	20201118_004_ZR_OK-combined.mgf	Bifunctional polymyxin resistance protein ArnA GN=arnA PE=3 SV=1	1309	4	2::Bifunctional polymyxin resistance protein ArnA GN=arnA PE=3 SV=1	74748	769	42.02		13	964.502	964.502	483.258	0.0001	2	VIWAYGEK	6.86247		0
F004201-combined.dat	20201118_004_ZR_OK-combined.mgf	Bifunctional polymyxin resistance protein ArnA GN=arnA PE=3 SV=1	916	4	2::Bifunctional polymyxin resistance protein ArnA GN=arnA PE=3 SV=1	74748	769	30.35		13	881.465	881.465	441.74	0.0001	2	WIYSVSK	9.71724		0
F004201-combined.dat	20201118_004_ZR_OK-combined.mgf	Bifunctional polymyxin resistance protein ArnA GN=arnA PE=3 SV=1	7006	4	2::Bifunctional polymyxin resistance protein ArnA GN=arnA PE=3 SV=1	74748	769	64.63		13	2099.04	2099.04	700.688	-0.0009	3	YFDEDHSNLIVGPVNKPR	5.28035		0
F004201-combined.dat	20201118_004_ZR_OK-combined.mgf	SWISS-PROT:P04264 Tax_Id=9606 Gene_Symbol=KRT1 Keratin, type II cytoskeletal 1	2154	5	1::P04264	66116	723	36.45		13	1140.51	1140.51	571.264	0.0003	2	DYQELMNTK	4.07171		0
F004201-combined.dat	20201118_004_ZR_OK-combined.mgf	SWISS-PROT:P04264 Tax_Id=9606 Gene_Symbol=KRT1 Keratin, type II cytoskeletal 1	3856	5	1::P04264	66116	723	92.71		13	1474.78	1474.78	738.396	-0.0005	2	FLEQQNQVLQTK	6.94309		0
F004201-combined.dat	20201118_004_ZR_OK-combined.mgf	SWISS-PROT:P04264 Tax_Id=9606 Gene_Symbol=KRT1 Keratin, type II cytoskeletal 1	5088	5	1::P04264	66116	723	73.49		13	1753.69	1753.69	877.855	0.0007	2	FSSCGGGGGSFGAGGGFGSR	9.0074		0
F004201-combined.dat	20201118_004_ZR_OK-combined.mgf	SWISS-PROT:P04264 Tax_Id=9606 Gene_Symbol=KRT1 Keratin, type II cytoskeletal 1	1326	5	1::P04264	66116	723	47.73		13	972.524	972.524	487.269	0.0004	2	IEISELNR	4.26223		0
F004201-combined.dat	20201118_004_ZR_OK-combined.mgf	SWISS-PROT:P04264 Tax_Id=9606 Gene_Symbol=KRT1 Keratin, type II cytoskeletal 1	3320	5	1::P04264	66116	723	79.61		13	1356.69	1356.69	679.351	-0.0006	2	LNDLEDALQQAK	3.70335		0
F004201-combined.dat	20201118_004_ZR_OK-combined.mgf	SWISS-PROT:P04264 Tax_Id=9606 Gene_Symbol=KRT1 Keratin, type II cytoskeletal 1	8592	5	1::P04264	66116	723	56.66		15	2553.13	2553.13	852.049	-0.0006	3	MSGECAPNVSVSVSTSHTTISGGGSR	7.16048		0
F004201-combined.dat	20201118_004_ZR_OK-combined.mgf	SWISS-PROT:P04264 Tax_Id=9606 Gene_Symbol=KRT1 Keratin, type II cytoskeletal 1	4405	5	1::P04264	66116	723	80.18		13	1598.83	1598.83	800.421	0.0005	2	NKLNDLEDALQQAK	4.30963		1
F004201-combined.dat	20201118_004_ZR_OK-combined.mgf	SWISS-PROT:P04264 Tax_Id=9606 Gene_Symbol=KRT1 Keratin, type II cytoskeletal 1	3071	5	1::P04264	66116	723	49.2		13	1299.52	1299.52	650.768	-0.0007	2	NMQDMVEDYR	3.70335		0
F004201-combined.dat	20201118_004_ZR_OK-combined.mgf	SWISS-PROT:P04264 Tax_Id=9606 Gene_Symbol=KRT1 Keratin, type II cytoskeletal 1	4938	5	1::P04264	66116	723	91.7		13	1715.84	1715.84	858.929	-0.0003	2	QISNLQQSISDAEQR	4.07171		0
F004201-combined.dat	20201118_004_ZR_OK-combined.mgf	SWISS-PROT:P04264 Tax_Id=9606 Gene_Symbol=KRT1 Keratin, type II cytoskeletal 1	699	5	1::P04264	66116	723	42.17		13	831.481	831.482	416.748	0.0006	2	SISISVAR	11.0448		0
F004201-combined.dat	20201118_004_ZR_OK-combined.mgf	SWISS-PROT:P04264 Tax_Id=9606 Gene_Symbol=KRT1 Keratin, type II cytoskeletal 1	1630	5	1::P04264	66116	723	22.55		13	1032.51	1032.51	517.262	0.0006	2	TLLEGEESR	3.96422		0
F004201-combined.dat	20201118_004_ZR_OK-combined.mgf	SWISS-PROT:P04264 Tax_Id=9606 Gene_Symbol=KRT1 Keratin, type II cytoskeletal 1	2863	5	1::P04264	66116	723	75.5		13	1264.63	1264.63	633.323	0.0017	2	TNAENEFVTIK	4.26223		0
F004201-combined.dat	20201118_004_ZR_OK-combined.mgf	SWISS-PROT:P04264 Tax_Id=9606 Gene_Symbol=KRT1 Keratin, type II cytoskeletal 1	3854	5	1::P04264	66116	723	57.42		13	1474.74	1474.74	738.378	0.0003	2	WELLQQVDTSTR	4.07171		0
F004201-combined.dat	20201118_004_ZR_OK-combined.mgf	Glycoside hydrolase family 4 GN=ECBD_3912 PE=3 SV=1	2890	6	2::Glycoside hydrolase family 4 GN=ECBD_3912 PE=3 SV=1	51135	695	43.97		13	1272.57	1272.57	637.294	-0.0009	2	CVEQLANWHK	7.15731		0
F004201-combined.dat	20201118_004_ZR_OK-combined.mgf	Glycoside hydrolase family 4 GN=ECBD_3912 PE=3 SV=1	2098	6	2::Glycoside hydrolase family 4 GN=ECBD_3912 PE=3 SV=1	51135	695	43.64		13	1126.6	1126.6	564.307	0.0003	2	DLNIDPATLR	3.8824		0
F004201-combined.dat	20201118_004_ZR_OK-combined.mgf	Glycoside hydrolase family 4 GN=ECBD_3912 PE=3 SV=1	5741	6	2::Glycoside hydrolase family 4 GN=ECBD_3912 PE=3 SV=1	51135	695	60.23		13	1880.94	1880.94	627.988	0.0016	3	HGLEQTIADTLGPGGIM*R	5.21513	Oxidation (M)	0
F004201-combined.dat	20201118_004_ZR_OK-combined.mgf	Glycoside hydrolase family 4 GN=ECBD_3912 PE=3 SV=1	5664	6	2::Glycoside hydrolase family 4 GN=ECBD_3912 PE=3 SV=1	51135	695	131.93		13	1864.95	1864.94	933.479	-0.0033	2	HGLEQTIADTLGPGGIMR	5.21513		0
F004201-combined.dat	20201118_004_ZR_OK-combined.mgf	Glycoside hydrolase family 4 GN=ECBD_3912 PE=3 SV=1	1779	6	2::Glycoside hydrolase family 4 GN=ECBD_3912 PE=3 SV=1	51135	695	54.46		13	1069.57	1069.57	535.792	0.0017	2	NILGDVFHR	7.84858		0
F004201-combined.dat	20201118_004_ZR_OK-combined.mgf	Glycoside hydrolase family 4 GN=ECBD_3912 PE=3 SV=1	5503	6	2::Glycoside hydrolase family 4 GN=ECBD_3912 PE=3 SV=1	51135	695	67.8		13	1842.87	1842.87	615.298	0.0005	3	QVGLCHSVQGTAEELAR	5.29695		0
F004201-combined.dat	20201118_004_ZR_OK-combined.mgf	Glycoside hydrolase family 4 GN=ECBD_3912 PE=3 SV=1	9460	6	2::Glycoside hydrolase family 4 GN=ECBD_3912 PE=3 SV=1	51135	695	35.27		13	3389.68	3389.68	848.426	0.0005	4	TADGSYVNLYPELLAAHDAGQAPKPNIHGNTR	6.02732		0
F004201-combined.dat	20201118_004_ZR_OK-combined.mgf	Glycoside hydrolase family 4 GN=ECBD_3912 PE=3 SV=1	3820	6	2::Glycoside hydrolase family 4 GN=ECBD_3912 PE=3 SV=1	51135	695	48.98		13	1468.73	1468.73	490.585	-0.0001	3	TAHIALM*DIDPTR	5.09813	Oxidation (M)	0
F004201-combined.dat	20201118_004_ZR_OK-combined.mgf	Glycoside hydrolase family 4 GN=ECBD_3912 PE=3 SV=1	3750	6	2::Glycoside hydrolase family 4 GN=ECBD_3912 PE=3 SV=1	51135	695	67.27		13	1452.74	1452.74	727.378	0.0013	2	TAHIALMDIDPTR	5.09813		0
F004201-combined.dat	20201118_004_ZR_OK-combined.mgf	Glycoside hydrolase family 4 GN=ECBD_3912 PE=3 SV=1	2779	6	2::Glycoside hydrolase family 4 GN=ECBD_3912 PE=3 SV=1	51135	695	30.36		13	1250.65	1250.66	417.893	0.0023	3	YKVPLDEYPK	6.8676		1
F004201-combined.dat	20201118_004_ZR_OK-combined.mgf	Threonine--tRNA ligase GN=thrS PE=3 SV=1	901	7	2::Threonine--tRNA ligase GN=thrS PE=3 SV=1	74565	651	27.29		13	875.453	875.453	438.734	-0.0006	2	AILGSMER	6.97313		0
F004201-combined.dat	20201118_004_ZR_OK-combined.mgf	Threonine--tRNA ligase GN=thrS PE=3 SV=1	1231	7	2::Threonine--tRNA ligase GN=thrS PE=3 SV=1	74565	651	54.48		13	947.519	947.519	474.767	0.0004	2	ALNAYLQR	9.84133		0
F004201-combined.dat	20201118_004_ZR_OK-combined.mgf	Threonine--tRNA ligase GN=thrS PE=3 SV=1	2838	7	2::Threonine--tRNA ligase GN=thrS PE=3 SV=1	74565	651	33.34		13	1257.53	1257.53	629.772	-0.0005	2	DAMFTTSSENR	4.07171		0
F004201-combined.dat	20201118_004_ZR_OK-combined.mgf	Threonine--tRNA ligase GN=thrS PE=3 SV=1	1802	7	2::Threonine--tRNA ligase GN=thrS PE=3 SV=1	74565	651	48.45		13	1072.54	1072.54	537.278	0.0008	2	DEEGLEIIR	3.68674		0
F004201-combined.dat	20201118_004_ZR_OK-combined.mgf	Threonine--tRNA ligase GN=thrS PE=3 SV=1	1240	7	2::Threonine--tRNA ligase GN=thrS PE=3 SV=1	74565	651	36.3		13	950.395	950.395	476.205	-0.0004	2	DEVNGCIR	4.07171		0
F004201-combined.dat	20201118_004_ZR_OK-combined.mgf	Threonine--tRNA ligase GN=thrS PE=3 SV=1	3730	7	2::Threonine--tRNA ligase GN=thrS PE=3 SV=1	74565	651	83.73		13	1447.69	1447.69	724.852	0.0032	2	DLGSMDVNEVIEK	3.58952		0
F004201-combined.dat	20201118_004_ZR_OK-combined.mgf	Threonine--tRNA ligase GN=thrS PE=3 SV=1	959	7	2::Threonine--tRNA ligase GN=thrS PE=3 SV=1	74565	651	32.04		13	890.486	890.487	446.251	0.0011	2	ELEVFVR	4.26223		0
F004201-combined.dat	20201118_004_ZR_OK-combined.mgf	Threonine--tRNA ligase GN=thrS PE=3 SV=1	6746	7	2::Threonine--tRNA ligase GN=thrS PE=3 SV=1	74565	651	67.13		13	2054.88	2054.89	685.97	0.0047	3	GFTQDDAHIFCTEEQIR	4.06145		0
F004201-combined.dat	20201118_004_ZR_OK-combined.mgf	Threonine--tRNA ligase GN=thrS PE=3 SV=1	4539	7	2::Threonine--tRNA ligase GN=thrS PE=3 SV=1	74565	651	88.79		13	1632.8	1632.8	817.408	-0.0005	2	GKDLGSMDVNEVIEK	4.06341		1
F004201-combined.dat	20201118_004_ZR_OK-combined.mgf	Threonine--tRNA ligase GN=thrS PE=3 SV=1	7456	7	2::Threonine--tRNA ligase GN=thrS PE=3 SV=1	74565	651	53.52		13	2221.08	2221.08	741.368	-0.0007	3	HYDHAVSPM*DVALDIGPGLAK	5.02778	Oxidation (M)	0
F004201-combined.dat	20201118_004_ZR_OK-combined.mgf	Threonine--tRNA ligase GN=thrS PE=3 SV=1	1968	7	2::Threonine--tRNA ligase GN=thrS PE=3 SV=1	74565	651	61.8		13	1107.47	1107.47	554.74	0.0003	2	IGSDEMWDR	3.70335		0
F004201-combined.dat	20201118_004_ZR_OK-combined.mgf	Threonine--tRNA ligase GN=thrS PE=3 SV=1	3057	7	2::Threonine--tRNA ligase GN=thrS PE=3 SV=1	74565	651	22.58		13	1296.62	1296.62	433.215	-0.0004	3	NEPSGSLHGLMR	7.84858		0
F004201-combined.dat	20201118_004_ZR_OK-combined.mgf	Threonine--tRNA ligase GN=thrS PE=3 SV=1	2447	7	2::Threonine--tRNA ligase GN=thrS PE=3 SV=1	74565	651	56.51		13	1181.64	1181.64	591.828	0.0015	2	PVITLPDGSQR	6.78065		0
F004201-combined.dat	20201118_004_ZR_OK-combined.mgf	Threonine--tRNA ligase GN=thrS PE=3 SV=1	3395	7	2::Threonine--tRNA ligase GN=thrS PE=3 SV=1	74565	651	73.12		13	1374.69	1374.69	688.351	0.0005	2	TLTQEDVEALEK	3.68674		0
F004201-combined.dat	20201118_004_ZR_OK-combined.mgf	SWISS-PROT:P00761|TRYP_PIG Trypsin - Sus scrofa (Pig).	7858	8	1::P00761	24946	512	85.83		13	2298.17	2298.17	767.064	0.0035	3	IITHPNFNGNTLDNDIM*LIK	5.09813	Oxidation (M)	0
F004201-combined.dat	20201118_004_ZR_OK-combined.mgf	SWISS-PROT:P00761|TRYP_PIG Trypsin - Sus scrofa (Pig).	7806	8	1::P00761	24946	512	64.19		13	2282.17	2282.17	761.732	0.0015	3	IITHPNFNGNTLDNDIMLIK	5.09813		0
F004201-combined.dat	20201118_004_ZR_OK-combined.mgf	SWISS-PROT:P00761|TRYP_PIG Trypsin - Sus scrofa (Pig).	1691	8	1::P00761	24946	512	43.85		14	1044.56	1044.56	523.286	0.0006	2	LSSPATLNSR	11.0448		0
F004201-combined.dat	20201118_004_ZR_OK-combined.mgf	SWISS-PROT:P00761|TRYP_PIG Trypsin - Sus scrofa (Pig).	4063	8	1::P00761	24946	512	81.21		13	1514.71	1514.71	758.364	0.0015	2	SSGSSYPSLLQCLK	8.87183		0
F004201-combined.dat	20201118_004_ZR_OK-combined.mgf	SWISS-PROT:P00761|TRYP_PIG Trypsin - Sus scrofa (Pig).	721	8	1::P00761	24946	512	48.29		13	841.502	841.503	421.759	0.0007	2	VATVSLPR	11.0448		0
F004201-combined.dat	20201118_004_ZR_OK-combined.mgf	Glutamine--fructose-6-phosphate aminotransferase [isomerizing| GN=glmS PE=3 SV=1	1631	9	2::Glutamine--fructose-6-phosphate aminotransferase [isomerizing| GN=glmS PE=3 SV=1	67037	509	69.54		13	1032.52	1032.52	517.268	0.0012	2	CGIVGAIAQR	9.0074		0
F004201-combined.dat	20201118_004_ZR_OK-combined.mgf	Glutamine--fructose-6-phosphate aminotransferase [isomerizing| GN=glmS PE=3 SV=1	2693	9	2::Glutamine--fructose-6-phosphate aminotransferase [isomerizing| GN=glmS PE=3 SV=1	67037	509	53.17		13	1226.69	1226.69	614.351	0.0009	2	DVAEILLEGLR	3.82744		0
F004201-combined.dat	20201118_004_ZR_OK-combined.mgf	Glutamine--fructose-6-phosphate aminotransferase [isomerizing| GN=glmS PE=3 SV=1	2359	9	2::Glutamine--fructose-6-phosphate aminotransferase [isomerizing| GN=glmS PE=3 SV=1	67037	509	63.95		14	1168.55	1168.56	585.285	0.0005	2	GAYGTVIMDSR	6.69369		0
F004201-combined.dat	20201118_004_ZR_OK-combined.mgf	Glutamine--fructose-6-phosphate aminotransferase [isomerizing| GN=glmS PE=3 SV=1	3386	9	2::Glutamine--fructose-6-phosphate aminotransferase [isomerizing| GN=glmS PE=3 SV=1	67037	509	45.13		13	1373.72	1373.72	687.868	0.0021	2	GDQYPIALEGALK	4.07171		0
F004201-combined.dat	20201118_004_ZR_OK-combined.mgf	Glutamine--fructose-6-phosphate aminotransferase [isomerizing| GN=glmS PE=3 SV=1	5657	9	2::Glutamine--fructose-6-phosphate aminotransferase [isomerizing| GN=glmS PE=3 SV=1	67037	509	27.32		13	1863.84	1863.84	622.287	-0.0034	3	GYDSAGLAVVDAEGHM*TR	4.29937	Oxidation (M)	0
F004201-combined.dat	20201118_004_ZR_OK-combined.mgf	Glutamine--fructose-6-phosphate aminotransferase [isomerizing| GN=glmS PE=3 SV=1	5556	9	2::Glutamine--fructose-6-phosphate aminotransferase [isomerizing| GN=glmS PE=3 SV=1	67037	509	114.67		13	1847.85	1847.84	924.93	-0.0026	2	GYDSAGLAVVDAEGHMTR	4.29937		0
F004201-combined.dat	20201118_004_ZR_OK-combined.mgf	Glutamine--fructose-6-phosphate aminotransferase [isomerizing| GN=glmS PE=3 SV=1	2728	9	2::Glutamine--fructose-6-phosphate aminotransferase [isomerizing| GN=glmS PE=3 SV=1	67037	509	55.74		13	1236.59	1236.59	619.302	0.001	2	IEALAEDFSDK	3.58952		0
F004201-combined.dat	20201118_004_ZR_OK-combined.mgf	Glutamine--fructose-6-phosphate aminotransferase [isomerizing| GN=glmS PE=3 SV=1	7459	9	2::Glutamine--fructose-6-phosphate aminotransferase [isomerizing| GN=glmS PE=3 SV=1	67037	509	86.67		13	2221.12	2221.12	741.382	0.0011	3	ISHGQVDLSELGPNADELLSK	4.06145		0
F004201-combined.dat	20201118_004_ZR_OK-combined.mgf	NADH-quinone oxidoreductase GN=ECBD_1378 PE=3 SV=1	3739	10	2::NADH-quinone oxidoreductase GN=ECBD_1378 PE=3 SV=1	100902	485	71.56		13	1449.76	1449.76	725.887	0.002	2	ADAVVVLENDLHR	4.29937		0
F004201-combined.dat	20201118_004_ZR_OK-combined.mgf	NADH-quinone oxidoreductase GN=ECBD_1378 PE=3 SV=1	2857	10	2::NADH-quinone oxidoreductase GN=ECBD_1378 PE=3 SV=1	100902	485	53.22		13	1263.68	1263.68	632.845	-0.0004	2	APLVMVVDHQR	7.84858		0
F004201-combined.dat	20201118_004_ZR_OK-combined.mgf	NADH-quinone oxidoreductase GN=ECBD_1378 PE=3 SV=1	1812	10	2::NADH-quinone oxidoreductase GN=ECBD_1378 PE=3 SV=1	100902	485	32.5		13	1075.57	1075.57	538.791	0.0015	2	EGGIYTPALR	6.88617		0
F004201-combined.dat	20201118_004_ZR_OK-combined.mgf	NADH-quinone oxidoreductase GN=ECBD_1378 PE=3 SV=1	7206	10	2::NADH-quinone oxidoreductase GN=ECBD_1378 PE=3 SV=1	100902	485	52.79		13	2177	2177.01	726.676	0.0026	3	ELVGEENFYTGIAHGEQER	4.07684		0
F004201-combined.dat	20201118_004_ZR_OK-combined.mgf	NADH-quinone oxidoreductase GN=ECBD_1378 PE=3 SV=1	1755	10	2::NADH-quinone oxidoreductase GN=ECBD_1378 PE=3 SV=1	100902	485	45.74		13	1059.54	1059.54	530.777	0.0005	2	FGYGYVNLK	9.5228		0
F004201-combined.dat	20201118_004_ZR_OK-combined.mgf	NADH-quinone oxidoreductase GN=ECBD_1378 PE=3 SV=1	1940	10	2::NADH-quinone oxidoreductase GN=ECBD_1378 PE=3 SV=1	100902	485	59.46		13	1102.58	1102.58	552.298	0.002	2	GADVGITMIAR	6.78065		0
F004201-combined.dat	20201118_004_ZR_OK-combined.mgf	NADH-quinone oxidoreductase GN=ECBD_1378 PE=3 SV=1	3553	10	2::NADH-quinone oxidoreductase GN=ECBD_1378 PE=3 SV=1	100902	485	50.85		13	1412.7	1412.71	707.36	0.0004	2	HPLFVTNVDDTR	5.09813		0
F004201-combined.dat	20201118_004_ZR_OK-combined.mgf	NADH-quinone oxidoreductase GN=ECBD_1378 PE=3 SV=1	5798	10	2::NADH-quinone oxidoreductase GN=ECBD_1378 PE=3 SV=1	100902	485	51.9		13	1894.92	1894.92	632.648	0.0018	3	IAPYYHLFGSDELSQR	5.21513		0
F004201-combined.dat	20201118_004_ZR_OK-combined.mgf	NADH-quinone oxidoreductase GN=ECBD_1378 PE=3 SV=1	711	10	2::NADH-quinone oxidoreductase GN=ECBD_1378 PE=3 SV=1	100902	485	35.8		13	839.512	839.512	420.764	0.0007	2	IPELAGIK	6.94309		0
F004201-combined.dat	20201118_004_ZR_OK-combined.mgf	NADH-quinone oxidoreductase GN=ECBD_1378 PE=3 SV=1	4637	10	2::NADH-quinone oxidoreductase GN=ECBD_1378 PE=3 SV=1	100902	485	52.8		13	1656.77	1656.77	553.264	0.0012	3	NQDLGPFISHEMNR	5.21513		0
F004201-combined.dat	20201118_004_ZR_OK-combined.mgf	NADH-quinone oxidoreductase GN=ECBD_1378 PE=3 SV=1	1578	10	2::NADH-quinone oxidoreductase GN=ECBD_1378 PE=3 SV=1	100902	485	38.57		13	1020.51	1020.51	511.261	0.0007	2	TVMLESWR	6.97313		0
F004201-combined.dat	20201118_004_ZR_OK-combined.mgf	Catalase-peroxidase GN=katG PE=3 SV=1	4490	12	2::Catalase-peroxidase GN=katG PE=3 SV=1	80048	437	75.35		13	1620.87	1620.88	811.446	0.0033	2	AASAAGLSIHVPFAPGR	11.0448		0
F004201-combined.dat	20201118_004_ZR_OK-combined.mgf	Catalase-peroxidase GN=katG PE=3 SV=1	2019	12	2::Catalase-peroxidase GN=katG PE=3 SV=1	80048	437	59.59		13	1115.54	1115.54	558.775	0.0003	2	DWDVNAAAVR	3.8824		0
F004201-combined.dat	20201118_004_ZR_OK-combined.mgf	Catalase-peroxidase GN=katG PE=3 SV=1	4554	12	2::Catalase-peroxidase GN=katG PE=3 SV=1	80048	437	56.24		13	1638.78	1638.78	820.398	0.0028	2	FLNDPQAFNEAFAR	4.07171		0
F004201-combined.dat	20201118_004_ZR_OK-combined.mgf	Catalase-peroxidase GN=katG PE=3 SV=1	3462	12	2::Catalase-peroxidase GN=katG PE=3 SV=1	80048	437	45.15		13	1386.79	1386.79	463.272	0.0023	3	KPTMLVTDLTLR	10.0919		0
F004201-combined.dat	20201118_004_ZR_OK-combined.mgf	Catalase-peroxidase GN=katG PE=3 SV=1	686	12	2::Catalase-peroxidase GN=katG PE=3 SV=1	80048	437	27.15		13	827.469	827.468	414.741	-0.0003	2	LALMPQR	11.0448		0
F004201-combined.dat	20201118_004_ZR_OK-combined.mgf	Catalase-peroxidase GN=katG PE=3 SV=1	3667	12	2::Catalase-peroxidase GN=katG PE=3 SV=1	80048	437	93.19		13	1432.77	1432.77	717.391	0.0018	2	LDVSTTESLLIDK	3.70335		0
F004201-combined.dat	20201118_004_ZR_OK-combined.mgf	Catalase-peroxidase GN=katG PE=3 SV=1	4181	12	2::Catalase-peroxidase GN=katG PE=3 SV=1	80048	437	28.89		13	1542.89	1542.89	515.304	-0.0006	3	RKPTMLVTDLTLR	11.3211		1
F004201-combined.dat	20201118_004_ZR_OK-combined.mgf	Catalase-peroxidase GN=katG PE=3 SV=1	3125	12	2::Catalase-peroxidase GN=katG PE=3 SV=1	80048	437	43.26		13	1311.57	1311.57	656.795	0.0015	2	SNPLGEDFDYR	3.70335		0
F004201-combined.dat	20201118_004_ZR_OK-combined.mgf	Catalase-peroxidase GN=katG PE=3 SV=1	1370	12	2::Catalase-peroxidase GN=katG PE=3 SV=1	80048	437	25.02		13	980.472	980.473	491.244	0.0019	2	YEWVQTR	6.88617		0
F004201-combined.dat	20201118_004_ZR_OK-combined.mgf	Ribonuclease E GN=rne PE=3 SV=1	6504	13	2::Ribonuclease E GN=rne PE=3 SV=1	118399	432	33.69		13	2016.92	2016.92	1009.47	-0.0033	2	ALNVEEQSVQETEQEER	3.57926		0
F004201-combined.dat	20201118_004_ZR_OK-combined.mgf	Ribonuclease E GN=rne PE=3 SV=1	3051	13	2::Ribonuclease E GN=rne PE=3 SV=1	118399	432	26.56		13	1295.65	1295.65	648.833	-0.0001	2	APAPEYVPEAPR	4.26223		0
F004201-combined.dat	20201118_004_ZR_OK-combined.mgf	Ribonuclease E GN=rne PE=3 SV=1	7311	13	2::Ribonuclease E GN=rne PE=3 SV=1	118399	432	39.91		15	2196.03	2196.03	733.019	0.0071	3	CVIVPNDQMETPHYHVLR	6.01706		0
F004201-combined.dat	20201118_004_ZR_OK-combined.mgf	Ribonuclease E GN=rne PE=3 SV=1	2833	13	2::Ribonuclease E GN=rne PE=3 SV=1	118399	432	56.92		13	1256.66	1256.66	629.337	-0.0012	2	EGQEVIVQIDK	3.82744		0
F004201-combined.dat	20201118_004_ZR_OK-combined.mgf	Ribonuclease E GN=rne PE=3 SV=1	4385	13	2::Ribonuclease E GN=rne PE=3 SV=1	118399	432	36.77		13	1592.81	1592.81	531.945	0.0012	3	KGEETPTLSYMLPK	6.9917		1
F004201-combined.dat	20201118_004_ZR_OK-combined.mgf	Ribonuclease E GN=rne PE=3 SV=1	6263	13	2::Ribonuclease E GN=rne PE=3 SV=1	118399	432	82.31		13	1986.9	1986.9	994.458	0.0025	2	LHEEAMALPSEEEFAER	3.95275		0
F004201-combined.dat	20201118_004_ZR_OK-combined.mgf	Ribonuclease E GN=rne PE=3 SV=1	3306	13	2::Ribonuclease E GN=rne PE=3 SV=1	118399	432	86.95		13	1353.71	1353.72	677.865	0.0015	2	QDIGEILIDNPK	3.70335		0
F004201-combined.dat	20201118_004_ZR_OK-combined.mgf	Ribonuclease E GN=rne PE=3 SV=1	4437	13	2::Ribonuclease E GN=rne PE=3 SV=1	118399	432	60.42		13	1603.87	1603.87	802.941	-0.0011	2	SAPATPAAPAQPGLLSR	11.0448		0
F004201-combined.dat	20201118_004_ZR_OK-combined.mgf	Ribonuclease E GN=rne PE=3 SV=1	8395	13	2::Ribonuclease E GN=rne PE=3 SV=1	118399	432	63.18		13	2418.18	2418.18	807.066	-0.0014	3	VPLPVVAQTAPEQQEENNADNR	3.68674		0
F004201-combined.dat	20201118_004_ZR_OK-combined.mgf	Aspartate carbamoyltransferase GN=pyrB PE=3 SV=1	463	14	2::Aspartate carbamoyltransferase GN=pyrB PE=3 SV=1	34452	397	29.21		13	732.428	732.428	367.221	0.0002	2	AQFVLR	11.0448		0
F004201-combined.dat	20201118_004_ZR_OK-combined.mgf	Aspartate carbamoyltransferase GN=pyrB PE=3 SV=1	2754	14	2::Aspartate carbamoyltransferase GN=pyrB PE=3 SV=1	34452	397	43.17		13	1242.68	1242.68	622.349	0.0009	2	DDLNLVLATAAK	3.8824		0
F004201-combined.dat	20201118_004_ZR_OK-combined.mgf	Aspartate carbamoyltransferase GN=pyrB PE=3 SV=1	2343	14	2::Aspartate carbamoyltransferase GN=pyrB PE=3 SV=1	34452	397	37.33		13	1166.64	1166.64	584.328	0.0013	2	HIISINDLSR	7.84858		0
F004201-combined.dat	20201118_004_ZR_OK-combined.mgf	Aspartate carbamoyltransferase GN=pyrB PE=3 SV=1	3682	14	2::Aspartate carbamoyltransferase GN=pyrB PE=3 SV=1	34452	397	38.69		13	1439.74	1439.74	480.922	-0.0002	3	LDNLHVAM*VGDLK	5.09813	Oxidation (M)	0
F004201-combined.dat	20201118_004_ZR_OK-combined.mgf	Aspartate carbamoyltransferase GN=pyrB PE=3 SV=1	3596	14	2::Aspartate carbamoyltransferase GN=pyrB PE=3 SV=1	34452	397	74.8		13	1423.75	1423.75	712.883	0.0015	2	LDNLHVAMVGDLK	5.09813		0
F004201-combined.dat	20201118_004_ZR_OK-combined.mgf	Aspartate carbamoyltransferase GN=pyrB PE=3 SV=1	4911	14	2::Aspartate carbamoyltransferase GN=pyrB PE=3 SV=1	34452	397	95.9		13	1708.86	1708.86	855.439	0.0004	2	LGASVVGFSDSANTSLGK	6.74864		0
F004201-combined.dat	20201118_004_ZR_OK-combined.mgf	Aspartate carbamoyltransferase GN=pyrB PE=3 SV=1	1965	14	2::Aspartate carbamoyltransferase GN=pyrB PE=3 SV=1	34452	397	32.92		13	1106.52	1106.52	554.268	0.0025	2	LSFETSMHR	7.84858		0
F004201-combined.dat	20201118_004_ZR_OK-combined.mgf	Aspartate carbamoyltransferase GN=pyrB PE=3 SV=1	1944	14	2::Aspartate carbamoyltransferase GN=pyrB PE=3 SV=1	34452	397	39.71		13	1103.53	1103.54	552.775	0.0009	2	VDEIATDVDK	3.50257		0
F004201-combined.dat	20201118_004_ZR_OK-combined.mgf	Arabinose 5-phosphate isomerase GN=ECBD_0545 PE=3 SV=1	1464	15	2::Arabinose 5-phosphate isomerase GN=ECBD_0545 PE=3 SV=1	35495	396	31.72		13	1000.48	1000.48	501.249	0.0008	2	AADVHLCVK	7.15535		0
F004201-combined.dat	20201118_004_ZR_OK-combined.mgf	Arabinose 5-phosphate isomerase GN=ECBD_0545 PE=3 SV=1	1096	15	2::Arabinose 5-phosphate isomerase GN=ECBD_0545 PE=3 SV=1	35495	396	35.8		13	915.503	915.504	458.76	0.0018	2	DALLEVTR	4.07171		0
F004201-combined.dat	20201118_004_ZR_OK-combined.mgf	Arabinose 5-phosphate isomerase GN=ECBD_0545 PE=3 SV=1	691	15	2::Arabinose 5-phosphate isomerase GN=ECBD_0545 PE=3 SV=1	35495	396	28.78		13	828.471	828.471	415.243	0.0008	2	EVLAIER	4.26223		0
F004201-combined.dat	20201118_004_ZR_OK-combined.mgf	Arabinose 5-phosphate isomerase GN=ECBD_0545 PE=3 SV=1	5298	15	2::Arabinose 5-phosphate isomerase GN=ECBD_0545 PE=3 SV=1	35495	396	103.52		13	1801.87	1801.88	901.946	0.0019	2	GFTAEDFALSHPGGALGR	5.21513		0
F004201-combined.dat	20201118_004_ZR_OK-combined.mgf	Arabinose 5-phosphate isomerase GN=ECBD_0545 PE=3 SV=1	3770	15	2::Arabinose 5-phosphate isomerase GN=ECBD_0545 PE=3 SV=1	35495	396	43.48		13	1456.77	1456.77	729.393	0.0012	2	QLSIADVMTPGGIR	6.78065		0
F004201-combined.dat	20201118_004_ZR_OK-combined.mgf	Arabinose 5-phosphate isomerase GN=ECBD_0545 PE=3 SV=1	5222	15	2::Arabinose 5-phosphate isomerase GN=ECBD_0545 PE=3 SV=1	35495	396	63.55		13	1786.86	1786.87	596.629	0.0023	3	SHVELQPGFDFQQAGK	5.21513		0
F004201-combined.dat	20201118_004_ZR_OK-combined.mgf	Arabinose 5-phosphate isomerase GN=ECBD_0545 PE=3 SV=1	1726	15	2::Arabinose 5-phosphate isomerase GN=ECBD_0545 PE=3 SV=1	35495	396	28.31		13	1052.5	1052.5	527.257	0.0037	2	VFDM*GVDVR	3.8824	Oxidation (M)	0
F004201-combined.dat	20201118_004_ZR_OK-combined.mgf	Arabinose 5-phosphate isomerase GN=ECBD_0545 PE=3 SV=1	1647	15	2::Arabinose 5-phosphate isomerase GN=ECBD_0545 PE=3 SV=1	35495	396	40.55		13	1036.5	1036.5	519.259	0.0017	2	VFDMGVDVR	3.8824		0
F004201-combined.dat	20201118_004_ZR_OK-combined.mgf	DNA polymerase III subunit gamma/tau GN=dnaX PE=3 SV=1	1213	16	2::DNA polymerase III subunit gamma/tau GN=dnaX PE=3 SV=1	71369	326	34.56		13	942.513	942.514	472.264	0.0003	2	ALDVEQIR	4.07171		0
F004201-combined.dat	20201118_004_ZR_OK-combined.mgf	DNA polymerase III subunit gamma/tau GN=dnaX PE=3 SV=1	588	16	2::DNA polymerase III subunit gamma/tau GN=dnaX PE=3 SV=1	71369	326	40.25		13	783.497	783.497	392.756	0.0009	2	ALQLLAR	11.0448		0
F004201-combined.dat	20201118_004_ZR_OK-combined.mgf	DNA polymerase III subunit gamma/tau GN=dnaX PE=3 SV=1	3919	16	2::DNA polymerase III subunit gamma/tau GN=dnaX PE=3 SV=1	71369	326	51.7		13	1485.78	1485.78	743.898	0.0025	2	ESIIADNNIQTLR	4.07171		0
F004201-combined.dat	20201118_004_ZR_OK-combined.mgf	DNA polymerase III subunit gamma/tau GN=dnaX PE=3 SV=1	2127	16	2::DNA polymerase III subunit gamma/tau GN=dnaX PE=3 SV=1	71369	326	51.1		13	1132.61	1132.61	567.312	-0.0024	2	FLLATTDPQK	6.74864		0
F004201-combined.dat	20201118_004_ZR_OK-combined.mgf	DNA polymerase III subunit gamma/tau GN=dnaX PE=3 SV=1	1332	16	2::DNA polymerase III subunit gamma/tau GN=dnaX PE=3 SV=1	71369	326	59.48		13	974.547	974.548	488.281	0.0014	2	LAEALSMLK	6.94309		0
F004201-combined.dat	20201118_004_ZR_OK-combined.mgf	DNA polymerase III subunit gamma/tau GN=dnaX PE=3 SV=1	1006	16	2::DNA polymerase III subunit gamma/tau GN=dnaX PE=3 SV=1	71369	326	45.76		13	897.565	897.565	449.79	0.0005	2	LPVTILSR	11.0448		0
F004201-combined.dat	20201118_004_ZR_OK-combined.mgf	DNA polymerase III subunit gamma/tau GN=dnaX PE=3 SV=1	2874	16	2::DNA polymerase III subunit gamma/tau GN=dnaX PE=3 SV=1	71369	326	61.61		13	1269.71	1269.71	635.863	0.0026	2	LVEQVALNAWK	6.94309		0
F004201-combined.dat	20201118_004_ZR_OK-combined.mgf	DNA polymerase III subunit gamma/tau GN=dnaX PE=3 SV=1	2326	16	2::DNA polymerase III subunit gamma/tau GN=dnaX PE=3 SV=1	71369	326	42.12		13	1163.6	1163.6	582.807	-0.0024	2	MPLPEPEVPR	4.26223		0
F004201-combined.dat	20201118_004_ZR_OK-combined.mgf	DNA polymerase III subunit gamma/tau GN=dnaX PE=3 SV=1	2287	16	2::DNA polymerase III subunit gamma/tau GN=dnaX PE=3 SV=1	71369	326	43.33		13	1157.62	1157.62	579.818	-0.0002	2	VMALINEAAAR	6.97313		0
F004201-combined.dat	20201118_004_ZR_OK-combined.mgf	Transcriptional regulator, IclR family GN=ECBD_4019 PE=4 SV=1	3793	17	2::Transcriptional regulator, IclR family GN=ECBD_4019 PE=4 SV=1	29858	306	49.76		13	1462.77	1462.77	732.393	0.0047	2	AFLAQLSEEQVTK	4.26223		0
F004201-combined.dat	20201118_004_ZR_OK-combined.mgf	Transcriptional regulator, IclR family GN=ECBD_4019 PE=4 SV=1	4451	17	2::Transcriptional regulator, IclR family GN=ECBD_4019 PE=4 SV=1	29858	306	87.84		13	1607.72	1607.72	804.869	0.0014	2	GYSFDDEEHALGLR	4.06145		0
F004201-combined.dat	20201118_004_ZR_OK-combined.mgf	Transcriptional regulator, IclR family GN=ECBD_4019 PE=4 SV=1	5267	17	2::Transcriptional regulator, IclR family GN=ECBD_4019 PE=4 SV=1	29858	306	39.16		13	1795	1794.99	599.339	-0.0008	3	KPAVATAPATGQVQSLTR	11.4887		0
F004201-combined.dat	20201118_004_ZR_OK-combined.mgf	Transcriptional regulator, IclR family GN=ECBD_4019 PE=4 SV=1	3589	17	2::Transcriptional regulator, IclR family GN=ECBD_4019 PE=4 SV=1	29858	306	92.04		13	1420.75	1420.75	711.381	-0.0026	2	LLTTMQQQGFVR	11.0448		0
F004201-combined.dat	20201118_004_ZR_OK-combined.mgf	Transcriptional regulator, IclR family GN=ECBD_4019 PE=4 SV=1	1907	17	2::Transcriptional regulator, IclR family GN=ECBD_4019 PE=4 SV=1	29858	306	56.34		13	1093.58	1093.59	547.8	0.0019	2	VTEFGAMVIK	6.94309		0
F004201-combined.dat	20201118_004_ZR_OK-combined.mgf	NADH-quinone oxidoreductase subunit F GN=ECBD_1377 PE=3 SV=1	2753	18	2::NADH-quinone oxidoreductase subunit F GN=ECBD_1377 PE=3 SV=1	49675	267	72.52		13	1242.68	1242.68	622.348	0.0005	2	AIAEATEAGLLGK	4.26223		0
F004201-combined.dat	20201118_004_ZR_OK-combined.mgf	NADH-quinone oxidoreductase subunit F GN=ECBD_1377 PE=3 SV=1	4346	18	2::NADH-quinone oxidoreductase subunit F GN=ECBD_1377 PE=3 SV=1	49675	267	83.71		13	1582.86	1582.86	792.438	0.0047	2	ALTGLSPDEIVNQVK	4.07171		0
F004201-combined.dat	20201118_004_ZR_OK-combined.mgf	NADH-quinone oxidoreductase subunit F GN=ECBD_1377 PE=3 SV=1	2786	18	2::NADH-quinone oxidoreductase subunit F GN=ECBD_1377 PE=3 SV=1	49675	267	50.71		13	1252.58	1252.58	627.295	0.0003	2	EILEDYAGGMR	3.82744		0
F004201-combined.dat	20201118_004_ZR_OK-combined.mgf	NADH-quinone oxidoreductase subunit F GN=ECBD_1377 PE=3 SV=1	2720	18	2::NADH-quinone oxidoreductase subunit F GN=ECBD_1377 PE=3 SV=1	49675	267	43.83		13	1233.64	1233.64	617.825	0	2	GEYIEAAVNLR	4.26223		0
F004201-combined.dat	20201118_004_ZR_OK-combined.mgf	NADH-quinone oxidoreductase subunit F GN=ECBD_1377 PE=3 SV=1	2583	18	2::NADH-quinone oxidoreductase subunit F GN=ECBD_1377 PE=3 SV=1	49675	267	30.41		13	1204.59	1204.59	603.303	0.0041	2	QPVWLDEYR	4.07171		0
F004201-combined.dat	20201118_004_ZR_OK-combined.mgf	NADH-quinone oxidoreductase subunit F GN=ECBD_1377 PE=3 SV=1	5760	18	2::NADH-quinone oxidoreductase subunit F GN=ECBD_1377 PE=3 SV=1	49675	267	50.47		13	1884.92	1884.92	629.315	0.0011	3	TFCAHAPGAVEPLQSAIK	7.15731		0
F004201-combined.dat	20201118_004_ZR_OK-combined.mgf	Chorismate mutase GN=ECBD_1087 PE=4 SV=1	729	19	2::Chorismate mutase GN=ECBD_1087 PE=4 SV=1	43268	262	29.81		13	843.47	843.471	422.743	0.0014	2	ELAVEVGK	4.26223		0
F004201-combined.dat	20201118_004_ZR_OK-combined.mgf	Chorismate mutase GN=ECBD_1087 PE=4 SV=1	425	19	2::Chorismate mutase GN=ECBD_1087 PE=4 SV=1	43268	262	36.22		13	703.438	703.439	352.727	0.0005	2	FVVLAR	11.0448		0
F004201-combined.dat	20201118_004_ZR_OK-combined.mgf	Chorismate mutase GN=ECBD_1087 PE=4 SV=1	3686	19	2::Chorismate mutase GN=ECBD_1087 PE=4 SV=1	43268	262	90.18		13	1440.62	1440.61	721.315	-0.0018	2	HFEQFIESGCAK	5.29695		0
F004201-combined.dat	20201118_004_ZR_OK-combined.mgf	Chorismate mutase GN=ECBD_1087 PE=4 SV=1	481	19	2::Chorismate mutase GN=ECBD_1087 PE=4 SV=1	43268	262	30.24		13	744.453	744.454	373.234	0.0006	2	IAFLGPK	10.0939		0
F004201-combined.dat	20201118_004_ZR_OK-combined.mgf	Chorismate mutase GN=ECBD_1087 PE=4 SV=1	337	19	2::Chorismate mutase GN=ECBD_1087 PE=4 SV=1	43268	262	45.11		13	643.427	643.428	322.721	0.0006	2	LITLGK	10.0939		0
F004201-combined.dat	20201118_004_ZR_OK-combined.mgf	Chorismate mutase GN=ECBD_1087 PE=4 SV=1	2002	19	2::Chorismate mutase GN=ECBD_1087 PE=4 SV=1	43268	262	62.83		13	1112.62	1112.62	557.318	0.0025	2	TSENPLLALR	6.97313		0
F004201-combined.dat	20201118_004_ZR_OK-combined.mgf	Catalase GN=ECBD_1913 PE=3 SV=1	3408	20	2::Catalase GN=ECBD_1913 PE=3 SV=1	84201	254	32.09		13	1377.69	1377.7	689.855	0.0029	2	HIVDGFSFELSK	5.21513		0
F004201-combined.dat	20201118_004_ZR_OK-combined.mgf	Catalase GN=ECBD_1913 PE=3 SV=1	4946	20	2::Catalase GN=ECBD_1913 PE=3 SV=1	84201	254	27.49		13	1716.89	1716.89	573.306	0.0016	3	KDPSLSLYAIPDGDVK	4.16893		1
F004201-combined.dat	20201118_004_ZR_OK-combined.mgf	Catalase GN=ECBD_1913 PE=3 SV=1	3178	20	2::Catalase GN=ECBD_1913 PE=3 SV=1	84201	254	34.95		13	1329.66	1329.66	665.837	0.0021	2	LFSYTDTQISR	6.69369		0
F004201-combined.dat	20201118_004_ZR_OK-combined.mgf	Catalase GN=ECBD_1913 PE=3 SV=1	3008	20	2::Catalase GN=ECBD_1913 PE=3 SV=1	84201	254	43.61		13	1291.75	1291.75	646.885	0.0048	2	LIPEELVPVQR	4.26223		0
F004201-combined.dat	20201118_004_ZR_OK-combined.mgf	Catalase GN=ECBD_1913 PE=3 SV=1	1219	20	2::Catalase GN=ECBD_1913 PE=3 SV=1	84201	254	50.71		14	944.493	944.494	473.254	0.0014	2	LNSLEDVR	4.07171		0
F004201-combined.dat	20201118_004_ZR_OK-combined.mgf	Catalase GN=ECBD_1913 PE=3 SV=1	3020	20	2::Catalase GN=ECBD_1913 PE=3 SV=1	84201	254	65.26		13	1294.61	1294.61	432.545	0.0016	3	TMEGFGIHTFR	7.84858		0
F004201-combined.dat	20201118_004_ZR_OK-combined.mgf	Catalase GN=ECBD_1913 PE=3 SV=1	2745	20	2::Catalase GN=ECBD_1913 PE=3 SV=1	84201	254	68.39		13	1239.72	1239.72	620.867	0.0014	2	VVAILLNDEVR	4.07171		0
F004201-combined.dat	20201118_004_ZR_OK-combined.mgf	2-oxoglutarate dehydrogenase, E1 subunit GN=ECBD_2935 PE=4 SV=1	4106	21	2::2-oxoglutarate dehydrogenase, E1 subunit GN=ECBD_2935 PE=4 SV=1	105455	248	76.88		13	1527.79	1527.79	764.902	0.0026	2	AMQEVLQQFAHVK	7.81537		0
F004201-combined.dat	20201118_004_ZR_OK-combined.mgf	2-oxoglutarate dehydrogenase, E1 subunit GN=ECBD_2935 PE=4 SV=1	3672	21	2::2-oxoglutarate dehydrogenase, E1 subunit GN=ECBD_2935 PE=4 SV=1	105455	248	62.33		13	1434.74	1434.73	718.375	-0.001	2	FLSELTAAEGLER	3.96422		0
F004201-combined.dat	20201118_004_ZR_OK-combined.mgf	2-oxoglutarate dehydrogenase, E1 subunit GN=ECBD_2935 PE=4 SV=1	466	21	2::2-oxoglutarate dehydrogenase, E1 subunit GN=ECBD_2935 PE=4 SV=1	105455	248	22.77		13	733.412	733.413	367.714	0.0009	2	LALDFR	6.78065		0
F004201-combined.dat	20201118_004_ZR_OK-combined.mgf	2-oxoglutarate dehydrogenase, E1 subunit GN=ECBD_2935 PE=4 SV=1	8210	21	2::2-oxoglutarate dehydrogenase, E1 subunit GN=ECBD_2935 PE=4 SV=1	105455	248	28.15		13	2358.17	2358.17	787.064	-0.0016	3	STFQQLPGTGVKPDQFHSQTR	10.0919		0
F004201-combined.dat	20201118_004_ZR_OK-combined.mgf	2-oxoglutarate dehydrogenase, E1 subunit GN=ECBD_2935 PE=4 SV=1	1865	21	2::2-oxoglutarate dehydrogenase, E1 subunit GN=ECBD_2935 PE=4 SV=1	105455	248	52.59		13	1088.63	1088.64	545.326	0.0022	2	VLQLINAYR	9.84133		0
F004201-combined.dat	20201118_004_ZR_OK-combined.mgf	30S ribosomal protein S5 GN=rpsE PE=3 SV=1	5459	22	2::30S ribosomal protein S5 GN=rpsE PE=3 SV=1	17534	236	94.2		13	1831.88	1831.88	916.948	0.0016	2	ATIDGLENMNSPAMVAAK	4.07171		0
F004201-combined.dat	20201118_004_ZR_OK-combined.mgf	30S ribosomal protein S5 GN=rpsE PE=3 SV=1	3580	22	2::30S ribosomal protein S5 GN=rpsE PE=3 SV=1	17534	236	69.21		13	1418.82	1418.82	710.42	0	2	AVLEVAGVHNVLAK	7.81537		0
F004201-combined.dat	20201118_004_ZR_OK-combined.mgf	30S ribosomal protein S5 GN=rpsE PE=3 SV=1	3002	22	2::30S ribosomal protein S5 GN=rpsE PE=3 SV=1	17534	236	28.13		13	1289.67	1289.67	645.842	-0.0031	2	AYGSTNPINVVR	9.84133		0
F004201-combined.dat	20201118_004_ZR_OK-combined.mgf	30S ribosomal protein S5 GN=rpsE PE=3 SV=1	5793	22	2::30S ribosomal protein S5 GN=rpsE PE=3 SV=1	17534	236	34.73		13	1891.93	1891.93	946.972	0.002	2	VFMQPASEGTGIIAGGAMR	6.97313		0
F004201-combined.dat	20201118_004_ZR_OK-combined.mgf	Iron-containing alcohol dehydrogenase GN=ECBD_4078 PE=4 SV=1	5017	23	2::Iron-containing alcohol dehydrogenase GN=ECBD_4078 PE=4 SV=1	39010	218	126		13	1734.91	1734.91	868.46	-0.0034	2	AMLAAEQHVVTPALER	5.29695		0
F004201-combined.dat	20201118_004_ZR_OK-combined.mgf	Iron-containing alcohol dehydrogenase GN=ECBD_4078 PE=4 SV=1	2979	23	2::Iron-containing alcohol dehydrogenase GN=ECBD_4078 PE=4 SV=1	39010	218	51.03		13	1287.72	1287.72	644.867	0.0003	2	LGEYLKPLAER	7.01344		0
F004201-combined.dat	20201118_004_ZR_OK-combined.mgf	Tetratricopeptide TPR_2 repeat protein GN=ECBD_1135 PE=4 SV=1	3123	24	2::Tetratricopeptide TPR_2 repeat protein GN=ECBD_1135 PE=4 SV=1	124519	216	87.97		13	1309.7	1309.7	655.859	0.0012	2	AELTAINPAWPK	6.94309		0
F004201-combined.dat	20201118_004_ZR_OK-combined.mgf	Tetratricopeptide TPR_2 repeat protein GN=ECBD_1135 PE=4 SV=1	7225	24	2::Tetratricopeptide TPR_2 repeat protein GN=ECBD_1135 PE=4 SV=1	124519	216	47.72		15	2180.03	2180.03	546.015	0.0034	4	GGEGHQSVFPPDVTAVFDHGK	5.11277		0
F004201-combined.dat	20201118_004_ZR_OK-combined.mgf	Tetratricopeptide TPR_2 repeat protein GN=ECBD_1135 PE=4 SV=1	2437	24	2::Tetratricopeptide TPR_2 repeat protein GN=ECBD_1135 PE=4 SV=1	124519	216	73.13		13	1180.57	1180.57	591.293	-0.0002	2	VDYSAGVDISR	3.8824		0
F004200-phospho.dat	20201118_002_ZR_OK-phospho.mgf	60 kDa chaperonin GN=groL PE=3 SV=1	3437	2	2::60 kDa chaperonin GN=groL PE=3 SV=1	57431	213	50.21		13	2025.94	2025.94	676.319	-0.0034	3	EIELEDKFENMGAQM*VK	4.00136	Oxidation (M)	1
F004200-phospho.dat	20201118_002_ZR_OK-phospho.mgf	60 kDa chaperonin GN=groL PE=3 SV=1	3006	2	2::60 kDa chaperonin GN=groL PE=3 SV=1	57431	213	41.55		13	1943.73	1943.73	972.873	0.001	2	NDAADLGAAGGMGGMGGMGGMM*	2.92316	Oxidation (M)	0
F004201-combined.dat	20201118_004_ZR_OK-combined.mgf	Protein GrpE GN=grpE PE=3 SV=1	4098	25	2::Protein GrpE GN=grpE PE=3 SV=1	21798	208	72.84		13	1526.81	1526.81	764.411	0.0019	2	IANLEAQLAEAQTR	4.26223		0
F004201-combined.dat	20201118_004_ZR_OK-combined.mgf	Protein GrpE GN=grpE PE=3 SV=1	9582	25	2::Protein GrpE GN=grpE PE=3 SV=1	21798	208	62.75		14	3672.67	3672.68	919.176	0.0021	4	TPEGQAPEEIIMDQHEEIEAVEPEASAEQVDPR	3.52431		0
F004200-phospho.dat	20201118_002_ZR_OK-phospho.mgf	Protein-export protein SecB GN=secB PE=3 SV=1	2219	3	2::Protein-export protein SecB GN=secB PE=3 SV=1	17450	205	78.29		13	1698.84	1698.84	850.425	-0.0003	2	DISFEAPNAPHVFQK	5.21513		0
F004201-combined.dat	20201118_004_ZR_OK-combined.mgf	Elongation factor Tu GN=tuf PE=1 SV=1	3396	28	2::Elongation factor Tu GN=tuf PE=1 SV=1	43394	187	57.66		13	1375.63	1375.62	688.82	-0.0006	2	AFDQIDNAPEEK	3.58952		0
F004201-combined.dat	20201118_004_ZR_OK-combined.mgf	Elongation factor Tu GN=tuf PE=1 SV=1	5312	28	2::Elongation factor Tu GN=tuf PE=1 SV=1	43394	187	79.77		13	1802.88	1802.88	902.447	0.0003	2	GITINTSHVEYDTPTR	5.21513		0
F004201-combined.dat	20201118_004_ZR_OK-combined.mgf	Elongation factor Tu GN=tuf PE=1 SV=1	2403	28	2::Elongation factor Tu GN=tuf PE=1 SV=1	43394	187	27.96		13	1175.48	1175.48	588.746	0.0002	2	STCTGVEMFR	6.28185		0
F004201-combined.dat	20201118_004_ZR_OK-combined.mgf	Protein-export protein SecB GN=secB PE=3 SV=1	1784	29	2::Protein-export protein SecB GN=secB PE=3 SV=1	17450	186	71.07		13	1070.46	1070.46	536.235	0.0004	2	ECITSMVSR	6.28185		0
F004201-combined.dat	20201118_004_ZR_OK-combined.mgf	Periplasmic serine endoprotease DegP-like GN=ECBD_3457 PE=3 SV=1	5499	30	2::Periplasmic serine endoprotease DegP-like GN=ECBD_3457 PE=3 SV=1	49415	181	48.86		13	1841.96	1841.96	614.995	0.0007	3	GYVVTNNHVVDNATVIK	7.73671		0
F004200-phospho.dat	20201118_002_ZR_OK-phospho.mgf	SWISS-PROT:P00761|TRYP_PIG Trypsin - Sus scrofa (Pig).	4423	4	1::P00761	24946	181	80.25		13	2210.1	2210.09	737.705	-0.0033	3	LGEHNIDVLEGNEQFINAAK	4.15353		0
F004201-combined.dat	20201118_004_ZR_OK-combined.mgf	Periplasmic serine endoprotease DegP-like GN=ECBD_3457 PE=3 SV=1	3968	30	2::Periplasmic serine endoprotease DegP-like GN=ECBD_3457 PE=3 SV=1	49415	181	78.17		13	1495.73	1495.73	748.874	-0.0001	2	NLTSQMVEYGQVK	6.86247		0
F004201-combined.dat	20201118_004_ZR_OK-combined.mgf	Periplasmic serine endoprotease DegP-like GN=ECBD_3457 PE=3 SV=1	5365	30	2::Periplasmic serine endoprotease DegP-like GN=ECBD_3457 PE=3 SV=1	49415	181	29.04		13	1816.94	1816.94	606.654	0.0047	3	RGELGIMGTELNSELAK	4.5539		1
F004201-combined.dat	20201118_004_ZR_OK-combined.mgf	Periplasmic serine endoprotease DegP-like GN=ECBD_3457 PE=3 SV=1	4617	30	2::Periplasmic serine endoprotease DegP-like GN=ECBD_3457 PE=3 SV=1	49415	181	45.6		13	1651.96	1651.96	551.662	0.0028	3	VLDSKPSVLALNIQR	10.0919		0
F004201-combined.dat	20201118_004_ZR_OK-combined.mgf	Histidine biosynthesis bifunctional protein HisB GN=hisB PE=3 SV=1	5166	31	2::Histidine biosynthesis bifunctional protein HisB GN=hisB PE=3 SV=1	40525	171	82.86		13	1774.84	1774.84	888.427	0.002	2	DGTLISEPPSDFQVDR	3.50257		0
F004201-combined.dat	20201118_004_ZR_OK-combined.mgf	Histidine biosynthesis bifunctional protein HisB GN=hisB PE=3 SV=1	4175	31	2::Histidine biosynthesis bifunctional protein HisB GN=hisB PE=3 SV=1	40525	171	29.17		13	1542.7	1542.7	772.36	0.0014	2	FGFVLPMDECLAR	4.07171		0
F004201-combined.dat	20201118_004_ZR_OK-combined.mgf	Histidine biosynthesis bifunctional protein HisB GN=hisB PE=3 SV=1	8511	31	2::Histidine biosynthesis bifunctional protein HisB GN=hisB PE=3 SV=1	40525	171	43.88		13	2481.2	2481.2	828.076	0.0025	3	GDLYIDDHHTVEDTGLALGEALK	3.9911		0
F004201-combined.dat	20201118_004_ZR_OK-combined.mgf	Histidine biosynthesis bifunctional protein HisB GN=hisB PE=3 SV=1	680	31	2::Histidine biosynthesis bifunctional protein HisB GN=hisB PE=3 SV=1	40525	171	35.18		13	825.438	825.44	413.727	0.0019	2	YLFIDR	6.69369		0
F004200-phospho.dat	20201118_002_ZR_OK-phospho.mgf	Threonine--tRNA ligase GN=thrS PE=3 SV=1	1638	6	2::Threonine--tRNA ligase GN=thrS PE=3 SV=1	74565	162	82.23		13	1463.68	1463.68	732.848	0.0002	2	DLGSM*DVNEVIEK	3.58952	Oxidation (M)	0
F004201-combined.dat	20201118_004_ZR_OK-combined.mgf	GTP cyclohydrolase 1 GN=folE PE=3 SV=1	6832	32	2::GTP cyclohydrolase 1 GN=folE PE=3 SV=1	24907	155	41.02		14	2061.95	2061.95	688.325	0.0025	3	DITLTSTCEHHFVTIDGK	5.11277		0
F004201-combined.dat	20201118_004_ZR_OK-combined.mgf	GTP cyclohydrolase 1 GN=folE PE=3 SV=1	2920	32	2::GTP cyclohydrolase 1 GN=folE PE=3 SV=1	24907	155	57.63		13	1277.71	1277.71	639.863	0.0026	2	EAALVHEALVAR	5.29695		0
F004201-combined.dat	20201118_004_ZR_OK-combined.mgf	GTP cyclohydrolase 1 GN=folE PE=3 SV=1	692	32	2::GTP cyclohydrolase 1 GN=folE PE=3 SV=1	24907	155	25.96		13	829.491	829.491	415.753	0.0004	2	ITLIENK	6.94309		0
F004201-combined.dat	20201118_004_ZR_OK-combined.mgf	GTP cyclohydrolase 1 GN=folE PE=3 SV=1	5065	32	2::GTP cyclohydrolase 1 GN=folE PE=3 SV=1	24907	155	30.04		13	1744.94	1744.94	582.654	0.0023	3	IVQFFAQRPQVQER	10.8875		0
F004200-phospho.dat	20201118_002_ZR_OK-phospho.mgf	SWISS-PROT:P35908 Tax_Id=9606 Gene_Symbol=KRT2 Keratin, type II cytoskeletal 2 epidermal	1342	7	1::P35908	66055	154	81.63		13	1328.63	1328.63	665.324	0.0008	2	NVQDAIADAEQR	3.70335		0
F004200-phospho.dat	20201118_002_ZR_OK-phospho.mgf	SWISS-PROT:P35908 Tax_Id=9606 Gene_Symbol=KRT2 Keratin, type II cytoskeletal 2 epidermal	4727	7	1::P35908	66055	154	85.73		13	2255.04	2255.04	752.686	-0.0015	3	TSQNSELNNMQDLVEDYKK	4.06341		1
F004201-combined.dat	20201118_004_ZR_OK-combined.mgf	Soluble pyridine nucleotide transhydrogenase GN=sthA PE=3 SV=1	4608	33	2::Soluble pyridine nucleotide transhydrogenase GN=sthA PE=3 SV=1	51912	150	40.04		13	1650.88	1650.88	551.3	0.0031	3	AAEIIHIGQAIMEQK	5.29695		0
F004201-combined.dat	20201118_004_ZR_OK-combined.mgf	Soluble pyridine nucleotide transhydrogenase GN=sthA PE=3 SV=1	2702	33	2::Soluble pyridine nucleotide transhydrogenase GN=sthA PE=3 SV=1	51912	150	75.32		13	1229.68	1229.68	615.849	0.0036	2	AQIVGMNVGTLK	10.0939		0
F004201-combined.dat	20201118_004_ZR_OK-combined.mgf	Soluble pyridine nucleotide transhydrogenase GN=sthA PE=3 SV=1	5460	33	2::Soluble pyridine nucleotide transhydrogenase GN=sthA PE=3 SV=1	51912	150	44.33		13	1831.89	1831.89	611.637	0.0041	3	IIEFNQNPLYSDHSR	5.21513		0
F004201-combined.dat	20201118_004_ZR_OK-combined.mgf	Formyltetrahydrofolate deformylase GN=purU PE=3 SV=1	5651	34	2::Formyltetrahydrofolate deformylase GN=purU PE=3 SV=1	32038	149	68.98		13	1862.9	1862.9	621.975	0.0004	3	HELNIVQNNEFVDHR	5.17678		0
F004201-combined.dat	20201118_004_ZR_OK-combined.mgf	Formyltetrahydrofolate deformylase GN=purU PE=3 SV=1	589	34	2::Formyltetrahydrofolate deformylase GN=purU PE=3 SV=1	32038	149	46.13		13	784.542	784.543	393.279	0.0005	2	IVILVTK	10.0939		0
F004201-combined.dat	20201118_004_ZR_OK-combined.mgf	Formyltetrahydrofolate deformylase GN=purU PE=3 SV=1	1621	34	2::Formyltetrahydrofolate deformylase GN=purU PE=3 SV=1	32038	149	53.13		13	1030.58	1030.58	516.298	0.0009	2	VLTPEFVAR	6.97313		0
F004201-combined.dat	20201118_004_ZR_OK-combined.mgf	50S ribosomal protein L2 GN=rplB PE=3 SV=1	7584	35	2::50S ribosomal protein L2 GN=rplB PE=3 SV=1	29934	144	46.06		13	2238.14	2238.14	747.055	0.0014	3	AGDQIQSGVDAAIKPGNTLPMR	6.89644		0
F004201-combined.dat	20201118_004_ZR_OK-combined.mgf	50S ribosomal protein L2 GN=rplB PE=3 SV=1	3972	35	2::50S ribosomal protein L2 GN=rplB PE=3 SV=1	29934	144	42.73		13	1496.74	1496.74	499.921	-0.0005	3	ATLGEVGNAEHMLR	5.29695		0
F004201-combined.dat	20201118_004_ZR_OK-combined.mgf	50S ribosomal protein L2 GN=rplB PE=3 SV=1	2327	35	2::50S ribosomal protein L2 GN=rplB PE=3 SV=1	29934	144	59.58		13	1163.63	1163.63	582.823	0.0022	2	SAGTYVQIVAR	9.84133		0
F004201-combined.dat	20201118_004_ZR_OK-combined.mgf	Aspartate carbamoyltransferase regulatory chain GN=pyrI PE=3 SV=1	2111	37	2::Aspartate carbamoyltransferase regulatory chain GN=pyrI PE=3 SV=1	17294	125	33.68		13	1128.56	1128.56	565.285	-0.0012	2	EFSHNVVLAN	5.12817		0
F004200-phospho.dat	20201118_002_ZR_OK-phospho.mgf	SWISS-PROT:P35527 Tax_Id=9606 Gene_Symbol=KRT9 Keratin, type I cytoskeletal 9	5717	8	1::P35527	62276	125	70.02		13	2509.12	2509.13	837.383	0.0018	3	EIETYHNLLEGGQEDFESSGAGK	3.88753		0
F004201-combined.dat	20201118_004_ZR_OK-combined.mgf	Aspartate carbamoyltransferase regulatory chain GN=pyrI PE=3 SV=1	3966	37	2::Aspartate carbamoyltransferase regulatory chain GN=pyrI PE=3 SV=1	17294	125	77.2		13	1494.82	1494.82	748.418	0.0015	2	GTVIDHIPAQIGFK	7.81537		0
F004201-combined.dat	20201118_004_ZR_OK-combined.mgf	Citrate synthase GN=ECBD_2941 PE=3 SV=1	2468	38	2::Citrate synthase GN=ECBD_2941 PE=3 SV=1	48306	120	78.37		13	1185.64	1185.64	593.826	0.0018	2	GTLGQDVIDIR	3.8824		0
F004201-combined.dat	20201118_004_ZR_OK-combined.mgf	Lipoprotein GN=ECBD_3421 PE=3 SV=1	2860	39	2::Lipoprotein GN=ECBD_3421 PE=3 SV=1	29446	120	47.4		13	1263.72	1263.72	632.868	0.0032	2	IVELEAPQLPR	4.26223		0
F004201-combined.dat	20201118_004_ZR_OK-combined.mgf	Citrate synthase GN=ECBD_2941 PE=3 SV=1	1641	38	2::Citrate synthase GN=ECBD_2941 PE=3 SV=1	48306	120	28.82		13	1034.53	1034.53	518.274	0.001	2	MLEEISSVK	4.26223		0
F004201-combined.dat	20201118_004_ZR_OK-combined.mgf	Lipoprotein GN=ECBD_3421 PE=3 SV=1	4968	39	2::Lipoprotein GN=ECBD_3421 PE=3 SV=1	29446	120	85.03		13	1723.95	1723.95	862.981	0.0016	2	VGVIVGAEQQVAEVAQK	4.26223		0
F004201-combined.dat	20201118_004_ZR_OK-combined.mgf	Citrate synthase GN=ECBD_2941 PE=3 SV=1	3167	38	2::Citrate synthase GN=ECBD_2941 PE=3 SV=1	48306	120	37.9		13	1325.68	1325.68	663.846	0.0008	2	YSIGQPFVYPR	9.5868		0
F004201-combined.dat	20201118_004_ZR_OK-combined.mgf	Cytochrome bd ubiquinol oxidase subunit I GN=ECBD_2928 PE=4 SV=1	1612	41	2::Cytochrome bd ubiquinol oxidase subunit I GN=ECBD_2928 PE=4 SV=1	58305	107	25.66		13	1027.59	1027.59	514.803	0.0004	2	SVDTPVIGLK	6.74864		0
F004201-combined.dat	20201118_004_ZR_OK-combined.mgf	Cytochrome bd ubiquinol oxidase subunit I GN=ECBD_2928 PE=4 SV=1	6066	41	2::Cytochrome bd ubiquinol oxidase subunit I GN=ECBD_2928 PE=4 SV=1	58305	107	94.3		13	1947.95	1947.95	974.983	-0.0027	2	YTPNVADATEAQIQQATK	4.07171		0
F004201-combined.dat	20201118_004_ZR_OK-combined.mgf	RNase adapter protein RapZ GN=rapZ PE=3 SV=1	1785	42	2::RNase adapter protein RapZ GN=rapZ PE=3 SV=1	32564	106	45.16		13	1070.56	1070.56	536.288	0.0016	2	ESDLLEPLR	3.82744		0
F004201-combined.dat	20201118_004_ZR_OK-combined.mgf	RNase adapter protein RapZ GN=rapZ PE=3 SV=1	5828	42	2::RNase adapter protein RapZ GN=rapZ PE=3 SV=1	32564	106	40.07		13	1899.04	1899.05	475.769	0.0072	4	LRPMTGLDKPVAAFLDR	10.0856		0
F004201-combined.dat	20201118_004_ZR_OK-combined.mgf	RNase adapter protein RapZ GN=rapZ PE=3 SV=1	1864	42	2::RNase adapter protein RapZ GN=rapZ PE=3 SV=1	32564	106	31.17		13	1088.57	1088.57	545.292	-0.0023	2	NLSLESAIDK	4.07171		0
F004201-combined.dat	20201118_004_ZR_OK-combined.mgf	Transcriptional regulator, LysR family GN=ECBD_1984 PE=3 SV=1	4603	43	2::Transcriptional regulator, LysR family GN=ECBD_1984 PE=3 SV=1	35518	102	54.54		13	1649.92	1649.92	825.968	0.0007	2	GQLAIAVDNIVRPER	7.04665		0
F004201-combined.dat	20201118_004_ZR_OK-combined.mgf	Transcriptional regulator, LysR family GN=ECBD_1984 PE=3 SV=1	1154	43	2::Transcriptional regulator, LysR family GN=ECBD_1984 PE=3 SV=1	35518	102	32.01		13	928.534	928.534	465.274	-0.0001	2	VELAIGATR	6.97313		0
F004201-combined.dat	20201118_004_ZR_OK-combined.mgf	Polyribonucleotide nucleotidyltransferase GN=pnp PE=3 SV=1	3948	44	2::Polyribonucleotide nucleotidyltransferase GN=pnp PE=3 SV=1	77099	92	76.89		13	1487.79	1487.8	744.905	0.0016	2	GETQALVTATLGTAR	6.97313		0
F004201-combined.dat	20201118_004_ZR_OK-combined.mgf	Enolase GN=eno PE=3 SV=1	4440	45	2::Enolase GN=eno PE=3 SV=1	45672	90	31.04		13	1604.88	1604.88	803.447	0.0014	2	FNQIGSLTETLAAIK	6.94309		0
F004201-combined.dat	20201118_004_ZR_OK-combined.mgf	Enolase GN=eno PE=3 SV=1	1151	45	2::Enolase GN=eno PE=3 SV=1	45672	90	39.4		13	927.575	927.576	464.795	0.0002	2	GIANSILIK	10.0939		0
F004201-combined.dat	20201118_004_ZR_OK-combined.mgf	Enolase GN=eno PE=3 SV=1	2766	45	2::Enolase GN=eno PE=3 SV=1	45672	90	45.4		13	1247.61	1247.61	624.811	0.0009	2	IMIDLDGTENK	3.70335		0
F004201-combined.dat	20201118_004_ZR_OK-combined.mgf	DNA-directed RNA polymerase subunit alpha GN=rpoA PE=3 SV=1	3905	46	2::DNA-directed RNA polymerase subunit alpha GN=rpoA PE=3 SV=1	36673	88	46.21		13	1483.78	1483.78	495.601	0.0021	3	AEAIHYIGDLVQR	5.21513		0
F004201-combined.dat	20201118_004_ZR_OK-combined.mgf	DNA-directed RNA polymerase subunit alpha GN=rpoA PE=3 SV=1	1684	46	2::DNA-directed RNA polymerase subunit alpha GN=rpoA PE=3 SV=1	36673	88	35.01		13	1043.59	1043.59	522.801	0.002	2	DEVILTLNK	4.07171		0
F004201-combined.dat	20201118_004_ZR_OK-combined.mgf	DNA-directed RNA polymerase subunit alpha GN=rpoA PE=3 SV=1	3479	46	2::DNA-directed RNA polymerase subunit alpha GN=rpoA PE=3 SV=1	36673	88	26.85		13	1391.72	1391.72	464.915	0.001	3	MQGSVTEFLKPR	10.0919		0
F004201-combined.dat	20201118_004_ZR_OK-combined.mgf	Chaperone protein ClpB GN=clpB PE=3 SV=1	4874	47	2::Chaperone protein ClpB GN=clpB PE=3 SV=1	95664	84	38.09		13	1700.83	1700.84	567.952	0.0019	3	ADGAMDAGNMLKPALAR	6.89644		0
F004201-combined.dat	20201118_004_ZR_OK-combined.mgf	Chaperone protein ClpB GN=clpB PE=3 SV=1	4908	47	2::Chaperone protein ClpB GN=clpB PE=3 SV=1	95664	84	34.28		13	1708.75	1708.76	570.593	0.0029	3	GELHCVGATTLDEYR	4.42346		0
F004201-combined.dat	20201118_004_ZR_OK-combined.mgf	LPP repeat-containing protein GN=ECBD_1968 PE=4 SV=1	4123	48	2::LPP repeat-containing protein GN=ECBD_1968 PE=4 SV=1	8364	84	83.75		13	1530.79	1530.78	766.399	-0.0053	2	IDQLSSDVQTLNAK	3.8824		0
F004201-combined.dat	20201118_004_ZR_OK-combined.mgf	Chaperone protein ClpB GN=clpB PE=3 SV=1	6349	47	2::Chaperone protein ClpB GN=clpB PE=3 SV=1	95664	84	37.7		13	1994.01	1994	998.008	-0.0046	2	LPQVEGTGGDVQPSQDLVR	3.70335		0
F004201-combined.dat	20201118_004_ZR_OK-combined.mgf	Quinone-dependent D-lactate dehydrogenase GN=dld PE=3 SV=1	1537	50	2::Quinone-dependent D-lactate dehydrogenase GN=dld PE=3 SV=1	64848	83	33.51		13	1014.61	1014.61	508.311	0.001	2	DVVIISTLR	6.78065		0
F004201-combined.dat	20201118_004_ZR_OK-combined.mgf	Quinone-dependent D-lactate dehydrogenase GN=dld PE=3 SV=1	7029	50	2::Quinone-dependent D-lactate dehydrogenase GN=dld PE=3 SV=1	64848	83	26.89		13	2110.04	2110.04	704.356	0.0032	3	HILANFENLPVAGEYMHR	6.02732		0
F004201-combined.dat	20201118_004_ZR_OK-combined.mgf	Quinone-dependent D-lactate dehydrogenase GN=dld PE=3 SV=1	572	50	2::Quinone-dependent D-lactate dehydrogenase GN=dld PE=3 SV=1	64848	83	30.31		13	774.475	774.476	388.245	0.0008	2	LAVFAVR	11.0448		0
F004201-combined.dat	20201118_004_ZR_OK-combined.mgf	50S ribosomal protein L20 GN=rplT PE=3 SV=1	900	49	2::50S ribosomal protein L20 GN=rplT PE=3 SV=1	13489	83	48.1		13	874.528	874.527	438.271	-0.0004	2	VAFQAVIK	10.0939		0
F004201-combined.dat	20201118_004_ZR_OK-combined.mgf	50S ribosomal protein L20 GN=rplT PE=3 SV=1	1346	49	2::50S ribosomal protein L20 GN=rplT PE=3 SV=1	13489	83	47.7		13	976.559	976.56	489.287	0.0005	2	VAFTALVEK	6.94309		0
F004200-phospho.dat	20201118_002_ZR_OK-phospho.mgf	Periplasmic serine endoprotease DegP-like GN=ECBD_3457 PE=3 SV=1	1393	11	2::Periplasmic serine endoprotease DegP-like GN=ECBD_3457 PE=3 SV=1	49415	66	66.06		13	1338.75	1338.75	670.383	0.0014	2	SDIALIQIQNPK	6.74864		0
F004200-phospho.dat	20201118_002_ZR_OK-phospho.mgf	30S ribosomal protein S1 GN=ECBD_2684 PE=3 SV=1	2120	13	2::30S ribosomal protein S1 GN=ECBD_2684 PE=3 SV=1	61213	53	52.62		13	1660.8	1660.8	831.406	0.0003	2	DQLLENLQEGM*EVK	3.68674	Oxidation (M)	0
F004201-combined.dat	20201118_004_ZR_OK-combined.mgf	TREMBL:Q148H6 (Bos taurus) Hypothetical protein MGC139876	1972	27	1::Q148H6	51204	47	46.88		13	1108.48	1108.48	555.249	0.0007	2	DAEAWFNEK	3.82744		0
F004201-combined.dat	20201118_004_ZR_OK-combined.mgf	SWISS-PROT:O95678 Tax_Id=9606 Gene_Symbol=KRT75 Keratin, type II cytoskeletal 75	683	11	1::O95678	59698	35	35.13		15	826.423	826.425	414.22	0.0022	2	FASFIDK	6.74864		0
F004200-phospho.dat	20201118_002_ZR_OK-phospho.mgf	2-oxoglutarate dehydrogenase, E1 subunit GN=ECBD_2935 PE=4 SV=1	1509	18	2::2-oxoglutarate dehydrogenase, E1 subunit GN=ECBD_2935 PE=4 SV=1	105455	32	32.23		13	1393.69	1393.69	465.57	-0.0007	3	KPQDLFDEFAGK	4.30963		0
F004201-combined.dat	20201118_004_ZR_OK-combined.mgf	Beta-galactosidase GN=ECBD_2907 PE=3 SV=1	3614	40	2::Beta-galactosidase GN=ECBD_2907 PE=3 SV=1	17047	28	28.14		13	1427.68	1427.68	714.848	0.0015	2	DWENPGVTQLNR	4.07171		0
F004200-phospho.dat	20201118_002_ZR_OK-phospho.mgf	Aminotransferase class V GN=ECBD_0912 PE=3 SV=1	1228	20	2::Aminotransferase class V GN=ECBD_0912 PE=3 SV=1	43391	22	22.21		13	1272.63	1272.63	637.324	0.003	2	SDVDALVNAVDR	3.59466		0

## Sheet: peptides all 
XML_Name	MGF_Name	Protein_Name	Tile_ID	Hit_number	Protein_ID	Prot_mass	Prot_Score	Pep_rank	Pep_score	Pept_homol	Pept_identity	Pep_calc_mr	Pep_exp_mr	Pep_exp_mz	Pep_delta	Pep_zeta	Pep_seq	Pep_pI	Pep_var_mod	Pep_miss
F004201-combined.dat	20201118_004_ZR_OK-combined.mgf	>sp|P0DTC9|NCAP_SARS2 Nucleoprotein OS=Severe acute respiratory syndrome coronavirus 2 OX=2697049 GN=N PE=1 SV=1	2105	1	3::>sp|P0DTC9|NCAP_SARS2 Nucleoprotein OS=Severe acute respiratory syndrome coronavirus 2 OX=2697049 GN=N PE=1 SV=1	45598	7250	1	49.7		13	1127.56	1127.56	564.786	0.0003	2	ADETQALPQR	4.07171		0
F004201-combined.dat	20201118_004_ZR_OK-combined.mgf	>sp|P0DTC9|NCAP_SARS2 Nucleoprotein OS=Severe acute respiratory syndrome coronavirus 2 OX=2697049 GN=N PE=1 SV=1	2107	1	3::>sp|P0DTC9|NCAP_SARS2 Nucleoprotein OS=Severe acute respiratory syndrome coronavirus 2 OX=2697049 GN=N PE=1 SV=1	45598	7250	1	32.11		13	1127.56	1127.56	564.787	0.002	2	ADETQALPQR	4.07171		0
F004201-combined.dat	20201118_004_ZR_OK-combined.mgf	>sp|P0DTC9|NCAP_SARS2 Nucleoprotein OS=Severe acute respiratory syndrome coronavirus 2 OX=2697049 GN=N PE=1 SV=1	2104	1	3::>sp|P0DTC9|NCAP_SARS2 Nucleoprotein OS=Severe acute respiratory syndrome coronavirus 2 OX=2697049 GN=N PE=1 SV=1	45598	7250	1	31.72		13	1127.56	1127.56	564.786	-0.0003	2	ADETQALPQR	4.07171		0
F004201-combined.dat	20201118_004_ZR_OK-combined.mgf	>sp|P0DTC9|NCAP_SARS2 Nucleoprotein OS=Severe acute respiratory syndrome coronavirus 2 OX=2697049 GN=N PE=1 SV=1	2089	1	3::>sp|P0DTC9|NCAP_SARS2 Nucleoprotein OS=Severe acute respiratory syndrome coronavirus 2 OX=2697049 GN=N PE=1 SV=1	45598	7250	1	54.61		13	1125.56	1125.56	563.786	0.0015	2	AYNVTQAFGR	9.84133		0
F004201-combined.dat	20201118_004_ZR_OK-combined.mgf	>sp|P0DTC9|NCAP_SARS2 Nucleoprotein OS=Severe acute respiratory syndrome coronavirus 2 OX=2697049 GN=N PE=1 SV=1	2090	1	3::>sp|P0DTC9|NCAP_SARS2 Nucleoprotein OS=Severe acute respiratory syndrome coronavirus 2 OX=2697049 GN=N PE=1 SV=1	45598	7250	1	49.64		13	1125.56	1125.56	563.787	0.0022	2	AYNVTQAFGR	9.84133		0
F004201-combined.dat	20201118_004_ZR_OK-combined.mgf	>sp|P0DTC9|NCAP_SARS2 Nucleoprotein OS=Severe acute respiratory syndrome coronavirus 2 OX=2697049 GN=N PE=1 SV=1	2087	1	3::>sp|P0DTC9|NCAP_SARS2 Nucleoprotein OS=Severe acute respiratory syndrome coronavirus 2 OX=2697049 GN=N PE=1 SV=1	45598	7250	1	46.18		13	1125.56	1125.56	563.786	0.0008	2	AYNVTQAFGR	9.84133		0
F004201-combined.dat	20201118_004_ZR_OK-combined.mgf	>sp|P0DTC9|NCAP_SARS2 Nucleoprotein OS=Severe acute respiratory syndrome coronavirus 2 OX=2697049 GN=N PE=1 SV=1	2085	1	3::>sp|P0DTC9|NCAP_SARS2 Nucleoprotein OS=Severe acute respiratory syndrome coronavirus 2 OX=2697049 GN=N PE=1 SV=1	45598	7250	1	44.04		13	1125.56	1125.56	563.785	-0.0013	2	AYNVTQAFGR	9.84133		0
F004201-combined.dat	20201118_004_ZR_OK-combined.mgf	>sp|P0DTC9|NCAP_SARS2 Nucleoprotein OS=Severe acute respiratory syndrome coronavirus 2 OX=2697049 GN=N PE=1 SV=1	2088	1	3::>sp|P0DTC9|NCAP_SARS2 Nucleoprotein OS=Severe acute respiratory syndrome coronavirus 2 OX=2697049 GN=N PE=1 SV=1	45598	7250	1	42.54		13	1125.56	1125.56	563.786	0.0013	2	AYNVTQAFGR	9.84133		0
F004201-combined.dat	20201118_004_ZR_OK-combined.mgf	>sp|P0DTC9|NCAP_SARS2 Nucleoprotein OS=Severe acute respiratory syndrome coronavirus 2 OX=2697049 GN=N PE=1 SV=1	2086	1	3::>sp|P0DTC9|NCAP_SARS2 Nucleoprotein OS=Severe acute respiratory syndrome coronavirus 2 OX=2697049 GN=N PE=1 SV=1	45598	7250	1	40.71		13	1125.56	1125.56	563.786	-0.0001	2	AYNVTQAFGR	9.84133		0
F004201-combined.dat	20201118_004_ZR_OK-combined.mgf	>sp|P0DTC9|NCAP_SARS2 Nucleoprotein OS=Severe acute respiratory syndrome coronavirus 2 OX=2697049 GN=N PE=1 SV=1	4789	1	3::>sp|P0DTC9|NCAP_SARS2 Nucleoprotein OS=Severe acute respiratory syndrome coronavirus 2 OX=2697049 GN=N PE=1 SV=1	45598	7250	1	95.45		13	1683.88	1683.88	842.949	0.001	2	DGIIWVATEGALNTPK	4.07171		0
F004201-combined.dat	20201118_004_ZR_OK-combined.mgf	>sp|P0DTC9|NCAP_SARS2 Nucleoprotein OS=Severe acute respiratory syndrome coronavirus 2 OX=2697049 GN=N PE=1 SV=1	4790	1	3::>sp|P0DTC9|NCAP_SARS2 Nucleoprotein OS=Severe acute respiratory syndrome coronavirus 2 OX=2697049 GN=N PE=1 SV=1	45598	7250	1	91.46		13	1683.88	1683.88	842.949	0.0011	2	DGIIWVATEGALNTPK	4.07171		0
F004201-combined.dat	20201118_004_ZR_OK-combined.mgf	>sp|P0DTC9|NCAP_SARS2 Nucleoprotein OS=Severe acute respiratory syndrome coronavirus 2 OX=2697049 GN=N PE=1 SV=1	4792	1	3::>sp|P0DTC9|NCAP_SARS2 Nucleoprotein OS=Severe acute respiratory syndrome coronavirus 2 OX=2697049 GN=N PE=1 SV=1	45598	7250	1	90.59		13	1683.88	1683.88	842.949	0.0013	2	DGIIWVATEGALNTPK	4.07171		0
F004201-combined.dat	20201118_004_ZR_OK-combined.mgf	>sp|P0DTC9|NCAP_SARS2 Nucleoprotein OS=Severe acute respiratory syndrome coronavirus 2 OX=2697049 GN=N PE=1 SV=1	4783	1	3::>sp|P0DTC9|NCAP_SARS2 Nucleoprotein OS=Severe acute respiratory syndrome coronavirus 2 OX=2697049 GN=N PE=1 SV=1	45598	7250	1	76.84		13	1683.88	1683.88	842.949	-0.0001	2	DGIIWVATEGALNTPK	4.07171		0
F004201-combined.dat	20201118_004_ZR_OK-combined.mgf	>sp|P0DTC9|NCAP_SARS2 Nucleoprotein OS=Severe acute respiratory syndrome coronavirus 2 OX=2697049 GN=N PE=1 SV=1	4782	1	3::>sp|P0DTC9|NCAP_SARS2 Nucleoprotein OS=Severe acute respiratory syndrome coronavirus 2 OX=2697049 GN=N PE=1 SV=1	45598	7250	1	76.68		13	1683.88	1683.88	562.302	-0.0005	3	DGIIWVATEGALNTPK	4.07171		0
F004201-combined.dat	20201118_004_ZR_OK-combined.mgf	>sp|P0DTC9|NCAP_SARS2 Nucleoprotein OS=Severe acute respiratory syndrome coronavirus 2 OX=2697049 GN=N PE=1 SV=1	4796	1	3::>sp|P0DTC9|NCAP_SARS2 Nucleoprotein OS=Severe acute respiratory syndrome coronavirus 2 OX=2697049 GN=N PE=1 SV=1	45598	7250	1	74.85		13	1683.88	1683.88	842.95	0.0016	2	DGIIWVATEGALNTPK	4.07171		0
F004201-combined.dat	20201118_004_ZR_OK-combined.mgf	>sp|P0DTC9|NCAP_SARS2 Nucleoprotein OS=Severe acute respiratory syndrome coronavirus 2 OX=2697049 GN=N PE=1 SV=1	4808	1	3::>sp|P0DTC9|NCAP_SARS2 Nucleoprotein OS=Severe acute respiratory syndrome coronavirus 2 OX=2697049 GN=N PE=1 SV=1	45598	7250	1	71.06		13	1683.88	1683.89	842.951	0.0049	2	DGIIWVATEGALNTPK	4.07171		0
F004201-combined.dat	20201118_004_ZR_OK-combined.mgf	>sp|P0DTC9|NCAP_SARS2 Nucleoprotein OS=Severe acute respiratory syndrome coronavirus 2 OX=2697049 GN=N PE=1 SV=1	4804	1	3::>sp|P0DTC9|NCAP_SARS2 Nucleoprotein OS=Severe acute respiratory syndrome coronavirus 2 OX=2697049 GN=N PE=1 SV=1	45598	7250	1	60.93		13	1683.88	1683.89	842.95	0.0025	2	DGIIWVATEGALNTPK	4.07171		0
F004201-combined.dat	20201118_004_ZR_OK-combined.mgf	>sp|P0DTC9|NCAP_SARS2 Nucleoprotein OS=Severe acute respiratory syndrome coronavirus 2 OX=2697049 GN=N PE=1 SV=1	4799	1	3::>sp|P0DTC9|NCAP_SARS2 Nucleoprotein OS=Severe acute respiratory syndrome coronavirus 2 OX=2697049 GN=N PE=1 SV=1	45598	7250	1	52.01		13	1683.88	1683.88	842.95	0.0018	2	DGIIWVATEGALNTPK	4.07171		0
F004201-combined.dat	20201118_004_ZR_OK-combined.mgf	>sp|P0DTC9|NCAP_SARS2 Nucleoprotein OS=Severe acute respiratory syndrome coronavirus 2 OX=2697049 GN=N PE=1 SV=1	4788	1	3::>sp|P0DTC9|NCAP_SARS2 Nucleoprotein OS=Severe acute respiratory syndrome coronavirus 2 OX=2697049 GN=N PE=1 SV=1	45598	7250	1	51.72		13	1683.88	1683.88	842.949	0.001	2	DGIIWVATEGALNTPK	4.07171		0
F004201-combined.dat	20201118_004_ZR_OK-combined.mgf	>sp|P0DTC9|NCAP_SARS2 Nucleoprotein OS=Severe acute respiratory syndrome coronavirus 2 OX=2697049 GN=N PE=1 SV=1	4794	1	3::>sp|P0DTC9|NCAP_SARS2 Nucleoprotein OS=Severe acute respiratory syndrome coronavirus 2 OX=2697049 GN=N PE=1 SV=1	45598	7250	1	43.41		13	1683.88	1683.88	842.95	0.0014	2	DGIIWVATEGALNTPK	4.07171		0
F004201-combined.dat	20201118_004_ZR_OK-combined.mgf	>sp|P0DTC9|NCAP_SARS2 Nucleoprotein OS=Severe acute respiratory syndrome coronavirus 2 OX=2697049 GN=N PE=1 SV=1	4807	1	3::>sp|P0DTC9|NCAP_SARS2 Nucleoprotein OS=Severe acute respiratory syndrome coronavirus 2 OX=2697049 GN=N PE=1 SV=1	45598	7250	1	43.35		13	1683.88	1683.89	562.303	0.0045	3	DGIIWVATEGALNTPK	4.07171		0
F004201-combined.dat	20201118_004_ZR_OK-combined.mgf	>sp|P0DTC9|NCAP_SARS2 Nucleoprotein OS=Severe acute respiratory syndrome coronavirus 2 OX=2697049 GN=N PE=1 SV=1	4801	1	3::>sp|P0DTC9|NCAP_SARS2 Nucleoprotein OS=Severe acute respiratory syndrome coronavirus 2 OX=2697049 GN=N PE=1 SV=1	45598	7250	1	42.55		13	1683.88	1683.89	842.95	0.0022	2	DGIIWVATEGALNTPK	4.07171		0
F004201-combined.dat	20201118_004_ZR_OK-combined.mgf	>sp|P0DTC9|NCAP_SARS2 Nucleoprotein OS=Severe acute respiratory syndrome coronavirus 2 OX=2697049 GN=N PE=1 SV=1	4784	1	3::>sp|P0DTC9|NCAP_SARS2 Nucleoprotein OS=Severe acute respiratory syndrome coronavirus 2 OX=2697049 GN=N PE=1 SV=1	45598	7250	1	41.16		13	1683.88	1683.88	842.949	0.0003	2	DGIIWVATEGALNTPK	4.07171		0
F004201-combined.dat	20201118_004_ZR_OK-combined.mgf	>sp|P0DTC9|NCAP_SARS2 Nucleoprotein OS=Severe acute respiratory syndrome coronavirus 2 OX=2697049 GN=N PE=1 SV=1	4786	1	3::>sp|P0DTC9|NCAP_SARS2 Nucleoprotein OS=Severe acute respiratory syndrome coronavirus 2 OX=2697049 GN=N PE=1 SV=1	45598	7250	1	41.04		13	1683.88	1683.88	842.949	0.0006	2	DGIIWVATEGALNTPK	4.07171		0
F004201-combined.dat	20201118_004_ZR_OK-combined.mgf	>sp|P0DTC9|NCAP_SARS2 Nucleoprotein OS=Severe acute respiratory syndrome coronavirus 2 OX=2697049 GN=N PE=1 SV=1	4805	1	3::>sp|P0DTC9|NCAP_SARS2 Nucleoprotein OS=Severe acute respiratory syndrome coronavirus 2 OX=2697049 GN=N PE=1 SV=1	45598	7250	1	35.67		13	1683.88	1683.89	562.303	0.0036	3	DGIIWVATEGALNTPK	4.07171		0
F004201-combined.dat	20201118_004_ZR_OK-combined.mgf	>sp|P0DTC9|NCAP_SARS2 Nucleoprotein OS=Severe acute respiratory syndrome coronavirus 2 OX=2697049 GN=N PE=1 SV=1	4785	1	3::>sp|P0DTC9|NCAP_SARS2 Nucleoprotein OS=Severe acute respiratory syndrome coronavirus 2 OX=2697049 GN=N PE=1 SV=1	45598	7250	1	27.11		13	1683.88	1683.88	562.302	0.0004	3	DGIIWVATEGALNTPK	4.07171		0
F004201-combined.dat	20201118_004_ZR_OK-combined.mgf	>sp|P0DTC9|NCAP_SARS2 Nucleoprotein OS=Severe acute respiratory syndrome coronavirus 2 OX=2697049 GN=N PE=1 SV=1	4806	1	3::>sp|P0DTC9|NCAP_SARS2 Nucleoprotein OS=Severe acute respiratory syndrome coronavirus 2 OX=2697049 GN=N PE=1 SV=1	45598	7250	1	24.48		13	1683.88	1683.89	562.303	0.0037	3	DGIIWVATEGALNTPK	4.07171		0
F004201-combined.dat	20201118_004_ZR_OK-combined.mgf	>sp|P0DTC9|NCAP_SARS2 Nucleoprotein OS=Severe acute respiratory syndrome coronavirus 2 OX=2697049 GN=N PE=1 SV=1	8860	1	3::>sp|P0DTC9|NCAP_SARS2 Nucleoprotein OS=Severe acute respiratory syndrome coronavirus 2 OX=2697049 GN=N PE=1 SV=1	45598	7250	1	33.8		13	2738.48	2738.48	913.834	-0.0013	3	DHIGTRNPANNAAIVLQLPQGTTLPK	10.0919		1
F004201-combined.dat	20201118_004_ZR_OK-combined.mgf	>sp|P0DTC9|NCAP_SARS2 Nucleoprotein OS=Severe acute respiratory syndrome coronavirus 2 OX=2697049 GN=N PE=1 SV=1	4179	1	3::>sp|P0DTC9|NCAP_SARS2 Nucleoprotein OS=Severe acute respiratory syndrome coronavirus 2 OX=2697049 GN=N PE=1 SV=1	45598	7250	1	40.05		13	1542.84	1542.84	515.288	0.0013	3	DPNFKDQVILLNK	6.86956		1
F004201-combined.dat	20201118_004_ZR_OK-combined.mgf	>sp|P0DTC9|NCAP_SARS2 Nucleoprotein OS=Severe acute respiratory syndrome coronavirus 2 OX=2697049 GN=N PE=1 SV=1	4178	1	3::>sp|P0DTC9|NCAP_SARS2 Nucleoprotein OS=Severe acute respiratory syndrome coronavirus 2 OX=2697049 GN=N PE=1 SV=1	45598	7250	1	30.16		13	1542.84	1542.84	772.427	-0.0019	2	DPNFKDQVILLNK	6.86956		1
F004201-combined.dat	20201118_004_ZR_OK-combined.mgf	>sp|P0DTC9|NCAP_SARS2 Nucleoprotein OS=Severe acute respiratory syndrome coronavirus 2 OX=2697049 GN=N PE=1 SV=1	1206	1	3::>sp|P0DTC9|NCAP_SARS2 Nucleoprotein OS=Severe acute respiratory syndrome coronavirus 2 OX=2697049 GN=N PE=1 SV=1	45598	7250	1	47.34		13	941.555	941.554	471.784	-0.0003	2	DQVILLNK	6.74864		0
F004201-combined.dat	20201118_004_ZR_OK-combined.mgf	>sp|P0DTC9|NCAP_SARS2 Nucleoprotein OS=Severe acute respiratory syndrome coronavirus 2 OX=2697049 GN=N PE=1 SV=1	1208	1	3::>sp|P0DTC9|NCAP_SARS2 Nucleoprotein OS=Severe acute respiratory syndrome coronavirus 2 OX=2697049 GN=N PE=1 SV=1	45598	7250	1	41.21		13	941.555	941.555	471.785	0.0002	2	DQVILLNK	6.74864		0
F004201-combined.dat	20201118_004_ZR_OK-combined.mgf	>sp|P0DTC9|NCAP_SARS2 Nucleoprotein OS=Severe acute respiratory syndrome coronavirus 2 OX=2697049 GN=N PE=1 SV=1	1209	1	3::>sp|P0DTC9|NCAP_SARS2 Nucleoprotein OS=Severe acute respiratory syndrome coronavirus 2 OX=2697049 GN=N PE=1 SV=1	45598	7250	1	40.96		13	941.555	941.555	471.785	0.0004	2	DQVILLNK	6.74864		0
F004201-combined.dat	20201118_004_ZR_OK-combined.mgf	>sp|P0DTC9|NCAP_SARS2 Nucleoprotein OS=Severe acute respiratory syndrome coronavirus 2 OX=2697049 GN=N PE=1 SV=1	1207	1	3::>sp|P0DTC9|NCAP_SARS2 Nucleoprotein OS=Severe acute respiratory syndrome coronavirus 2 OX=2697049 GN=N PE=1 SV=1	45598	7250	1	36.86		13	941.555	941.554	471.784	0	2	DQVILLNK	6.74864		0
F004201-combined.dat	20201118_004_ZR_OK-combined.mgf	>sp|P0DTC9|NCAP_SARS2 Nucleoprotein OS=Severe acute respiratory syndrome coronavirus 2 OX=2697049 GN=N PE=1 SV=1	1210	1	3::>sp|P0DTC9|NCAP_SARS2 Nucleoprotein OS=Severe acute respiratory syndrome coronavirus 2 OX=2697049 GN=N PE=1 SV=1	45598	7250	1	35.79		13	941.555	941.555	471.785	0.0007	2	DQVILLNK	6.74864		0
F004201-combined.dat	20201118_004_ZR_OK-combined.mgf	>sp|P0DTC9|NCAP_SARS2 Nucleoprotein OS=Severe acute respiratory syndrome coronavirus 2 OX=2697049 GN=N PE=1 SV=1	4695	1	3::>sp|P0DTC9|NCAP_SARS2 Nucleoprotein OS=Severe acute respiratory syndrome coronavirus 2 OX=2697049 GN=N PE=1 SV=1	45598	7250	1	55.98		13	1668.92	1668.92	557.314	-0.0007	3	DQVILLNKHIDAYK	7.71815		1
F004201-combined.dat	20201118_004_ZR_OK-combined.mgf	>sp|P0DTC9|NCAP_SARS2 Nucleoprotein OS=Severe acute respiratory syndrome coronavirus 2 OX=2697049 GN=N PE=1 SV=1	1050	1	3::>sp|P0DTC9|NCAP_SARS2 Nucleoprotein OS=Severe acute respiratory syndrome coronavirus 2 OX=2697049 GN=N PE=1 SV=1	45598	7250	1	57.14		13	903.481	903.483	452.749	0.0012	2	EDLKFPR	7.01344		1
F004201-combined.dat	20201118_004_ZR_OK-combined.mgf	>sp|P0DTC9|NCAP_SARS2 Nucleoprotein OS=Severe acute respiratory syndrome coronavirus 2 OX=2697049 GN=N PE=1 SV=1	1048	1	3::>sp|P0DTC9|NCAP_SARS2 Nucleoprotein OS=Severe acute respiratory syndrome coronavirus 2 OX=2697049 GN=N PE=1 SV=1	45598	7250	1	54		13	903.481	903.482	452.748	0.0005	2	EDLKFPR	7.01344		1
F004201-combined.dat	20201118_004_ZR_OK-combined.mgf	>sp|P0DTC9|NCAP_SARS2 Nucleoprotein OS=Severe acute respiratory syndrome coronavirus 2 OX=2697049 GN=N PE=1 SV=1	1042	1	3::>sp|P0DTC9|NCAP_SARS2 Nucleoprotein OS=Severe acute respiratory syndrome coronavirus 2 OX=2697049 GN=N PE=1 SV=1	45598	7250	1	53.96		13	903.481	903.482	452.748	0.0003	2	EDLKFPR	7.01344		1
F004201-combined.dat	20201118_004_ZR_OK-combined.mgf	>sp|P0DTC9|NCAP_SARS2 Nucleoprotein OS=Severe acute respiratory syndrome coronavirus 2 OX=2697049 GN=N PE=1 SV=1	1037	1	3::>sp|P0DTC9|NCAP_SARS2 Nucleoprotein OS=Severe acute respiratory syndrome coronavirus 2 OX=2697049 GN=N PE=1 SV=1	45598	7250	1	53.93		13	903.481	903.481	452.748	0.0001	2	EDLKFPR	7.01344		1
F004201-combined.dat	20201118_004_ZR_OK-combined.mgf	>sp|P0DTC9|NCAP_SARS2 Nucleoprotein OS=Severe acute respiratory syndrome coronavirus 2 OX=2697049 GN=N PE=1 SV=1	1041	1	3::>sp|P0DTC9|NCAP_SARS2 Nucleoprotein OS=Severe acute respiratory syndrome coronavirus 2 OX=2697049 GN=N PE=1 SV=1	45598	7250	1	53.92		13	903.481	903.482	452.748	0.0003	2	EDLKFPR	7.01344		1
F004201-combined.dat	20201118_004_ZR_OK-combined.mgf	>sp|P0DTC9|NCAP_SARS2 Nucleoprotein OS=Severe acute respiratory syndrome coronavirus 2 OX=2697049 GN=N PE=1 SV=1	1040	1	3::>sp|P0DTC9|NCAP_SARS2 Nucleoprotein OS=Severe acute respiratory syndrome coronavirus 2 OX=2697049 GN=N PE=1 SV=1	45598	7250	1	53.89		13	903.481	903.481	452.748	0.0001	2	EDLKFPR	7.01344		1
F004201-combined.dat	20201118_004_ZR_OK-combined.mgf	>sp|P0DTC9|NCAP_SARS2 Nucleoprotein OS=Severe acute respiratory syndrome coronavirus 2 OX=2697049 GN=N PE=1 SV=1	1036	1	3::>sp|P0DTC9|NCAP_SARS2 Nucleoprotein OS=Severe acute respiratory syndrome coronavirus 2 OX=2697049 GN=N PE=1 SV=1	45598	7250	1	50.71		13	903.481	903.481	452.748	0	2	EDLKFPR	7.01344		1
F004201-combined.dat	20201118_004_ZR_OK-combined.mgf	>sp|P0DTC9|NCAP_SARS2 Nucleoprotein OS=Severe acute respiratory syndrome coronavirus 2 OX=2697049 GN=N PE=1 SV=1	1049	1	3::>sp|P0DTC9|NCAP_SARS2 Nucleoprotein OS=Severe acute respiratory syndrome coronavirus 2 OX=2697049 GN=N PE=1 SV=1	45598	7250	1	50.71		13	903.481	903.482	452.748	0.0006	2	EDLKFPR	7.01344		1
F004201-combined.dat	20201118_004_ZR_OK-combined.mgf	>sp|P0DTC9|NCAP_SARS2 Nucleoprotein OS=Severe acute respiratory syndrome coronavirus 2 OX=2697049 GN=N PE=1 SV=1	1052	1	3::>sp|P0DTC9|NCAP_SARS2 Nucleoprotein OS=Severe acute respiratory syndrome coronavirus 2 OX=2697049 GN=N PE=1 SV=1	45598	7250	1	41.18		13	903.481	903.483	452.749	0.0012	2	EDLKFPR	7.01344		1
F004201-combined.dat	20201118_004_ZR_OK-combined.mgf	>sp|P0DTC9|NCAP_SARS2 Nucleoprotein OS=Severe acute respiratory syndrome coronavirus 2 OX=2697049 GN=N PE=1 SV=1	1053	1	3::>sp|P0DTC9|NCAP_SARS2 Nucleoprotein OS=Severe acute respiratory syndrome coronavirus 2 OX=2697049 GN=N PE=1 SV=1	45598	7250	1	26.51		13	903.481	903.483	302.168	0.0014	3	EDLKFPR	7.01344		1
F004201-combined.dat	20201118_004_ZR_OK-combined.mgf	>sp|P0DTC9|NCAP_SARS2 Nucleoprotein OS=Severe acute respiratory syndrome coronavirus 2 OX=2697049 GN=N PE=1 SV=1	1038	1	3::>sp|P0DTC9|NCAP_SARS2 Nucleoprotein OS=Severe acute respiratory syndrome coronavirus 2 OX=2697049 GN=N PE=1 SV=1	45598	7250	1	24.47		13	903.481	903.481	302.168	0.0001	3	EDLKFPR	7.01344		1
F004201-combined.dat	20201118_004_ZR_OK-combined.mgf	>sp|P0DTC9|NCAP_SARS2 Nucleoprotein OS=Severe acute respiratory syndrome coronavirus 2 OX=2697049 GN=N PE=1 SV=1	931	1	3::>sp|P0DTC9|NCAP_SARS2 Nucleoprotein OS=Severe acute respiratory syndrome coronavirus 2 OX=2697049 GN=N PE=1 SV=1	45598	7250	1	35.76		13	885.398	885.399	443.707	0.0009	2	GFYAEGSR	6.88617		0
F004201-combined.dat	20201118_004_ZR_OK-combined.mgf	>sp|P0DTC9|NCAP_SARS2 Nucleoprotein OS=Severe acute respiratory syndrome coronavirus 2 OX=2697049 GN=N PE=1 SV=1	930	1	3::>sp|P0DTC9|NCAP_SARS2 Nucleoprotein OS=Severe acute respiratory syndrome coronavirus 2 OX=2697049 GN=N PE=1 SV=1	45598	7250	1	30.32		13	885.398	885.398	443.707	0.0003	2	GFYAEGSR	6.88617		0
F004201-combined.dat	20201118_004_ZR_OK-combined.mgf	>sp|P0DTC9|NCAP_SARS2 Nucleoprotein OS=Severe acute respiratory syndrome coronavirus 2 OX=2697049 GN=N PE=1 SV=1	934	1	3::>sp|P0DTC9|NCAP_SARS2 Nucleoprotein OS=Severe acute respiratory syndrome coronavirus 2 OX=2697049 GN=N PE=1 SV=1	45598	7250	1	27.22		13	885.398	885.4	443.707	0.0019	2	GFYAEGSR	6.88617		0
F004201-combined.dat	20201118_004_ZR_OK-combined.mgf	>sp|P0DTC9|NCAP_SARS2 Nucleoprotein OS=Severe acute respiratory syndrome coronavirus 2 OX=2697049 GN=N PE=1 SV=1	5232	1	3::>sp|P0DTC9|NCAP_SARS2 Nucleoprotein OS=Severe acute respiratory syndrome coronavirus 2 OX=2697049 GN=N PE=1 SV=1	45598	7250	1	115.23		13	1787.84	1787.85	894.93	0.0022	2	GPEQTQGNFGDQELIR	3.82744		0
F004201-combined.dat	20201118_004_ZR_OK-combined.mgf	>sp|P0DTC9|NCAP_SARS2 Nucleoprotein OS=Severe acute respiratory syndrome coronavirus 2 OX=2697049 GN=N PE=1 SV=1	5233	1	3::>sp|P0DTC9|NCAP_SARS2 Nucleoprotein OS=Severe acute respiratory syndrome coronavirus 2 OX=2697049 GN=N PE=1 SV=1	45598	7250	1	76.26		13	1787.84	1787.85	596.956	0.0027	3	GPEQTQGNFGDQELIR	3.82744		0
F004201-combined.dat	20201118_004_ZR_OK-combined.mgf	>sp|P0DTC9|NCAP_SARS2 Nucleoprotein OS=Severe acute respiratory syndrome coronavirus 2 OX=2697049 GN=N PE=1 SV=1	5230	1	3::>sp|P0DTC9|NCAP_SARS2 Nucleoprotein OS=Severe acute respiratory syndrome coronavirus 2 OX=2697049 GN=N PE=1 SV=1	45598	7250	1	70.24		13	1787.84	1787.84	894.93	0.0009	2	GPEQTQGNFGDQELIR	3.82744		0
F004201-combined.dat	20201118_004_ZR_OK-combined.mgf	>sp|P0DTC9|NCAP_SARS2 Nucleoprotein OS=Severe acute respiratory syndrome coronavirus 2 OX=2697049 GN=N PE=1 SV=1	5228	1	3::>sp|P0DTC9|NCAP_SARS2 Nucleoprotein OS=Severe acute respiratory syndrome coronavirus 2 OX=2697049 GN=N PE=1 SV=1	45598	7250	1	67.18		13	1787.84	1787.84	894.93	0.0007	2	GPEQTQGNFGDQELIR	3.82744		0
F004201-combined.dat	20201118_004_ZR_OK-combined.mgf	>sp|P0DTC9|NCAP_SARS2 Nucleoprotein OS=Severe acute respiratory syndrome coronavirus 2 OX=2697049 GN=N PE=1 SV=1	5229	1	3::>sp|P0DTC9|NCAP_SARS2 Nucleoprotein OS=Severe acute respiratory syndrome coronavirus 2 OX=2697049 GN=N PE=1 SV=1	45598	7250	1	62.62		13	1787.84	1787.84	894.93	0.0007	2	GPEQTQGNFGDQELIR	3.82744		0
F004201-combined.dat	20201118_004_ZR_OK-combined.mgf	>sp|P0DTC9|NCAP_SARS2 Nucleoprotein OS=Severe acute respiratory syndrome coronavirus 2 OX=2697049 GN=N PE=1 SV=1	5231	1	3::>sp|P0DTC9|NCAP_SARS2 Nucleoprotein OS=Severe acute respiratory syndrome coronavirus 2 OX=2697049 GN=N PE=1 SV=1	45598	7250	1	41.68		13	1787.84	1787.85	894.93	0.0022	2	GPEQTQGNFGDQELIR	3.82744		0
F004201-combined.dat	20201118_004_ZR_OK-combined.mgf	>sp|P0DTC9|NCAP_SARS2 Nucleoprotein OS=Severe acute respiratory syndrome coronavirus 2 OX=2697049 GN=N PE=1 SV=1	7222	1	3::>sp|P0DTC9|NCAP_SARS2 Nucleoprotein OS=Severe acute respiratory syndrome coronavirus 2 OX=2697049 GN=N PE=1 SV=1	45598	7250	1	71.41		13	2180.01	2180.01	727.679	0.0007	3	GQGVPINTNSSPDDQIGYYR	3.8824		0
F004201-combined.dat	20201118_004_ZR_OK-combined.mgf	>sp|P0DTC9|NCAP_SARS2 Nucleoprotein OS=Severe acute respiratory syndrome coronavirus 2 OX=2697049 GN=N PE=1 SV=1	7224	1	3::>sp|P0DTC9|NCAP_SARS2 Nucleoprotein OS=Severe acute respiratory syndrome coronavirus 2 OX=2697049 GN=N PE=1 SV=1	45598	7250	1	71.21		13	2180.01	2180.02	727.68	0.0042	3	GQGVPINTNSSPDDQIGYYR	3.8824		0
F004201-combined.dat	20201118_004_ZR_OK-combined.mgf	>sp|P0DTC9|NCAP_SARS2 Nucleoprotein OS=Severe acute respiratory syndrome coronavirus 2 OX=2697049 GN=N PE=1 SV=1	7220	1	3::>sp|P0DTC9|NCAP_SARS2 Nucleoprotein OS=Severe acute respiratory syndrome coronavirus 2 OX=2697049 GN=N PE=1 SV=1	45598	7250	1	68.21		13	2180.01	2180.01	1091.01	0.0006	2	GQGVPINTNSSPDDQIGYYR	3.8824		0
F004201-combined.dat	20201118_004_ZR_OK-combined.mgf	>sp|P0DTC9|NCAP_SARS2 Nucleoprotein OS=Severe acute respiratory syndrome coronavirus 2 OX=2697049 GN=N PE=1 SV=1	7218	1	3::>sp|P0DTC9|NCAP_SARS2 Nucleoprotein OS=Severe acute respiratory syndrome coronavirus 2 OX=2697049 GN=N PE=1 SV=1	45598	7250	1	64.23		13	2180.01	2180.01	1091.01	-0.0028	2	GQGVPINTNSSPDDQIGYYR	3.8824		0
F004201-combined.dat	20201118_004_ZR_OK-combined.mgf	>sp|P0DTC9|NCAP_SARS2 Nucleoprotein OS=Severe acute respiratory syndrome coronavirus 2 OX=2697049 GN=N PE=1 SV=1	7223	1	3::>sp|P0DTC9|NCAP_SARS2 Nucleoprotein OS=Severe acute respiratory syndrome coronavirus 2 OX=2697049 GN=N PE=1 SV=1	45598	7250	1	63.44		13	2180.01	2180.01	1091.01	0.0008	2	GQGVPINTNSSPDDQIGYYR	3.8824		0
F004201-combined.dat	20201118_004_ZR_OK-combined.mgf	>sp|P0DTC9|NCAP_SARS2 Nucleoprotein OS=Severe acute respiratory syndrome coronavirus 2 OX=2697049 GN=N PE=1 SV=1	7219	1	3::>sp|P0DTC9|NCAP_SARS2 Nucleoprotein OS=Severe acute respiratory syndrome coronavirus 2 OX=2697049 GN=N PE=1 SV=1	45598	7250	1	61.23		13	2180.01	2180.01	1091.01	0.0001	2	GQGVPINTNSSPDDQIGYYR	3.8824		0
F004201-combined.dat	20201118_004_ZR_OK-combined.mgf	>sp|P0DTC9|NCAP_SARS2 Nucleoprotein OS=Severe acute respiratory syndrome coronavirus 2 OX=2697049 GN=N PE=1 SV=1	7217	1	3::>sp|P0DTC9|NCAP_SARS2 Nucleoprotein OS=Severe acute respiratory syndrome coronavirus 2 OX=2697049 GN=N PE=1 SV=1	45598	7250	1	57.27		14	2180.01	2180	727.675	-0.009	3	GQGVPINTNSSPDDQIGYYR	3.8824		0
F004201-combined.dat	20201118_004_ZR_OK-combined.mgf	>sp|P0DTC9|NCAP_SARS2 Nucleoprotein OS=Severe acute respiratory syndrome coronavirus 2 OX=2697049 GN=N PE=1 SV=1	7216	1	3::>sp|P0DTC9|NCAP_SARS2 Nucleoprotein OS=Severe acute respiratory syndrome coronavirus 2 OX=2697049 GN=N PE=1 SV=1	45598	7250	1	53.15		14	2180.01	2180	1091.01	-0.0092	2	GQGVPINTNSSPDDQIGYYR	3.8824		0
F004201-combined.dat	20201118_004_ZR_OK-combined.mgf	>sp|P0DTC9|NCAP_SARS2 Nucleoprotein OS=Severe acute respiratory syndrome coronavirus 2 OX=2697049 GN=N PE=1 SV=1	7215	1	3::>sp|P0DTC9|NCAP_SARS2 Nucleoprotein OS=Severe acute respiratory syndrome coronavirus 2 OX=2697049 GN=N PE=1 SV=1	45598	7250	1	46.99		14	2180.01	2180	727.675	-0.0099	3	GQGVPINTNSSPDDQIGYYR	3.8824		0
F004201-combined.dat	20201118_004_ZR_OK-combined.mgf	>sp|P0DTC9|NCAP_SARS2 Nucleoprotein OS=Severe acute respiratory syndrome coronavirus 2 OX=2697049 GN=N PE=1 SV=1	7221	1	3::>sp|P0DTC9|NCAP_SARS2 Nucleoprotein OS=Severe acute respiratory syndrome coronavirus 2 OX=2697049 GN=N PE=1 SV=1	45598	7250	1	45.81		13	2180.01	2180.01	727.679	0.0007	3	GQGVPINTNSSPDDQIGYYR	3.8824		0
F004201-combined.dat	20201118_004_ZR_OK-combined.mgf	>sp|P0DTC9|NCAP_SARS2 Nucleoprotein OS=Severe acute respiratory syndrome coronavirus 2 OX=2697049 GN=N PE=1 SV=1	8063	1	3::>sp|P0DTC9|NCAP_SARS2 Nucleoprotein OS=Severe acute respiratory syndrome coronavirus 2 OX=2697049 GN=N PE=1 SV=1	45598	7250	1	25.97		15	2336.11	2336.12	779.713	0.0023	3	GQGVPINTNSSPDDQIGYYRR	6.78065		1
F004201-combined.dat	20201118_004_ZR_OK-combined.mgf	>sp|P0DTC9|NCAP_SARS2 Nucleoprotein OS=Severe acute respiratory syndrome coronavirus 2 OX=2697049 GN=N PE=1 SV=1	7546	1	3::>sp|P0DTC9|NCAP_SARS2 Nucleoprotein OS=Severe acute respiratory syndrome coronavirus 2 OX=2697049 GN=N PE=1 SV=1	45598	7250	1	79.47		13	2235.07	2235.07	746.03	0.0014	3	HWPQIAQFAPSASAFFGMSR	11.0448		0
F004201-combined.dat	20201118_004_ZR_OK-combined.mgf	>sp|P0DTC9|NCAP_SARS2 Nucleoprotein OS=Severe acute respiratory syndrome coronavirus 2 OX=2697049 GN=N PE=1 SV=1	7565	1	3::>sp|P0DTC9|NCAP_SARS2 Nucleoprotein OS=Severe acute respiratory syndrome coronavirus 2 OX=2697049 GN=N PE=1 SV=1	45598	7250	1	73.56		13	2235.07	2235.08	746.033	0.0079	3	HWPQIAQFAPSASAFFGMSR	11.0448		0
F004201-combined.dat	20201118_004_ZR_OK-combined.mgf	>sp|P0DTC9|NCAP_SARS2 Nucleoprotein OS=Severe acute respiratory syndrome coronavirus 2 OX=2697049 GN=N PE=1 SV=1	7555	1	3::>sp|P0DTC9|NCAP_SARS2 Nucleoprotein OS=Severe acute respiratory syndrome coronavirus 2 OX=2697049 GN=N PE=1 SV=1	45598	7250	1	70.3		13	2235.07	2235.07	746.031	0.0037	3	HWPQIAQFAPSASAFFGMSR	11.0448		0
F004201-combined.dat	20201118_004_ZR_OK-combined.mgf	>sp|P0DTC9|NCAP_SARS2 Nucleoprotein OS=Severe acute respiratory syndrome coronavirus 2 OX=2697049 GN=N PE=1 SV=1	7553	1	3::>sp|P0DTC9|NCAP_SARS2 Nucleoprotein OS=Severe acute respiratory syndrome coronavirus 2 OX=2697049 GN=N PE=1 SV=1	45598	7250	1	69.23		13	2235.07	2235.07	746.031	0.0034	3	HWPQIAQFAPSASAFFGMSR	11.0448		0
F004201-combined.dat	20201118_004_ZR_OK-combined.mgf	>sp|P0DTC9|NCAP_SARS2 Nucleoprotein OS=Severe acute respiratory syndrome coronavirus 2 OX=2697049 GN=N PE=1 SV=1	7559	1	3::>sp|P0DTC9|NCAP_SARS2 Nucleoprotein OS=Severe acute respiratory syndrome coronavirus 2 OX=2697049 GN=N PE=1 SV=1	45598	7250	1	68.13		13	2235.07	2235.07	746.032	0.0045	3	HWPQIAQFAPSASAFFGMSR	11.0448		0
F004201-combined.dat	20201118_004_ZR_OK-combined.mgf	>sp|P0DTC9|NCAP_SARS2 Nucleoprotein OS=Severe acute respiratory syndrome coronavirus 2 OX=2697049 GN=N PE=1 SV=1	7550	1	3::>sp|P0DTC9|NCAP_SARS2 Nucleoprotein OS=Severe acute respiratory syndrome coronavirus 2 OX=2697049 GN=N PE=1 SV=1	45598	7250	1	67.52		13	2235.07	2235.07	746.031	0.003	3	HWPQIAQFAPSASAFFGMSR	11.0448		0
F004201-combined.dat	20201118_004_ZR_OK-combined.mgf	>sp|P0DTC9|NCAP_SARS2 Nucleoprotein OS=Severe acute respiratory syndrome coronavirus 2 OX=2697049 GN=N PE=1 SV=1	7554	1	3::>sp|P0DTC9|NCAP_SARS2 Nucleoprotein OS=Severe acute respiratory syndrome coronavirus 2 OX=2697049 GN=N PE=1 SV=1	45598	7250	1	64.49		13	2235.07	2235.07	746.031	0.0035	3	HWPQIAQFAPSASAFFGMSR	11.0448		0
F004201-combined.dat	20201118_004_ZR_OK-combined.mgf	>sp|P0DTC9|NCAP_SARS2 Nucleoprotein OS=Severe acute respiratory syndrome coronavirus 2 OX=2697049 GN=N PE=1 SV=1	7561	1	3::>sp|P0DTC9|NCAP_SARS2 Nucleoprotein OS=Severe acute respiratory syndrome coronavirus 2 OX=2697049 GN=N PE=1 SV=1	45598	7250	1	59.52		13	2235.07	2235.07	746.032	0.0052	3	HWPQIAQFAPSASAFFGMSR	11.0448		0
F004201-combined.dat	20201118_004_ZR_OK-combined.mgf	>sp|P0DTC9|NCAP_SARS2 Nucleoprotein OS=Severe acute respiratory syndrome coronavirus 2 OX=2697049 GN=N PE=1 SV=1	7556	1	3::>sp|P0DTC9|NCAP_SARS2 Nucleoprotein OS=Severe acute respiratory syndrome coronavirus 2 OX=2697049 GN=N PE=1 SV=1	45598	7250	1	59.15		13	2235.07	2235.07	746.031	0.0037	3	HWPQIAQFAPSASAFFGMSR	11.0448		0
F004201-combined.dat	20201118_004_ZR_OK-combined.mgf	>sp|P0DTC9|NCAP_SARS2 Nucleoprotein OS=Severe acute respiratory syndrome coronavirus 2 OX=2697049 GN=N PE=1 SV=1	7552	1	3::>sp|P0DTC9|NCAP_SARS2 Nucleoprotein OS=Severe acute respiratory syndrome coronavirus 2 OX=2697049 GN=N PE=1 SV=1	45598	7250	1	57.92		13	2235.07	2235.07	1118.54	0.0033	2	HWPQIAQFAPSASAFFGMSR	11.0448		0
F004201-combined.dat	20201118_004_ZR_OK-combined.mgf	>sp|P0DTC9|NCAP_SARS2 Nucleoprotein OS=Severe acute respiratory syndrome coronavirus 2 OX=2697049 GN=N PE=1 SV=1	7558	1	3::>sp|P0DTC9|NCAP_SARS2 Nucleoprotein OS=Severe acute respiratory syndrome coronavirus 2 OX=2697049 GN=N PE=1 SV=1	45598	7250	1	52.07		13	2235.07	2235.07	1118.54	0.004	2	HWPQIAQFAPSASAFFGMSR	11.0448		0
F004201-combined.dat	20201118_004_ZR_OK-combined.mgf	>sp|P0DTC9|NCAP_SARS2 Nucleoprotein OS=Severe acute respiratory syndrome coronavirus 2 OX=2697049 GN=N PE=1 SV=1	7562	1	3::>sp|P0DTC9|NCAP_SARS2 Nucleoprotein OS=Severe acute respiratory syndrome coronavirus 2 OX=2697049 GN=N PE=1 SV=1	45598	7250	1	35.05		13	2235.07	2235.07	746.032	0.0054	3	HWPQIAQFAPSASAFFGMSR	11.0448		0
F004201-combined.dat	20201118_004_ZR_OK-combined.mgf	>sp|P0DTC9|NCAP_SARS2 Nucleoprotein OS=Severe acute respiratory syndrome coronavirus 2 OX=2697049 GN=N PE=1 SV=1	7560	1	3::>sp|P0DTC9|NCAP_SARS2 Nucleoprotein OS=Severe acute respiratory syndrome coronavirus 2 OX=2697049 GN=N PE=1 SV=1	45598	7250	1	22.44		13	2235.07	2235.07	746.032	0.0048	3	HWPQIAQFAPSASAFFGMSR	11.0448		0
F004201-combined.dat	20201118_004_ZR_OK-combined.mgf	>sp|P0DTC9|NCAP_SARS2 Nucleoprotein OS=Severe acute respiratory syndrome coronavirus 2 OX=2697049 GN=N PE=1 SV=1	6533	1	3::>sp|P0DTC9|NCAP_SARS2 Nucleoprotein OS=Severe acute respiratory syndrome coronavirus 2 OX=2697049 GN=N PE=1 SV=1	45598	7250	1	53.46		13	2024.03	2024.03	1013.02	0.0009	2	IGMEVTPSGTWLTYTGAIK	6.86247		0
F004201-combined.dat	20201118_004_ZR_OK-combined.mgf	>sp|P0DTC9|NCAP_SARS2 Nucleoprotein OS=Severe acute respiratory syndrome coronavirus 2 OX=2697049 GN=N PE=1 SV=1	6543	1	3::>sp|P0DTC9|NCAP_SARS2 Nucleoprotein OS=Severe acute respiratory syndrome coronavirus 2 OX=2697049 GN=N PE=1 SV=1	45598	7250	1	52.2		13	2024.03	2024.03	675.684	0.0025	3	IGMEVTPSGTWLTYTGAIK	6.86247		0
F004201-combined.dat	20201118_004_ZR_OK-combined.mgf	>sp|P0DTC9|NCAP_SARS2 Nucleoprotein OS=Severe acute respiratory syndrome coronavirus 2 OX=2697049 GN=N PE=1 SV=1	6541	1	3::>sp|P0DTC9|NCAP_SARS2 Nucleoprotein OS=Severe acute respiratory syndrome coronavirus 2 OX=2697049 GN=N PE=1 SV=1	45598	7250	1	51.06		13	2024.03	2024.03	1013.02	0.0024	2	IGMEVTPSGTWLTYTGAIK	6.86247		0
F004201-combined.dat	20201118_004_ZR_OK-combined.mgf	>sp|P0DTC9|NCAP_SARS2 Nucleoprotein OS=Severe acute respiratory syndrome coronavirus 2 OX=2697049 GN=N PE=1 SV=1	6525	1	3::>sp|P0DTC9|NCAP_SARS2 Nucleoprotein OS=Severe acute respiratory syndrome coronavirus 2 OX=2697049 GN=N PE=1 SV=1	45598	7250	1	45.97		13	2024.03	2024.03	1013.02	-0.0005	2	IGMEVTPSGTWLTYTGAIK	6.86247		0
F004201-combined.dat	20201118_004_ZR_OK-combined.mgf	>sp|P0DTC9|NCAP_SARS2 Nucleoprotein OS=Severe acute respiratory syndrome coronavirus 2 OX=2697049 GN=N PE=1 SV=1	6542	1	3::>sp|P0DTC9|NCAP_SARS2 Nucleoprotein OS=Severe acute respiratory syndrome coronavirus 2 OX=2697049 GN=N PE=1 SV=1	45598	7250	1	43.4		13	2024.03	2024.03	675.684	0.0025	3	IGMEVTPSGTWLTYTGAIK	6.86247		0
F004201-combined.dat	20201118_004_ZR_OK-combined.mgf	>sp|P0DTC9|NCAP_SARS2 Nucleoprotein OS=Severe acute respiratory syndrome coronavirus 2 OX=2697049 GN=N PE=1 SV=1	6534	1	3::>sp|P0DTC9|NCAP_SARS2 Nucleoprotein OS=Severe acute respiratory syndrome coronavirus 2 OX=2697049 GN=N PE=1 SV=1	45598	7250	1	27.33		13	2024.03	2024.03	675.684	0.001	3	IGMEVTPSGTWLTYTGAIK	6.86247		0
F004201-combined.dat	20201118_004_ZR_OK-combined.mgf	>sp|P0DTC9|NCAP_SARS2 Nucleoprotein OS=Severe acute respiratory syndrome coronavirus 2 OX=2697049 GN=N PE=1 SV=1	6532	1	3::>sp|P0DTC9|NCAP_SARS2 Nucleoprotein OS=Severe acute respiratory syndrome coronavirus 2 OX=2697049 GN=N PE=1 SV=1	45598	7250	1	25.24		13	2024.03	2024.03	1013.02	0.0008	2	IGMEVTPSGTWLTYTGAIK	6.86247		0
F004201-combined.dat	20201118_004_ZR_OK-combined.mgf	>sp|P0DTC9|NCAP_SARS2 Nucleoprotein OS=Severe acute respiratory syndrome coronavirus 2 OX=2697049 GN=N PE=1 SV=1	6526	1	3::>sp|P0DTC9|NCAP_SARS2 Nucleoprotein OS=Severe acute respiratory syndrome coronavirus 2 OX=2697049 GN=N PE=1 SV=1	45598	7250	1	23.38		13	2024.03	2024.03	1013.02	-0.0002	2	IGMEVTPSGTWLTYTGAIK	6.86247		0
F004201-combined.dat	20201118_004_ZR_OK-combined.mgf	>sp|P0DTC9|NCAP_SARS2 Nucleoprotein OS=Severe acute respiratory syndrome coronavirus 2 OX=2697049 GN=N PE=1 SV=1	5853	1	3::>sp|P0DTC9|NCAP_SARS2 Nucleoprotein OS=Severe acute respiratory syndrome coronavirus 2 OX=2697049 GN=N PE=1 SV=1	45598	7250	1	51.54		13	1902.77	1902.77	635.265	-0.002	3	ITFGGPSDST*GSNQNGER	4.07171	Phospho (ST)	0
F004201-combined.dat	20201118_004_ZR_OK-combined.mgf	>sp|P0DTC9|NCAP_SARS2 Nucleoprotein OS=Severe acute respiratory syndrome coronavirus 2 OX=2697049 GN=N PE=1 SV=1	2820	1	3::>sp|P0DTC9|NCAP_SARS2 Nucleoprotein OS=Severe acute respiratory syndrome coronavirus 2 OX=2697049 GN=N PE=1 SV=1	45598	7250	1	70.29		13	1255.65	1255.65	628.833	0.0003	2	KADETQALPQR	7.01344		1
F004201-combined.dat	20201118_004_ZR_OK-combined.mgf	>sp|P0DTC9|NCAP_SARS2 Nucleoprotein OS=Severe acute respiratory syndrome coronavirus 2 OX=2697049 GN=N PE=1 SV=1	2817	1	3::>sp|P0DTC9|NCAP_SARS2 Nucleoprotein OS=Severe acute respiratory syndrome coronavirus 2 OX=2697049 GN=N PE=1 SV=1	45598	7250	1	68.78		13	1255.65	1255.65	628.833	-0.0002	2	KADETQALPQR	7.01344		1
F004201-combined.dat	20201118_004_ZR_OK-combined.mgf	>sp|P0DTC9|NCAP_SARS2 Nucleoprotein OS=Severe acute respiratory syndrome coronavirus 2 OX=2697049 GN=N PE=1 SV=1	2816	1	3::>sp|P0DTC9|NCAP_SARS2 Nucleoprotein OS=Severe acute respiratory syndrome coronavirus 2 OX=2697049 GN=N PE=1 SV=1	45598	7250	1	65.69		13	1255.65	1255.65	628.833	-0.0002	2	KADETQALPQR	7.01344		1
F004201-combined.dat	20201118_004_ZR_OK-combined.mgf	>sp|P0DTC9|NCAP_SARS2 Nucleoprotein OS=Severe acute respiratory syndrome coronavirus 2 OX=2697049 GN=N PE=1 SV=1	2813	1	3::>sp|P0DTC9|NCAP_SARS2 Nucleoprotein OS=Severe acute respiratory syndrome coronavirus 2 OX=2697049 GN=N PE=1 SV=1	45598	7250	1	47.14		13	1255.65	1255.65	419.558	-0.0004	3	KADETQALPQR	7.01344		1
F004201-combined.dat	20201118_004_ZR_OK-combined.mgf	>sp|P0DTC9|NCAP_SARS2 Nucleoprotein OS=Severe acute respiratory syndrome coronavirus 2 OX=2697049 GN=N PE=1 SV=1	2815	1	3::>sp|P0DTC9|NCAP_SARS2 Nucleoprotein OS=Severe acute respiratory syndrome coronavirus 2 OX=2697049 GN=N PE=1 SV=1	45598	7250	1	44.26		13	1255.65	1255.65	419.558	-0.0003	3	KADETQALPQR	7.01344		1
F004201-combined.dat	20201118_004_ZR_OK-combined.mgf	>sp|P0DTC9|NCAP_SARS2 Nucleoprotein OS=Severe acute respiratory syndrome coronavirus 2 OX=2697049 GN=N PE=1 SV=1	2814	1	3::>sp|P0DTC9|NCAP_SARS2 Nucleoprotein OS=Severe acute respiratory syndrome coronavirus 2 OX=2697049 GN=N PE=1 SV=1	45598	7250	1	44.26		13	1255.65	1255.65	628.833	-0.0003	2	KADETQALPQR	7.01344		1
F004201-combined.dat	20201118_004_ZR_OK-combined.mgf	>sp|P0DTC9|NCAP_SARS2 Nucleoprotein OS=Severe acute respiratory syndrome coronavirus 2 OX=2697049 GN=N PE=1 SV=1	2821	1	3::>sp|P0DTC9|NCAP_SARS2 Nucleoprotein OS=Severe acute respiratory syndrome coronavirus 2 OX=2697049 GN=N PE=1 SV=1	45598	7250	1	39.83		13	1255.65	1255.65	419.558	0.0004	3	KADETQALPQR	7.01344		1
F004201-combined.dat	20201118_004_ZR_OK-combined.mgf	>sp|P0DTC9|NCAP_SARS2 Nucleoprotein OS=Severe acute respiratory syndrome coronavirus 2 OX=2697049 GN=N PE=1 SV=1	2824	1	3::>sp|P0DTC9|NCAP_SARS2 Nucleoprotein OS=Severe acute respiratory syndrome coronavirus 2 OX=2697049 GN=N PE=1 SV=1	45598	7250	1	27.23		13	1255.65	1255.65	419.558	0.0006	3	KADETQALPQR	7.01344		1
F004201-combined.dat	20201118_004_ZR_OK-combined.mgf	>sp|P0DTC9|NCAP_SARS2 Nucleoprotein OS=Severe acute respiratory syndrome coronavirus 2 OX=2697049 GN=N PE=1 SV=1	2810	1	3::>sp|P0DTC9|NCAP_SARS2 Nucleoprotein OS=Severe acute respiratory syndrome coronavirus 2 OX=2697049 GN=N PE=1 SV=1	45598	7250	1	26.98		13	1255.65	1255.65	419.558	-0.0006	3	KADETQALPQR	7.01344		1
F004201-combined.dat	20201118_004_ZR_OK-combined.mgf	>sp|P0DTC9|NCAP_SARS2 Nucleoprotein OS=Severe acute respiratory syndrome coronavirus 2 OX=2697049 GN=N PE=1 SV=1	6293	1	3::>sp|P0DTC9|NCAP_SARS2 Nucleoprotein OS=Severe acute respiratory syndrome coronavirus 2 OX=2697049 GN=N PE=1 SV=1	45598	7250	1	75.44		13	1989.04	1989.04	995.529	0.0021	2	KQQTVTLLPAADLDDFSK	4.16893		1
F004201-combined.dat	20201118_004_ZR_OK-combined.mgf	>sp|P0DTC9|NCAP_SARS2 Nucleoprotein OS=Severe acute respiratory syndrome coronavirus 2 OX=2697049 GN=N PE=1 SV=1	6296	1	3::>sp|P0DTC9|NCAP_SARS2 Nucleoprotein OS=Severe acute respiratory syndrome coronavirus 2 OX=2697049 GN=N PE=1 SV=1	45598	7250	1	72.66		13	1989.04	1989.04	498.268	0.0025	4	KQQTVTLLPAADLDDFSK	4.16893		1
F004201-combined.dat	20201118_004_ZR_OK-combined.mgf	>sp|P0DTC9|NCAP_SARS2 Nucleoprotein OS=Severe acute respiratory syndrome coronavirus 2 OX=2697049 GN=N PE=1 SV=1	6294	1	3::>sp|P0DTC9|NCAP_SARS2 Nucleoprotein OS=Severe acute respiratory syndrome coronavirus 2 OX=2697049 GN=N PE=1 SV=1	45598	7250	1	71.76		13	1989.04	1989.04	995.529	0.0021	2	KQQTVTLLPAADLDDFSK	4.16893		1
F004201-combined.dat	20201118_004_ZR_OK-combined.mgf	>sp|P0DTC9|NCAP_SARS2 Nucleoprotein OS=Severe acute respiratory syndrome coronavirus 2 OX=2697049 GN=N PE=1 SV=1	6303	1	3::>sp|P0DTC9|NCAP_SARS2 Nucleoprotein OS=Severe acute respiratory syndrome coronavirus 2 OX=2697049 GN=N PE=1 SV=1	45598	7250	1	67.9		13	1989.04	1989.05	664.023	0.0051	3	KQQTVTLLPAADLDDFSK	4.16893		1
F004201-combined.dat	20201118_004_ZR_OK-combined.mgf	>sp|P0DTC9|NCAP_SARS2 Nucleoprotein OS=Severe acute respiratory syndrome coronavirus 2 OX=2697049 GN=N PE=1 SV=1	6302	1	3::>sp|P0DTC9|NCAP_SARS2 Nucleoprotein OS=Severe acute respiratory syndrome coronavirus 2 OX=2697049 GN=N PE=1 SV=1	45598	7250	1	67.02		13	1989.04	1989.05	995.531	0.0051	2	KQQTVTLLPAADLDDFSK	4.16893		1
F004201-combined.dat	20201118_004_ZR_OK-combined.mgf	>sp|P0DTC9|NCAP_SARS2 Nucleoprotein OS=Severe acute respiratory syndrome coronavirus 2 OX=2697049 GN=N PE=1 SV=1	6298	1	3::>sp|P0DTC9|NCAP_SARS2 Nucleoprotein OS=Severe acute respiratory syndrome coronavirus 2 OX=2697049 GN=N PE=1 SV=1	45598	7250	1	64.45		13	1989.04	1989.04	664.022	0.0026	3	KQQTVTLLPAADLDDFSK	4.16893		1
F004201-combined.dat	20201118_004_ZR_OK-combined.mgf	>sp|P0DTC9|NCAP_SARS2 Nucleoprotein OS=Severe acute respiratory syndrome coronavirus 2 OX=2697049 GN=N PE=1 SV=1	6292	1	3::>sp|P0DTC9|NCAP_SARS2 Nucleoprotein OS=Severe acute respiratory syndrome coronavirus 2 OX=2697049 GN=N PE=1 SV=1	45598	7250	1	57.24		13	1989.04	1989.04	664.022	0.002	3	KQQTVTLLPAADLDDFSK	4.16893		1
F004201-combined.dat	20201118_004_ZR_OK-combined.mgf	>sp|P0DTC9|NCAP_SARS2 Nucleoprotein OS=Severe acute respiratory syndrome coronavirus 2 OX=2697049 GN=N PE=1 SV=1	6299	1	3::>sp|P0DTC9|NCAP_SARS2 Nucleoprotein OS=Severe acute respiratory syndrome coronavirus 2 OX=2697049 GN=N PE=1 SV=1	45598	7250	1	25.6		13	1989.04	1989.05	664.022	0.0035	3	KQQTVTLLPAADLDDFSK	4.16893		1
F004201-combined.dat	20201118_004_ZR_OK-combined.mgf	>sp|P0DTC9|NCAP_SARS2 Nucleoprotein OS=Severe acute respiratory syndrome coronavirus 2 OX=2697049 GN=N PE=1 SV=1	1890	1	3::>sp|P0DTC9|NCAP_SARS2 Nucleoprotein OS=Severe acute respiratory syndrome coronavirus 2 OX=2697049 GN=N PE=1 SV=1	45598	7250	1	60.53		13	1090.53	1090.53	546.273	0.0009	2	LDDKDPNFK	4.16893		1
F004201-combined.dat	20201118_004_ZR_OK-combined.mgf	>sp|P0DTC9|NCAP_SARS2 Nucleoprotein OS=Severe acute respiratory syndrome coronavirus 2 OX=2697049 GN=N PE=1 SV=1	1886	1	3::>sp|P0DTC9|NCAP_SARS2 Nucleoprotein OS=Severe acute respiratory syndrome coronavirus 2 OX=2697049 GN=N PE=1 SV=1	45598	7250	1	59.13		13	1090.53	1090.53	546.272	0.0004	2	LDDKDPNFK	4.16893		1
F004201-combined.dat	20201118_004_ZR_OK-combined.mgf	>sp|P0DTC9|NCAP_SARS2 Nucleoprotein OS=Severe acute respiratory syndrome coronavirus 2 OX=2697049 GN=N PE=1 SV=1	1880	1	3::>sp|P0DTC9|NCAP_SARS2 Nucleoprotein OS=Severe acute respiratory syndrome coronavirus 2 OX=2697049 GN=N PE=1 SV=1	45598	7250	1	54.1		13	1090.53	1090.53	546.272	0	2	LDDKDPNFK	4.16893		1
F004201-combined.dat	20201118_004_ZR_OK-combined.mgf	>sp|P0DTC9|NCAP_SARS2 Nucleoprotein OS=Severe acute respiratory syndrome coronavirus 2 OX=2697049 GN=N PE=1 SV=1	1881	1	3::>sp|P0DTC9|NCAP_SARS2 Nucleoprotein OS=Severe acute respiratory syndrome coronavirus 2 OX=2697049 GN=N PE=1 SV=1	45598	7250	1	52.34		13	1090.53	1090.53	546.272	0	2	LDDKDPNFK	4.16893		1
F004201-combined.dat	20201118_004_ZR_OK-combined.mgf	>sp|P0DTC9|NCAP_SARS2 Nucleoprotein OS=Severe acute respiratory syndrome coronavirus 2 OX=2697049 GN=N PE=1 SV=1	1882	1	3::>sp|P0DTC9|NCAP_SARS2 Nucleoprotein OS=Severe acute respiratory syndrome coronavirus 2 OX=2697049 GN=N PE=1 SV=1	45598	7250	1	51.54		13	1090.53	1090.53	546.272	0	2	LDDKDPNFK	4.16893		1
F004201-combined.dat	20201118_004_ZR_OK-combined.mgf	>sp|P0DTC9|NCAP_SARS2 Nucleoprotein OS=Severe acute respiratory syndrome coronavirus 2 OX=2697049 GN=N PE=1 SV=1	1879	1	3::>sp|P0DTC9|NCAP_SARS2 Nucleoprotein OS=Severe acute respiratory syndrome coronavirus 2 OX=2697049 GN=N PE=1 SV=1	45598	7250	1	40.7		13	1090.53	1090.53	546.272	0	2	LDDKDPNFK	4.16893		1
F004201-combined.dat	20201118_004_ZR_OK-combined.mgf	>sp|P0DTC9|NCAP_SARS2 Nucleoprotein OS=Severe acute respiratory syndrome coronavirus 2 OX=2697049 GN=N PE=1 SV=1	1889	1	3::>sp|P0DTC9|NCAP_SARS2 Nucleoprotein OS=Severe acute respiratory syndrome coronavirus 2 OX=2697049 GN=N PE=1 SV=1	45598	7250	1	39.1		13	1090.53	1090.53	546.272	0.0005	2	LDDKDPNFK	4.16893		1
F004201-combined.dat	20201118_004_ZR_OK-combined.mgf	>sp|P0DTC9|NCAP_SARS2 Nucleoprotein OS=Severe acute respiratory syndrome coronavirus 2 OX=2697049 GN=N PE=1 SV=1	1872	1	3::>sp|P0DTC9|NCAP_SARS2 Nucleoprotein OS=Severe acute respiratory syndrome coronavirus 2 OX=2697049 GN=N PE=1 SV=1	45598	7250	1	39.06		13	1090.53	1090.53	364.517	-0.0004	3	LDDKDPNFK	4.16893		1
F004201-combined.dat	20201118_004_ZR_OK-combined.mgf	>sp|P0DTC9|NCAP_SARS2 Nucleoprotein OS=Severe acute respiratory syndrome coronavirus 2 OX=2697049 GN=N PE=1 SV=1	1888	1	3::>sp|P0DTC9|NCAP_SARS2 Nucleoprotein OS=Severe acute respiratory syndrome coronavirus 2 OX=2697049 GN=N PE=1 SV=1	45598	7250	1	35.31		13	1090.53	1090.53	364.517	0.0005	3	LDDKDPNFK	4.16893		1
F004201-combined.dat	20201118_004_ZR_OK-combined.mgf	>sp|P0DTC9|NCAP_SARS2 Nucleoprotein OS=Severe acute respiratory syndrome coronavirus 2 OX=2697049 GN=N PE=1 SV=1	1874	1	3::>sp|P0DTC9|NCAP_SARS2 Nucleoprotein OS=Severe acute respiratory syndrome coronavirus 2 OX=2697049 GN=N PE=1 SV=1	45598	7250	1	31.07		13	1090.53	1090.53	364.517	-0.0003	3	LDDKDPNFK	4.16893		1
F004201-combined.dat	20201118_004_ZR_OK-combined.mgf	>sp|P0DTC9|NCAP_SARS2 Nucleoprotein OS=Severe acute respiratory syndrome coronavirus 2 OX=2697049 GN=N PE=1 SV=1	1875	1	3::>sp|P0DTC9|NCAP_SARS2 Nucleoprotein OS=Severe acute respiratory syndrome coronavirus 2 OX=2697049 GN=N PE=1 SV=1	45598	7250	1	30.49		13	1090.53	1090.53	364.517	-0.0003	3	LDDKDPNFK	4.16893		1
F004201-combined.dat	20201118_004_ZR_OK-combined.mgf	>sp|P0DTC9|NCAP_SARS2 Nucleoprotein OS=Severe acute respiratory syndrome coronavirus 2 OX=2697049 GN=N PE=1 SV=1	1876	1	3::>sp|P0DTC9|NCAP_SARS2 Nucleoprotein OS=Severe acute respiratory syndrome coronavirus 2 OX=2697049 GN=N PE=1 SV=1	45598	7250	1	26.26		13	1090.53	1090.53	364.517	-0.0001	3	LDDKDPNFK	4.16893		1
F004201-combined.dat	20201118_004_ZR_OK-combined.mgf	>sp|P0DTC9|NCAP_SARS2 Nucleoprotein OS=Severe acute respiratory syndrome coronavirus 2 OX=2697049 GN=N PE=1 SV=1	1887	1	3::>sp|P0DTC9|NCAP_SARS2 Nucleoprotein OS=Severe acute respiratory syndrome coronavirus 2 OX=2697049 GN=N PE=1 SV=1	45598	7250	1	24.53		13	1090.53	1090.53	364.517	0.0005	3	LDDKDPNFK	4.16893		1
F004201-combined.dat	20201118_004_ZR_OK-combined.mgf	>sp|P0DTC9|NCAP_SARS2 Nucleoprotein OS=Severe acute respiratory syndrome coronavirus 2 OX=2697049 GN=N PE=1 SV=1	696	1	3::>sp|P0DTC9|NCAP_SARS2 Nucleoprotein OS=Severe acute respiratory syndrome coronavirus 2 OX=2697049 GN=N PE=1 SV=1	45598	7250	1	49.96		13	830.45	830.45	416.232	0.0001	2	LNQLESK	6.94309		0
F004201-combined.dat	20201118_004_ZR_OK-combined.mgf	>sp|P0DTC9|NCAP_SARS2 Nucleoprotein OS=Severe acute respiratory syndrome coronavirus 2 OX=2697049 GN=N PE=1 SV=1	4823	1	3::>sp|P0DTC9|NCAP_SARS2 Nucleoprotein OS=Severe acute respiratory syndrome coronavirus 2 OX=2697049 GN=N PE=1 SV=1	45598	7250	1	97.57		13	1685.88	1685.88	843.947	0.0015	2	M*AGNGGDAALALLLLDR	3.8824	Oxidation (M)	0
F004201-combined.dat	20201118_004_ZR_OK-combined.mgf	>sp|P0DTC9|NCAP_SARS2 Nucleoprotein OS=Severe acute respiratory syndrome coronavirus 2 OX=2697049 GN=N PE=1 SV=1	4824	1	3::>sp|P0DTC9|NCAP_SARS2 Nucleoprotein OS=Severe acute respiratory syndrome coronavirus 2 OX=2697049 GN=N PE=1 SV=1	45598	7250	1	67.58		13	1685.88	1685.88	562.967	0.0017	3	M*AGNGGDAALALLLLDR	3.8824	Oxidation (M)	0
F004201-combined.dat	20201118_004_ZR_OK-combined.mgf	>sp|P0DTC9|NCAP_SARS2 Nucleoprotein OS=Severe acute respiratory syndrome coronavirus 2 OX=2697049 GN=N PE=1 SV=1	6794	1	3::>sp|P0DTC9|NCAP_SARS2 Nucleoprotein OS=Severe acute respiratory syndrome coronavirus 2 OX=2697049 GN=N PE=1 SV=1	45598	7250	1	81.9		13	2059.14	2059.14	1030.58	0.0011	2	NPANNAAIVLQLPQGTTLPK	10.0939		0
F004201-combined.dat	20201118_004_ZR_OK-combined.mgf	>sp|P0DTC9|NCAP_SARS2 Nucleoprotein OS=Severe acute respiratory syndrome coronavirus 2 OX=2697049 GN=N PE=1 SV=1	6799	1	3::>sp|P0DTC9|NCAP_SARS2 Nucleoprotein OS=Severe acute respiratory syndrome coronavirus 2 OX=2697049 GN=N PE=1 SV=1	45598	7250	1	53.24		13	2059.14	2059.14	687.389	0.0024	3	NPANNAAIVLQLPQGTTLPK	10.0939		0
F004201-combined.dat	20201118_004_ZR_OK-combined.mgf	>sp|P0DTC9|NCAP_SARS2 Nucleoprotein OS=Severe acute respiratory syndrome coronavirus 2 OX=2697049 GN=N PE=1 SV=1	6790	1	3::>sp|P0DTC9|NCAP_SARS2 Nucleoprotein OS=Severe acute respiratory syndrome coronavirus 2 OX=2697049 GN=N PE=1 SV=1	45598	7250	1	36.51		13	2059.14	2059.14	1030.58	-0.0009	2	NPANNAAIVLQLPQGTTLPK	10.0939		0
F004201-combined.dat	20201118_004_ZR_OK-combined.mgf	>sp|P0DTC9|NCAP_SARS2 Nucleoprotein OS=Severe acute respiratory syndrome coronavirus 2 OX=2697049 GN=N PE=1 SV=1	6789	1	3::>sp|P0DTC9|NCAP_SARS2 Nucleoprotein OS=Severe acute respiratory syndrome coronavirus 2 OX=2697049 GN=N PE=1 SV=1	45598	7250	1	33.52		13	2059.14	2059.14	1030.58	-0.0018	2	NPANNAAIVLQLPQGTTLPK	10.0939		0
F004201-combined.dat	20201118_004_ZR_OK-combined.mgf	>sp|P0DTC9|NCAP_SARS2 Nucleoprotein OS=Severe acute respiratory syndrome coronavirus 2 OX=2697049 GN=N PE=1 SV=1	6800	1	3::>sp|P0DTC9|NCAP_SARS2 Nucleoprotein OS=Severe acute respiratory syndrome coronavirus 2 OX=2697049 GN=N PE=1 SV=1	45598	7250	1	27.26		13	2059.14	2059.15	687.389	0.0027	3	NPANNAAIVLQLPQGTTLPK	10.0939		0
F004201-combined.dat	20201118_004_ZR_OK-combined.mgf	>sp|P0DTC9|NCAP_SARS2 Nucleoprotein OS=Severe acute respiratory syndrome coronavirus 2 OX=2697049 GN=N PE=1 SV=1	6783	1	3::>sp|P0DTC9|NCAP_SARS2 Nucleoprotein OS=Severe acute respiratory syndrome coronavirus 2 OX=2697049 GN=N PE=1 SV=1	45598	7250	1	22.38		13	2059.14	2059.14	687.387	-0.0033	3	NPANNAAIVLQLPQGTTLPK	10.0939		0
F004201-combined.dat	20201118_004_ZR_OK-combined.mgf	>sp|P0DTC9|NCAP_SARS2 Nucleoprotein OS=Severe acute respiratory syndrome coronavirus 2 OX=2697049 GN=N PE=1 SV=1	3879	1	3::>sp|P0DTC9|NCAP_SARS2 Nucleoprotein OS=Severe acute respiratory syndrome coronavirus 2 OX=2697049 GN=N PE=1 SV=1	45598	7250	1	23.95		13	1480.65	1480.65	741.331	0.0011	2	QLQQSMSSADSTQA	3.09903		0
F004201-combined.dat	20201118_004_ZR_OK-combined.mgf	>sp|P0DTC9|NCAP_SARS2 Nucleoprotein OS=Severe acute respiratory syndrome coronavirus 2 OX=2697049 GN=N PE=1 SV=1	6004	1	3::>sp|P0DTC9|NCAP_SARS2 Nucleoprotein OS=Severe acute respiratory syndrome coronavirus 2 OX=2697049 GN=N PE=1 SV=1	45598	7250	1	84.62		13	1940.91	1940.91	971.463	-0.0012	2	QQT*VTLLPAADLDDFSK	3.59466	Phospho (ST)	0
F004201-combined.dat	20201118_004_ZR_OK-combined.mgf	>sp|P0DTC9|NCAP_SARS2 Nucleoprotein OS=Severe acute respiratory syndrome coronavirus 2 OX=2697049 GN=N PE=1 SV=1	6006	1	3::>sp|P0DTC9|NCAP_SARS2 Nucleoprotein OS=Severe acute respiratory syndrome coronavirus 2 OX=2697049 GN=N PE=1 SV=1	45598	7250	1	55.06		13	1940.91	1940.92	647.979	0.0021	3	QQT*VTLLPAADLDDFSK	3.59466	Phospho (ST)	0
F004201-combined.dat	20201118_004_ZR_OK-combined.mgf	>sp|P0DTC9|NCAP_SARS2 Nucleoprotein OS=Severe acute respiratory syndrome coronavirus 2 OX=2697049 GN=N PE=1 SV=1	6005	1	3::>sp|P0DTC9|NCAP_SARS2 Nucleoprotein OS=Severe acute respiratory syndrome coronavirus 2 OX=2697049 GN=N PE=1 SV=1	45598	7250	1	28.46		13	1940.91	1940.91	971.464	-0.0001	2	QQT*VTLLPAADLDDFSK	3.59466	Phospho (ST)	0
F004201-combined.dat	20201118_004_ZR_OK-combined.mgf	>sp|P0DTC9|NCAP_SARS2 Nucleoprotein OS=Severe acute respiratory syndrome coronavirus 2 OX=2697049 GN=N PE=1 SV=1	5616	1	3::>sp|P0DTC9|NCAP_SARS2 Nucleoprotein OS=Severe acute respiratory syndrome coronavirus 2 OX=2697049 GN=N PE=1 SV=1	45598	7250	1	24.22		13	1860.95	1860.95	931.481	0.0015	2	QQTVTLLPAADLDDFSK	3.59466		0
F004201-combined.dat	20201118_004_ZR_OK-combined.mgf	>sp|P0DTC9|NCAP_SARS2 Nucleoprotein OS=Severe acute respiratory syndrome coronavirus 2 OX=2697049 GN=N PE=1 SV=1	6029	1	3::>sp|P0DTC9|NCAP_SARS2 Nucleoprotein OS=Severe acute respiratory syndrome coronavirus 2 OX=2697049 GN=N PE=1 SV=1	45598	7250	1	89.36		13	1943.94	1943.94	648.989	-0.0012	3	RGPEQTQGNFGDQELIR	4.44007		1
F004201-combined.dat	20201118_004_ZR_OK-combined.mgf	>sp|P0DTC9|NCAP_SARS2 Nucleoprotein OS=Severe acute respiratory syndrome coronavirus 2 OX=2697049 GN=N PE=1 SV=1	6038	1	3::>sp|P0DTC9|NCAP_SARS2 Nucleoprotein OS=Severe acute respiratory syndrome coronavirus 2 OX=2697049 GN=N PE=1 SV=1	45598	7250	1	77.64		13	1943.94	1943.95	648.99	0.0017	3	RGPEQTQGNFGDQELIR	4.44007		1
F004201-combined.dat	20201118_004_ZR_OK-combined.mgf	>sp|P0DTC9|NCAP_SARS2 Nucleoprotein OS=Severe acute respiratory syndrome coronavirus 2 OX=2697049 GN=N PE=1 SV=1	6037	1	3::>sp|P0DTC9|NCAP_SARS2 Nucleoprotein OS=Severe acute respiratory syndrome coronavirus 2 OX=2697049 GN=N PE=1 SV=1	45598	7250	1	65.21		13	1943.94	1943.95	648.989	0.0015	3	RGPEQTQGNFGDQELIR	4.44007		1
F004201-combined.dat	20201118_004_ZR_OK-combined.mgf	>sp|P0DTC9|NCAP_SARS2 Nucleoprotein OS=Severe acute respiratory syndrome coronavirus 2 OX=2697049 GN=N PE=1 SV=1	6041	1	3::>sp|P0DTC9|NCAP_SARS2 Nucleoprotein OS=Severe acute respiratory syndrome coronavirus 2 OX=2697049 GN=N PE=1 SV=1	45598	7250	1	61.93		13	1943.94	1943.95	648.99	0.0026	3	RGPEQTQGNFGDQELIR	4.44007		1
F004201-combined.dat	20201118_004_ZR_OK-combined.mgf	>sp|P0DTC9|NCAP_SARS2 Nucleoprotein OS=Severe acute respiratory syndrome coronavirus 2 OX=2697049 GN=N PE=1 SV=1	6033	1	3::>sp|P0DTC9|NCAP_SARS2 Nucleoprotein OS=Severe acute respiratory syndrome coronavirus 2 OX=2697049 GN=N PE=1 SV=1	45598	7250	1	55.95		13	1943.94	1943.95	648.989	0.0008	3	RGPEQTQGNFGDQELIR	4.44007		1
F004201-combined.dat	20201118_004_ZR_OK-combined.mgf	>sp|P0DTC9|NCAP_SARS2 Nucleoprotein OS=Severe acute respiratory syndrome coronavirus 2 OX=2697049 GN=N PE=1 SV=1	6026	1	3::>sp|P0DTC9|NCAP_SARS2 Nucleoprotein OS=Severe acute respiratory syndrome coronavirus 2 OX=2697049 GN=N PE=1 SV=1	45598	7250	1	55.77		13	1943.94	1943.94	648.987	-0.006	3	RGPEQTQGNFGDQELIR	4.44007		1
F004201-combined.dat	20201118_004_ZR_OK-combined.mgf	>sp|P0DTC9|NCAP_SARS2 Nucleoprotein OS=Severe acute respiratory syndrome coronavirus 2 OX=2697049 GN=N PE=1 SV=1	6034	1	3::>sp|P0DTC9|NCAP_SARS2 Nucleoprotein OS=Severe acute respiratory syndrome coronavirus 2 OX=2697049 GN=N PE=1 SV=1	45598	7250	1	53.39		13	1943.94	1943.95	648.989	0.0008	3	RGPEQTQGNFGDQELIR	4.44007		1
F004201-combined.dat	20201118_004_ZR_OK-combined.mgf	>sp|P0DTC9|NCAP_SARS2 Nucleoprotein OS=Severe acute respiratory syndrome coronavirus 2 OX=2697049 GN=N PE=1 SV=1	6031	1	3::>sp|P0DTC9|NCAP_SARS2 Nucleoprotein OS=Severe acute respiratory syndrome coronavirus 2 OX=2697049 GN=N PE=1 SV=1	45598	7250	1	51.46		13	1943.94	1943.94	972.98	0	2	RGPEQTQGNFGDQELIR	4.44007		1
F004201-combined.dat	20201118_004_ZR_OK-combined.mgf	>sp|P0DTC9|NCAP_SARS2 Nucleoprotein OS=Severe acute respiratory syndrome coronavirus 2 OX=2697049 GN=N PE=1 SV=1	6032	1	3::>sp|P0DTC9|NCAP_SARS2 Nucleoprotein OS=Severe acute respiratory syndrome coronavirus 2 OX=2697049 GN=N PE=1 SV=1	45598	7250	1	38.93		13	1943.94	1943.95	972.98	0.0005	2	RGPEQTQGNFGDQELIR	4.44007		1
F004201-combined.dat	20201118_004_ZR_OK-combined.mgf	>sp|P0DTC9|NCAP_SARS2 Nucleoprotein OS=Severe acute respiratory syndrome coronavirus 2 OX=2697049 GN=N PE=1 SV=1	6040	1	3::>sp|P0DTC9|NCAP_SARS2 Nucleoprotein OS=Severe acute respiratory syndrome coronavirus 2 OX=2697049 GN=N PE=1 SV=1	45598	7250	1	38.31		13	1943.94	1943.95	972.981	0.0023	2	RGPEQTQGNFGDQELIR	4.44007		1
F004201-combined.dat	20201118_004_ZR_OK-combined.mgf	>sp|P0DTC9|NCAP_SARS2 Nucleoprotein OS=Severe acute respiratory syndrome coronavirus 2 OX=2697049 GN=N PE=1 SV=1	6036	1	3::>sp|P0DTC9|NCAP_SARS2 Nucleoprotein OS=Severe acute respiratory syndrome coronavirus 2 OX=2697049 GN=N PE=1 SV=1	45598	7250	1	36.56		13	1943.94	1943.95	972.98	0.0012	2	RGPEQTQGNFGDQELIR	4.44007		1
F004201-combined.dat	20201118_004_ZR_OK-combined.mgf	>sp|P0DTC9|NCAP_SARS2 Nucleoprotein OS=Severe acute respiratory syndrome coronavirus 2 OX=2697049 GN=N PE=1 SV=1	6043	1	3::>sp|P0DTC9|NCAP_SARS2 Nucleoprotein OS=Severe acute respiratory syndrome coronavirus 2 OX=2697049 GN=N PE=1 SV=1	45598	7250	1	24.01		13	1943.94	1943.95	648.99	0.0028	3	RGPEQTQGNFGDQELIR	4.44007		1
F004201-combined.dat	20201118_004_ZR_OK-combined.mgf	>sp|P0DTC9|NCAP_SARS2 Nucleoprotein OS=Severe acute respiratory syndrome coronavirus 2 OX=2697049 GN=N PE=1 SV=1	7958	1	3::>sp|P0DTC9|NCAP_SARS2 Nucleoprotein OS=Severe acute respiratory syndrome coronavirus 2 OX=2697049 GN=N PE=1 SV=1	45598	7250	1	71.59		13	2323.18	2323.17	775.399	-0.0081	3	RPQGLPNNTASWFTALTQHGK	11.4887		0
F004201-combined.dat	20201118_004_ZR_OK-combined.mgf	>sp|P0DTC9|NCAP_SARS2 Nucleoprotein OS=Severe acute respiratory syndrome coronavirus 2 OX=2697049 GN=N PE=1 SV=1	7977	1	3::>sp|P0DTC9|NCAP_SARS2 Nucleoprotein OS=Severe acute respiratory syndrome coronavirus 2 OX=2697049 GN=N PE=1 SV=1	45598	7250	1	67.71		13	2323.18	2323.18	775.401	-0.0017	3	RPQGLPNNTASWFTALTQHGK	11.4887		0
F004201-combined.dat	20201118_004_ZR_OK-combined.mgf	>sp|P0DTC9|NCAP_SARS2 Nucleoprotein OS=Severe acute respiratory syndrome coronavirus 2 OX=2697049 GN=N PE=1 SV=1	7992	1	3::>sp|P0DTC9|NCAP_SARS2 Nucleoprotein OS=Severe acute respiratory syndrome coronavirus 2 OX=2697049 GN=N PE=1 SV=1	45598	7250	1	66.66		13	2323.18	2323.18	581.803	0.0024	4	RPQGLPNNTASWFTALTQHGK	11.4887		0
F004201-combined.dat	20201118_004_ZR_OK-combined.mgf	>sp|P0DTC9|NCAP_SARS2 Nucleoprotein OS=Severe acute respiratory syndrome coronavirus 2 OX=2697049 GN=N PE=1 SV=1	8002	1	3::>sp|P0DTC9|NCAP_SARS2 Nucleoprotein OS=Severe acute respiratory syndrome coronavirus 2 OX=2697049 GN=N PE=1 SV=1	45598	7250	1	62.43		13	2323.18	2323.19	775.404	0.0076	3	RPQGLPNNTASWFTALTQHGK	11.4887		0
F004201-combined.dat	20201118_004_ZR_OK-combined.mgf	>sp|P0DTC9|NCAP_SARS2 Nucleoprotein OS=Severe acute respiratory syndrome coronavirus 2 OX=2697049 GN=N PE=1 SV=1	7979	1	3::>sp|P0DTC9|NCAP_SARS2 Nucleoprotein OS=Severe acute respiratory syndrome coronavirus 2 OX=2697049 GN=N PE=1 SV=1	45598	7250	1	62.25		13	2323.18	2323.18	581.802	-0.0015	4	RPQGLPNNTASWFTALTQHGK	11.4887		0
F004201-combined.dat	20201118_004_ZR_OK-combined.mgf	>sp|P0DTC9|NCAP_SARS2 Nucleoprotein OS=Severe acute respiratory syndrome coronavirus 2 OX=2697049 GN=N PE=1 SV=1	7989	1	3::>sp|P0DTC9|NCAP_SARS2 Nucleoprotein OS=Severe acute respiratory syndrome coronavirus 2 OX=2697049 GN=N PE=1 SV=1	45598	7250	1	60.31		13	2323.18	2323.18	775.402	0.0007	3	RPQGLPNNTASWFTALTQHGK	11.4887		0
F004201-combined.dat	20201118_004_ZR_OK-combined.mgf	>sp|P0DTC9|NCAP_SARS2 Nucleoprotein OS=Severe acute respiratory syndrome coronavirus 2 OX=2697049 GN=N PE=1 SV=1	7998	1	3::>sp|P0DTC9|NCAP_SARS2 Nucleoprotein OS=Severe acute respiratory syndrome coronavirus 2 OX=2697049 GN=N PE=1 SV=1	45598	7250	1	60.03		13	2323.18	2323.19	775.403	0.006	3	RPQGLPNNTASWFTALTQHGK	11.4887		0
F004201-combined.dat	20201118_004_ZR_OK-combined.mgf	>sp|P0DTC9|NCAP_SARS2 Nucleoprotein OS=Severe acute respiratory syndrome coronavirus 2 OX=2697049 GN=N PE=1 SV=1	7993	1	3::>sp|P0DTC9|NCAP_SARS2 Nucleoprotein OS=Severe acute respiratory syndrome coronavirus 2 OX=2697049 GN=N PE=1 SV=1	45598	7250	1	58.94		13	2323.18	2323.18	581.803	0.0026	4	RPQGLPNNTASWFTALTQHGK	11.4887		0
F004201-combined.dat	20201118_004_ZR_OK-combined.mgf	>sp|P0DTC9|NCAP_SARS2 Nucleoprotein OS=Severe acute respiratory syndrome coronavirus 2 OX=2697049 GN=N PE=1 SV=1	7988	1	3::>sp|P0DTC9|NCAP_SARS2 Nucleoprotein OS=Severe acute respiratory syndrome coronavirus 2 OX=2697049 GN=N PE=1 SV=1	45598	7250	1	58.69		13	2323.18	2323.18	775.402	0.0007	3	RPQGLPNNTASWFTALTQHGK	11.4887		0
F004201-combined.dat	20201118_004_ZR_OK-combined.mgf	>sp|P0DTC9|NCAP_SARS2 Nucleoprotein OS=Severe acute respiratory syndrome coronavirus 2 OX=2697049 GN=N PE=1 SV=1	7982	1	3::>sp|P0DTC9|NCAP_SARS2 Nucleoprotein OS=Severe acute respiratory syndrome coronavirus 2 OX=2697049 GN=N PE=1 SV=1	45598	7250	1	57.64		13	2323.18	2323.18	775.401	-0.0014	3	RPQGLPNNTASWFTALTQHGK	11.4887		0
F004201-combined.dat	20201118_004_ZR_OK-combined.mgf	>sp|P0DTC9|NCAP_SARS2 Nucleoprotein OS=Severe acute respiratory syndrome coronavirus 2 OX=2697049 GN=N PE=1 SV=1	7976	1	3::>sp|P0DTC9|NCAP_SARS2 Nucleoprotein OS=Severe acute respiratory syndrome coronavirus 2 OX=2697049 GN=N PE=1 SV=1	45598	7250	1	57.23		13	2323.18	2323.18	775.401	-0.0017	3	RPQGLPNNTASWFTALTQHGK	11.4887		0
F004201-combined.dat	20201118_004_ZR_OK-combined.mgf	>sp|P0DTC9|NCAP_SARS2 Nucleoprotein OS=Severe acute respiratory syndrome coronavirus 2 OX=2697049 GN=N PE=1 SV=1	7962	1	3::>sp|P0DTC9|NCAP_SARS2 Nucleoprotein OS=Severe acute respiratory syndrome coronavirus 2 OX=2697049 GN=N PE=1 SV=1	45598	7250	1	57.12		13	2323.18	2323.18	581.802	-0.0035	4	RPQGLPNNTASWFTALTQHGK	11.4887		0
F004201-combined.dat	20201118_004_ZR_OK-combined.mgf	>sp|P0DTC9|NCAP_SARS2 Nucleoprotein OS=Severe acute respiratory syndrome coronavirus 2 OX=2697049 GN=N PE=1 SV=1	7973	1	3::>sp|P0DTC9|NCAP_SARS2 Nucleoprotein OS=Severe acute respiratory syndrome coronavirus 2 OX=2697049 GN=N PE=1 SV=1	45598	7250	1	57.06		13	2323.18	2323.18	581.802	-0.002	4	RPQGLPNNTASWFTALTQHGK	11.4887		0
F004201-combined.dat	20201118_004_ZR_OK-combined.mgf	>sp|P0DTC9|NCAP_SARS2 Nucleoprotein OS=Severe acute respiratory syndrome coronavirus 2 OX=2697049 GN=N PE=1 SV=1	7961	1	3::>sp|P0DTC9|NCAP_SARS2 Nucleoprotein OS=Severe acute respiratory syndrome coronavirus 2 OX=2697049 GN=N PE=1 SV=1	45598	7250	1	57.01		13	2323.18	2323.18	581.802	-0.0045	4	RPQGLPNNTASWFTALTQHGK	11.4887		0
F004201-combined.dat	20201118_004_ZR_OK-combined.mgf	>sp|P0DTC9|NCAP_SARS2 Nucleoprotein OS=Severe acute respiratory syndrome coronavirus 2 OX=2697049 GN=N PE=1 SV=1	7997	1	3::>sp|P0DTC9|NCAP_SARS2 Nucleoprotein OS=Severe acute respiratory syndrome coronavirus 2 OX=2697049 GN=N PE=1 SV=1	45598	7250	1	56.05		13	2323.18	2323.19	775.403	0.0058	3	RPQGLPNNTASWFTALTQHGK	11.4887		0
F004201-combined.dat	20201118_004_ZR_OK-combined.mgf	>sp|P0DTC9|NCAP_SARS2 Nucleoprotein OS=Severe acute respiratory syndrome coronavirus 2 OX=2697049 GN=N PE=1 SV=1	7999	1	3::>sp|P0DTC9|NCAP_SARS2 Nucleoprotein OS=Severe acute respiratory syndrome coronavirus 2 OX=2697049 GN=N PE=1 SV=1	45598	7250	1	55.41		13	2323.18	2323.19	581.804	0.006	4	RPQGLPNNTASWFTALTQHGK	11.4887		0
F004201-combined.dat	20201118_004_ZR_OK-combined.mgf	>sp|P0DTC9|NCAP_SARS2 Nucleoprotein OS=Severe acute respiratory syndrome coronavirus 2 OX=2697049 GN=N PE=1 SV=1	7978	1	3::>sp|P0DTC9|NCAP_SARS2 Nucleoprotein OS=Severe acute respiratory syndrome coronavirus 2 OX=2697049 GN=N PE=1 SV=1	45598	7250	1	49.06		13	2323.18	2323.18	1162.6	-0.0016	2	RPQGLPNNTASWFTALTQHGK	11.4887		0
F004201-combined.dat	20201118_004_ZR_OK-combined.mgf	>sp|P0DTC9|NCAP_SARS2 Nucleoprotein OS=Severe acute respiratory syndrome coronavirus 2 OX=2697049 GN=N PE=1 SV=1	7994	1	3::>sp|P0DTC9|NCAP_SARS2 Nucleoprotein OS=Severe acute respiratory syndrome coronavirus 2 OX=2697049 GN=N PE=1 SV=1	45598	7250	1	46.71		13	2323.18	2323.19	581.804	0.0033	4	RPQGLPNNTASWFTALTQHGK	11.4887		0
F004201-combined.dat	20201118_004_ZR_OK-combined.mgf	>sp|P0DTC9|NCAP_SARS2 Nucleoprotein OS=Severe acute respiratory syndrome coronavirus 2 OX=2697049 GN=N PE=1 SV=1	7990	1	3::>sp|P0DTC9|NCAP_SARS2 Nucleoprotein OS=Severe acute respiratory syndrome coronavirus 2 OX=2697049 GN=N PE=1 SV=1	45598	7250	1	41.49		13	2323.18	2323.18	1162.6	0.0015	2	RPQGLPNNTASWFTALTQHGK	11.4887		0
F004201-combined.dat	20201118_004_ZR_OK-combined.mgf	>sp|P0DTC9|NCAP_SARS2 Nucleoprotein OS=Severe acute respiratory syndrome coronavirus 2 OX=2697049 GN=N PE=1 SV=1	7968	1	3::>sp|P0DTC9|NCAP_SARS2 Nucleoprotein OS=Severe acute respiratory syndrome coronavirus 2 OX=2697049 GN=N PE=1 SV=1	45598	7250	1	41.29		13	2323.18	2323.18	775.4	-0.0024	3	RPQGLPNNTASWFTALTQHGK	11.4887		0
F004201-combined.dat	20201118_004_ZR_OK-combined.mgf	>sp|P0DTC9|NCAP_SARS2 Nucleoprotein OS=Severe acute respiratory syndrome coronavirus 2 OX=2697049 GN=N PE=1 SV=1	7975	1	3::>sp|P0DTC9|NCAP_SARS2 Nucleoprotein OS=Severe acute respiratory syndrome coronavirus 2 OX=2697049 GN=N PE=1 SV=1	45598	7250	1	37.45		13	2323.18	2323.18	581.802	-0.0018	4	RPQGLPNNTASWFTALTQHGK	11.4887		0
F004201-combined.dat	20201118_004_ZR_OK-combined.mgf	>sp|P0DTC9|NCAP_SARS2 Nucleoprotein OS=Severe acute respiratory syndrome coronavirus 2 OX=2697049 GN=N PE=1 SV=1	8003	1	3::>sp|P0DTC9|NCAP_SARS2 Nucleoprotein OS=Severe acute respiratory syndrome coronavirus 2 OX=2697049 GN=N PE=1 SV=1	45598	7250	1	37.08		13	2323.18	2323.19	775.404	0.0085	3	RPQGLPNNTASWFTALTQHGK	11.4887		0
F004201-combined.dat	20201118_004_ZR_OK-combined.mgf	>sp|P0DTC9|NCAP_SARS2 Nucleoprotein OS=Severe acute respiratory syndrome coronavirus 2 OX=2697049 GN=N PE=1 SV=1	7974	1	3::>sp|P0DTC9|NCAP_SARS2 Nucleoprotein OS=Severe acute respiratory syndrome coronavirus 2 OX=2697049 GN=N PE=1 SV=1	45598	7250	1	35.72		13	2323.18	2323.18	581.802	-0.0018	4	RPQGLPNNTASWFTALTQHGK	11.4887		0
F004201-combined.dat	20201118_004_ZR_OK-combined.mgf	>sp|P0DTC9|NCAP_SARS2 Nucleoprotein OS=Severe acute respiratory syndrome coronavirus 2 OX=2697049 GN=N PE=1 SV=1	7966	1	3::>sp|P0DTC9|NCAP_SARS2 Nucleoprotein OS=Severe acute respiratory syndrome coronavirus 2 OX=2697049 GN=N PE=1 SV=1	45598	7250	1	29.77		13	2323.18	2323.18	581.802	-0.0025	4	RPQGLPNNTASWFTALTQHGK	11.4887		0
F004201-combined.dat	20201118_004_ZR_OK-combined.mgf	>sp|P0DTC9|NCAP_SARS2 Nucleoprotein OS=Severe acute respiratory syndrome coronavirus 2 OX=2697049 GN=N PE=1 SV=1	7991	1	3::>sp|P0DTC9|NCAP_SARS2 Nucleoprotein OS=Severe acute respiratory syndrome coronavirus 2 OX=2697049 GN=N PE=1 SV=1	45598	7250	1	27.41		13	2323.18	2323.18	581.803	0.0019	4	RPQGLPNNTASWFTALTQHGK	11.4887		0
F004201-combined.dat	20201118_004_ZR_OK-combined.mgf	>sp|P0DTC9|NCAP_SARS2 Nucleoprotein OS=Severe acute respiratory syndrome coronavirus 2 OX=2697049 GN=N PE=1 SV=1	7960	1	3::>sp|P0DTC9|NCAP_SARS2 Nucleoprotein OS=Severe acute respiratory syndrome coronavirus 2 OX=2697049 GN=N PE=1 SV=1	45598	7250	1	26.35		13	2323.18	2323.18	775.399	-0.0054	3	RPQGLPNNTASWFTALTQHGK	11.4887		0
F004201-combined.dat	20201118_004_ZR_OK-combined.mgf	>sp|P0DTC9|NCAP_SARS2 Nucleoprotein OS=Severe acute respiratory syndrome coronavirus 2 OX=2697049 GN=N PE=1 SV=1	7980	1	3::>sp|P0DTC9|NCAP_SARS2 Nucleoprotein OS=Severe acute respiratory syndrome coronavirus 2 OX=2697049 GN=N PE=1 SV=1	45598	7250	1	23.47		13	2323.18	2323.18	775.401	-0.0015	3	RPQGLPNNTASWFTALTQHGK	11.4887		0
F004201-combined.dat	20201118_004_ZR_OK-combined.mgf	>sp|P0DTC9|NCAP_SARS2 Nucleoprotein OS=Severe acute respiratory syndrome coronavirus 2 OX=2697049 GN=N PE=1 SV=1	7971	1	3::>sp|P0DTC9|NCAP_SARS2 Nucleoprotein OS=Severe acute respiratory syndrome coronavirus 2 OX=2697049 GN=N PE=1 SV=1	45598	7250	1	23.32		13	2323.18	2323.18	775.401	-0.0021	3	RPQGLPNNTASWFTALTQHGK	11.4887		0
F004201-combined.dat	20201118_004_ZR_OK-combined.mgf	>sp|P0DTC9|NCAP_SARS2 Nucleoprotein OS=Severe acute respiratory syndrome coronavirus 2 OX=2697049 GN=N PE=1 SV=1	8943	1	3::>sp|P0DTC9|NCAP_SARS2 Nucleoprotein OS=Severe acute respiratory syndrome coronavirus 2 OX=2697049 GN=N PE=1 SV=1	45598	7250	1	40.88		13	2808.43	2808.43	703.116	0.0028	4	RPQGLPNNTASWFTALTQHGKEDLK	9.88481		1
F004201-combined.dat	20201118_004_ZR_OK-combined.mgf	>sp|P0DTC9|NCAP_SARS2 Nucleoprotein OS=Severe acute respiratory syndrome coronavirus 2 OX=2697049 GN=N PE=1 SV=1	8942	1	3::>sp|P0DTC9|NCAP_SARS2 Nucleoprotein OS=Severe acute respiratory syndrome coronavirus 2 OX=2697049 GN=N PE=1 SV=1	45598	7250	1	36.09		13	2808.43	2808.43	562.694	0.0028	5	RPQGLPNNTASWFTALTQHGKEDLK	9.88481		1
F004201-combined.dat	20201118_004_ZR_OK-combined.mgf	>sp|P0DTC9|NCAP_SARS2 Nucleoprotein OS=Severe acute respiratory syndrome coronavirus 2 OX=2697049 GN=N PE=1 SV=1	8944	1	3::>sp|P0DTC9|NCAP_SARS2 Nucleoprotein OS=Severe acute respiratory syndrome coronavirus 2 OX=2697049 GN=N PE=1 SV=1	45598	7250	1	23.07		13	2808.43	2808.43	937.152	0.0028	3	RPQGLPNNTASWFTALTQHGKEDLK	9.88481		1
F004201-combined.dat	20201118_004_ZR_OK-combined.mgf	>sp|P0DTC9|NCAP_SARS2 Nucleoprotein OS=Severe acute respiratory syndrome coronavirus 2 OX=2697049 GN=N PE=1 SV=1	4444	1	3::>sp|P0DTC9|NCAP_SARS2 Nucleoprotein OS=Severe acute respiratory syndrome coronavirus 2 OX=2697049 GN=N PE=1 SV=1	45598	7250	1	37.76		13	1606.75	1606.75	804.382	-0.0007	2	TAT*KAYNVTQAFGR	10.3951	Phospho (ST)	1
F004201-combined.dat	20201118_004_ZR_OK-combined.mgf	>sp|P0DTC9|NCAP_SARS2 Nucleoprotein OS=Severe acute respiratory syndrome coronavirus 2 OX=2697049 GN=N PE=1 SV=1	4096	1	3::>sp|P0DTC9|NCAP_SARS2 Nucleoprotein OS=Severe acute respiratory syndrome coronavirus 2 OX=2697049 GN=N PE=1 SV=1	45598	7250	1	48.01		13	1526.78	1526.79	509.936	0.0019	3	TATKAYNVTQAFGR	10.3951		1
F004201-combined.dat	20201118_004_ZR_OK-combined.mgf	>sp|P0DTC9|NCAP_SARS2 Nucleoprotein OS=Severe acute respiratory syndrome coronavirus 2 OX=2697049 GN=N PE=1 SV=1	4094	1	3::>sp|P0DTC9|NCAP_SARS2 Nucleoprotein OS=Severe acute respiratory syndrome coronavirus 2 OX=2697049 GN=N PE=1 SV=1	45598	7250	1	27.61		13	1526.78	1526.78	509.935	0.0001	3	TATKAYNVTQAFGR	10.3951		1
F004201-combined.dat	20201118_004_ZR_OK-combined.mgf	>sp|P0DTC9|NCAP_SARS2 Nucleoprotein OS=Severe acute respiratory syndrome coronavirus 2 OX=2697049 GN=N PE=1 SV=1	4095	1	3::>sp|P0DTC9|NCAP_SARS2 Nucleoprotein OS=Severe acute respiratory syndrome coronavirus 2 OX=2697049 GN=N PE=1 SV=1	45598	7250	1	22.97		13	1526.78	1526.79	764.4	0.0015	2	TATKAYNVTQAFGR	10.3951		1
F004201-combined.dat	20201118_004_ZR_OK-combined.mgf	>sp|P0DTC9|NCAP_SARS2 Nucleoprotein OS=Severe acute respiratory syndrome coronavirus 2 OX=2697049 GN=N PE=1 SV=1	1095	1	3::>sp|P0DTC9|NCAP_SARS2 Nucleoprotein OS=Severe acute respiratory syndrome coronavirus 2 OX=2697049 GN=N PE=1 SV=1	45598	7250	1	35.65		13	915.47	915.471	458.743	0.0009	2	TFPPTEPK	6.94309		0
F004201-combined.dat	20201118_004_ZR_OK-combined.mgf	>sp|P0DTC9|NCAP_SARS2 Nucleoprotein OS=Severe acute respiratory syndrome coronavirus 2 OX=2697049 GN=N PE=1 SV=1	1089	1	3::>sp|P0DTC9|NCAP_SARS2 Nucleoprotein OS=Severe acute respiratory syndrome coronavirus 2 OX=2697049 GN=N PE=1 SV=1	45598	7250	1	28.81		13	915.47	915.47	458.742	0	2	TFPPTEPK	6.94309		0
F004201-combined.dat	20201118_004_ZR_OK-combined.mgf	>sp|P0DTC9|NCAP_SARS2 Nucleoprotein OS=Severe acute respiratory syndrome coronavirus 2 OX=2697049 GN=N PE=1 SV=1	1086	1	3::>sp|P0DTC9|NCAP_SARS2 Nucleoprotein OS=Severe acute respiratory syndrome coronavirus 2 OX=2697049 GN=N PE=1 SV=1	45598	7250	1	28.75		13	915.47	915.47	458.742	-0.0001	2	TFPPTEPK	6.94309		0
F004201-combined.dat	20201118_004_ZR_OK-combined.mgf	>sp|P0DTC9|NCAP_SARS2 Nucleoprotein OS=Severe acute respiratory syndrome coronavirus 2 OX=2697049 GN=N PE=1 SV=1	1093	1	3::>sp|P0DTC9|NCAP_SARS2 Nucleoprotein OS=Severe acute respiratory syndrome coronavirus 2 OX=2697049 GN=N PE=1 SV=1	45598	7250	1	28.42		13	915.47	915.471	458.743	0.0006	2	TFPPTEPK	6.94309		0
F004201-combined.dat	20201118_004_ZR_OK-combined.mgf	>sp|P0DTC9|NCAP_SARS2 Nucleoprotein OS=Severe acute respiratory syndrome coronavirus 2 OX=2697049 GN=N PE=1 SV=1	1090	1	3::>sp|P0DTC9|NCAP_SARS2 Nucleoprotein OS=Severe acute respiratory syndrome coronavirus 2 OX=2697049 GN=N PE=1 SV=1	45598	7250	1	28.2		13	915.47	915.47	458.742	0.0001	2	TFPPTEPK	6.94309		0
F004201-combined.dat	20201118_004_ZR_OK-combined.mgf	>sp|P0DTC9|NCAP_SARS2 Nucleoprotein OS=Severe acute respiratory syndrome coronavirus 2 OX=2697049 GN=N PE=1 SV=1	1084	1	3::>sp|P0DTC9|NCAP_SARS2 Nucleoprotein OS=Severe acute respiratory syndrome coronavirus 2 OX=2697049 GN=N PE=1 SV=1	45598	7250	1	27.65		13	915.47	915.47	458.742	-0.0003	2	TFPPTEPK	6.94309		0
F004201-combined.dat	20201118_004_ZR_OK-combined.mgf	>sp|P0DTC9|NCAP_SARS2 Nucleoprotein OS=Severe acute respiratory syndrome coronavirus 2 OX=2697049 GN=N PE=1 SV=1	1088	1	3::>sp|P0DTC9|NCAP_SARS2 Nucleoprotein OS=Severe acute respiratory syndrome coronavirus 2 OX=2697049 GN=N PE=1 SV=1	45598	7250	1	27.62		13	915.47	915.47	458.742	0	2	TFPPTEPK	6.94309		0
F004201-combined.dat	20201118_004_ZR_OK-combined.mgf	>sp|P0DTC9|NCAP_SARS2 Nucleoprotein OS=Severe acute respiratory syndrome coronavirus 2 OX=2697049 GN=N PE=1 SV=1	1094	1	3::>sp|P0DTC9|NCAP_SARS2 Nucleoprotein OS=Severe acute respiratory syndrome coronavirus 2 OX=2697049 GN=N PE=1 SV=1	45598	7250	1	24.98		13	915.47	915.471	458.743	0.0006	2	TFPPTEPK	6.94309		0
F004201-combined.dat	20201118_004_ZR_OK-combined.mgf	>sp|P0DTC9|NCAP_SARS2 Nucleoprotein OS=Severe acute respiratory syndrome coronavirus 2 OX=2697049 GN=N PE=1 SV=1	1092	1	3::>sp|P0DTC9|NCAP_SARS2 Nucleoprotein OS=Severe acute respiratory syndrome coronavirus 2 OX=2697049 GN=N PE=1 SV=1	45598	7250	1	24.15		13	915.47	915.471	458.743	0.0006	2	TFPPTEPK	6.94309		0
F004201-combined.dat	20201118_004_ZR_OK-combined.mgf	>sp|P0DTC9|NCAP_SARS2 Nucleoprotein OS=Severe acute respiratory syndrome coronavirus 2 OX=2697049 GN=N PE=1 SV=1	1085	1	3::>sp|P0DTC9|NCAP_SARS2 Nucleoprotein OS=Severe acute respiratory syndrome coronavirus 2 OX=2697049 GN=N PE=1 SV=1	45598	7250	1	22.09		13	915.47	915.47	458.742	-0.0002	2	TFPPTEPK	6.94309		0
F004201-combined.dat	20201118_004_ZR_OK-combined.mgf	>sp|P0DTC9|NCAP_SARS2 Nucleoprotein OS=Severe acute respiratory syndrome coronavirus 2 OX=2697049 GN=N PE=1 SV=1	7712	1	3::>sp|P0DTC9|NCAP_SARS2 Nucleoprotein OS=Severe acute respiratory syndrome coronavirus 2 OX=2697049 GN=N PE=1 SV=1	45598	7250	1	69.04		13	2266.07	2266.07	756.365	0.0009	3	WYFYYLGTGPEAGLPYGANK	6.7269		0
F004201-combined.dat	20201118_004_ZR_OK-combined.mgf	>sp|P0DTC9|NCAP_SARS2 Nucleoprotein OS=Severe acute respiratory syndrome coronavirus 2 OX=2697049 GN=N PE=1 SV=1	7723	1	3::>sp|P0DTC9|NCAP_SARS2 Nucleoprotein OS=Severe acute respiratory syndrome coronavirus 2 OX=2697049 GN=N PE=1 SV=1	45598	7250	1	67.03		14	2266.07	2266.08	756.367	0.0048	3	WYFYYLGTGPEAGLPYGANK	6.7269		0
F004201-combined.dat	20201118_004_ZR_OK-combined.mgf	>sp|P0DTC9|NCAP_SARS2 Nucleoprotein OS=Severe acute respiratory syndrome coronavirus 2 OX=2697049 GN=N PE=1 SV=1	7711	1	3::>sp|P0DTC9|NCAP_SARS2 Nucleoprotein OS=Severe acute respiratory syndrome coronavirus 2 OX=2697049 GN=N PE=1 SV=1	45598	7250	1	57.62		13	2266.07	2266.07	1134.04	0.0008	2	WYFYYLGTGPEAGLPYGANK	6.7269		0
F004201-combined.dat	20201118_004_ZR_OK-combined.mgf	>sp|P0DTC9|NCAP_SARS2 Nucleoprotein OS=Severe acute respiratory syndrome coronavirus 2 OX=2697049 GN=N PE=1 SV=1	7714	1	3::>sp|P0DTC9|NCAP_SARS2 Nucleoprotein OS=Severe acute respiratory syndrome coronavirus 2 OX=2697049 GN=N PE=1 SV=1	45598	7250	1	48.26		13	2266.07	2266.07	1134.04	0.0016	2	WYFYYLGTGPEAGLPYGANK	6.7269		0
F004201-combined.dat	20201118_004_ZR_OK-combined.mgf	>sp|P0DTC9|NCAP_SARS2 Nucleoprotein OS=Severe acute respiratory syndrome coronavirus 2 OX=2697049 GN=N PE=1 SV=1	7724	1	3::>sp|P0DTC9|NCAP_SARS2 Nucleoprotein OS=Severe acute respiratory syndrome coronavirus 2 OX=2697049 GN=N PE=1 SV=1	45598	7250	1	37.97		13	2266.07	2266.08	1134.05	0.0052	2	WYFYYLGTGPEAGLPYGANK	6.7269		0
F004200-phospho.dat	20201118_002_ZR_OK-phospho.mgf	>sp|P0DTC9|NCAP_SARS2 Nucleoprotein OS=Severe acute respiratory syndrome coronavirus 2 OX=2697049 GN=N PE=1 SV=1	970	1	3::>sp|P0DTC9|NCAP_SARS2 Nucleoprotein OS=Severe acute respiratory syndrome coronavirus 2 OX=2697049 GN=N PE=1 SV=1	45598	3166	1	64.13		13	1127.56	1127.56	564.786	0.0001	2	ADETQALPQR	4.07171		0
F004200-phospho.dat	20201118_002_ZR_OK-phospho.mgf	>sp|P0DTC9|NCAP_SARS2 Nucleoprotein OS=Severe acute respiratory syndrome coronavirus 2 OX=2697049 GN=N PE=1 SV=1	971	1	3::>sp|P0DTC9|NCAP_SARS2 Nucleoprotein OS=Severe acute respiratory syndrome coronavirus 2 OX=2697049 GN=N PE=1 SV=1	45598	3166	1	63.22		13	1127.56	1127.56	564.786	0.0001	2	ADETQALPQR	4.07171		0
F004200-phospho.dat	20201118_002_ZR_OK-phospho.mgf	>sp|P0DTC9|NCAP_SARS2 Nucleoprotein OS=Severe acute respiratory syndrome coronavirus 2 OX=2697049 GN=N PE=1 SV=1	972	1	3::>sp|P0DTC9|NCAP_SARS2 Nucleoprotein OS=Severe acute respiratory syndrome coronavirus 2 OX=2697049 GN=N PE=1 SV=1	45598	3166	1	63		13	1127.56	1127.56	564.786	0.0004	2	ADETQALPQR	4.07171		0
F004200-phospho.dat	20201118_002_ZR_OK-phospho.mgf	>sp|P0DTC9|NCAP_SARS2 Nucleoprotein OS=Severe acute respiratory syndrome coronavirus 2 OX=2697049 GN=N PE=1 SV=1	968	1	3::>sp|P0DTC9|NCAP_SARS2 Nucleoprotein OS=Severe acute respiratory syndrome coronavirus 2 OX=2697049 GN=N PE=1 SV=1	45598	3166	1	41.34		13	1127.56	1127.56	564.786	-0.0002	2	ADETQALPQR	4.07171		0
F004200-phospho.dat	20201118_002_ZR_OK-phospho.mgf	>sp|P0DTC9|NCAP_SARS2 Nucleoprotein OS=Severe acute respiratory syndrome coronavirus 2 OX=2697049 GN=N PE=1 SV=1	964	1	3::>sp|P0DTC9|NCAP_SARS2 Nucleoprotein OS=Severe acute respiratory syndrome coronavirus 2 OX=2697049 GN=N PE=1 SV=1	45598	3166	1	44.25		13	1125.56	1125.56	563.785	-0.0003	2	AYNVTQAFGR	9.84133		0
F004200-phospho.dat	20201118_002_ZR_OK-phospho.mgf	>sp|P0DTC9|NCAP_SARS2 Nucleoprotein OS=Severe acute respiratory syndrome coronavirus 2 OX=2697049 GN=N PE=1 SV=1	2175	1	3::>sp|P0DTC9|NCAP_SARS2 Nucleoprotein OS=Severe acute respiratory syndrome coronavirus 2 OX=2697049 GN=N PE=1 SV=1	45598	3166	1	66.14		13	1683.88	1683.88	842.948	-0.0025	2	DGIIWVATEGALNTPK	4.07171		0
F004200-phospho.dat	20201118_002_ZR_OK-phospho.mgf	>sp|P0DTC9|NCAP_SARS2 Nucleoprotein OS=Severe acute respiratory syndrome coronavirus 2 OX=2697049 GN=N PE=1 SV=1	1800	1	3::>sp|P0DTC9|NCAP_SARS2 Nucleoprotein OS=Severe acute respiratory syndrome coronavirus 2 OX=2697049 GN=N PE=1 SV=1	45598	3166	1	49.55		13	1542.84	1542.84	772.427	-0.0005	2	DPNFKDQVILLNK	6.86956		1
F004200-phospho.dat	20201118_002_ZR_OK-phospho.mgf	>sp|P0DTC9|NCAP_SARS2 Nucleoprotein OS=Severe acute respiratory syndrome coronavirus 2 OX=2697049 GN=N PE=1 SV=1	1799	1	3::>sp|P0DTC9|NCAP_SARS2 Nucleoprotein OS=Severe acute respiratory syndrome coronavirus 2 OX=2697049 GN=N PE=1 SV=1	45598	3166	1	46.15		13	1542.84	1542.84	515.287	-0.002	3	DPNFKDQVILLNK	6.86956		1
F004200-phospho.dat	20201118_002_ZR_OK-phospho.mgf	>sp|P0DTC9|NCAP_SARS2 Nucleoprotein OS=Severe acute respiratory syndrome coronavirus 2 OX=2697049 GN=N PE=1 SV=1	1801	1	3::>sp|P0DTC9|NCAP_SARS2 Nucleoprotein OS=Severe acute respiratory syndrome coronavirus 2 OX=2697049 GN=N PE=1 SV=1	45598	3166	1	36.24		13	1542.84	1542.84	515.287	-0.0003	3	DPNFKDQVILLNK	6.86956		1
F004200-phospho.dat	20201118_002_ZR_OK-phospho.mgf	>sp|P0DTC9|NCAP_SARS2 Nucleoprotein OS=Severe acute respiratory syndrome coronavirus 2 OX=2697049 GN=N PE=1 SV=1	1802	1	3::>sp|P0DTC9|NCAP_SARS2 Nucleoprotein OS=Severe acute respiratory syndrome coronavirus 2 OX=2697049 GN=N PE=1 SV=1	45598	3166	1	23.98		13	1542.84	1542.84	772.428	0.0003	2	DPNFKDQVILLNK	6.86956		1
F004200-phospho.dat	20201118_002_ZR_OK-phospho.mgf	>sp|P0DTC9|NCAP_SARS2 Nucleoprotein OS=Severe acute respiratory syndrome coronavirus 2 OX=2697049 GN=N PE=1 SV=1	635	1	3::>sp|P0DTC9|NCAP_SARS2 Nucleoprotein OS=Severe acute respiratory syndrome coronavirus 2 OX=2697049 GN=N PE=1 SV=1	45598	3166	1	44.16		13	941.555	941.554	471.784	-0.0007	2	DQVILLNK	6.74864		0
F004200-phospho.dat	20201118_002_ZR_OK-phospho.mgf	>sp|P0DTC9|NCAP_SARS2 Nucleoprotein OS=Severe acute respiratory syndrome coronavirus 2 OX=2697049 GN=N PE=1 SV=1	634	1	3::>sp|P0DTC9|NCAP_SARS2 Nucleoprotein OS=Severe acute respiratory syndrome coronavirus 2 OX=2697049 GN=N PE=1 SV=1	45598	3166	1	43.17		13	941.555	941.554	471.784	-0.0009	2	DQVILLNK	6.74864		0
F004200-phospho.dat	20201118_002_ZR_OK-phospho.mgf	>sp|P0DTC9|NCAP_SARS2 Nucleoprotein OS=Severe acute respiratory syndrome coronavirus 2 OX=2697049 GN=N PE=1 SV=1	638	1	3::>sp|P0DTC9|NCAP_SARS2 Nucleoprotein OS=Severe acute respiratory syndrome coronavirus 2 OX=2697049 GN=N PE=1 SV=1	45598	3166	1	41.48		13	941.555	941.554	471.784	-0.0001	2	DQVILLNK	6.74864		0
F004200-phospho.dat	20201118_002_ZR_OK-phospho.mgf	>sp|P0DTC9|NCAP_SARS2 Nucleoprotein OS=Severe acute respiratory syndrome coronavirus 2 OX=2697049 GN=N PE=1 SV=1	636	1	3::>sp|P0DTC9|NCAP_SARS2 Nucleoprotein OS=Severe acute respiratory syndrome coronavirus 2 OX=2697049 GN=N PE=1 SV=1	45598	3166	1	37.82		13	941.555	941.554	471.784	-0.0005	2	DQVILLNK	6.74864		0
F004200-phospho.dat	20201118_002_ZR_OK-phospho.mgf	>sp|P0DTC9|NCAP_SARS2 Nucleoprotein OS=Severe acute respiratory syndrome coronavirus 2 OX=2697049 GN=N PE=1 SV=1	637	1	3::>sp|P0DTC9|NCAP_SARS2 Nucleoprotein OS=Severe acute respiratory syndrome coronavirus 2 OX=2697049 GN=N PE=1 SV=1	45598	3166	1	37.32		13	941.555	941.554	471.784	-0.0003	2	DQVILLNK	6.74864		0
F004200-phospho.dat	20201118_002_ZR_OK-phospho.mgf	>sp|P0DTC9|NCAP_SARS2 Nucleoprotein OS=Severe acute respiratory syndrome coronavirus 2 OX=2697049 GN=N PE=1 SV=1	599	1	3::>sp|P0DTC9|NCAP_SARS2 Nucleoprotein OS=Severe acute respiratory syndrome coronavirus 2 OX=2697049 GN=N PE=1 SV=1	45598	3166	1	57.33		13	903.481	903.481	452.748	-0.0002	2	EDLKFPR	7.01344		1
F004200-phospho.dat	20201118_002_ZR_OK-phospho.mgf	>sp|P0DTC9|NCAP_SARS2 Nucleoprotein OS=Severe acute respiratory syndrome coronavirus 2 OX=2697049 GN=N PE=1 SV=1	594	1	3::>sp|P0DTC9|NCAP_SARS2 Nucleoprotein OS=Severe acute respiratory syndrome coronavirus 2 OX=2697049 GN=N PE=1 SV=1	45598	3166	1	57.26		13	903.481	903.481	452.748	-0.0003	2	EDLKFPR	7.01344		1
F004200-phospho.dat	20201118_002_ZR_OK-phospho.mgf	>sp|P0DTC9|NCAP_SARS2 Nucleoprotein OS=Severe acute respiratory syndrome coronavirus 2 OX=2697049 GN=N PE=1 SV=1	595	1	3::>sp|P0DTC9|NCAP_SARS2 Nucleoprotein OS=Severe acute respiratory syndrome coronavirus 2 OX=2697049 GN=N PE=1 SV=1	45598	3166	1	57.02		13	903.481	903.481	452.748	-0.0003	2	EDLKFPR	7.01344		1
F004200-phospho.dat	20201118_002_ZR_OK-phospho.mgf	>sp|P0DTC9|NCAP_SARS2 Nucleoprotein OS=Severe acute respiratory syndrome coronavirus 2 OX=2697049 GN=N PE=1 SV=1	586	1	3::>sp|P0DTC9|NCAP_SARS2 Nucleoprotein OS=Severe acute respiratory syndrome coronavirus 2 OX=2697049 GN=N PE=1 SV=1	45598	3166	1	53.84		13	903.481	903.481	452.748	-0.0005	2	EDLKFPR	7.01344		1
F004200-phospho.dat	20201118_002_ZR_OK-phospho.mgf	>sp|P0DTC9|NCAP_SARS2 Nucleoprotein OS=Severe acute respiratory syndrome coronavirus 2 OX=2697049 GN=N PE=1 SV=1	602	1	3::>sp|P0DTC9|NCAP_SARS2 Nucleoprotein OS=Severe acute respiratory syndrome coronavirus 2 OX=2697049 GN=N PE=1 SV=1	45598	3166	1	53.8		13	903.481	903.481	452.748	0	2	EDLKFPR	7.01344		1
F004200-phospho.dat	20201118_002_ZR_OK-phospho.mgf	>sp|P0DTC9|NCAP_SARS2 Nucleoprotein OS=Severe acute respiratory syndrome coronavirus 2 OX=2697049 GN=N PE=1 SV=1	591	1	3::>sp|P0DTC9|NCAP_SARS2 Nucleoprotein OS=Severe acute respiratory syndrome coronavirus 2 OX=2697049 GN=N PE=1 SV=1	45598	3166	1	50.2		13	903.481	903.481	452.748	-0.0004	2	EDLKFPR	7.01344		1
F004200-phospho.dat	20201118_002_ZR_OK-phospho.mgf	>sp|P0DTC9|NCAP_SARS2 Nucleoprotein OS=Severe acute respiratory syndrome coronavirus 2 OX=2697049 GN=N PE=1 SV=1	598	1	3::>sp|P0DTC9|NCAP_SARS2 Nucleoprotein OS=Severe acute respiratory syndrome coronavirus 2 OX=2697049 GN=N PE=1 SV=1	45598	3166	1	41.52		13	903.481	903.481	452.748	-0.0002	2	EDLKFPR	7.01344		1
F004200-phospho.dat	20201118_002_ZR_OK-phospho.mgf	>sp|P0DTC9|NCAP_SARS2 Nucleoprotein OS=Severe acute respiratory syndrome coronavirus 2 OX=2697049 GN=N PE=1 SV=1	593	1	3::>sp|P0DTC9|NCAP_SARS2 Nucleoprotein OS=Severe acute respiratory syndrome coronavirus 2 OX=2697049 GN=N PE=1 SV=1	45598	3166	1	34.96		13	903.481	903.481	452.748	-0.0003	2	EDLKFPR	7.01344		1
F004200-phospho.dat	20201118_002_ZR_OK-phospho.mgf	>sp|P0DTC9|NCAP_SARS2 Nucleoprotein OS=Severe acute respiratory syndrome coronavirus 2 OX=2697049 GN=N PE=1 SV=1	607	1	3::>sp|P0DTC9|NCAP_SARS2 Nucleoprotein OS=Severe acute respiratory syndrome coronavirus 2 OX=2697049 GN=N PE=1 SV=1	45598	3166	1	33.87		13	903.481	903.482	452.748	0.0003	2	EDLKFPR	7.01344		1
F004200-phospho.dat	20201118_002_ZR_OK-phospho.mgf	>sp|P0DTC9|NCAP_SARS2 Nucleoprotein OS=Severe acute respiratory syndrome coronavirus 2 OX=2697049 GN=N PE=1 SV=1	592	1	3::>sp|P0DTC9|NCAP_SARS2 Nucleoprotein OS=Severe acute respiratory syndrome coronavirus 2 OX=2697049 GN=N PE=1 SV=1	45598	3166	1	33.45		13	903.481	903.481	452.748	-0.0003	2	EDLKFPR	7.01344		1
F004200-phospho.dat	20201118_002_ZR_OK-phospho.mgf	>sp|P0DTC9|NCAP_SARS2 Nucleoprotein OS=Severe acute respiratory syndrome coronavirus 2 OX=2697049 GN=N PE=1 SV=1	585	1	3::>sp|P0DTC9|NCAP_SARS2 Nucleoprotein OS=Severe acute respiratory syndrome coronavirus 2 OX=2697049 GN=N PE=1 SV=1	45598	3166	1	32.27		13	903.481	903.481	452.748	-0.0007	2	EDLKFPR	7.01344		1
F004200-phospho.dat	20201118_002_ZR_OK-phospho.mgf	>sp|P0DTC9|NCAP_SARS2 Nucleoprotein OS=Severe acute respiratory syndrome coronavirus 2 OX=2697049 GN=N PE=1 SV=1	589	1	3::>sp|P0DTC9|NCAP_SARS2 Nucleoprotein OS=Severe acute respiratory syndrome coronavirus 2 OX=2697049 GN=N PE=1 SV=1	45598	3166	1	30.63		13	903.481	903.481	452.748	-0.0005	2	EDLKFPR	7.01344		1
F004200-phospho.dat	20201118_002_ZR_OK-phospho.mgf	>sp|P0DTC9|NCAP_SARS2 Nucleoprotein OS=Severe acute respiratory syndrome coronavirus 2 OX=2697049 GN=N PE=1 SV=1	601	1	3::>sp|P0DTC9|NCAP_SARS2 Nucleoprotein OS=Severe acute respiratory syndrome coronavirus 2 OX=2697049 GN=N PE=1 SV=1	45598	3166	1	22.28		13	903.481	903.481	302.168	-0.0001	3	EDLKFPR	7.01344		1
F004200-phospho.dat	20201118_002_ZR_OK-phospho.mgf	>sp|P0DTC9|NCAP_SARS2 Nucleoprotein OS=Severe acute respiratory syndrome coronavirus 2 OX=2697049 GN=N PE=1 SV=1	588	1	3::>sp|P0DTC9|NCAP_SARS2 Nucleoprotein OS=Severe acute respiratory syndrome coronavirus 2 OX=2697049 GN=N PE=1 SV=1	45598	3166	1	22.21		13	903.481	903.481	302.168	-0.0005	3	EDLKFPR	7.01344		1
F004200-phospho.dat	20201118_002_ZR_OK-phospho.mgf	>sp|P0DTC9|NCAP_SARS2 Nucleoprotein OS=Severe acute respiratory syndrome coronavirus 2 OX=2697049 GN=N PE=1 SV=1	2476	1	3::>sp|P0DTC9|NCAP_SARS2 Nucleoprotein OS=Severe acute respiratory syndrome coronavirus 2 OX=2697049 GN=N PE=1 SV=1	45598	3166	1	114.77		13	1787.84	1787.84	894.929	0.0001	2	GPEQTQGNFGDQELIR	3.82744		0
F004200-phospho.dat	20201118_002_ZR_OK-phospho.mgf	>sp|P0DTC9|NCAP_SARS2 Nucleoprotein OS=Severe acute respiratory syndrome coronavirus 2 OX=2697049 GN=N PE=1 SV=1	2477	1	3::>sp|P0DTC9|NCAP_SARS2 Nucleoprotein OS=Severe acute respiratory syndrome coronavirus 2 OX=2697049 GN=N PE=1 SV=1	45598	3166	1	67.22		13	1787.84	1787.84	596.955	0.0007	3	GPEQTQGNFGDQELIR	3.82744		0
F004200-phospho.dat	20201118_002_ZR_OK-phospho.mgf	>sp|P0DTC9|NCAP_SARS2 Nucleoprotein OS=Severe acute respiratory syndrome coronavirus 2 OX=2697049 GN=N PE=1 SV=1	2475	1	3::>sp|P0DTC9|NCAP_SARS2 Nucleoprotein OS=Severe acute respiratory syndrome coronavirus 2 OX=2697049 GN=N PE=1 SV=1	45598	3166	1	32.64		13	1787.84	1787.84	894.927	-0.0054	2	GPEQTQGNFGDQELIR	3.82744		0
F004200-phospho.dat	20201118_002_ZR_OK-phospho.mgf	>sp|P0DTC9|NCAP_SARS2 Nucleoprotein OS=Severe acute respiratory syndrome coronavirus 2 OX=2697049 GN=N PE=1 SV=1	4150	1	3::>sp|P0DTC9|NCAP_SARS2 Nucleoprotein OS=Severe acute respiratory syndrome coronavirus 2 OX=2697049 GN=N PE=1 SV=1	45598	3166	1	69.66		14	2180.01	2180.01	727.678	-0.001	3	GQGVPINTNSSPDDQIGYYR	3.8824		0
F004200-phospho.dat	20201118_002_ZR_OK-phospho.mgf	>sp|P0DTC9|NCAP_SARS2 Nucleoprotein OS=Severe acute respiratory syndrome coronavirus 2 OX=2697049 GN=N PE=1 SV=1	4147	1	3::>sp|P0DTC9|NCAP_SARS2 Nucleoprotein OS=Severe acute respiratory syndrome coronavirus 2 OX=2697049 GN=N PE=1 SV=1	45598	3166	1	50.88		13	2180.01	2180.01	1091.01	-0.0023	2	GQGVPINTNSSPDDQIGYYR	3.8824		0
F004200-phospho.dat	20201118_002_ZR_OK-phospho.mgf	>sp|P0DTC9|NCAP_SARS2 Nucleoprotein OS=Severe acute respiratory syndrome coronavirus 2 OX=2697049 GN=N PE=1 SV=1	4149	1	3::>sp|P0DTC9|NCAP_SARS2 Nucleoprotein OS=Severe acute respiratory syndrome coronavirus 2 OX=2697049 GN=N PE=1 SV=1	45598	3166	1	22.02		14	2180.01	2180.01	727.678	-0.001	3	GQGVPINTNSSPDDQIGYYR	3.8824		0
F004200-phospho.dat	20201118_002_ZR_OK-phospho.mgf	>sp|P0DTC9|NCAP_SARS2 Nucleoprotein OS=Severe acute respiratory syndrome coronavirus 2 OX=2697049 GN=N PE=1 SV=1	3683	1	3::>sp|P0DTC9|NCAP_SARS2 Nucleoprotein OS=Severe acute respiratory syndrome coronavirus 2 OX=2697049 GN=N PE=1 SV=1	45598	3166	1	32.22		14	2069.01	2069.01	1035.51	0.0017	2	KQQT*VTLLPAADLDDFSK	4.16893	Phospho (ST)	1
F004200-phospho.dat	20201118_002_ZR_OK-phospho.mgf	>sp|P0DTC9|NCAP_SARS2 Nucleoprotein OS=Severe acute respiratory syndrome coronavirus 2 OX=2697049 GN=N PE=1 SV=1	3681	1	3::>sp|P0DTC9|NCAP_SARS2 Nucleoprotein OS=Severe acute respiratory syndrome coronavirus 2 OX=2697049 GN=N PE=1 SV=1	45598	3166	1	42.2		14	2069.01	2069.01	690.677	0.0015	3	KQQTVT*LLPAADLDDFSK	4.16893	Phospho (ST)	1
F004200-phospho.dat	20201118_002_ZR_OK-phospho.mgf	>sp|P0DTC9|NCAP_SARS2 Nucleoprotein OS=Severe acute respiratory syndrome coronavirus 2 OX=2697049 GN=N PE=1 SV=1	3679	1	3::>sp|P0DTC9|NCAP_SARS2 Nucleoprotein OS=Severe acute respiratory syndrome coronavirus 2 OX=2697049 GN=N PE=1 SV=1	45598	3166	1	31.25		14	2069.01	2069.01	690.677	0.0012	3	KQQTVT*LLPAADLDDFSK	4.16893	Phospho (ST)	1
F004200-phospho.dat	20201118_002_ZR_OK-phospho.mgf	>sp|P0DTC9|NCAP_SARS2 Nucleoprotein OS=Severe acute respiratory syndrome coronavirus 2 OX=2697049 GN=N PE=1 SV=1	3254	1	3::>sp|P0DTC9|NCAP_SARS2 Nucleoprotein OS=Severe acute respiratory syndrome coronavirus 2 OX=2697049 GN=N PE=1 SV=1	45598	3166	1	67.14		13	1989.04	1989.04	995.528	-0.0004	2	KQQTVTLLPAADLDDFSK	4.16893		1
F004200-phospho.dat	20201118_002_ZR_OK-phospho.mgf	>sp|P0DTC9|NCAP_SARS2 Nucleoprotein OS=Severe acute respiratory syndrome coronavirus 2 OX=2697049 GN=N PE=1 SV=1	3255	1	3::>sp|P0DTC9|NCAP_SARS2 Nucleoprotein OS=Severe acute respiratory syndrome coronavirus 2 OX=2697049 GN=N PE=1 SV=1	45598	3166	1	65.51		13	1989.04	1989.04	664.021	-0.0003	3	KQQTVTLLPAADLDDFSK	4.16893		1
F004200-phospho.dat	20201118_002_ZR_OK-phospho.mgf	>sp|P0DTC9|NCAP_SARS2 Nucleoprotein OS=Severe acute respiratory syndrome coronavirus 2 OX=2697049 GN=N PE=1 SV=1	3262	1	3::>sp|P0DTC9|NCAP_SARS2 Nucleoprotein OS=Severe acute respiratory syndrome coronavirus 2 OX=2697049 GN=N PE=1 SV=1	45598	3166	1	55.47		13	1989.04	1989.04	664.022	0.0028	3	KQQTVTLLPAADLDDFSK	4.16893		1
F004200-phospho.dat	20201118_002_ZR_OK-phospho.mgf	>sp|P0DTC9|NCAP_SARS2 Nucleoprotein OS=Severe acute respiratory syndrome coronavirus 2 OX=2697049 GN=N PE=1 SV=1	3259	1	3::>sp|P0DTC9|NCAP_SARS2 Nucleoprotein OS=Severe acute respiratory syndrome coronavirus 2 OX=2697049 GN=N PE=1 SV=1	45598	3166	1	41.34		13	1989.04	1989.04	664.022	0.0019	3	KQQTVTLLPAADLDDFSK	4.16893		1
F004200-phospho.dat	20201118_002_ZR_OK-phospho.mgf	>sp|P0DTC9|NCAP_SARS2 Nucleoprotein OS=Severe acute respiratory syndrome coronavirus 2 OX=2697049 GN=N PE=1 SV=1	3256	1	3::>sp|P0DTC9|NCAP_SARS2 Nucleoprotein OS=Severe acute respiratory syndrome coronavirus 2 OX=2697049 GN=N PE=1 SV=1	45598	3166	1	35.4		13	1989.04	1989.04	995.528	0.0001	2	KQQTVTLLPAADLDDFSK	4.16893		1
F004200-phospho.dat	20201118_002_ZR_OK-phospho.mgf	>sp|P0DTC9|NCAP_SARS2 Nucleoprotein OS=Severe acute respiratory syndrome coronavirus 2 OX=2697049 GN=N PE=1 SV=1	3252	1	3::>sp|P0DTC9|NCAP_SARS2 Nucleoprotein OS=Severe acute respiratory syndrome coronavirus 2 OX=2697049 GN=N PE=1 SV=1	45598	3166	1	22.71		13	1989.04	1989.04	664.021	-0.0009	3	KQQTVTLLPAADLDDFSK	4.16893		1
F004200-phospho.dat	20201118_002_ZR_OK-phospho.mgf	>sp|P0DTC9|NCAP_SARS2 Nucleoprotein OS=Severe acute respiratory syndrome coronavirus 2 OX=2697049 GN=N PE=1 SV=1	3266	1	3::>sp|P0DTC9|NCAP_SARS2 Nucleoprotein OS=Severe acute respiratory syndrome coronavirus 2 OX=2697049 GN=N PE=1 SV=1	45598	3166	1	22.24		13	1989.04	1989.05	664.023	0.0041	3	KQQTVTLLPAADLDDFSK	4.16893		1
F004200-phospho.dat	20201118_002_ZR_OK-phospho.mgf	>sp|P0DTC9|NCAP_SARS2 Nucleoprotein OS=Severe acute respiratory syndrome coronavirus 2 OX=2697049 GN=N PE=1 SV=1	888	1	3::>sp|P0DTC9|NCAP_SARS2 Nucleoprotein OS=Severe acute respiratory syndrome coronavirus 2 OX=2697049 GN=N PE=1 SV=1	45598	3166	1	64.49		13	1090.53	1090.53	546.272	-0.0002	2	LDDKDPNFK	4.16893		1
F004200-phospho.dat	20201118_002_ZR_OK-phospho.mgf	>sp|P0DTC9|NCAP_SARS2 Nucleoprotein OS=Severe acute respiratory syndrome coronavirus 2 OX=2697049 GN=N PE=1 SV=1	885	1	3::>sp|P0DTC9|NCAP_SARS2 Nucleoprotein OS=Severe acute respiratory syndrome coronavirus 2 OX=2697049 GN=N PE=1 SV=1	45598	3166	1	52.9		13	1090.53	1090.53	546.272	-0.0005	2	LDDKDPNFK	4.16893		1
F004200-phospho.dat	20201118_002_ZR_OK-phospho.mgf	>sp|P0DTC9|NCAP_SARS2 Nucleoprotein OS=Severe acute respiratory syndrome coronavirus 2 OX=2697049 GN=N PE=1 SV=1	907	1	3::>sp|P0DTC9|NCAP_SARS2 Nucleoprotein OS=Severe acute respiratory syndrome coronavirus 2 OX=2697049 GN=N PE=1 SV=1	45598	3166	1	40.33		13	1090.53	1090.53	546.273	0.001	2	LDDKDPNFK	4.16893		1
F004200-phospho.dat	20201118_002_ZR_OK-phospho.mgf	>sp|P0DTC9|NCAP_SARS2 Nucleoprotein OS=Severe acute respiratory syndrome coronavirus 2 OX=2697049 GN=N PE=1 SV=1	897	1	3::>sp|P0DTC9|NCAP_SARS2 Nucleoprotein OS=Severe acute respiratory syndrome coronavirus 2 OX=2697049 GN=N PE=1 SV=1	45598	3166	1	36.88		13	1090.53	1090.53	546.272	0	2	LDDKDPNFK	4.16893		1
F004200-phospho.dat	20201118_002_ZR_OK-phospho.mgf	>sp|P0DTC9|NCAP_SARS2 Nucleoprotein OS=Severe acute respiratory syndrome coronavirus 2 OX=2697049 GN=N PE=1 SV=1	890	1	3::>sp|P0DTC9|NCAP_SARS2 Nucleoprotein OS=Severe acute respiratory syndrome coronavirus 2 OX=2697049 GN=N PE=1 SV=1	45598	3166	1	29.94		13	1090.53	1090.53	546.272	-0.0001	2	LDDKDPNFK	4.16893		1
F004200-phospho.dat	20201118_002_ZR_OK-phospho.mgf	>sp|P0DTC9|NCAP_SARS2 Nucleoprotein OS=Severe acute respiratory syndrome coronavirus 2 OX=2697049 GN=N PE=1 SV=1	902	1	3::>sp|P0DTC9|NCAP_SARS2 Nucleoprotein OS=Severe acute respiratory syndrome coronavirus 2 OX=2697049 GN=N PE=1 SV=1	45598	3166	1	29.61		13	1090.53	1090.53	364.517	0.0005	3	LDDKDPNFK	4.16893		1
F004200-phospho.dat	20201118_002_ZR_OK-phospho.mgf	>sp|P0DTC9|NCAP_SARS2 Nucleoprotein OS=Severe acute respiratory syndrome coronavirus 2 OX=2697049 GN=N PE=1 SV=1	882	1	3::>sp|P0DTC9|NCAP_SARS2 Nucleoprotein OS=Severe acute respiratory syndrome coronavirus 2 OX=2697049 GN=N PE=1 SV=1	45598	3166	1	26.97		13	1090.53	1090.53	546.272	-0.0006	2	LDDKDPNFK	4.16893		1
F004200-phospho.dat	20201118_002_ZR_OK-phospho.mgf	>sp|P0DTC9|NCAP_SARS2 Nucleoprotein OS=Severe acute respiratory syndrome coronavirus 2 OX=2697049 GN=N PE=1 SV=1	899	1	3::>sp|P0DTC9|NCAP_SARS2 Nucleoprotein OS=Severe acute respiratory syndrome coronavirus 2 OX=2697049 GN=N PE=1 SV=1	45598	3166	1	22.99		13	1090.53	1090.53	546.272	0.0003	2	LDDKDPNFK	4.16893		1
F004200-phospho.dat	20201118_002_ZR_OK-phospho.mgf	>sp|P0DTC9|NCAP_SARS2 Nucleoprotein OS=Severe acute respiratory syndrome coronavirus 2 OX=2697049 GN=N PE=1 SV=1	909	1	3::>sp|P0DTC9|NCAP_SARS2 Nucleoprotein OS=Severe acute respiratory syndrome coronavirus 2 OX=2697049 GN=N PE=1 SV=1	45598	3166	1	22.12		13	1090.53	1090.53	546.273	0.0011	2	LDDKDPNFK	4.16893		1
F004200-phospho.dat	20201118_002_ZR_OK-phospho.mgf	>sp|P0DTC9|NCAP_SARS2 Nucleoprotein OS=Severe acute respiratory syndrome coronavirus 2 OX=2697049 GN=N PE=1 SV=1	2199	1	3::>sp|P0DTC9|NCAP_SARS2 Nucleoprotein OS=Severe acute respiratory syndrome coronavirus 2 OX=2697049 GN=N PE=1 SV=1	45598	3166	1	34.78		13	1685.88	1685.88	562.966	-0.0005	3	M*AGNGGDAALALLLLDR	3.8824	Oxidation (M)	0
F004200-phospho.dat	20201118_002_ZR_OK-phospho.mgf	>sp|P0DTC9|NCAP_SARS2 Nucleoprotein OS=Severe acute respiratory syndrome coronavirus 2 OX=2697049 GN=N PE=1 SV=1	1855	1	3::>sp|P0DTC9|NCAP_SARS2 Nucleoprotein OS=Severe acute respiratory syndrome coronavirus 2 OX=2697049 GN=N PE=1 SV=1	45598	3166	1	24.69		13	1560.61	1560.61	781.314	0.0001	2	QLQQSMSS*ADSTQA	3.09903	Phospho (ST)	0
F004200-phospho.dat	20201118_002_ZR_OK-phospho.mgf	>sp|P0DTC9|NCAP_SARS2 Nucleoprotein OS=Severe acute respiratory syndrome coronavirus 2 OX=2697049 GN=N PE=1 SV=1	2988	1	3::>sp|P0DTC9|NCAP_SARS2 Nucleoprotein OS=Severe acute respiratory syndrome coronavirus 2 OX=2697049 GN=N PE=1 SV=1	45598	3166	1	68.03		13	1940.91	1940.91	971.463	-0.0012	2	QQT*VTLLPAADLDDFSK	3.59466	Phospho (ST)	0
F004200-phospho.dat	20201118_002_ZR_OK-phospho.mgf	>sp|P0DTC9|NCAP_SARS2 Nucleoprotein OS=Severe acute respiratory syndrome coronavirus 2 OX=2697049 GN=N PE=1 SV=1	2986	1	3::>sp|P0DTC9|NCAP_SARS2 Nucleoprotein OS=Severe acute respiratory syndrome coronavirus 2 OX=2697049 GN=N PE=1 SV=1	45598	3166	1	65.65		13	1940.91	1940.91	971.463	-0.0014	2	QQT*VTLLPAADLDDFSK	3.59466	Phospho (ST)	0
F004200-phospho.dat	20201118_002_ZR_OK-phospho.mgf	>sp|P0DTC9|NCAP_SARS2 Nucleoprotein OS=Severe acute respiratory syndrome coronavirus 2 OX=2697049 GN=N PE=1 SV=1	2990	1	3::>sp|P0DTC9|NCAP_SARS2 Nucleoprotein OS=Severe acute respiratory syndrome coronavirus 2 OX=2697049 GN=N PE=1 SV=1	45598	3166	1	65.09		13	1940.91	1940.91	971.463	-0.0009	2	QQT*VTLLPAADLDDFSK	3.59466	Phospho (ST)	0
F004200-phospho.dat	20201118_002_ZR_OK-phospho.mgf	>sp|P0DTC9|NCAP_SARS2 Nucleoprotein OS=Severe acute respiratory syndrome coronavirus 2 OX=2697049 GN=N PE=1 SV=1	2989	1	3::>sp|P0DTC9|NCAP_SARS2 Nucleoprotein OS=Severe acute respiratory syndrome coronavirus 2 OX=2697049 GN=N PE=1 SV=1	45598	3166	1	61.94		13	1940.91	1940.91	647.978	-0.001	3	QQT*VTLLPAADLDDFSK	3.59466	Phospho (ST)	0
F004200-phospho.dat	20201118_002_ZR_OK-phospho.mgf	>sp|P0DTC9|NCAP_SARS2 Nucleoprotein OS=Severe acute respiratory syndrome coronavirus 2 OX=2697049 GN=N PE=1 SV=1	2693	1	3::>sp|P0DTC9|NCAP_SARS2 Nucleoprotein OS=Severe acute respiratory syndrome coronavirus 2 OX=2697049 GN=N PE=1 SV=1	45598	3166	1	83.5		13	1860.95	1860.94	931.479	-0.0032	2	QQTVTLLPAADLDDFSK	3.59466		0
F004200-phospho.dat	20201118_002_ZR_OK-phospho.mgf	>sp|P0DTC9|NCAP_SARS2 Nucleoprotein OS=Severe acute respiratory syndrome coronavirus 2 OX=2697049 GN=N PE=1 SV=1	3016	1	3::>sp|P0DTC9|NCAP_SARS2 Nucleoprotein OS=Severe acute respiratory syndrome coronavirus 2 OX=2697049 GN=N PE=1 SV=1	45598	3166	1	79.29		13	1943.94	1943.94	648.989	-0.0003	3	RGPEQTQGNFGDQELIR	4.44007		1
F004200-phospho.dat	20201118_002_ZR_OK-phospho.mgf	>sp|P0DTC9|NCAP_SARS2 Nucleoprotein OS=Severe acute respiratory syndrome coronavirus 2 OX=2697049 GN=N PE=1 SV=1	3012	1	3::>sp|P0DTC9|NCAP_SARS2 Nucleoprotein OS=Severe acute respiratory syndrome coronavirus 2 OX=2697049 GN=N PE=1 SV=1	45598	3166	1	68.2		13	1943.94	1943.94	648.988	-0.0034	3	RGPEQTQGNFGDQELIR	4.44007		1
F004200-phospho.dat	20201118_002_ZR_OK-phospho.mgf	>sp|P0DTC9|NCAP_SARS2 Nucleoprotein OS=Severe acute respiratory syndrome coronavirus 2 OX=2697049 GN=N PE=1 SV=1	3020	1	3::>sp|P0DTC9|NCAP_SARS2 Nucleoprotein OS=Severe acute respiratory syndrome coronavirus 2 OX=2697049 GN=N PE=1 SV=1	45598	3166	1	62.68		13	1943.94	1943.95	648.989	0.0005	3	RGPEQTQGNFGDQELIR	4.44007		1
F004200-phospho.dat	20201118_002_ZR_OK-phospho.mgf	>sp|P0DTC9|NCAP_SARS2 Nucleoprotein OS=Severe acute respiratory syndrome coronavirus 2 OX=2697049 GN=N PE=1 SV=1	3011	1	3::>sp|P0DTC9|NCAP_SARS2 Nucleoprotein OS=Severe acute respiratory syndrome coronavirus 2 OX=2697049 GN=N PE=1 SV=1	45598	3166	1	59.05		13	1943.94	1943.94	648.987	-0.0045	3	RGPEQTQGNFGDQELIR	4.44007		1
F004200-phospho.dat	20201118_002_ZR_OK-phospho.mgf	>sp|P0DTC9|NCAP_SARS2 Nucleoprotein OS=Severe acute respiratory syndrome coronavirus 2 OX=2697049 GN=N PE=1 SV=1	3008	1	3::>sp|P0DTC9|NCAP_SARS2 Nucleoprotein OS=Severe acute respiratory syndrome coronavirus 2 OX=2697049 GN=N PE=1 SV=1	45598	3166	1	57.96		13	1943.94	1943.94	648.987	-0.0056	3	RGPEQTQGNFGDQELIR	4.44007		1
F004200-phospho.dat	20201118_002_ZR_OK-phospho.mgf	>sp|P0DTC9|NCAP_SARS2 Nucleoprotein OS=Severe acute respiratory syndrome coronavirus 2 OX=2697049 GN=N PE=1 SV=1	3021	1	3::>sp|P0DTC9|NCAP_SARS2 Nucleoprotein OS=Severe acute respiratory syndrome coronavirus 2 OX=2697049 GN=N PE=1 SV=1	45598	3166	1	52.19		13	1943.94	1943.95	648.989	0.0008	3	RGPEQTQGNFGDQELIR	4.44007		1
F004200-phospho.dat	20201118_002_ZR_OK-phospho.mgf	>sp|P0DTC9|NCAP_SARS2 Nucleoprotein OS=Severe acute respiratory syndrome coronavirus 2 OX=2697049 GN=N PE=1 SV=1	3018	1	3::>sp|P0DTC9|NCAP_SARS2 Nucleoprotein OS=Severe acute respiratory syndrome coronavirus 2 OX=2697049 GN=N PE=1 SV=1	45598	3166	1	37.03		13	1943.94	1943.95	648.989	0.0003	3	RGPEQTQGNFGDQELIR	4.44007		1
F004200-phospho.dat	20201118_002_ZR_OK-phospho.mgf	>sp|P0DTC9|NCAP_SARS2 Nucleoprotein OS=Severe acute respiratory syndrome coronavirus 2 OX=2697049 GN=N PE=1 SV=1	5056	1	3::>sp|P0DTC9|NCAP_SARS2 Nucleoprotein OS=Severe acute respiratory syndrome coronavirus 2 OX=2697049 GN=N PE=1 SV=1	45598	3166	1	69.28		13	2323.18	2323.18	775.4	-0.0028	3	RPQGLPNNTASWFTALTQHGK	11.4887		0
F004200-phospho.dat	20201118_002_ZR_OK-phospho.mgf	>sp|P0DTC9|NCAP_SARS2 Nucleoprotein OS=Severe acute respiratory syndrome coronavirus 2 OX=2697049 GN=N PE=1 SV=1	5048	1	3::>sp|P0DTC9|NCAP_SARS2 Nucleoprotein OS=Severe acute respiratory syndrome coronavirus 2 OX=2697049 GN=N PE=1 SV=1	45598	3166	1	68.48		13	2323.18	2323.18	581.802	-0.0055	4	RPQGLPNNTASWFTALTQHGK	11.4887		0
F004200-phospho.dat	20201118_002_ZR_OK-phospho.mgf	>sp|P0DTC9|NCAP_SARS2 Nucleoprotein OS=Severe acute respiratory syndrome coronavirus 2 OX=2697049 GN=N PE=1 SV=1	5060	1	3::>sp|P0DTC9|NCAP_SARS2 Nucleoprotein OS=Severe acute respiratory syndrome coronavirus 2 OX=2697049 GN=N PE=1 SV=1	45598	3166	1	64.8		13	2323.18	2323.18	775.4	-0.0024	3	RPQGLPNNTASWFTALTQHGK	11.4887		0
F004200-phospho.dat	20201118_002_ZR_OK-phospho.mgf	>sp|P0DTC9|NCAP_SARS2 Nucleoprotein OS=Severe acute respiratory syndrome coronavirus 2 OX=2697049 GN=N PE=1 SV=1	5047	1	3::>sp|P0DTC9|NCAP_SARS2 Nucleoprotein OS=Severe acute respiratory syndrome coronavirus 2 OX=2697049 GN=N PE=1 SV=1	45598	3166	1	62.77		13	2323.18	2323.18	775.399	-0.0061	3	RPQGLPNNTASWFTALTQHGK	11.4887		0
F004200-phospho.dat	20201118_002_ZR_OK-phospho.mgf	>sp|P0DTC9|NCAP_SARS2 Nucleoprotein OS=Severe acute respiratory syndrome coronavirus 2 OX=2697049 GN=N PE=1 SV=1	5057	1	3::>sp|P0DTC9|NCAP_SARS2 Nucleoprotein OS=Severe acute respiratory syndrome coronavirus 2 OX=2697049 GN=N PE=1 SV=1	45598	3166	1	62.39		13	2323.18	2323.18	775.4	-0.0026	3	RPQGLPNNTASWFTALTQHGK	11.4887		0
F004200-phospho.dat	20201118_002_ZR_OK-phospho.mgf	>sp|P0DTC9|NCAP_SARS2 Nucleoprotein OS=Severe acute respiratory syndrome coronavirus 2 OX=2697049 GN=N PE=1 SV=1	5065	1	3::>sp|P0DTC9|NCAP_SARS2 Nucleoprotein OS=Severe acute respiratory syndrome coronavirus 2 OX=2697049 GN=N PE=1 SV=1	45598	3166	1	60.73		13	2323.18	2323.18	775.401	-0.0015	3	RPQGLPNNTASWFTALTQHGK	11.4887		0
F004200-phospho.dat	20201118_002_ZR_OK-phospho.mgf	>sp|P0DTC9|NCAP_SARS2 Nucleoprotein OS=Severe acute respiratory syndrome coronavirus 2 OX=2697049 GN=N PE=1 SV=1	5053	1	3::>sp|P0DTC9|NCAP_SARS2 Nucleoprotein OS=Severe acute respiratory syndrome coronavirus 2 OX=2697049 GN=N PE=1 SV=1	45598	3166	1	60.31		13	2323.18	2323.18	775.4	-0.0034	3	RPQGLPNNTASWFTALTQHGK	11.4887		0
F004200-phospho.dat	20201118_002_ZR_OK-phospho.mgf	>sp|P0DTC9|NCAP_SARS2 Nucleoprotein OS=Severe acute respiratory syndrome coronavirus 2 OX=2697049 GN=N PE=1 SV=1	5054	1	3::>sp|P0DTC9|NCAP_SARS2 Nucleoprotein OS=Severe acute respiratory syndrome coronavirus 2 OX=2697049 GN=N PE=1 SV=1	45598	3166	1	58.93		13	2323.18	2323.18	581.802	-0.0033	4	RPQGLPNNTASWFTALTQHGK	11.4887		0
F004200-phospho.dat	20201118_002_ZR_OK-phospho.mgf	>sp|P0DTC9|NCAP_SARS2 Nucleoprotein OS=Severe acute respiratory syndrome coronavirus 2 OX=2697049 GN=N PE=1 SV=1	5050	1	3::>sp|P0DTC9|NCAP_SARS2 Nucleoprotein OS=Severe acute respiratory syndrome coronavirus 2 OX=2697049 GN=N PE=1 SV=1	45598	3166	1	57.61		13	2323.18	2323.18	581.802	-0.0042	4	RPQGLPNNTASWFTALTQHGK	11.4887		0
F004200-phospho.dat	20201118_002_ZR_OK-phospho.mgf	>sp|P0DTC9|NCAP_SARS2 Nucleoprotein OS=Severe acute respiratory syndrome coronavirus 2 OX=2697049 GN=N PE=1 SV=1	5064	1	3::>sp|P0DTC9|NCAP_SARS2 Nucleoprotein OS=Severe acute respiratory syndrome coronavirus 2 OX=2697049 GN=N PE=1 SV=1	45598	3166	1	55.28		13	2323.18	2323.18	581.802	-0.0015	4	RPQGLPNNTASWFTALTQHGK	11.4887		0
F004200-phospho.dat	20201118_002_ZR_OK-phospho.mgf	>sp|P0DTC9|NCAP_SARS2 Nucleoprotein OS=Severe acute respiratory syndrome coronavirus 2 OX=2697049 GN=N PE=1 SV=1	5076	1	3::>sp|P0DTC9|NCAP_SARS2 Nucleoprotein OS=Severe acute respiratory syndrome coronavirus 2 OX=2697049 GN=N PE=1 SV=1	45598	3166	1	54.93		13	2323.18	2323.18	581.803	-0.0008	4	RPQGLPNNTASWFTALTQHGK	11.4887		0
F004200-phospho.dat	20201118_002_ZR_OK-phospho.mgf	>sp|P0DTC9|NCAP_SARS2 Nucleoprotein OS=Severe acute respiratory syndrome coronavirus 2 OX=2697049 GN=N PE=1 SV=1	5046	1	3::>sp|P0DTC9|NCAP_SARS2 Nucleoprotein OS=Severe acute respiratory syndrome coronavirus 2 OX=2697049 GN=N PE=1 SV=1	45598	3166	1	54.73		13	2323.18	2323.17	775.398	-0.0114	3	RPQGLPNNTASWFTALTQHGK	11.4887		0
F004200-phospho.dat	20201118_002_ZR_OK-phospho.mgf	>sp|P0DTC9|NCAP_SARS2 Nucleoprotein OS=Severe acute respiratory syndrome coronavirus 2 OX=2697049 GN=N PE=1 SV=1	5051	1	3::>sp|P0DTC9|NCAP_SARS2 Nucleoprotein OS=Severe acute respiratory syndrome coronavirus 2 OX=2697049 GN=N PE=1 SV=1	45598	3166	1	54.68		13	2323.18	2323.18	775.4	-0.0041	3	RPQGLPNNTASWFTALTQHGK	11.4887		0
F004200-phospho.dat	20201118_002_ZR_OK-phospho.mgf	>sp|P0DTC9|NCAP_SARS2 Nucleoprotein OS=Severe acute respiratory syndrome coronavirus 2 OX=2697049 GN=N PE=1 SV=1	5066	1	3::>sp|P0DTC9|NCAP_SARS2 Nucleoprotein OS=Severe acute respiratory syndrome coronavirus 2 OX=2697049 GN=N PE=1 SV=1	45598	3166	1	47.89		13	2323.18	2323.18	1162.6	-0.0014	2	RPQGLPNNTASWFTALTQHGK	11.4887		0
F004200-phospho.dat	20201118_002_ZR_OK-phospho.mgf	>sp|P0DTC9|NCAP_SARS2 Nucleoprotein OS=Severe acute respiratory syndrome coronavirus 2 OX=2697049 GN=N PE=1 SV=1	5058	1	3::>sp|P0DTC9|NCAP_SARS2 Nucleoprotein OS=Severe acute respiratory syndrome coronavirus 2 OX=2697049 GN=N PE=1 SV=1	45598	3166	1	38.51		13	2323.18	2323.18	581.802	-0.0025	4	RPQGLPNNTASWFTALTQHGK	11.4887		0
F004200-phospho.dat	20201118_002_ZR_OK-phospho.mgf	>sp|P0DTC9|NCAP_SARS2 Nucleoprotein OS=Severe acute respiratory syndrome coronavirus 2 OX=2697049 GN=N PE=1 SV=1	5059	1	3::>sp|P0DTC9|NCAP_SARS2 Nucleoprotein OS=Severe acute respiratory syndrome coronavirus 2 OX=2697049 GN=N PE=1 SV=1	45598	3166	1	37.05		13	2323.18	2323.18	581.802	-0.0025	4	RPQGLPNNTASWFTALTQHGK	11.4887		0
F004200-phospho.dat	20201118_002_ZR_OK-phospho.mgf	>sp|P0DTC9|NCAP_SARS2 Nucleoprotein OS=Severe acute respiratory syndrome coronavirus 2 OX=2697049 GN=N PE=1 SV=1	5052	1	3::>sp|P0DTC9|NCAP_SARS2 Nucleoprotein OS=Severe acute respiratory syndrome coronavirus 2 OX=2697049 GN=N PE=1 SV=1	45598	3166	1	31.07		13	2323.18	2323.18	775.4	-0.0035	3	RPQGLPNNTASWFTALTQHGK	11.4887		0
F004200-phospho.dat	20201118_002_ZR_OK-phospho.mgf	>sp|P0DTC9|NCAP_SARS2 Nucleoprotein OS=Severe acute respiratory syndrome coronavirus 2 OX=2697049 GN=N PE=1 SV=1	5067	1	3::>sp|P0DTC9|NCAP_SARS2 Nucleoprotein OS=Severe acute respiratory syndrome coronavirus 2 OX=2697049 GN=N PE=1 SV=1	45598	3166	1	22.9		13	2323.18	2323.18	775.401	-0.0014	3	RPQGLPNNTASWFTALTQHGK	11.4887		0
F004200-phospho.dat	20201118_002_ZR_OK-phospho.mgf	>sp|P0DTC9|NCAP_SARS2 Nucleoprotein OS=Severe acute respiratory syndrome coronavirus 2 OX=2697049 GN=N PE=1 SV=1	1995	1	3::>sp|P0DTC9|NCAP_SARS2 Nucleoprotein OS=Severe acute respiratory syndrome coronavirus 2 OX=2697049 GN=N PE=1 SV=1	45598	3166	1	24.22		13	1606.75	1606.75	804.383	0.0005	2	TAT*KAYNVTQAFGR	10.3951	Phospho (ST)	1
F004201-combined.dat	20201118_004_ZR_OK-combined.mgf	Chaperone protein DnaK GN=dnaK PE=2 SV=1	4022	2	2::Chaperone protein DnaK GN=dnaK PE=2 SV=1	69118	1104	1	61.26		13	1508.65	1508.65	755.334	0.0007	2	DDDVVDAEFEEVK	3.26978		0
F004201-combined.dat	20201118_004_ZR_OK-combined.mgf	Chaperone protein DnaK GN=dnaK PE=2 SV=1	5080	2	2::Chaperone protein DnaK GN=dnaK PE=2 SV=1	69118	1104	1	69.43		13	1751.77	1751.77	876.894	0.0003	2	DDDVVDAEFEEVKDK	3.52944		1
F004201-combined.dat	20201118_004_ZR_OK-combined.mgf	Chaperone protein DnaK GN=dnaK PE=2 SV=1	663	2	2::Chaperone protein DnaK GN=dnaK PE=2 SV=1	69118	1104	1	36.01		13	815.414	815.413	408.714	-0.0008	2	DQGIDLR	3.8824		0
F004201-combined.dat	20201118_004_ZR_OK-combined.mgf	Chaperone protein DnaK GN=dnaK PE=2 SV=1	1579	2	2::Chaperone protein DnaK GN=dnaK PE=2 SV=1	69118	1104	1	47.02		13	1020.52	1020.52	511.269	0.0005	2	FEELVQTR	4.26223		0
F004201-combined.dat	20201118_004_ZR_OK-combined.mgf	Chaperone protein DnaK GN=dnaK PE=2 SV=1	8724	2	2::Chaperone protein DnaK GN=dnaK PE=2 SV=1	69118	1104	1	102.35		13	2652.29	2652.29	885.103	-0.0009	3	HSQVFSTAEDNQSAVTIHVLQGER	5.17678		0
F004201-combined.dat	20201118_004_ZR_OK-combined.mgf	Chaperone protein DnaK GN=dnaK PE=2 SV=1	8725	2	2::Chaperone protein DnaK GN=dnaK PE=2 SV=1	69118	1104	1	39.04		13	2652.29	2652.29	885.104	-0.0005	3	HSQVFSTAEDNQSAVTIHVLQGER	5.17678		0
F004201-combined.dat	20201118_004_ZR_OK-combined.mgf	Chaperone protein DnaK GN=dnaK PE=2 SV=1	8557	2	2::Chaperone protein DnaK GN=dnaK PE=2 SV=1	69118	1104	1	69.33		13	2531.28	2531.28	844.767	0.0032	3	IELSSAQQTDVNLPYITADATGPK	3.70335		0
F004201-combined.dat	20201118_004_ZR_OK-combined.mgf	Chaperone protein DnaK GN=dnaK PE=2 SV=1	3982	2	2::Chaperone protein DnaK GN=dnaK PE=2 SV=1	69118	1104	1	91.26		13	1499.76	1499.76	750.888	0.0001	2	IIAADNGDAWVEVK	3.70335		0
F004201-combined.dat	20201118_004_ZR_OK-combined.mgf	Chaperone protein DnaK GN=dnaK PE=2 SV=1	4662	2	2::Chaperone protein DnaK GN=dnaK PE=2 SV=1	69118	1104	1	87.25		13	1658.89	1658.89	830.451	-0.0014	2	IINEPTAAALAYGLDK	4.07171		0
F004201-combined.dat	20201118_004_ZR_OK-combined.mgf	Chaperone protein DnaK GN=dnaK PE=2 SV=1	4663	2	2::Chaperone protein DnaK GN=dnaK PE=2 SV=1	69118	1104	1	79.7		13	1658.89	1658.89	553.97	0.0015	3	IINEPTAAALAYGLDK	4.07171		0
F004201-combined.dat	20201118_004_ZR_OK-combined.mgf	Chaperone protein DnaK GN=dnaK PE=2 SV=1	8402	2	2::Chaperone protein DnaK GN=dnaK PE=2 SV=1	69118	1104	1	75.89		13	2422.27	2422.27	808.432	0.0029	3	KDVNPDEAVAIGAAVQGGVLTGDVK	3.96618		1
F004201-combined.dat	20201118_004_ZR_OK-combined.mgf	Chaperone protein DnaK GN=dnaK PE=2 SV=1	9685	2	2::Chaperone protein DnaK GN=dnaK PE=2 SV=1	69118	1104	1	84.93		14	4113.88	4113.88	1029.48	0.0014	4	LMEIAQQQHAQQQTAGADASANNAKDDDVVDAEFEEVK	3.72509		1
F004201-combined.dat	20201118_004_ZR_OK-combined.mgf	Chaperone protein DnaK GN=dnaK PE=2 SV=1	2938	2	2::Chaperone protein DnaK GN=dnaK PE=2 SV=1	69118	1104	1	57.45		13	1282.7	1282.7	642.355	0.0003	2	MAPPQISAEVLK	6.94309		0
F004201-combined.dat	20201118_004_ZR_OK-combined.mgf	Chaperone protein DnaK GN=dnaK PE=2 SV=1	3545	2	2::Chaperone protein DnaK GN=dnaK PE=2 SV=1	69118	1104	1	26.17		13	1410.79	1410.79	471.271	0.0011	3	MAPPQISAEVLKK	9.88481		1
F004201-combined.dat	20201118_004_ZR_OK-combined.mgf	Chaperone protein DnaK GN=dnaK PE=2 SV=1	4189	2	2::Chaperone protein DnaK GN=dnaK PE=2 SV=1	69118	1104	1	98.6		13	1543.84	1543.84	772.926	0.0024	2	QAVTNPQNTLFAIK	10.0939		0
F004201-combined.dat	20201118_004_ZR_OK-combined.mgf	Chaperone protein DnaK GN=dnaK PE=2 SV=1	5361	2	2::Chaperone protein DnaK GN=dnaK PE=2 SV=1	69118	1104	1	83.96		13	1814.99	1814.99	606.004	0.0022	3	RIINEPTAAALAYGLDK	6.93795		1
F004201-combined.dat	20201118_004_ZR_OK-combined.mgf	Chaperone protein DnaK GN=dnaK PE=2 SV=1	7783	2	2::Chaperone protein DnaK GN=dnaK PE=2 SV=1	69118	1104	1	43.73		14	2280.03	2280.03	761.018	0.001	3	TFEVLATNGDTHLGGEDFDSR	3.83892		0
F004201-combined.dat	20201118_004_ZR_OK-combined.mgf	Chaperone protein DnaK GN=dnaK PE=2 SV=1	7250	2	2::Chaperone protein DnaK GN=dnaK PE=2 SV=1	69118	1104	1	128		13	2189.12	2189.13	1095.57	0.0038	2	TTPSIIAYTQDGETLVGQPAK	4.07171		0
F004201-combined.dat	20201118_004_ZR_OK-combined.mgf	Chaperone protein DnaK GN=dnaK PE=2 SV=1	608	2	2::Chaperone protein DnaK GN=dnaK PE=2 SV=1	69118	1104	1	33.65		13	796.412	796.412	399.213	0	2	VAEFFGK	6.94309		0
F004201-combined.dat	20201118_004_ZR_OK-combined.mgf	60 kDa chaperonin GN=groL PE=3 SV=1	4284	3	2::60 kDa chaperonin GN=groL PE=3 SV=1	57431	960	1	117.45		13	1566.87	1566.88	784.445	0.002	2	AAVEEGVVAGGGVALIR	4.26223		0
F004201-combined.dat	20201118_004_ZR_OK-combined.mgf	60 kDa chaperonin GN=groL PE=3 SV=1	4285	3	2::60 kDa chaperonin GN=groL PE=3 SV=1	57431	960	1	53.73		13	1566.87	1566.88	523.299	0.003	3	AAVEEGVVAGGGVALIR	4.26223		0
F004201-combined.dat	20201118_004_ZR_OK-combined.mgf	60 kDa chaperonin GN=groL PE=3 SV=1	5116	3	2::60 kDa chaperonin GN=groL PE=3 SV=1	57431	960	1	126.14		13	1759.9	1759.89	880.954	-0.0017	2	AIAQVGTISANSDETVGK	4.07171		0
F004201-combined.dat	20201118_004_ZR_OK-combined.mgf	60 kDa chaperonin GN=groL PE=3 SV=1	5117	3	2::60 kDa chaperonin GN=groL PE=3 SV=1	57431	960	1	50.51		13	1759.9	1759.9	587.639	0.0014	3	AIAQVGTISANSDETVGK	4.07171		0
F004201-combined.dat	20201118_004_ZR_OK-combined.mgf	60 kDa chaperonin GN=groL PE=3 SV=1	1723	3	2::60 kDa chaperonin GN=groL PE=3 SV=1	57431	960	1	45.08		13	1051.47	1051.47	526.742	0.0015	2	ALSVPCSDSK	6.09254		0
F004201-combined.dat	20201118_004_ZR_OK-combined.mgf	60 kDa chaperonin GN=groL PE=3 SV=1	590	3	2::60 kDa chaperonin GN=groL PE=3 SV=1	57431	960	1	35.17		13	786.406	786.405	394.21	-0.0011	2	AMEAPLR	6.97313		0
F004201-combined.dat	20201118_004_ZR_OK-combined.mgf	60 kDa chaperonin GN=groL PE=3 SV=1	1687	3	2::60 kDa chaperonin GN=groL PE=3 SV=1	57431	960	1	36.73		14	1044.55	1044.55	523.28	0.0011	2	ATLEDLGQAK	4.07171		0
F004201-combined.dat	20201118_004_ZR_OK-combined.mgf	60 kDa chaperonin GN=groL PE=3 SV=1	2709	3	2::60 kDa chaperonin GN=groL PE=3 SV=1	57431	960	1	25.12		13	1232.59	1232.59	617.302	0.0009	2	AVAAGMNPM*DLK	6.74864	Oxidation (M)	0
F004201-combined.dat	20201118_004_ZR_OK-combined.mgf	60 kDa chaperonin GN=groL PE=3 SV=1	2643	3	2::60 kDa chaperonin GN=groL PE=3 SV=1	57431	960	1	43.83		13	1216.59	1216.59	609.304	-0.0016	2	AVAAGMNPMDLK	6.74864		0
F004201-combined.dat	20201118_004_ZR_OK-combined.mgf	60 kDa chaperonin GN=groL PE=3 SV=1	1618	3	2::60 kDa chaperonin GN=groL PE=3 SV=1	57431	960	1	70.69		13	1029.57	1029.57	515.793	0.0005	2	AVTAAVEELK	4.26223		0
F004201-combined.dat	20201118_004_ZR_OK-combined.mgf	60 kDa chaperonin GN=groL PE=3 SV=1	5525	3	2::60 kDa chaperonin GN=groL PE=3 SV=1	57431	960	1	100.35		13	1844.91	1844.91	923.464	0.001	2	DTTTIIDGVGEEAAIQGR	3.58952		0
F004201-combined.dat	20201118_004_ZR_OK-combined.mgf	60 kDa chaperonin GN=groL PE=3 SV=1	5526	3	2::60 kDa chaperonin GN=groL PE=3 SV=1	57431	960	1	90.58		13	1844.91	1844.91	615.978	0.0016	3	DTTTIIDGVGEEAAIQGR	3.58952		0
F004201-combined.dat	20201118_004_ZR_OK-combined.mgf	60 kDa chaperonin GN=groL PE=3 SV=1	898	3	2::60 kDa chaperonin GN=groL PE=3 SV=1	57431	960	1	32.24		13	874.428	874.43	438.222	0.0018	2	EIELEDK	3.68674		0
F004201-combined.dat	20201118_004_ZR_OK-combined.mgf	60 kDa chaperonin GN=groL PE=3 SV=1	6565	3	2::60 kDa chaperonin GN=groL PE=3 SV=1	57431	960	1	44.39		13	2025.94	2025.94	676.32	-0.0003	3	EIELEDKFENM*GAQMVK	4.00136	Oxidation (M)	1
F004201-combined.dat	20201118_004_ZR_OK-combined.mgf	60 kDa chaperonin GN=groL PE=3 SV=1	6436	3	2::60 kDa chaperonin GN=groL PE=3 SV=1	57431	960	1	52		13	2009.94	2009.95	670.991	0.008	3	EIELEDKFENMGAQMVK	4.00136		1
F004201-combined.dat	20201118_004_ZR_OK-combined.mgf	60 kDa chaperonin GN=groL PE=3 SV=1	6435	3	2::60 kDa chaperonin GN=groL PE=3 SV=1	57431	960	1	42.08		13	2009.94	2009.95	1005.98	0.008	2	EIELEDKFENMGAQMVK	4.00136		1
F004201-combined.dat	20201118_004_ZR_OK-combined.mgf	60 kDa chaperonin GN=groL PE=3 SV=1	2255	3	2::60 kDa chaperonin GN=groL PE=3 SV=1	57431	960	1	60.61		13	1153.53	1153.53	577.77	-0.0003	2	FENMGAQMVK	6.94309		0
F004201-combined.dat	20201118_004_ZR_OK-combined.mgf	60 kDa chaperonin GN=groL PE=3 SV=1	1393	3	2::60 kDa chaperonin GN=groL PE=3 SV=1	57431	960	1	48.99		13	984.56	984.561	493.288	0.0009	2	GVNVLADAVK	6.74864		0
F004201-combined.dat	20201118_004_ZR_OK-combined.mgf	60 kDa chaperonin GN=groL PE=3 SV=1	684	3	2::60 kDa chaperonin GN=groL PE=3 SV=1	57431	960	1	43.3		13	826.528	826.527	414.271	-0.0003	2	LAGGVAVIK	10.0939		0
F004201-combined.dat	20201118_004_ZR_OK-combined.mgf	60 kDa chaperonin GN=groL PE=3 SV=1	3753	3	2::60 kDa chaperonin GN=groL PE=3 SV=1	57431	960	1	36.48		13	1453.63	1453.63	727.822	-0.002	2	QQIEEATSDYDR	3.58952		0
F004201-combined.dat	20201118_004_ZR_OK-combined.mgf	60 kDa chaperonin GN=groL PE=3 SV=1	1633	3	2::60 kDa chaperonin GN=groL PE=3 SV=1	57431	960	1	65.26		13	1033.51	1033.51	517.763	0.0008	2	VGAATEVEMK	4.26223		0
F004201-combined.dat	20201118_004_ZR_OK-combined.mgf	Bifunctional polymyxin resistance protein ArnA GN=arnA PE=3 SV=1	1846	4	2::Bifunctional polymyxin resistance protein ArnA GN=arnA PE=3 SV=1	74748	769	1	68.13		13	1083.6	1083.6	542.809	0.0006	2	ADAGAIVAQLR	6.78065		0
F004201-combined.dat	20201118_004_ZR_OK-combined.mgf	Bifunctional polymyxin resistance protein ArnA GN=arnA PE=3 SV=1	1177	4	2::Bifunctional polymyxin resistance protein ArnA GN=arnA PE=3 SV=1	74748	769	1	35.15		13	935.388	935.389	468.702	0.001	2	CLDWEPK	4.07171		0
F004201-combined.dat	20201118_004_ZR_OK-combined.mgf	Bifunctional polymyxin resistance protein ArnA GN=arnA PE=3 SV=1	1178	4	2::Bifunctional polymyxin resistance protein ArnA GN=arnA PE=3 SV=1	74748	769	1	51.76		13	935.471	935.471	468.743	-0.0002	2	DGIEALYR	4.07171		0
F004201-combined.dat	20201118_004_ZR_OK-combined.mgf	Bifunctional polymyxin resistance protein ArnA GN=arnA PE=3 SV=1	6630	4	2::Bifunctional polymyxin resistance protein ArnA GN=arnA PE=3 SV=1	74748	769	1	67.04		13	2037.93	2037.93	680.318	0.0038	3	EDHYEVYGLDIGSDAISR	3.83892		0
F004201-combined.dat	20201118_004_ZR_OK-combined.mgf	Bifunctional polymyxin resistance protein ArnA GN=arnA PE=3 SV=1	6631	4	2::Bifunctional polymyxin resistance protein ArnA GN=arnA PE=3 SV=1	74748	769	1	38.88		13	2037.93	2037.93	1019.97	0.0059	2	EDHYEVYGLDIGSDAISR	3.83892		0
F004201-combined.dat	20201118_004_ZR_OK-combined.mgf	Bifunctional polymyxin resistance protein ArnA GN=arnA PE=3 SV=1	1792	4	2::Bifunctional polymyxin resistance protein ArnA GN=arnA PE=3 SV=1	74748	769	1	23.95		13	1071.41	1071.41	536.713	0.0001	2	ENEATCFGR	4.26223		0
F004201-combined.dat	20201118_004_ZR_OK-combined.mgf	Bifunctional polymyxin resistance protein ArnA GN=arnA PE=3 SV=1	6902	4	2::Bifunctional polymyxin resistance protein ArnA GN=arnA PE=3 SV=1	74748	769	1	37.54		13	2075.06	2075.06	1038.54	0.0042	2	GIPVYAPDNVNHPLWVER	5.21513		0
F004201-combined.dat	20201118_004_ZR_OK-combined.mgf	Bifunctional polymyxin resistance protein ArnA GN=arnA PE=3 SV=1	6903	4	2::Bifunctional polymyxin resistance protein ArnA GN=arnA PE=3 SV=1	74748	769	1	36.28		13	2075.06	2075.06	692.695	0.0043	3	GIPVYAPDNVNHPLWVER	5.21513		0
F004201-combined.dat	20201118_004_ZR_OK-combined.mgf	Bifunctional polymyxin resistance protein ArnA GN=arnA PE=3 SV=1	2225	4	2::Bifunctional polymyxin resistance protein ArnA GN=arnA PE=3 SV=1	74748	769	1	59.9		13	1149.63	1149.63	575.82	-0.0001	2	HGNILEIAQR	7.84858		0
F004201-combined.dat	20201118_004_ZR_OK-combined.mgf	Bifunctional polymyxin resistance protein ArnA GN=arnA PE=3 SV=1	2226	4	2::Bifunctional polymyxin resistance protein ArnA GN=arnA PE=3 SV=1	74748	769	1	47.57		13	1149.63	1149.63	384.216	-0.0001	3	HGNILEIAQR	7.84858		0
F004201-combined.dat	20201118_004_ZR_OK-combined.mgf	Bifunctional polymyxin resistance protein ArnA GN=arnA PE=3 SV=1	2227	4	2::Bifunctional polymyxin resistance protein ArnA GN=arnA PE=3 SV=1	74748	769	1	39.59		13	1149.63	1149.63	575.82	0	2	HGNILEIAQR	7.84858		0
F004201-combined.dat	20201118_004_ZR_OK-combined.mgf	Bifunctional polymyxin resistance protein ArnA GN=arnA PE=3 SV=1	4519	4	2::Bifunctional polymyxin resistance protein ArnA GN=arnA PE=3 SV=1	74748	769	1	65.64		13	1626.91	1626.91	543.312	0.0032	3	IAIAPDDIAITLHHK	6.01193		0
F004201-combined.dat	20201118_004_ZR_OK-combined.mgf	Bifunctional polymyxin resistance protein ArnA GN=arnA PE=3 SV=1	4516	4	2::Bifunctional polymyxin resistance protein ArnA GN=arnA PE=3 SV=1	74748	769	1	60.07		13	1626.91	1626.91	407.735	0.0015	4	IAIAPDDIAITLHHK	6.01193		0
F004201-combined.dat	20201118_004_ZR_OK-combined.mgf	Bifunctional polymyxin resistance protein ArnA GN=arnA PE=3 SV=1	4518	4	2::Bifunctional polymyxin resistance protein ArnA GN=arnA PE=3 SV=1	74748	769	1	44.58		13	1626.91	1626.91	814.463	0.0028	2	IAIAPDDIAITLHHK	6.01193		0
F004201-combined.dat	20201118_004_ZR_OK-combined.mgf	Bifunctional polymyxin resistance protein ArnA GN=arnA PE=3 SV=1	4517	4	2::Bifunctional polymyxin resistance protein ArnA GN=arnA PE=3 SV=1	74748	769	1	44.46		13	1626.91	1626.91	543.311	0.0025	3	IAIAPDDIAITLHHK	6.01193		0
F004201-combined.dat	20201118_004_ZR_OK-combined.mgf	Bifunctional polymyxin resistance protein ArnA GN=arnA PE=3 SV=1	936	4	2::Bifunctional polymyxin resistance protein ArnA GN=arnA PE=3 SV=1	74748	769	1	22.77		13	885.467	885.466	443.74	-0.0005	2	LDNLNAAR	6.78065		0
F004201-combined.dat	20201118_004_ZR_OK-combined.mgf	Bifunctional polymyxin resistance protein ArnA GN=arnA PE=3 SV=1	2791	4	2::Bifunctional polymyxin resistance protein ArnA GN=arnA PE=3 SV=1	74748	769	1	42.05		13	1252.74	1252.74	627.378	0.0024	2	QLLEQTLPAIK	6.94309		0
F004201-combined.dat	20201118_004_ZR_OK-combined.mgf	Bifunctional polymyxin resistance protein ArnA GN=arnA PE=3 SV=1	2743	4	2::Bifunctional polymyxin resistance protein ArnA GN=arnA PE=3 SV=1	74748	769	1	32.6		13	1239.7	1239.71	414.243	0.0021	3	RADAGAIVAQLR	10.8875		1
F004201-combined.dat	20201118_004_ZR_OK-combined.mgf	Bifunctional polymyxin resistance protein ArnA GN=arnA PE=3 SV=1	1309	4	2::Bifunctional polymyxin resistance protein ArnA GN=arnA PE=3 SV=1	74748	769	1	42.02		13	964.502	964.502	483.258	0.0001	2	VIWAYGEK	6.86247		0
F004201-combined.dat	20201118_004_ZR_OK-combined.mgf	Bifunctional polymyxin resistance protein ArnA GN=arnA PE=3 SV=1	916	4	2::Bifunctional polymyxin resistance protein ArnA GN=arnA PE=3 SV=1	74748	769	1	30.35		13	881.465	881.465	441.74	0.0001	2	WIYSVSK	9.71724		0
F004201-combined.dat	20201118_004_ZR_OK-combined.mgf	Bifunctional polymyxin resistance protein ArnA GN=arnA PE=3 SV=1	7006	4	2::Bifunctional polymyxin resistance protein ArnA GN=arnA PE=3 SV=1	74748	769	1	64.63		13	2099.04	2099.04	700.688	-0.0009	3	YFDEDHSNLIVGPVNKPR	5.28035		0
F004201-combined.dat	20201118_004_ZR_OK-combined.mgf	Bifunctional polymyxin resistance protein ArnA GN=arnA PE=3 SV=1	7008	4	2::Bifunctional polymyxin resistance protein ArnA GN=arnA PE=3 SV=1	74748	769	1	62.84		13	2099.04	2099.04	1050.53	0	2	YFDEDHSNLIVGPVNKPR	5.28035		0
F004201-combined.dat	20201118_004_ZR_OK-combined.mgf	Bifunctional polymyxin resistance protein ArnA GN=arnA PE=3 SV=1	7005	4	2::Bifunctional polymyxin resistance protein ArnA GN=arnA PE=3 SV=1	74748	769	1	23.77		13	2099.04	2099.04	525.768	-0.0009	4	YFDEDHSNLIVGPVNKPR	5.28035		0
F004201-combined.dat	20201118_004_ZR_OK-combined.mgf	SWISS-PROT:P04264 Tax_Id=9606 Gene_Symbol=KRT1 Keratin, type II cytoskeletal 1	2154	5	1::P04264	66116	723	1	36.45		13	1140.51	1140.51	571.264	0.0003	2	DYQELMNTK	4.07171		0
F004201-combined.dat	20201118_004_ZR_OK-combined.mgf	SWISS-PROT:P04264 Tax_Id=9606 Gene_Symbol=KRT1 Keratin, type II cytoskeletal 1	3856	5	1::P04264	66116	723	1	92.71		13	1474.78	1474.78	738.396	-0.0005	2	FLEQQNQVLQTK	6.94309		0
F004201-combined.dat	20201118_004_ZR_OK-combined.mgf	SWISS-PROT:P04264 Tax_Id=9606 Gene_Symbol=KRT1 Keratin, type II cytoskeletal 1	5088	5	1::P04264	66116	723	1	73.49		13	1753.69	1753.69	877.855	0.0007	2	FSSCGGGGGSFGAGGGFGSR	9.0074		0
F004201-combined.dat	20201118_004_ZR_OK-combined.mgf	SWISS-PROT:P04264 Tax_Id=9606 Gene_Symbol=KRT1 Keratin, type II cytoskeletal 1	1326	5	1::P04264	66116	723	1	47.73		13	972.524	972.524	487.269	0.0004	2	IEISELNR	4.26223		0
F004201-combined.dat	20201118_004_ZR_OK-combined.mgf	SWISS-PROT:P04264 Tax_Id=9606 Gene_Symbol=KRT1 Keratin, type II cytoskeletal 1	3320	5	1::P04264	66116	723	1	79.61		13	1356.69	1356.69	679.351	-0.0006	2	LNDLEDALQQAK	3.70335		0
F004201-combined.dat	20201118_004_ZR_OK-combined.mgf	SWISS-PROT:P04264 Tax_Id=9606 Gene_Symbol=KRT1 Keratin, type II cytoskeletal 1	8592	5	1::P04264	66116	723	1	56.66		15	2553.13	2553.13	852.049	-0.0006	3	MSGECAPNVSVSVSTSHTTISGGGSR	7.16048		0
F004201-combined.dat	20201118_004_ZR_OK-combined.mgf	SWISS-PROT:P04264 Tax_Id=9606 Gene_Symbol=KRT1 Keratin, type II cytoskeletal 1	4405	5	1::P04264	66116	723	1	80.18		13	1598.83	1598.83	800.421	0.0005	2	NKLNDLEDALQQAK	4.30963		1
F004201-combined.dat	20201118_004_ZR_OK-combined.mgf	SWISS-PROT:P04264 Tax_Id=9606 Gene_Symbol=KRT1 Keratin, type II cytoskeletal 1	4404	5	1::P04264	66116	723	1	37.22		13	1598.83	1598.83	533.949	0.0002	3	NKLNDLEDALQQAK	4.30963		1
F004201-combined.dat	20201118_004_ZR_OK-combined.mgf	SWISS-PROT:P04264 Tax_Id=9606 Gene_Symbol=KRT1 Keratin, type II cytoskeletal 1	3071	5	1::P04264	66116	723	1	49.2		13	1299.52	1299.52	650.768	-0.0007	2	NMQDMVEDYR	3.70335		0
F004201-combined.dat	20201118_004_ZR_OK-combined.mgf	SWISS-PROT:P04264 Tax_Id=9606 Gene_Symbol=KRT1 Keratin, type II cytoskeletal 1	4938	5	1::P04264	66116	723	1	91.7		13	1715.84	1715.84	858.929	-0.0003	2	QISNLQQSISDAEQR	4.07171		0
F004201-combined.dat	20201118_004_ZR_OK-combined.mgf	SWISS-PROT:P04264 Tax_Id=9606 Gene_Symbol=KRT1 Keratin, type II cytoskeletal 1	4937	5	1::P04264	66116	723	1	57.76		13	1715.84	1715.84	572.955	-0.0011	3	QISNLQQSISDAEQR	4.07171		0
F004201-combined.dat	20201118_004_ZR_OK-combined.mgf	SWISS-PROT:P04264 Tax_Id=9606 Gene_Symbol=KRT1 Keratin, type II cytoskeletal 1	699	5	1::P04264	66116	723	1	42.17		13	831.481	831.482	416.748	0.0006	2	SISISVAR	11.0448		0
F004201-combined.dat	20201118_004_ZR_OK-combined.mgf	SWISS-PROT:P04264 Tax_Id=9606 Gene_Symbol=KRT1 Keratin, type II cytoskeletal 1	1630	5	1::P04264	66116	723	1	22.55		13	1032.51	1032.51	517.262	0.0006	2	TLLEGEESR	3.96422		0
F004201-combined.dat	20201118_004_ZR_OK-combined.mgf	SWISS-PROT:P04264 Tax_Id=9606 Gene_Symbol=KRT1 Keratin, type II cytoskeletal 1	2863	5	1::P04264	66116	723	1	75.5		13	1264.63	1264.63	633.323	0.0017	2	TNAENEFVTIK	4.26223		0
F004201-combined.dat	20201118_004_ZR_OK-combined.mgf	SWISS-PROT:P04264 Tax_Id=9606 Gene_Symbol=KRT1 Keratin, type II cytoskeletal 1	3854	5	1::P04264	66116	723	1	57.42		13	1474.74	1474.74	738.378	0.0003	2	WELLQQVDTSTR	4.07171		0
F004201-combined.dat	20201118_004_ZR_OK-combined.mgf	Glycoside hydrolase family 4 GN=ECBD_3912 PE=3 SV=1	2890	6	2::Glycoside hydrolase family 4 GN=ECBD_3912 PE=3 SV=1	51135	695	1	43.97		13	1272.57	1272.57	637.294	-0.0009	2	CVEQLANWHK	7.15731		0
F004201-combined.dat	20201118_004_ZR_OK-combined.mgf	Glycoside hydrolase family 4 GN=ECBD_3912 PE=3 SV=1	2892	6	2::Glycoside hydrolase family 4 GN=ECBD_3912 PE=3 SV=1	51135	695	1	30.59		13	1272.57	1272.58	425.199	0.0009	3	CVEQLANWHK	7.15731		0
F004201-combined.dat	20201118_004_ZR_OK-combined.mgf	Glycoside hydrolase family 4 GN=ECBD_3912 PE=3 SV=1	2098	6	2::Glycoside hydrolase family 4 GN=ECBD_3912 PE=3 SV=1	51135	695	1	43.64		13	1126.6	1126.6	564.307	0.0003	2	DLNIDPATLR	3.8824		0
F004201-combined.dat	20201118_004_ZR_OK-combined.mgf	Glycoside hydrolase family 4 GN=ECBD_3912 PE=3 SV=1	5741	6	2::Glycoside hydrolase family 4 GN=ECBD_3912 PE=3 SV=1	51135	695	1	60.23		13	1880.94	1880.94	627.988	0.0016	3	HGLEQTIADTLGPGGIM*R	5.21513	Oxidation (M)	0
F004201-combined.dat	20201118_004_ZR_OK-combined.mgf	Glycoside hydrolase family 4 GN=ECBD_3912 PE=3 SV=1	5664	6	2::Glycoside hydrolase family 4 GN=ECBD_3912 PE=3 SV=1	51135	695	1	131.93		13	1864.95	1864.94	933.479	-0.0033	2	HGLEQTIADTLGPGGIMR	5.21513		0
F004201-combined.dat	20201118_004_ZR_OK-combined.mgf	Glycoside hydrolase family 4 GN=ECBD_3912 PE=3 SV=1	5665	6	2::Glycoside hydrolase family 4 GN=ECBD_3912 PE=3 SV=1	51135	695	1	41.32		13	1864.95	1864.95	622.657	0.0039	3	HGLEQTIADTLGPGGIMR	5.21513		0
F004201-combined.dat	20201118_004_ZR_OK-combined.mgf	Glycoside hydrolase family 4 GN=ECBD_3912 PE=3 SV=1	1779	6	2::Glycoside hydrolase family 4 GN=ECBD_3912 PE=3 SV=1	51135	695	1	54.46		13	1069.57	1069.57	535.792	0.0017	2	NILGDVFHR	7.84858		0
F004201-combined.dat	20201118_004_ZR_OK-combined.mgf	Glycoside hydrolase family 4 GN=ECBD_3912 PE=3 SV=1	1780	6	2::Glycoside hydrolase family 4 GN=ECBD_3912 PE=3 SV=1	51135	695	1	40.49		13	1069.57	1069.57	357.53	0.0017	3	NILGDVFHR	7.84858		0
F004201-combined.dat	20201118_004_ZR_OK-combined.mgf	Glycoside hydrolase family 4 GN=ECBD_3912 PE=3 SV=1	5503	6	2::Glycoside hydrolase family 4 GN=ECBD_3912 PE=3 SV=1	51135	695	1	67.8		13	1842.87	1842.87	615.298	0.0005	3	QVGLCHSVQGTAEELAR	5.29695		0
F004201-combined.dat	20201118_004_ZR_OK-combined.mgf	Glycoside hydrolase family 4 GN=ECBD_3912 PE=3 SV=1	5504	6	2::Glycoside hydrolase family 4 GN=ECBD_3912 PE=3 SV=1	51135	695	1	57.92		13	1842.87	1842.87	922.444	0.0013	2	QVGLCHSVQGTAEELAR	5.29695		0
F004201-combined.dat	20201118_004_ZR_OK-combined.mgf	Glycoside hydrolase family 4 GN=ECBD_3912 PE=3 SV=1	9460	6	2::Glycoside hydrolase family 4 GN=ECBD_3912 PE=3 SV=1	51135	695	1	35.27		13	3389.68	3389.68	848.426	0.0005	4	TADGSYVNLYPELLAAHDAGQAPKPNIHGNTR	6.02732		0
F004201-combined.dat	20201118_004_ZR_OK-combined.mgf	Glycoside hydrolase family 4 GN=ECBD_3912 PE=3 SV=1	3820	6	2::Glycoside hydrolase family 4 GN=ECBD_3912 PE=3 SV=1	51135	695	1	48.98		13	1468.73	1468.73	490.585	-0.0001	3	TAHIALM*DIDPTR	5.09813	Oxidation (M)	0
F004201-combined.dat	20201118_004_ZR_OK-combined.mgf	Glycoside hydrolase family 4 GN=ECBD_3912 PE=3 SV=1	3821	6	2::Glycoside hydrolase family 4 GN=ECBD_3912 PE=3 SV=1	51135	695	1	47.14		13	1468.73	1468.73	735.375	0.0004	2	TAHIALM*DIDPTR	5.09813	Oxidation (M)	0
F004201-combined.dat	20201118_004_ZR_OK-combined.mgf	Glycoside hydrolase family 4 GN=ECBD_3912 PE=3 SV=1	3750	6	2::Glycoside hydrolase family 4 GN=ECBD_3912 PE=3 SV=1	51135	695	1	67.27		13	1452.74	1452.74	727.378	0.0013	2	TAHIALMDIDPTR	5.09813		0
F004201-combined.dat	20201118_004_ZR_OK-combined.mgf	Glycoside hydrolase family 4 GN=ECBD_3912 PE=3 SV=1	3749	6	2::Glycoside hydrolase family 4 GN=ECBD_3912 PE=3 SV=1	51135	695	1	52.91		13	1452.74	1452.74	485.254	0.0013	3	TAHIALMDIDPTR	5.09813		0
F004201-combined.dat	20201118_004_ZR_OK-combined.mgf	Glycoside hydrolase family 4 GN=ECBD_3912 PE=3 SV=1	3751	6	2::Glycoside hydrolase family 4 GN=ECBD_3912 PE=3 SV=1	51135	695	1	44.89		13	1452.74	1452.74	485.255	0.0046	3	TAHIALMDIDPTR	5.09813		0
F004201-combined.dat	20201118_004_ZR_OK-combined.mgf	Glycoside hydrolase family 4 GN=ECBD_3912 PE=3 SV=1	2779	6	2::Glycoside hydrolase family 4 GN=ECBD_3912 PE=3 SV=1	51135	695	1	30.36		13	1250.65	1250.66	417.893	0.0023	3	YKVPLDEYPK	6.8676		1
F004201-combined.dat	20201118_004_ZR_OK-combined.mgf	Threonine--tRNA ligase GN=thrS PE=3 SV=1	901	7	2::Threonine--tRNA ligase GN=thrS PE=3 SV=1	74565	651	1	27.29		13	875.453	875.453	438.734	-0.0006	2	AILGSMER	6.97313		0
F004201-combined.dat	20201118_004_ZR_OK-combined.mgf	Threonine--tRNA ligase GN=thrS PE=3 SV=1	1231	7	2::Threonine--tRNA ligase GN=thrS PE=3 SV=1	74565	651	1	54.48		13	947.519	947.519	474.767	0.0004	2	ALNAYLQR	9.84133		0
F004201-combined.dat	20201118_004_ZR_OK-combined.mgf	Threonine--tRNA ligase GN=thrS PE=3 SV=1	2838	7	2::Threonine--tRNA ligase GN=thrS PE=3 SV=1	74565	651	1	33.34		13	1257.53	1257.53	629.772	-0.0005	2	DAMFTTSSENR	4.07171		0
F004201-combined.dat	20201118_004_ZR_OK-combined.mgf	Threonine--tRNA ligase GN=thrS PE=3 SV=1	1802	7	2::Threonine--tRNA ligase GN=thrS PE=3 SV=1	74565	651	1	48.45		13	1072.54	1072.54	537.278	0.0008	2	DEEGLEIIR	3.68674		0
F004201-combined.dat	20201118_004_ZR_OK-combined.mgf	Threonine--tRNA ligase GN=thrS PE=3 SV=1	1240	7	2::Threonine--tRNA ligase GN=thrS PE=3 SV=1	74565	651	1	36.3		13	950.395	950.395	476.205	-0.0004	2	DEVNGCIR	4.07171		0
F004201-combined.dat	20201118_004_ZR_OK-combined.mgf	Threonine--tRNA ligase GN=thrS PE=3 SV=1	3730	7	2::Threonine--tRNA ligase GN=thrS PE=3 SV=1	74565	651	1	83.73		13	1447.69	1447.69	724.852	0.0032	2	DLGSMDVNEVIEK	3.58952		0
F004201-combined.dat	20201118_004_ZR_OK-combined.mgf	Threonine--tRNA ligase GN=thrS PE=3 SV=1	959	7	2::Threonine--tRNA ligase GN=thrS PE=3 SV=1	74565	651	1	32.04		13	890.486	890.487	446.251	0.0011	2	ELEVFVR	4.26223		0
F004201-combined.dat	20201118_004_ZR_OK-combined.mgf	Threonine--tRNA ligase GN=thrS PE=3 SV=1	6746	7	2::Threonine--tRNA ligase GN=thrS PE=3 SV=1	74565	651	1	67.13		13	2054.88	2054.89	685.97	0.0047	3	GFTQDDAHIFCTEEQIR	4.06145		0
F004201-combined.dat	20201118_004_ZR_OK-combined.mgf	Threonine--tRNA ligase GN=thrS PE=3 SV=1	4539	7	2::Threonine--tRNA ligase GN=thrS PE=3 SV=1	74565	651	1	88.79		13	1632.8	1632.8	817.408	-0.0005	2	GKDLGSMDVNEVIEK	4.06341		1
F004201-combined.dat	20201118_004_ZR_OK-combined.mgf	Threonine--tRNA ligase GN=thrS PE=3 SV=1	4538	7	2::Threonine--tRNA ligase GN=thrS PE=3 SV=1	74565	651	1	70.55		13	1632.8	1632.8	545.275	-0.0009	3	GKDLGSMDVNEVIEK	4.06341		1
F004201-combined.dat	20201118_004_ZR_OK-combined.mgf	Threonine--tRNA ligase GN=thrS PE=3 SV=1	7456	7	2::Threonine--tRNA ligase GN=thrS PE=3 SV=1	74565	651	1	53.52		13	2221.08	2221.08	741.368	-0.0007	3	HYDHAVSPM*DVALDIGPGLAK	5.02778	Oxidation (M)	0
F004201-combined.dat	20201118_004_ZR_OK-combined.mgf	Threonine--tRNA ligase GN=thrS PE=3 SV=1	7457	7	2::Threonine--tRNA ligase GN=thrS PE=3 SV=1	74565	651	1	26.47		13	2221.08	2221.09	556.279	0.0019	4	HYDHAVSPM*DVALDIGPGLAK	5.02778	Oxidation (M)	0
F004201-combined.dat	20201118_004_ZR_OK-combined.mgf	Threonine--tRNA ligase GN=thrS PE=3 SV=1	1968	7	2::Threonine--tRNA ligase GN=thrS PE=3 SV=1	74565	651	1	61.8		13	1107.47	1107.47	554.74	0.0003	2	IGSDEMWDR	3.70335		0
F004201-combined.dat	20201118_004_ZR_OK-combined.mgf	Threonine--tRNA ligase GN=thrS PE=3 SV=1	3057	7	2::Threonine--tRNA ligase GN=thrS PE=3 SV=1	74565	651	1	22.58		13	1296.62	1296.62	433.215	-0.0004	3	NEPSGSLHGLMR	7.84858		0
F004201-combined.dat	20201118_004_ZR_OK-combined.mgf	Threonine--tRNA ligase GN=thrS PE=3 SV=1	2447	7	2::Threonine--tRNA ligase GN=thrS PE=3 SV=1	74565	651	1	56.51		13	1181.64	1181.64	591.828	0.0015	2	PVITLPDGSQR	6.78065		0
F004201-combined.dat	20201118_004_ZR_OK-combined.mgf	Threonine--tRNA ligase GN=thrS PE=3 SV=1	3395	7	2::Threonine--tRNA ligase GN=thrS PE=3 SV=1	74565	651	1	73.12		13	1374.69	1374.69	688.351	0.0005	2	TLTQEDVEALEK	3.68674		0
F004201-combined.dat	20201118_004_ZR_OK-combined.mgf	SWISS-PROT:P00761|TRYP_PIG Trypsin - Sus scrofa (Pig).	7858	8	1::P00761	24946	512	1	85.83		13	2298.17	2298.17	767.064	0.0035	3	IITHPNFNGNTLDNDIM*LIK	5.09813	Oxidation (M)	0
F004201-combined.dat	20201118_004_ZR_OK-combined.mgf	SWISS-PROT:P00761|TRYP_PIG Trypsin - Sus scrofa (Pig).	7806	8	1::P00761	24946	512	1	64.19		13	2282.17	2282.17	761.732	0.0015	3	IITHPNFNGNTLDNDIMLIK	5.09813		0
F004201-combined.dat	20201118_004_ZR_OK-combined.mgf	SWISS-PROT:P00761|TRYP_PIG Trypsin - Sus scrofa (Pig).	7807	8	1::P00761	24946	512	1	35.35		13	2282.17	2282.17	1142.09	0.0015	2	IITHPNFNGNTLDNDIMLIK	5.09813		0
F004201-combined.dat	20201118_004_ZR_OK-combined.mgf	SWISS-PROT:P00761|TRYP_PIG Trypsin - Sus scrofa (Pig).	7804	8	1::P00761	24946	512	1	30.16		13	2282.17	2282.17	761.731	-0.0031	3	IITHPNFNGNTLDNDIMLIK	5.09813		0
F004201-combined.dat	20201118_004_ZR_OK-combined.mgf	SWISS-PROT:P00761|TRYP_PIG Trypsin - Sus scrofa (Pig).	7414	8	1::P00761	24946	512	1	76.04		13	2210.1	2210.1	737.707	0.0033	3	LGEHNIDVLEGNEQFINAAK	4.15353		0
F004201-combined.dat	20201118_004_ZR_OK-combined.mgf	SWISS-PROT:P00761|TRYP_PIG Trypsin - Sus scrofa (Pig).	7413	8	1::P00761	24946	512	1	62.07		13	2210.1	2210.1	1106.06	0.0018	2	LGEHNIDVLEGNEQFINAAK	4.15353		0
F004201-combined.dat	20201118_004_ZR_OK-combined.mgf	SWISS-PROT:P00761|TRYP_PIG Trypsin - Sus scrofa (Pig).	1691	8	1::P00761	24946	512	1	43.85		14	1044.56	1044.56	523.286	0.0006	2	LSSPATLNSR	11.0448		0
F004201-combined.dat	20201118_004_ZR_OK-combined.mgf	SWISS-PROT:P00761|TRYP_PIG Trypsin - Sus scrofa (Pig).	4063	8	1::P00761	24946	512	1	81.21		13	1514.71	1514.71	758.364	0.0015	2	SSGSSYPSLLQCLK	8.87183		0
F004201-combined.dat	20201118_004_ZR_OK-combined.mgf	SWISS-PROT:P00761|TRYP_PIG Trypsin - Sus scrofa (Pig).	721	8	1::P00761	24946	512	1	48.29		13	841.502	841.503	421.759	0.0007	2	VATVSLPR	11.0448		0
F004201-combined.dat	20201118_004_ZR_OK-combined.mgf	SWISS-PROT:P00761|TRYP_PIG Trypsin - Sus scrofa (Pig).	720	8	1::P00761	24946	512	1	47.96		13	841.502	841.503	421.759	0.0006	2	VATVSLPR	11.0448		0
F004201-combined.dat	20201118_004_ZR_OK-combined.mgf	SWISS-PROT:P00761|TRYP_PIG Trypsin - Sus scrofa (Pig).	722	8	1::P00761	24946	512	1	44.9		13	841.502	841.503	421.759	0.0008	2	VATVSLPR	11.0448		0
F004201-combined.dat	20201118_004_ZR_OK-combined.mgf	SWISS-PROT:P00761|TRYP_PIG Trypsin - Sus scrofa (Pig).	719	8	1::P00761	24946	512	1	35.82		13	841.502	841.503	421.759	0.0004	2	VATVSLPR	11.0448		0
F004201-combined.dat	20201118_004_ZR_OK-combined.mgf	Glutamine--fructose-6-phosphate aminotransferase [isomerizing| GN=glmS PE=3 SV=1	1631	9	2::Glutamine--fructose-6-phosphate aminotransferase [isomerizing| GN=glmS PE=3 SV=1	67037	509	1	69.54		13	1032.52	1032.52	517.268	0.0012	2	CGIVGAIAQR	9.0074		0
F004201-combined.dat	20201118_004_ZR_OK-combined.mgf	Glutamine--fructose-6-phosphate aminotransferase [isomerizing| GN=glmS PE=3 SV=1	2693	9	2::Glutamine--fructose-6-phosphate aminotransferase [isomerizing| GN=glmS PE=3 SV=1	67037	509	1	53.17		13	1226.69	1226.69	614.351	0.0009	2	DVAEILLEGLR	3.82744		0
F004201-combined.dat	20201118_004_ZR_OK-combined.mgf	Glutamine--fructose-6-phosphate aminotransferase [isomerizing| GN=glmS PE=3 SV=1	2359	9	2::Glutamine--fructose-6-phosphate aminotransferase [isomerizing| GN=glmS PE=3 SV=1	67037	509	1	63.95		14	1168.55	1168.56	585.285	0.0005	2	GAYGTVIMDSR	6.69369		0
F004201-combined.dat	20201118_004_ZR_OK-combined.mgf	Glutamine--fructose-6-phosphate aminotransferase [isomerizing| GN=glmS PE=3 SV=1	3386	9	2::Glutamine--fructose-6-phosphate aminotransferase [isomerizing| GN=glmS PE=3 SV=1	67037	509	1	45.13		13	1373.72	1373.72	687.868	0.0021	2	GDQYPIALEGALK	4.07171		0
F004201-combined.dat	20201118_004_ZR_OK-combined.mgf	Glutamine--fructose-6-phosphate aminotransferase [isomerizing| GN=glmS PE=3 SV=1	5657	9	2::Glutamine--fructose-6-phosphate aminotransferase [isomerizing| GN=glmS PE=3 SV=1	67037	509	1	27.32		13	1863.84	1863.84	622.287	-0.0034	3	GYDSAGLAVVDAEGHM*TR	4.29937	Oxidation (M)	0
F004201-combined.dat	20201118_004_ZR_OK-combined.mgf	Glutamine--fructose-6-phosphate aminotransferase [isomerizing| GN=glmS PE=3 SV=1	5556	9	2::Glutamine--fructose-6-phosphate aminotransferase [isomerizing| GN=glmS PE=3 SV=1	67037	509	1	114.67		13	1847.85	1847.84	924.93	-0.0026	2	GYDSAGLAVVDAEGHMTR	4.29937		0
F004201-combined.dat	20201118_004_ZR_OK-combined.mgf	Glutamine--fructose-6-phosphate aminotransferase [isomerizing| GN=glmS PE=3 SV=1	5558	9	2::Glutamine--fructose-6-phosphate aminotransferase [isomerizing| GN=glmS PE=3 SV=1	67037	509	1	71.24		13	1847.85	1847.85	616.956	-0.0009	3	GYDSAGLAVVDAEGHMTR	4.29937		0
F004201-combined.dat	20201118_004_ZR_OK-combined.mgf	Glutamine--fructose-6-phosphate aminotransferase [isomerizing| GN=glmS PE=3 SV=1	2728	9	2::Glutamine--fructose-6-phosphate aminotransferase [isomerizing| GN=glmS PE=3 SV=1	67037	509	1	55.74		13	1236.59	1236.59	619.302	0.001	2	IEALAEDFSDK	3.58952		0
F004201-combined.dat	20201118_004_ZR_OK-combined.mgf	Glutamine--fructose-6-phosphate aminotransferase [isomerizing| GN=glmS PE=3 SV=1	7459	9	2::Glutamine--fructose-6-phosphate aminotransferase [isomerizing| GN=glmS PE=3 SV=1	67037	509	1	86.67		13	2221.12	2221.12	741.382	0.0011	3	ISHGQVDLSELGPNADELLSK	4.06145		0
F004201-combined.dat	20201118_004_ZR_OK-combined.mgf	Glutamine--fructose-6-phosphate aminotransferase [isomerizing| GN=glmS PE=3 SV=1	7458	9	2::Glutamine--fructose-6-phosphate aminotransferase [isomerizing| GN=glmS PE=3 SV=1	67037	509	1	24.37		13	2221.12	2221.12	1111.57	0.001	2	ISHGQVDLSELGPNADELLSK	4.06145		0
F004201-combined.dat	20201118_004_ZR_OK-combined.mgf	NADH-quinone oxidoreductase GN=ECBD_1378 PE=3 SV=1	3739	10	2::NADH-quinone oxidoreductase GN=ECBD_1378 PE=3 SV=1	100902	485	1	71.56		13	1449.76	1449.76	725.887	0.002	2	ADAVVVLENDLHR	4.29937		0
F004201-combined.dat	20201118_004_ZR_OK-combined.mgf	NADH-quinone oxidoreductase GN=ECBD_1378 PE=3 SV=1	3738	10	2::NADH-quinone oxidoreductase GN=ECBD_1378 PE=3 SV=1	100902	485	1	57.67		13	1449.76	1449.76	484.26	0.002	3	ADAVVVLENDLHR	4.29937		0
F004201-combined.dat	20201118_004_ZR_OK-combined.mgf	NADH-quinone oxidoreductase GN=ECBD_1378 PE=3 SV=1	2857	10	2::NADH-quinone oxidoreductase GN=ECBD_1378 PE=3 SV=1	100902	485	1	53.22		13	1263.68	1263.68	632.845	-0.0004	2	APLVMVVDHQR	7.84858		0
F004201-combined.dat	20201118_004_ZR_OK-combined.mgf	NADH-quinone oxidoreductase GN=ECBD_1378 PE=3 SV=1	2859	10	2::NADH-quinone oxidoreductase GN=ECBD_1378 PE=3 SV=1	100902	485	1	36.86		13	1263.68	1263.68	422.233	0.0008	3	APLVMVVDHQR	7.84858		0
F004201-combined.dat	20201118_004_ZR_OK-combined.mgf	NADH-quinone oxidoreductase GN=ECBD_1378 PE=3 SV=1	1812	10	2::NADH-quinone oxidoreductase GN=ECBD_1378 PE=3 SV=1	100902	485	1	32.5		13	1075.57	1075.57	538.791	0.0015	2	EGGIYTPALR	6.88617		0
F004201-combined.dat	20201118_004_ZR_OK-combined.mgf	NADH-quinone oxidoreductase GN=ECBD_1378 PE=3 SV=1	7206	10	2::NADH-quinone oxidoreductase GN=ECBD_1378 PE=3 SV=1	100902	485	1	52.79		13	2177	2177.01	726.676	0.0026	3	ELVGEENFYTGIAHGEQER	4.07684		0
F004201-combined.dat	20201118_004_ZR_OK-combined.mgf	NADH-quinone oxidoreductase GN=ECBD_1378 PE=3 SV=1	1755	10	2::NADH-quinone oxidoreductase GN=ECBD_1378 PE=3 SV=1	100902	485	1	45.74		13	1059.54	1059.54	530.777	0.0005	2	FGYGYVNLK	9.5228		0
F004201-combined.dat	20201118_004_ZR_OK-combined.mgf	NADH-quinone oxidoreductase GN=ECBD_1378 PE=3 SV=1	1940	10	2::NADH-quinone oxidoreductase GN=ECBD_1378 PE=3 SV=1	100902	485	1	59.46		13	1102.58	1102.58	552.298	0.002	2	GADVGITMIAR	6.78065		0
F004201-combined.dat	20201118_004_ZR_OK-combined.mgf	NADH-quinone oxidoreductase GN=ECBD_1378 PE=3 SV=1	3553	10	2::NADH-quinone oxidoreductase GN=ECBD_1378 PE=3 SV=1	100902	485	1	50.85		13	1412.7	1412.71	707.36	0.0004	2	HPLFVTNVDDTR	5.09813		0
F004201-combined.dat	20201118_004_ZR_OK-combined.mgf	NADH-quinone oxidoreductase GN=ECBD_1378 PE=3 SV=1	5798	10	2::NADH-quinone oxidoreductase GN=ECBD_1378 PE=3 SV=1	100902	485	1	51.9		13	1894.92	1894.92	632.648	0.0018	3	IAPYYHLFGSDELSQR	5.21513		0
F004201-combined.dat	20201118_004_ZR_OK-combined.mgf	NADH-quinone oxidoreductase GN=ECBD_1378 PE=3 SV=1	711	10	2::NADH-quinone oxidoreductase GN=ECBD_1378 PE=3 SV=1	100902	485	1	35.8		13	839.512	839.512	420.764	0.0007	2	IPELAGIK	6.94309		0
F004201-combined.dat	20201118_004_ZR_OK-combined.mgf	NADH-quinone oxidoreductase GN=ECBD_1378 PE=3 SV=1	4637	10	2::NADH-quinone oxidoreductase GN=ECBD_1378 PE=3 SV=1	100902	485	1	52.8		13	1656.77	1656.77	553.264	0.0012	3	NQDLGPFISHEMNR	5.21513		0
F004201-combined.dat	20201118_004_ZR_OK-combined.mgf	NADH-quinone oxidoreductase GN=ECBD_1378 PE=3 SV=1	1578	10	2::NADH-quinone oxidoreductase GN=ECBD_1378 PE=3 SV=1	100902	485	1	38.57		13	1020.51	1020.51	511.261	0.0007	2	TVMLESWR	6.97313		0
F004201-combined.dat	20201118_004_ZR_OK-combined.mgf	Catalase-peroxidase GN=katG PE=3 SV=1	4490	12	2::Catalase-peroxidase GN=katG PE=3 SV=1	80048	437	1	75.35		13	1620.87	1620.88	811.446	0.0033	2	AASAAGLSIHVPFAPGR	11.0448		0
F004201-combined.dat	20201118_004_ZR_OK-combined.mgf	Catalase-peroxidase GN=katG PE=3 SV=1	4491	12	2::Catalase-peroxidase GN=katG PE=3 SV=1	80048	437	1	72.41		13	1620.87	1620.88	541.3	0.0036	3	AASAAGLSIHVPFAPGR	11.0448		0
F004201-combined.dat	20201118_004_ZR_OK-combined.mgf	Catalase-peroxidase GN=katG PE=3 SV=1	2019	12	2::Catalase-peroxidase GN=katG PE=3 SV=1	80048	437	1	59.59		13	1115.54	1115.54	558.775	0.0003	2	DWDVNAAAVR	3.8824		0
F004201-combined.dat	20201118_004_ZR_OK-combined.mgf	Catalase-peroxidase GN=katG PE=3 SV=1	4554	12	2::Catalase-peroxidase GN=katG PE=3 SV=1	80048	437	1	56.24		13	1638.78	1638.78	820.398	0.0028	2	FLNDPQAFNEAFAR	4.07171		0
F004201-combined.dat	20201118_004_ZR_OK-combined.mgf	Catalase-peroxidase GN=katG PE=3 SV=1	3462	12	2::Catalase-peroxidase GN=katG PE=3 SV=1	80048	437	1	45.15		13	1386.79	1386.79	463.272	0.0023	3	KPTMLVTDLTLR	10.0919		0
F004201-combined.dat	20201118_004_ZR_OK-combined.mgf	Catalase-peroxidase GN=katG PE=3 SV=1	3461	12	2::Catalase-peroxidase GN=katG PE=3 SV=1	80048	437	1	33.3		13	1386.79	1386.79	694.403	0	2	KPTMLVTDLTLR	10.0919		0
F004201-combined.dat	20201118_004_ZR_OK-combined.mgf	Catalase-peroxidase GN=katG PE=3 SV=1	686	12	2::Catalase-peroxidase GN=katG PE=3 SV=1	80048	437	1	27.15		13	827.469	827.468	414.741	-0.0003	2	LALMPQR	11.0448		0
F004201-combined.dat	20201118_004_ZR_OK-combined.mgf	Catalase-peroxidase GN=katG PE=3 SV=1	3667	12	2::Catalase-peroxidase GN=katG PE=3 SV=1	80048	437	1	93.19		13	1432.77	1432.77	717.391	0.0018	2	LDVSTTESLLIDK	3.70335		0
F004201-combined.dat	20201118_004_ZR_OK-combined.mgf	Catalase-peroxidase GN=katG PE=3 SV=1	4181	12	2::Catalase-peroxidase GN=katG PE=3 SV=1	80048	437	1	28.89		13	1542.89	1542.89	515.304	-0.0006	3	RKPTMLVTDLTLR	11.3211		1
F004201-combined.dat	20201118_004_ZR_OK-combined.mgf	Catalase-peroxidase GN=katG PE=3 SV=1	3125	12	2::Catalase-peroxidase GN=katG PE=3 SV=1	80048	437	1	43.26		13	1311.57	1311.57	656.795	0.0015	2	SNPLGEDFDYR	3.70335		0
F004201-combined.dat	20201118_004_ZR_OK-combined.mgf	Catalase-peroxidase GN=katG PE=3 SV=1	1370	12	2::Catalase-peroxidase GN=katG PE=3 SV=1	80048	437	1	25.02		13	980.472	980.473	491.244	0.0019	2	YEWVQTR	6.88617		0
F004201-combined.dat	20201118_004_ZR_OK-combined.mgf	Ribonuclease E GN=rne PE=3 SV=1	6504	13	2::Ribonuclease E GN=rne PE=3 SV=1	118399	432	1	33.69		13	2016.92	2016.92	1009.47	-0.0033	2	ALNVEEQSVQETEQEER	3.57926		0
F004201-combined.dat	20201118_004_ZR_OK-combined.mgf	Ribonuclease E GN=rne PE=3 SV=1	3051	13	2::Ribonuclease E GN=rne PE=3 SV=1	118399	432	1	26.56		13	1295.65	1295.65	648.833	-0.0001	2	APAPEYVPEAPR	4.26223		0
F004201-combined.dat	20201118_004_ZR_OK-combined.mgf	Ribonuclease E GN=rne PE=3 SV=1	7311	13	2::Ribonuclease E GN=rne PE=3 SV=1	118399	432	1	39.91		15	2196.03	2196.03	733.019	0.0071	3	CVIVPNDQMETPHYHVLR	6.01706		0
F004201-combined.dat	20201118_004_ZR_OK-combined.mgf	Ribonuclease E GN=rne PE=3 SV=1	2833	13	2::Ribonuclease E GN=rne PE=3 SV=1	118399	432	1	56.92		13	1256.66	1256.66	629.337	-0.0012	2	EGQEVIVQIDK	3.82744		0
F004201-combined.dat	20201118_004_ZR_OK-combined.mgf	Ribonuclease E GN=rne PE=3 SV=1	4385	13	2::Ribonuclease E GN=rne PE=3 SV=1	118399	432	1	36.77		13	1592.81	1592.81	531.945	0.0012	3	KGEETPTLSYMLPK	6.9917		1
F004201-combined.dat	20201118_004_ZR_OK-combined.mgf	Ribonuclease E GN=rne PE=3 SV=1	6263	13	2::Ribonuclease E GN=rne PE=3 SV=1	118399	432	1	82.31		13	1986.9	1986.9	994.458	0.0025	2	LHEEAMALPSEEEFAER	3.95275		0
F004201-combined.dat	20201118_004_ZR_OK-combined.mgf	Ribonuclease E GN=rne PE=3 SV=1	6262	13	2::Ribonuclease E GN=rne PE=3 SV=1	118399	432	1	41.39		13	1986.9	1986.9	663.307	0.0007	3	LHEEAMALPSEEEFAER	3.95275		0
F004201-combined.dat	20201118_004_ZR_OK-combined.mgf	Ribonuclease E GN=rne PE=3 SV=1	3306	13	2::Ribonuclease E GN=rne PE=3 SV=1	118399	432	1	86.95		13	1353.71	1353.72	677.865	0.0015	2	QDIGEILIDNPK	3.70335		0
F004201-combined.dat	20201118_004_ZR_OK-combined.mgf	Ribonuclease E GN=rne PE=3 SV=1	4437	13	2::Ribonuclease E GN=rne PE=3 SV=1	118399	432	1	60.42		13	1603.87	1603.87	802.941	-0.0011	2	SAPATPAAPAQPGLLSR	11.0448		0
F004201-combined.dat	20201118_004_ZR_OK-combined.mgf	Ribonuclease E GN=rne PE=3 SV=1	8395	13	2::Ribonuclease E GN=rne PE=3 SV=1	118399	432	1	63.18		13	2418.18	2418.18	807.066	-0.0014	3	VPLPVVAQTAPEQQEENNADNR	3.68674		0
F004201-combined.dat	20201118_004_ZR_OK-combined.mgf	Aspartate carbamoyltransferase GN=pyrB PE=3 SV=1	463	14	2::Aspartate carbamoyltransferase GN=pyrB PE=3 SV=1	34452	397	1	29.21		13	732.428	732.428	367.221	0.0002	2	AQFVLR	11.0448		0
F004201-combined.dat	20201118_004_ZR_OK-combined.mgf	Aspartate carbamoyltransferase GN=pyrB PE=3 SV=1	2754	14	2::Aspartate carbamoyltransferase GN=pyrB PE=3 SV=1	34452	397	1	43.17		13	1242.68	1242.68	622.349	0.0009	2	DDLNLVLATAAK	3.8824		0
F004201-combined.dat	20201118_004_ZR_OK-combined.mgf	Aspartate carbamoyltransferase GN=pyrB PE=3 SV=1	2343	14	2::Aspartate carbamoyltransferase GN=pyrB PE=3 SV=1	34452	397	1	37.33		13	1166.64	1166.64	584.328	0.0013	2	HIISINDLSR	7.84858		0
F004201-combined.dat	20201118_004_ZR_OK-combined.mgf	Aspartate carbamoyltransferase GN=pyrB PE=3 SV=1	3682	14	2::Aspartate carbamoyltransferase GN=pyrB PE=3 SV=1	34452	397	1	38.69		13	1439.74	1439.74	480.922	-0.0002	3	LDNLHVAM*VGDLK	5.09813	Oxidation (M)	0
F004201-combined.dat	20201118_004_ZR_OK-combined.mgf	Aspartate carbamoyltransferase GN=pyrB PE=3 SV=1	3683	14	2::Aspartate carbamoyltransferase GN=pyrB PE=3 SV=1	34452	397	1	38.6		13	1439.74	1439.74	720.879	-0.0001	2	LDNLHVAM*VGDLK	5.09813	Oxidation (M)	0
F004201-combined.dat	20201118_004_ZR_OK-combined.mgf	Aspartate carbamoyltransferase GN=pyrB PE=3 SV=1	3596	14	2::Aspartate carbamoyltransferase GN=pyrB PE=3 SV=1	34452	397	1	74.8		13	1423.75	1423.75	712.883	0.0015	2	LDNLHVAMVGDLK	5.09813		0
F004201-combined.dat	20201118_004_ZR_OK-combined.mgf	Aspartate carbamoyltransferase GN=pyrB PE=3 SV=1	3597	14	2::Aspartate carbamoyltransferase GN=pyrB PE=3 SV=1	34452	397	1	48.63		13	1423.75	1423.75	475.591	0.0024	3	LDNLHVAMVGDLK	5.09813		0
F004201-combined.dat	20201118_004_ZR_OK-combined.mgf	Aspartate carbamoyltransferase GN=pyrB PE=3 SV=1	3595	14	2::Aspartate carbamoyltransferase GN=pyrB PE=3 SV=1	34452	397	1	30.78		13	1423.75	1423.75	475.591	0.0006	3	LDNLHVAMVGDLK	5.09813		0
F004201-combined.dat	20201118_004_ZR_OK-combined.mgf	Aspartate carbamoyltransferase GN=pyrB PE=3 SV=1	4911	14	2::Aspartate carbamoyltransferase GN=pyrB PE=3 SV=1	34452	397	1	95.9		13	1708.86	1708.86	855.439	0.0004	2	LGASVVGFSDSANTSLGK	6.74864		0
F004201-combined.dat	20201118_004_ZR_OK-combined.mgf	Aspartate carbamoyltransferase GN=pyrB PE=3 SV=1	1965	14	2::Aspartate carbamoyltransferase GN=pyrB PE=3 SV=1	34452	397	1	32.92		13	1106.52	1106.52	554.268	0.0025	2	LSFETSMHR	7.84858		0
F004201-combined.dat	20201118_004_ZR_OK-combined.mgf	Aspartate carbamoyltransferase GN=pyrB PE=3 SV=1	1944	14	2::Aspartate carbamoyltransferase GN=pyrB PE=3 SV=1	34452	397	1	39.71		13	1103.53	1103.54	552.775	0.0009	2	VDEIATDVDK	3.50257		0
F004201-combined.dat	20201118_004_ZR_OK-combined.mgf	Arabinose 5-phosphate isomerase GN=ECBD_0545 PE=3 SV=1	1464	15	2::Arabinose 5-phosphate isomerase GN=ECBD_0545 PE=3 SV=1	35495	396	1	31.72		13	1000.48	1000.48	501.249	0.0008	2	AADVHLCVK	7.15535		0
F004201-combined.dat	20201118_004_ZR_OK-combined.mgf	Arabinose 5-phosphate isomerase GN=ECBD_0545 PE=3 SV=1	1096	15	2::Arabinose 5-phosphate isomerase GN=ECBD_0545 PE=3 SV=1	35495	396	1	35.8		13	915.503	915.504	458.76	0.0018	2	DALLEVTR	4.07171		0
F004201-combined.dat	20201118_004_ZR_OK-combined.mgf	Arabinose 5-phosphate isomerase GN=ECBD_0545 PE=3 SV=1	691	15	2::Arabinose 5-phosphate isomerase GN=ECBD_0545 PE=3 SV=1	35495	396	1	28.78		13	828.471	828.471	415.243	0.0008	2	EVLAIER	4.26223		0
F004201-combined.dat	20201118_004_ZR_OK-combined.mgf	Arabinose 5-phosphate isomerase GN=ECBD_0545 PE=3 SV=1	5298	15	2::Arabinose 5-phosphate isomerase GN=ECBD_0545 PE=3 SV=1	35495	396	1	103.52		13	1801.87	1801.88	901.946	0.0019	2	GFTAEDFALSHPGGALGR	5.21513		0
F004201-combined.dat	20201118_004_ZR_OK-combined.mgf	Arabinose 5-phosphate isomerase GN=ECBD_0545 PE=3 SV=1	5297	15	2::Arabinose 5-phosphate isomerase GN=ECBD_0545 PE=3 SV=1	35495	396	1	81.27		13	1801.87	1801.88	601.633	0.0015	3	GFTAEDFALSHPGGALGR	5.21513		0
F004201-combined.dat	20201118_004_ZR_OK-combined.mgf	Arabinose 5-phosphate isomerase GN=ECBD_0545 PE=3 SV=1	3770	15	2::Arabinose 5-phosphate isomerase GN=ECBD_0545 PE=3 SV=1	35495	396	1	43.48		13	1456.77	1456.77	729.393	0.0012	2	QLSIADVMTPGGIR	6.78065		0
F004201-combined.dat	20201118_004_ZR_OK-combined.mgf	Arabinose 5-phosphate isomerase GN=ECBD_0545 PE=3 SV=1	5222	15	2::Arabinose 5-phosphate isomerase GN=ECBD_0545 PE=3 SV=1	35495	396	1	63.55		13	1786.86	1786.87	596.629	0.0023	3	SHVELQPGFDFQQAGK	5.21513		0
F004201-combined.dat	20201118_004_ZR_OK-combined.mgf	Arabinose 5-phosphate isomerase GN=ECBD_0545 PE=3 SV=1	5221	15	2::Arabinose 5-phosphate isomerase GN=ECBD_0545 PE=3 SV=1	35495	396	1	47.37		13	1786.86	1786.86	894.438	-0.0026	2	SHVELQPGFDFQQAGK	5.21513		0
F004201-combined.dat	20201118_004_ZR_OK-combined.mgf	Arabinose 5-phosphate isomerase GN=ECBD_0545 PE=3 SV=1	1726	15	2::Arabinose 5-phosphate isomerase GN=ECBD_0545 PE=3 SV=1	35495	396	1	28.31		13	1052.5	1052.5	527.257	0.0037	2	VFDM*GVDVR	3.8824	Oxidation (M)	0
F004201-combined.dat	20201118_004_ZR_OK-combined.mgf	Arabinose 5-phosphate isomerase GN=ECBD_0545 PE=3 SV=1	1647	15	2::Arabinose 5-phosphate isomerase GN=ECBD_0545 PE=3 SV=1	35495	396	1	40.55		13	1036.5	1036.5	519.259	0.0017	2	VFDMGVDVR	3.8824		0
F004201-combined.dat	20201118_004_ZR_OK-combined.mgf	DNA polymerase III subunit gamma/tau GN=dnaX PE=3 SV=1	1213	16	2::DNA polymerase III subunit gamma/tau GN=dnaX PE=3 SV=1	71369	326	1	34.56		13	942.513	942.514	472.264	0.0003	2	ALDVEQIR	4.07171		0
F004201-combined.dat	20201118_004_ZR_OK-combined.mgf	DNA polymerase III subunit gamma/tau GN=dnaX PE=3 SV=1	588	16	2::DNA polymerase III subunit gamma/tau GN=dnaX PE=3 SV=1	71369	326	1	40.25		13	783.497	783.497	392.756	0.0009	2	ALQLLAR	11.0448		0
F004201-combined.dat	20201118_004_ZR_OK-combined.mgf	DNA polymerase III subunit gamma/tau GN=dnaX PE=3 SV=1	3919	16	2::DNA polymerase III subunit gamma/tau GN=dnaX PE=3 SV=1	71369	326	1	51.7		13	1485.78	1485.78	743.898	0.0025	2	ESIIADNNIQTLR	4.07171		0
F004201-combined.dat	20201118_004_ZR_OK-combined.mgf	DNA polymerase III subunit gamma/tau GN=dnaX PE=3 SV=1	2127	16	2::DNA polymerase III subunit gamma/tau GN=dnaX PE=3 SV=1	71369	326	1	51.1		13	1132.61	1132.61	567.312	-0.0024	2	FLLATTDPQK	6.74864		0
F004201-combined.dat	20201118_004_ZR_OK-combined.mgf	DNA polymerase III subunit gamma/tau GN=dnaX PE=3 SV=1	1332	16	2::DNA polymerase III subunit gamma/tau GN=dnaX PE=3 SV=1	71369	326	1	59.48		13	974.547	974.548	488.281	0.0014	2	LAEALSMLK	6.94309		0
F004201-combined.dat	20201118_004_ZR_OK-combined.mgf	DNA polymerase III subunit gamma/tau GN=dnaX PE=3 SV=1	1006	16	2::DNA polymerase III subunit gamma/tau GN=dnaX PE=3 SV=1	71369	326	1	45.76		13	897.565	897.565	449.79	0.0005	2	LPVTILSR	11.0448		0
F004201-combined.dat	20201118_004_ZR_OK-combined.mgf	DNA polymerase III subunit gamma/tau GN=dnaX PE=3 SV=1	2874	16	2::DNA polymerase III subunit gamma/tau GN=dnaX PE=3 SV=1	71369	326	1	61.61		13	1269.71	1269.71	635.863	0.0026	2	LVEQVALNAWK	6.94309		0
F004201-combined.dat	20201118_004_ZR_OK-combined.mgf	DNA polymerase III subunit gamma/tau GN=dnaX PE=3 SV=1	2326	16	2::DNA polymerase III subunit gamma/tau GN=dnaX PE=3 SV=1	71369	326	1	42.12		13	1163.6	1163.6	582.807	-0.0024	2	MPLPEPEVPR	4.26223		0
F004201-combined.dat	20201118_004_ZR_OK-combined.mgf	DNA polymerase III subunit gamma/tau GN=dnaX PE=3 SV=1	2287	16	2::DNA polymerase III subunit gamma/tau GN=dnaX PE=3 SV=1	71369	326	1	43.33		13	1157.62	1157.62	579.818	-0.0002	2	VMALINEAAAR	6.97313		0
F004201-combined.dat	20201118_004_ZR_OK-combined.mgf	Transcriptional regulator, IclR family GN=ECBD_4019 PE=4 SV=1	3793	17	2::Transcriptional regulator, IclR family GN=ECBD_4019 PE=4 SV=1	29858	306	1	49.76		13	1462.77	1462.77	732.393	0.0047	2	AFLAQLSEEQVTK	4.26223		0
F004201-combined.dat	20201118_004_ZR_OK-combined.mgf	Transcriptional regulator, IclR family GN=ECBD_4019 PE=4 SV=1	4451	17	2::Transcriptional regulator, IclR family GN=ECBD_4019 PE=4 SV=1	29858	306	1	87.84		13	1607.72	1607.72	804.869	0.0014	2	GYSFDDEEHALGLR	4.06145		0
F004201-combined.dat	20201118_004_ZR_OK-combined.mgf	Transcriptional regulator, IclR family GN=ECBD_4019 PE=4 SV=1	4452	17	2::Transcriptional regulator, IclR family GN=ECBD_4019 PE=4 SV=1	29858	306	1	40.66		13	1607.72	1607.72	536.915	0.0017	3	GYSFDDEEHALGLR	4.06145		0
F004201-combined.dat	20201118_004_ZR_OK-combined.mgf	Transcriptional regulator, IclR family GN=ECBD_4019 PE=4 SV=1	5267	17	2::Transcriptional regulator, IclR family GN=ECBD_4019 PE=4 SV=1	29858	306	1	39.16		13	1795	1794.99	599.339	-0.0008	3	KPAVATAPATGQVQSLTR	11.4887		0
F004201-combined.dat	20201118_004_ZR_OK-combined.mgf	Transcriptional regulator, IclR family GN=ECBD_4019 PE=4 SV=1	3589	17	2::Transcriptional regulator, IclR family GN=ECBD_4019 PE=4 SV=1	29858	306	1	92.04		13	1420.75	1420.75	711.381	-0.0026	2	LLTTMQQQGFVR	11.0448		0
F004201-combined.dat	20201118_004_ZR_OK-combined.mgf	Transcriptional regulator, IclR family GN=ECBD_4019 PE=4 SV=1	1907	17	2::Transcriptional regulator, IclR family GN=ECBD_4019 PE=4 SV=1	29858	306	1	56.34		13	1093.58	1093.59	547.8	0.0019	2	VTEFGAMVIK	6.94309		0
F004201-combined.dat	20201118_004_ZR_OK-combined.mgf	NADH-quinone oxidoreductase subunit F GN=ECBD_1377 PE=3 SV=1	2753	18	2::NADH-quinone oxidoreductase subunit F GN=ECBD_1377 PE=3 SV=1	49675	267	1	72.52		13	1242.68	1242.68	622.348	0.0005	2	AIAEATEAGLLGK	4.26223		0
F004201-combined.dat	20201118_004_ZR_OK-combined.mgf	NADH-quinone oxidoreductase subunit F GN=ECBD_1377 PE=3 SV=1	4346	18	2::NADH-quinone oxidoreductase subunit F GN=ECBD_1377 PE=3 SV=1	49675	267	1	83.71		13	1582.86	1582.86	792.438	0.0047	2	ALTGLSPDEIVNQVK	4.07171		0
F004201-combined.dat	20201118_004_ZR_OK-combined.mgf	NADH-quinone oxidoreductase subunit F GN=ECBD_1377 PE=3 SV=1	2786	18	2::NADH-quinone oxidoreductase subunit F GN=ECBD_1377 PE=3 SV=1	49675	267	1	50.71		13	1252.58	1252.58	627.295	0.0003	2	EILEDYAGGMR	3.82744		0
F004201-combined.dat	20201118_004_ZR_OK-combined.mgf	NADH-quinone oxidoreductase subunit F GN=ECBD_1377 PE=3 SV=1	2720	18	2::NADH-quinone oxidoreductase subunit F GN=ECBD_1377 PE=3 SV=1	49675	267	1	43.83		13	1233.64	1233.64	617.825	0	2	GEYIEAAVNLR	4.26223		0
F004201-combined.dat	20201118_004_ZR_OK-combined.mgf	NADH-quinone oxidoreductase subunit F GN=ECBD_1377 PE=3 SV=1	2583	18	2::NADH-quinone oxidoreductase subunit F GN=ECBD_1377 PE=3 SV=1	49675	267	1	30.41		13	1204.59	1204.59	603.303	0.0041	2	QPVWLDEYR	4.07171		0
F004201-combined.dat	20201118_004_ZR_OK-combined.mgf	NADH-quinone oxidoreductase subunit F GN=ECBD_1377 PE=3 SV=1	5760	18	2::NADH-quinone oxidoreductase subunit F GN=ECBD_1377 PE=3 SV=1	49675	267	1	50.47		13	1884.92	1884.92	629.315	0.0011	3	TFCAHAPGAVEPLQSAIK	7.15731		0
F004201-combined.dat	20201118_004_ZR_OK-combined.mgf	Chorismate mutase GN=ECBD_1087 PE=4 SV=1	729	19	2::Chorismate mutase GN=ECBD_1087 PE=4 SV=1	43268	262	1	29.81		13	843.47	843.471	422.743	0.0014	2	ELAVEVGK	4.26223		0
F004201-combined.dat	20201118_004_ZR_OK-combined.mgf	Chorismate mutase GN=ECBD_1087 PE=4 SV=1	425	19	2::Chorismate mutase GN=ECBD_1087 PE=4 SV=1	43268	262	1	36.22		13	703.438	703.439	352.727	0.0005	2	FVVLAR	11.0448		0
F004201-combined.dat	20201118_004_ZR_OK-combined.mgf	Chorismate mutase GN=ECBD_1087 PE=4 SV=1	3686	19	2::Chorismate mutase GN=ECBD_1087 PE=4 SV=1	43268	262	1	90.18		13	1440.62	1440.61	721.315	-0.0018	2	HFEQFIESGCAK	5.29695		0
F004201-combined.dat	20201118_004_ZR_OK-combined.mgf	Chorismate mutase GN=ECBD_1087 PE=4 SV=1	3687	19	2::Chorismate mutase GN=ECBD_1087 PE=4 SV=1	43268	262	1	45.52		13	1440.62	1440.62	481.213	0.0017	3	HFEQFIESGCAK	5.29695		0
F004201-combined.dat	20201118_004_ZR_OK-combined.mgf	Chorismate mutase GN=ECBD_1087 PE=4 SV=1	481	19	2::Chorismate mutase GN=ECBD_1087 PE=4 SV=1	43268	262	1	30.24		13	744.453	744.454	373.234	0.0006	2	IAFLGPK	10.0939		0
F004201-combined.dat	20201118_004_ZR_OK-combined.mgf	Chorismate mutase GN=ECBD_1087 PE=4 SV=1	337	19	2::Chorismate mutase GN=ECBD_1087 PE=4 SV=1	43268	262	1	45.11		13	643.427	643.428	322.721	0.0006	2	LITLGK	10.0939		0
F004201-combined.dat	20201118_004_ZR_OK-combined.mgf	Chorismate mutase GN=ECBD_1087 PE=4 SV=1	2002	19	2::Chorismate mutase GN=ECBD_1087 PE=4 SV=1	43268	262	1	62.83		13	1112.62	1112.62	557.318	0.0025	2	TSENPLLALR	6.97313		0
F004201-combined.dat	20201118_004_ZR_OK-combined.mgf	Catalase GN=ECBD_1913 PE=3 SV=1	3408	20	2::Catalase GN=ECBD_1913 PE=3 SV=1	84201	254	1	32.09		13	1377.69	1377.7	689.855	0.0029	2	HIVDGFSFELSK	5.21513		0
F004201-combined.dat	20201118_004_ZR_OK-combined.mgf	Catalase GN=ECBD_1913 PE=3 SV=1	4946	20	2::Catalase GN=ECBD_1913 PE=3 SV=1	84201	254	1	27.49		13	1716.89	1716.89	573.306	0.0016	3	KDPSLSLYAIPDGDVK	4.16893		1
F004201-combined.dat	20201118_004_ZR_OK-combined.mgf	Catalase GN=ECBD_1913 PE=3 SV=1	3178	20	2::Catalase GN=ECBD_1913 PE=3 SV=1	84201	254	1	34.95		13	1329.66	1329.66	665.837	0.0021	2	LFSYTDTQISR	6.69369		0
F004201-combined.dat	20201118_004_ZR_OK-combined.mgf	Catalase GN=ECBD_1913 PE=3 SV=1	3008	20	2::Catalase GN=ECBD_1913 PE=3 SV=1	84201	254	1	43.61		13	1291.75	1291.75	646.885	0.0048	2	LIPEELVPVQR	4.26223		0
F004201-combined.dat	20201118_004_ZR_OK-combined.mgf	Catalase GN=ECBD_1913 PE=3 SV=1	1219	20	2::Catalase GN=ECBD_1913 PE=3 SV=1	84201	254	1	50.71		14	944.493	944.494	473.254	0.0014	2	LNSLEDVR	4.07171		0
F004201-combined.dat	20201118_004_ZR_OK-combined.mgf	Catalase GN=ECBD_1913 PE=3 SV=1	3020	20	2::Catalase GN=ECBD_1913 PE=3 SV=1	84201	254	1	65.26		13	1294.61	1294.61	432.545	0.0016	3	TMEGFGIHTFR	7.84858		0
F004201-combined.dat	20201118_004_ZR_OK-combined.mgf	Catalase GN=ECBD_1913 PE=3 SV=1	2745	20	2::Catalase GN=ECBD_1913 PE=3 SV=1	84201	254	1	68.39		13	1239.72	1239.72	620.867	0.0014	2	VVAILLNDEVR	4.07171		0
F004201-combined.dat	20201118_004_ZR_OK-combined.mgf	2-oxoglutarate dehydrogenase, E1 subunit GN=ECBD_2935 PE=4 SV=1	4106	21	2::2-oxoglutarate dehydrogenase, E1 subunit GN=ECBD_2935 PE=4 SV=1	105455	248	1	76.88		13	1527.79	1527.79	764.902	0.0026	2	AMQEVLQQFAHVK	7.81537		0
F004201-combined.dat	20201118_004_ZR_OK-combined.mgf	2-oxoglutarate dehydrogenase, E1 subunit GN=ECBD_2935 PE=4 SV=1	4107	21	2::2-oxoglutarate dehydrogenase, E1 subunit GN=ECBD_2935 PE=4 SV=1	105455	248	1	57.65		13	1527.79	1527.79	510.27	0.0026	3	AMQEVLQQFAHVK	7.81537		0
F004201-combined.dat	20201118_004_ZR_OK-combined.mgf	2-oxoglutarate dehydrogenase, E1 subunit GN=ECBD_2935 PE=4 SV=1	3672	21	2::2-oxoglutarate dehydrogenase, E1 subunit GN=ECBD_2935 PE=4 SV=1	105455	248	1	62.33		13	1434.74	1434.73	718.375	-0.001	2	FLSELTAAEGLER	3.96422		0
F004201-combined.dat	20201118_004_ZR_OK-combined.mgf	2-oxoglutarate dehydrogenase, E1 subunit GN=ECBD_2935 PE=4 SV=1	466	21	2::2-oxoglutarate dehydrogenase, E1 subunit GN=ECBD_2935 PE=4 SV=1	105455	248	1	22.77		13	733.412	733.413	367.714	0.0009	2	LALDFR	6.78065		0
F004201-combined.dat	20201118_004_ZR_OK-combined.mgf	2-oxoglutarate dehydrogenase, E1 subunit GN=ECBD_2935 PE=4 SV=1	8210	21	2::2-oxoglutarate dehydrogenase, E1 subunit GN=ECBD_2935 PE=4 SV=1	105455	248	1	28.15		13	2358.17	2358.17	787.064	-0.0016	3	STFQQLPGTGVKPDQFHSQTR	10.0919		0
F004201-combined.dat	20201118_004_ZR_OK-combined.mgf	2-oxoglutarate dehydrogenase, E1 subunit GN=ECBD_2935 PE=4 SV=1	1865	21	2::2-oxoglutarate dehydrogenase, E1 subunit GN=ECBD_2935 PE=4 SV=1	105455	248	1	52.59		13	1088.63	1088.64	545.326	0.0022	2	VLQLINAYR	9.84133		0
F004201-combined.dat	20201118_004_ZR_OK-combined.mgf	30S ribosomal protein S5 GN=rpsE PE=3 SV=1	5459	22	2::30S ribosomal protein S5 GN=rpsE PE=3 SV=1	17534	236	1	94.2		13	1831.88	1831.88	916.948	0.0016	2	ATIDGLENMNSPAMVAAK	4.07171		0
F004201-combined.dat	20201118_004_ZR_OK-combined.mgf	30S ribosomal protein S5 GN=rpsE PE=3 SV=1	3580	22	2::30S ribosomal protein S5 GN=rpsE PE=3 SV=1	17534	236	1	69.21		13	1418.82	1418.82	710.42	0	2	AVLEVAGVHNVLAK	7.81537		0
F004201-combined.dat	20201118_004_ZR_OK-combined.mgf	30S ribosomal protein S5 GN=rpsE PE=3 SV=1	3581	22	2::30S ribosomal protein S5 GN=rpsE PE=3 SV=1	17534	236	1	55.16		13	1418.82	1418.82	473.949	0.0002	3	AVLEVAGVHNVLAK	7.81537		0
F004201-combined.dat	20201118_004_ZR_OK-combined.mgf	30S ribosomal protein S5 GN=rpsE PE=3 SV=1	3002	22	2::30S ribosomal protein S5 GN=rpsE PE=3 SV=1	17534	236	1	28.13		13	1289.67	1289.67	645.842	-0.0031	2	AYGSTNPINVVR	9.84133		0
F004201-combined.dat	20201118_004_ZR_OK-combined.mgf	30S ribosomal protein S5 GN=rpsE PE=3 SV=1	5793	22	2::30S ribosomal protein S5 GN=rpsE PE=3 SV=1	17534	236	1	34.73		13	1891.93	1891.93	946.972	0.002	2	VFMQPASEGTGIIAGGAMR	6.97313		0
F004201-combined.dat	20201118_004_ZR_OK-combined.mgf	Iron-containing alcohol dehydrogenase GN=ECBD_4078 PE=4 SV=1	5017	23	2::Iron-containing alcohol dehydrogenase GN=ECBD_4078 PE=4 SV=1	39010	218	1	126		13	1734.91	1734.91	868.46	-0.0034	2	AMLAAEQHVVTPALER	5.29695		0
F004201-combined.dat	20201118_004_ZR_OK-combined.mgf	Iron-containing alcohol dehydrogenase GN=ECBD_4078 PE=4 SV=1	5018	23	2::Iron-containing alcohol dehydrogenase GN=ECBD_4078 PE=4 SV=1	39010	218	1	48.94		13	1734.91	1734.91	579.31	0.0008	3	AMLAAEQHVVTPALER	5.29695		0
F004201-combined.dat	20201118_004_ZR_OK-combined.mgf	Iron-containing alcohol dehydrogenase GN=ECBD_4078 PE=4 SV=1	2979	23	2::Iron-containing alcohol dehydrogenase GN=ECBD_4078 PE=4 SV=1	39010	218	1	51.03		13	1287.72	1287.72	644.867	0.0003	2	LGEYLKPLAER	7.01344		0
F004201-combined.dat	20201118_004_ZR_OK-combined.mgf	Iron-containing alcohol dehydrogenase GN=ECBD_4078 PE=4 SV=1	2978	23	2::Iron-containing alcohol dehydrogenase GN=ECBD_4078 PE=4 SV=1	39010	218	1	28.89		13	1287.72	1287.72	430.247	0	3	LGEYLKPLAER	7.01344		0
F004201-combined.dat	20201118_004_ZR_OK-combined.mgf	Tetratricopeptide TPR_2 repeat protein GN=ECBD_1135 PE=4 SV=1	3123	24	2::Tetratricopeptide TPR_2 repeat protein GN=ECBD_1135 PE=4 SV=1	124519	216	1	87.97		13	1309.7	1309.7	655.859	0.0012	2	AELTAINPAWPK	6.94309		0
F004201-combined.dat	20201118_004_ZR_OK-combined.mgf	Tetratricopeptide TPR_2 repeat protein GN=ECBD_1135 PE=4 SV=1	7225	24	2::Tetratricopeptide TPR_2 repeat protein GN=ECBD_1135 PE=4 SV=1	124519	216	1	47.72		15	2180.03	2180.03	546.015	0.0034	4	GGEGHQSVFPPDVTAVFDHGK	5.11277		0
F004201-combined.dat	20201118_004_ZR_OK-combined.mgf	Tetratricopeptide TPR_2 repeat protein GN=ECBD_1135 PE=4 SV=1	7226	24	2::Tetratricopeptide TPR_2 repeat protein GN=ECBD_1135 PE=4 SV=1	124519	216	1	40.26		15	2180.03	2180.03	727.685	0.0035	3	GGEGHQSVFPPDVTAVFDHGK	5.11277		0
F004201-combined.dat	20201118_004_ZR_OK-combined.mgf	Tetratricopeptide TPR_2 repeat protein GN=ECBD_1135 PE=4 SV=1	2437	24	2::Tetratricopeptide TPR_2 repeat protein GN=ECBD_1135 PE=4 SV=1	124519	216	1	73.13		13	1180.57	1180.57	591.293	-0.0002	2	VDYSAGVDISR	3.8824		0
F004200-phospho.dat	20201118_002_ZR_OK-phospho.mgf	60 kDa chaperonin GN=groL PE=3 SV=1	2639	2	2::60 kDa chaperonin GN=groL PE=3 SV=1	57431	213	1	87.19		13	1844.91	1844.91	923.463	0.0006	2	DTTTIIDGVGEEAAIQGR	3.58952		0
F004200-phospho.dat	20201118_002_ZR_OK-phospho.mgf	60 kDa chaperonin GN=groL PE=3 SV=1	2640	2	2::60 kDa chaperonin GN=groL PE=3 SV=1	57431	213	1	35.65		13	1844.91	1844.92	615.979	0.004	3	DTTTIIDGVGEEAAIQGR	3.58952		0
F004200-phospho.dat	20201118_002_ZR_OK-phospho.mgf	60 kDa chaperonin GN=groL PE=3 SV=1	3437	2	2::60 kDa chaperonin GN=groL PE=3 SV=1	57431	213	1	50.21		13	2025.94	2025.94	676.319	-0.0034	3	EIELEDKFENMGAQM*VK	4.00136	Oxidation (M)	1
F004200-phospho.dat	20201118_002_ZR_OK-phospho.mgf	60 kDa chaperonin GN=groL PE=3 SV=1	3355	2	2::60 kDa chaperonin GN=groL PE=3 SV=1	57431	213	1	46.47		13	2009.94	2009.95	1005.98	0.0022	2	EIELEDKFENMGAQMVK	4.00136		1
F004200-phospho.dat	20201118_002_ZR_OK-phospho.mgf	60 kDa chaperonin GN=groL PE=3 SV=1	3006	2	2::60 kDa chaperonin GN=groL PE=3 SV=1	57431	213	1	41.55		13	1943.73	1943.73	972.873	0.001	2	NDAADLGAAGGMGGMGGMGGMM*	2.92316	Oxidation (M)	0
F004201-combined.dat	20201118_004_ZR_OK-combined.mgf	Protein GrpE GN=grpE PE=3 SV=1	4098	25	2::Protein GrpE GN=grpE PE=3 SV=1	21798	208	1	72.84		13	1526.81	1526.81	764.411	0.0019	2	IANLEAQLAEAQTR	4.26223		0
F004201-combined.dat	20201118_004_ZR_OK-combined.mgf	Protein GrpE GN=grpE PE=3 SV=1	4097	25	2::Protein GrpE GN=grpE PE=3 SV=1	21798	208	1	65.01		13	1526.81	1526.8	509.942	-0.0006	3	IANLEAQLAEAQTR	4.26223		0
F004201-combined.dat	20201118_004_ZR_OK-combined.mgf	Protein GrpE GN=grpE PE=3 SV=1	9582	25	2::Protein GrpE GN=grpE PE=3 SV=1	21798	208	1	62.75		14	3672.67	3672.68	919.176	0.0021	4	TPEGQAPEEIIMDQHEEIEAVEPEASAEQVDPR	3.52431		0
F004201-combined.dat	20201118_004_ZR_OK-combined.mgf	Protein GrpE GN=grpE PE=3 SV=1	9583	25	2::Protein GrpE GN=grpE PE=3 SV=1	21798	208	1	45.55		14	3672.67	3672.68	1225.23	0.0021	3	TPEGQAPEEIIMDQHEEIEAVEPEASAEQVDPR	3.52431		0
F004200-phospho.dat	20201118_002_ZR_OK-phospho.mgf	Protein-export protein SecB GN=secB PE=3 SV=1	2219	3	2::Protein-export protein SecB GN=secB PE=3 SV=1	17450	205	1	78.29		13	1698.84	1698.84	850.425	-0.0003	2	DISFEAPNAPHVFQK	5.21513		0
F004200-phospho.dat	20201118_002_ZR_OK-phospho.mgf	Protein-export protein SecB GN=secB PE=3 SV=1	2216	3	2::Protein-export protein SecB GN=secB PE=3 SV=1	17450	205	1	74.36		13	1698.84	1698.83	850.425	-0.0017	2	DISFEAPNAPHVFQK	5.21513		0
F004200-phospho.dat	20201118_002_ZR_OK-phospho.mgf	Protein-export protein SecB GN=secB PE=3 SV=1	2220	3	2::Protein-export protein SecB GN=secB PE=3 SV=1	17450	205	1	48.61		13	1698.84	1698.84	567.286	-0.0002	3	DISFEAPNAPHVFQK	5.21513		0
F004200-phospho.dat	20201118_002_ZR_OK-phospho.mgf	Protein-export protein SecB GN=secB PE=3 SV=1	2223	3	2::Protein-export protein SecB GN=secB PE=3 SV=1	17450	205	1	42.97		13	1698.84	1698.84	567.287	0.0018	3	DISFEAPNAPHVFQK	5.21513		0
F004201-combined.dat	20201118_004_ZR_OK-combined.mgf	Elongation factor Tu GN=tuf PE=1 SV=1	3396	28	2::Elongation factor Tu GN=tuf PE=1 SV=1	43394	187	1	57.66		13	1375.63	1375.62	688.82	-0.0006	2	AFDQIDNAPEEK	3.58952		0
F004201-combined.dat	20201118_004_ZR_OK-combined.mgf	Elongation factor Tu GN=tuf PE=1 SV=1	5312	28	2::Elongation factor Tu GN=tuf PE=1 SV=1	43394	187	1	79.77		13	1802.88	1802.88	902.447	0.0003	2	GITINTSHVEYDTPTR	5.21513		0
F004201-combined.dat	20201118_004_ZR_OK-combined.mgf	Elongation factor Tu GN=tuf PE=1 SV=1	5313	28	2::Elongation factor Tu GN=tuf PE=1 SV=1	43394	187	1	57.66		13	1802.88	1802.88	601.968	0.0016	3	GITINTSHVEYDTPTR	5.21513		0
F004201-combined.dat	20201118_004_ZR_OK-combined.mgf	Elongation factor Tu GN=tuf PE=1 SV=1	2403	28	2::Elongation factor Tu GN=tuf PE=1 SV=1	43394	187	1	27.96		13	1175.48	1175.48	588.746	0.0002	2	STCTGVEMFR	6.28185		0
F004201-combined.dat	20201118_004_ZR_OK-combined.mgf	Protein-export protein SecB GN=secB PE=3 SV=1	4866	29	2::Protein-export protein SecB GN=secB PE=3 SV=1	17450	186	1	68.37		13	1698.84	1698.84	850.426	0.0008	2	DISFEAPNAPHVFQK	5.21513		0
F004201-combined.dat	20201118_004_ZR_OK-combined.mgf	Protein-export protein SecB GN=secB PE=3 SV=1	4868	29	2::Protein-export protein SecB GN=secB PE=3 SV=1	17450	186	1	40.99		13	1698.84	1698.84	567.287	0.0026	3	DISFEAPNAPHVFQK	5.21513		0
F004201-combined.dat	20201118_004_ZR_OK-combined.mgf	Protein-export protein SecB GN=secB PE=3 SV=1	4865	29	2::Protein-export protein SecB GN=secB PE=3 SV=1	17450	186	1	40.21		13	1698.84	1698.84	850.426	0.0008	2	DISFEAPNAPHVFQK	5.21513		0
F004201-combined.dat	20201118_004_ZR_OK-combined.mgf	Protein-export protein SecB GN=secB PE=3 SV=1	1784	29	2::Protein-export protein SecB GN=secB PE=3 SV=1	17450	186	1	71.07		13	1070.46	1070.46	536.235	0.0004	2	ECITSMVSR	6.28185		0
F004201-combined.dat	20201118_004_ZR_OK-combined.mgf	Periplasmic serine endoprotease DegP-like GN=ECBD_3457 PE=3 SV=1	5499	30	2::Periplasmic serine endoprotease DegP-like GN=ECBD_3457 PE=3 SV=1	49415	181	1	48.86		13	1841.96	1841.96	614.995	0.0007	3	GYVVTNNHVVDNATVIK	7.73671		0
F004200-phospho.dat	20201118_002_ZR_OK-phospho.mgf	SWISS-PROT:P00761|TRYP_PIG Trypsin - Sus scrofa (Pig).	4907	4	1::P00761	24946	181	1	53.22		13	2298.17	2298.17	767.064	0.0015	3	IITHPNFNGNTLDNDIM*LIK	5.09813	Oxidation (M)	0
F004200-phospho.dat	20201118_002_ZR_OK-phospho.mgf	SWISS-PROT:P00761|TRYP_PIG Trypsin - Sus scrofa (Pig).	4423	4	1::P00761	24946	181	1	80.25		13	2210.1	2210.09	737.705	-0.0033	3	LGEHNIDVLEGNEQFINAAK	4.15353		0
F004200-phospho.dat	20201118_002_ZR_OK-phospho.mgf	SWISS-PROT:P00761|TRYP_PIG Trypsin - Sus scrofa (Pig).	4424	4	1::P00761	24946	181	1	39.14		13	2210.1	2210.1	1106.06	-0.0004	2	LGEHNIDVLEGNEQFINAAK	4.15353		0
F004201-combined.dat	20201118_004_ZR_OK-combined.mgf	Periplasmic serine endoprotease DegP-like GN=ECBD_3457 PE=3 SV=1	3968	30	2::Periplasmic serine endoprotease DegP-like GN=ECBD_3457 PE=3 SV=1	49415	181	1	78.17		13	1495.73	1495.73	748.874	-0.0001	2	NLTSQMVEYGQVK	6.86247		0
F004201-combined.dat	20201118_004_ZR_OK-combined.mgf	Periplasmic serine endoprotease DegP-like GN=ECBD_3457 PE=3 SV=1	5365	30	2::Periplasmic serine endoprotease DegP-like GN=ECBD_3457 PE=3 SV=1	49415	181	1	29.04		13	1816.94	1816.94	606.654	0.0047	3	RGELGIMGTELNSELAK	4.5539		1
F004201-combined.dat	20201118_004_ZR_OK-combined.mgf	Periplasmic serine endoprotease DegP-like GN=ECBD_3457 PE=3 SV=1	3226	30	2::Periplasmic serine endoprotease DegP-like GN=ECBD_3457 PE=3 SV=1	49415	181	1	31.16		13	1338.75	1338.75	670.384	0.0028	2	SDIALIQIQNPK	6.74864		0
F004200-phospho.dat	20201118_002_ZR_OK-phospho.mgf	SWISS-PROT:P00761|TRYP_PIG Trypsin - Sus scrofa (Pig).	396	4	1::P00761	24946	181	1	47.79		13	841.502	841.501	421.758	-0.0014	2	VATVSLPR	11.0448		0
F004201-combined.dat	20201118_004_ZR_OK-combined.mgf	Periplasmic serine endoprotease DegP-like GN=ECBD_3457 PE=3 SV=1	4617	30	2::Periplasmic serine endoprotease DegP-like GN=ECBD_3457 PE=3 SV=1	49415	181	1	45.6		13	1651.96	1651.96	551.662	0.0028	3	VLDSKPSVLALNIQR	10.0919		0
F004200-phospho.dat	20201118_002_ZR_OK-phospho.mgf	SWISS-PROT:P04264 Tax_Id=9606 Gene_Symbol=KRT1 Keratin, type II cytoskeletal 1	1423	5	1::P04264	66116	175	1	70.15		13	1356.69	1356.69	679.351	-0.0015	2	LNDLEDALQQAK	3.70335		0
F004200-phospho.dat	20201118_002_ZR_OK-phospho.mgf	SWISS-PROT:P04264 Tax_Id=9606 Gene_Symbol=KRT1 Keratin, type II cytoskeletal 1	1966	5	1::P04264	66116	175	1	67.41		13	1598.83	1598.83	533.949	-0.0003	3	NKLNDLEDALQQAK	4.30963		1
F004200-phospho.dat	20201118_002_ZR_OK-phospho.mgf	SWISS-PROT:P04264 Tax_Id=9606 Gene_Symbol=KRT1 Keratin, type II cytoskeletal 1	1967	5	1::P04264	66116	175	1	59.79		13	1598.83	1598.83	800.422	0.0037	2	NKLNDLEDALQQAK	4.30963		1
F004201-combined.dat	20201118_004_ZR_OK-combined.mgf	Histidine biosynthesis bifunctional protein HisB GN=hisB PE=3 SV=1	5166	31	2::Histidine biosynthesis bifunctional protein HisB GN=hisB PE=3 SV=1	40525	171	1	82.86		13	1774.84	1774.84	888.427	0.002	2	DGTLISEPPSDFQVDR	3.50257		0
F004201-combined.dat	20201118_004_ZR_OK-combined.mgf	Histidine biosynthesis bifunctional protein HisB GN=hisB PE=3 SV=1	4175	31	2::Histidine biosynthesis bifunctional protein HisB GN=hisB PE=3 SV=1	40525	171	1	29.17		13	1542.7	1542.7	772.36	0.0014	2	FGFVLPMDECLAR	4.07171		0
F004201-combined.dat	20201118_004_ZR_OK-combined.mgf	Histidine biosynthesis bifunctional protein HisB GN=hisB PE=3 SV=1	8511	31	2::Histidine biosynthesis bifunctional protein HisB GN=hisB PE=3 SV=1	40525	171	1	43.88		13	2481.2	2481.2	828.076	0.0025	3	GDLYIDDHHTVEDTGLALGEALK	3.9911		0
F004201-combined.dat	20201118_004_ZR_OK-combined.mgf	Histidine biosynthesis bifunctional protein HisB GN=hisB PE=3 SV=1	8510	31	2::Histidine biosynthesis bifunctional protein HisB GN=hisB PE=3 SV=1	40525	171	1	23.15		13	2481.2	2481.2	621.308	0.0024	4	GDLYIDDHHTVEDTGLALGEALK	3.9911		0
F004201-combined.dat	20201118_004_ZR_OK-combined.mgf	Histidine biosynthesis bifunctional protein HisB GN=hisB PE=3 SV=1	680	31	2::Histidine biosynthesis bifunctional protein HisB GN=hisB PE=3 SV=1	40525	171	1	35.18		13	825.438	825.44	413.727	0.0019	2	YLFIDR	6.69369		0
F004200-phospho.dat	20201118_002_ZR_OK-phospho.mgf	Threonine--tRNA ligase GN=thrS PE=3 SV=1	1638	6	2::Threonine--tRNA ligase GN=thrS PE=3 SV=1	74565	162	1	82.23		13	1463.68	1463.68	732.848	0.0002	2	DLGSM*DVNEVIEK	3.58952	Oxidation (M)	0
F004200-phospho.dat	20201118_002_ZR_OK-phospho.mgf	Threonine--tRNA ligase GN=thrS PE=3 SV=1	1616	6	2::Threonine--tRNA ligase GN=thrS PE=3 SV=1	74565	162	1	80.72		14	1447.69	1447.69	724.85	-0.0007	2	DLGSMDVNEVIEK	3.58952		0
F004200-phospho.dat	20201118_002_ZR_OK-phospho.mgf	Threonine--tRNA ligase GN=thrS PE=3 SV=1	2060	6	2::Threonine--tRNA ligase GN=thrS PE=3 SV=1	74565	162	1	25.49		13	1632.8	1632.8	545.275	0.0007	3	GKDLGSMDVNEVIEK	4.06341		1
F004201-combined.dat	20201118_004_ZR_OK-combined.mgf	GTP cyclohydrolase 1 GN=folE PE=3 SV=1	6832	32	2::GTP cyclohydrolase 1 GN=folE PE=3 SV=1	24907	155	1	41.02		14	2061.95	2061.95	688.325	0.0025	3	DITLTSTCEHHFVTIDGK	5.11277		0
F004201-combined.dat	20201118_004_ZR_OK-combined.mgf	GTP cyclohydrolase 1 GN=folE PE=3 SV=1	2920	32	2::GTP cyclohydrolase 1 GN=folE PE=3 SV=1	24907	155	1	57.63		13	1277.71	1277.71	639.863	0.0026	2	EAALVHEALVAR	5.29695		0
F004201-combined.dat	20201118_004_ZR_OK-combined.mgf	GTP cyclohydrolase 1 GN=folE PE=3 SV=1	2919	32	2::GTP cyclohydrolase 1 GN=folE PE=3 SV=1	24907	155	1	51.02		13	1277.71	1277.71	426.911	0.0006	3	EAALVHEALVAR	5.29695		0
F004201-combined.dat	20201118_004_ZR_OK-combined.mgf	GTP cyclohydrolase 1 GN=folE PE=3 SV=1	692	32	2::GTP cyclohydrolase 1 GN=folE PE=3 SV=1	24907	155	1	25.96		13	829.491	829.491	415.753	0.0004	2	ITLIENK	6.94309		0
F004201-combined.dat	20201118_004_ZR_OK-combined.mgf	GTP cyclohydrolase 1 GN=folE PE=3 SV=1	5065	32	2::GTP cyclohydrolase 1 GN=folE PE=3 SV=1	24907	155	1	30.04		13	1744.94	1744.94	582.654	0.0023	3	IVQFFAQRPQVQER	10.8875		0
F004200-phospho.dat	20201118_002_ZR_OK-phospho.mgf	SWISS-PROT:P35908 Tax_Id=9606 Gene_Symbol=KRT2 Keratin, type II cytoskeletal 2 epidermal	1342	7	1::P35908	66055	154	1	81.63		13	1328.63	1328.63	665.324	0.0008	2	NVQDAIADAEQR	3.70335		0
F004200-phospho.dat	20201118_002_ZR_OK-phospho.mgf	SWISS-PROT:P35908 Tax_Id=9606 Gene_Symbol=KRT2 Keratin, type II cytoskeletal 2 epidermal	4727	7	1::P35908	66055	154	1	85.73		13	2255.04	2255.04	752.686	-0.0015	3	TSQNSELNNMQDLVEDYKK	4.06341		1
F004201-combined.dat	20201118_004_ZR_OK-combined.mgf	Soluble pyridine nucleotide transhydrogenase GN=sthA PE=3 SV=1	4608	33	2::Soluble pyridine nucleotide transhydrogenase GN=sthA PE=3 SV=1	51912	150	1	40.04		13	1650.88	1650.88	551.3	0.0031	3	AAEIIHIGQAIMEQK	5.29695		0
F004201-combined.dat	20201118_004_ZR_OK-combined.mgf	Soluble pyridine nucleotide transhydrogenase GN=sthA PE=3 SV=1	4609	33	2::Soluble pyridine nucleotide transhydrogenase GN=sthA PE=3 SV=1	51912	150	1	29.2		13	1650.88	1650.88	826.448	0.0043	2	AAEIIHIGQAIMEQK	5.29695		0
F004201-combined.dat	20201118_004_ZR_OK-combined.mgf	Soluble pyridine nucleotide transhydrogenase GN=sthA PE=3 SV=1	2702	33	2::Soluble pyridine nucleotide transhydrogenase GN=sthA PE=3 SV=1	51912	150	1	75.32		13	1229.68	1229.68	615.849	0.0036	2	AQIVGMNVGTLK	10.0939		0
F004201-combined.dat	20201118_004_ZR_OK-combined.mgf	Soluble pyridine nucleotide transhydrogenase GN=sthA PE=3 SV=1	5460	33	2::Soluble pyridine nucleotide transhydrogenase GN=sthA PE=3 SV=1	51912	150	1	44.33		13	1831.89	1831.89	611.637	0.0041	3	IIEFNQNPLYSDHSR	5.21513		0
F004201-combined.dat	20201118_004_ZR_OK-combined.mgf	Formyltetrahydrofolate deformylase GN=purU PE=3 SV=1	5651	34	2::Formyltetrahydrofolate deformylase GN=purU PE=3 SV=1	32038	149	1	68.98		13	1862.9	1862.9	621.975	0.0004	3	HELNIVQNNEFVDHR	5.17678		0
F004201-combined.dat	20201118_004_ZR_OK-combined.mgf	Formyltetrahydrofolate deformylase GN=purU PE=3 SV=1	589	34	2::Formyltetrahydrofolate deformylase GN=purU PE=3 SV=1	32038	149	1	46.13		13	784.542	784.543	393.279	0.0005	2	IVILVTK	10.0939		0
F004201-combined.dat	20201118_004_ZR_OK-combined.mgf	Formyltetrahydrofolate deformylase GN=purU PE=3 SV=1	1621	34	2::Formyltetrahydrofolate deformylase GN=purU PE=3 SV=1	32038	149	1	53.13		13	1030.58	1030.58	516.298	0.0009	2	VLTPEFVAR	6.97313		0
F004201-combined.dat	20201118_004_ZR_OK-combined.mgf	50S ribosomal protein L2 GN=rplB PE=3 SV=1	7584	35	2::50S ribosomal protein L2 GN=rplB PE=3 SV=1	29934	144	1	46.06		13	2238.14	2238.14	747.055	0.0014	3	AGDQIQSGVDAAIKPGNTLPMR	6.89644		0
F004201-combined.dat	20201118_004_ZR_OK-combined.mgf	50S ribosomal protein L2 GN=rplB PE=3 SV=1	3972	35	2::50S ribosomal protein L2 GN=rplB PE=3 SV=1	29934	144	1	42.73		13	1496.74	1496.74	499.921	-0.0005	3	ATLGEVGNAEHMLR	5.29695		0
F004201-combined.dat	20201118_004_ZR_OK-combined.mgf	50S ribosomal protein L2 GN=rplB PE=3 SV=1	3973	35	2::50S ribosomal protein L2 GN=rplB PE=3 SV=1	29934	144	1	34.37		13	1496.74	1496.74	749.377	-0.0005	2	ATLGEVGNAEHMLR	5.29695		0
F004201-combined.dat	20201118_004_ZR_OK-combined.mgf	50S ribosomal protein L2 GN=rplB PE=3 SV=1	2327	35	2::50S ribosomal protein L2 GN=rplB PE=3 SV=1	29934	144	1	59.58		13	1163.63	1163.63	582.823	0.0022	2	SAGTYVQIVAR	9.84133		0
F004201-combined.dat	20201118_004_ZR_OK-combined.mgf	(Bos taurus) 63 kDa protein	2154	36	1::ENSEMBL:ENSBTAP00000038253	63311	126	1	36.45		13	1140.51	1140.51	571.264	0.0003	2	DYQELMNTK	4.07171		0
F004201-combined.dat	20201118_004_ZR_OK-combined.mgf	(Bos taurus) 63 kDa protein	3856	36	1::ENSEMBL:ENSBTAP00000038253	63311	126	1	92.71		13	1474.78	1474.78	738.396	-0.0005	2	FLEQQNQVLQTK	6.94309		0
F004201-combined.dat	20201118_004_ZR_OK-combined.mgf	(Bos taurus) 63 kDa protein	1630	36	1::ENSEMBL:ENSBTAP00000038253	63311	126	1	22.55		13	1032.51	1032.51	517.262	0.0006	2	TLLEGEESR	3.96422		0
F004201-combined.dat	20201118_004_ZR_OK-combined.mgf	Aspartate carbamoyltransferase regulatory chain GN=pyrI PE=3 SV=1	2111	37	2::Aspartate carbamoyltransferase regulatory chain GN=pyrI PE=3 SV=1	17294	125	1	33.68		13	1128.56	1128.56	565.285	-0.0012	2	EFSHNVVLAN	5.12817		0
F004200-phospho.dat	20201118_002_ZR_OK-phospho.mgf	SWISS-PROT:P35527 Tax_Id=9606 Gene_Symbol=KRT9 Keratin, type I cytoskeletal 9	5717	8	1::P35527	62276	125	1	70.02		13	2509.12	2509.13	837.383	0.0018	3	EIETYHNLLEGGQEDFESSGAGK	3.88753		0
F004200-phospho.dat	20201118_002_ZR_OK-phospho.mgf	SWISS-PROT:P35527 Tax_Id=9606 Gene_Symbol=KRT9 Keratin, type I cytoskeletal 9	5716	8	1::P35527	62276	125	1	68.25		13	2509.12	2509.12	837.381	-0.0017	3	EIETYHNLLEGGQEDFESSGAGK	3.88753		0
F004201-combined.dat	20201118_004_ZR_OK-combined.mgf	Aspartate carbamoyltransferase regulatory chain GN=pyrI PE=3 SV=1	3966	37	2::Aspartate carbamoyltransferase regulatory chain GN=pyrI PE=3 SV=1	17294	125	1	77.2		13	1494.82	1494.82	748.418	0.0015	2	GTVIDHIPAQIGFK	7.81537		0
F004201-combined.dat	20201118_004_ZR_OK-combined.mgf	Aspartate carbamoyltransferase regulatory chain GN=pyrI PE=3 SV=1	3965	37	2::Aspartate carbamoyltransferase regulatory chain GN=pyrI PE=3 SV=1	17294	125	1	39.71		13	1494.82	1494.82	499.281	0.0008	3	GTVIDHIPAQIGFK	7.81537		0
F004201-combined.dat	20201118_004_ZR_OK-combined.mgf	Citrate synthase GN=ECBD_2941 PE=3 SV=1	2468	38	2::Citrate synthase GN=ECBD_2941 PE=3 SV=1	48306	120	1	78.37		13	1185.64	1185.64	593.826	0.0018	2	GTLGQDVIDIR	3.8824		0
F004201-combined.dat	20201118_004_ZR_OK-combined.mgf	Lipoprotein GN=ECBD_3421 PE=3 SV=1	2860	39	2::Lipoprotein GN=ECBD_3421 PE=3 SV=1	29446	120	1	47.4		13	1263.72	1263.72	632.868	0.0032	2	IVELEAPQLPR	4.26223		0
F004201-combined.dat	20201118_004_ZR_OK-combined.mgf	Citrate synthase GN=ECBD_2941 PE=3 SV=1	1641	38	2::Citrate synthase GN=ECBD_2941 PE=3 SV=1	48306	120	1	28.82		13	1034.53	1034.53	518.274	0.001	2	MLEEISSVK	4.26223		0
F004201-combined.dat	20201118_004_ZR_OK-combined.mgf	Lipoprotein GN=ECBD_3421 PE=3 SV=1	4968	39	2::Lipoprotein GN=ECBD_3421 PE=3 SV=1	29446	120	1	85.03		13	1723.95	1723.95	862.981	0.0016	2	VGVIVGAEQQVAEVAQK	4.26223		0
F004201-combined.dat	20201118_004_ZR_OK-combined.mgf	Citrate synthase GN=ECBD_2941 PE=3 SV=1	3167	38	2::Citrate synthase GN=ECBD_2941 PE=3 SV=1	48306	120	1	37.9		13	1325.68	1325.68	663.846	0.0008	2	YSIGQPFVYPR	9.5868		0
F004201-combined.dat	20201118_004_ZR_OK-combined.mgf	Cytochrome bd ubiquinol oxidase subunit I GN=ECBD_2928 PE=4 SV=1	1612	41	2::Cytochrome bd ubiquinol oxidase subunit I GN=ECBD_2928 PE=4 SV=1	58305	107	1	25.66		13	1027.59	1027.59	514.803	0.0004	2	SVDTPVIGLK	6.74864		0
F004201-combined.dat	20201118_004_ZR_OK-combined.mgf	Cytochrome bd ubiquinol oxidase subunit I GN=ECBD_2928 PE=4 SV=1	6066	41	2::Cytochrome bd ubiquinol oxidase subunit I GN=ECBD_2928 PE=4 SV=1	58305	107	1	94.3		13	1947.95	1947.95	974.983	-0.0027	2	YTPNVADATEAQIQQATK	4.07171		0
F004201-combined.dat	20201118_004_ZR_OK-combined.mgf	RNase adapter protein RapZ GN=rapZ PE=3 SV=1	1785	42	2::RNase adapter protein RapZ GN=rapZ PE=3 SV=1	32564	106	1	45.16		13	1070.56	1070.56	536.288	0.0016	2	ESDLLEPLR	3.82744		0
F004201-combined.dat	20201118_004_ZR_OK-combined.mgf	RNase adapter protein RapZ GN=rapZ PE=3 SV=1	5828	42	2::RNase adapter protein RapZ GN=rapZ PE=3 SV=1	32564	106	1	40.07		13	1899.04	1899.05	475.769	0.0072	4	LRPMTGLDKPVAAFLDR	10.0856		0
F004201-combined.dat	20201118_004_ZR_OK-combined.mgf	RNase adapter protein RapZ GN=rapZ PE=3 SV=1	5827	42	2::RNase adapter protein RapZ GN=rapZ PE=3 SV=1	32564	106	1	28.24		13	1899.04	1899.04	634.022	0.0031	3	LRPMTGLDKPVAAFLDR	10.0856		0
F004201-combined.dat	20201118_004_ZR_OK-combined.mgf	RNase adapter protein RapZ GN=rapZ PE=3 SV=1	1864	42	2::RNase adapter protein RapZ GN=rapZ PE=3 SV=1	32564	106	1	31.17		13	1088.57	1088.57	545.292	-0.0023	2	NLSLESAIDK	4.07171		0
F004201-combined.dat	20201118_004_ZR_OK-combined.mgf	Transcriptional regulator, LysR family GN=ECBD_1984 PE=3 SV=1	4603	43	2::Transcriptional regulator, LysR family GN=ECBD_1984 PE=3 SV=1	35518	102	1	54.54		13	1649.92	1649.92	825.968	0.0007	2	GQLAIAVDNIVRPER	7.04665		0
F004201-combined.dat	20201118_004_ZR_OK-combined.mgf	Transcriptional regulator, LysR family GN=ECBD_1984 PE=3 SV=1	4604	43	2::Transcriptional regulator, LysR family GN=ECBD_1984 PE=3 SV=1	35518	102	1	41.45		13	1649.92	1649.93	550.982	0.0045	3	GQLAIAVDNIVRPER	7.04665		0
F004201-combined.dat	20201118_004_ZR_OK-combined.mgf	Transcriptional regulator, LysR family GN=ECBD_1984 PE=3 SV=1	1154	43	2::Transcriptional regulator, LysR family GN=ECBD_1984 PE=3 SV=1	35518	102	1	32.01		13	928.534	928.534	465.274	-0.0001	2	VELAIGATR	6.97313		0
F004200-phospho.dat	20201118_002_ZR_OK-phospho.mgf	Ribonuclease E GN=rne PE=3 SV=1	1420	9	2::Ribonuclease E GN=rne PE=3 SV=1	118399	98	1	78.13		13	1353.71	1353.71	677.864	-0.0012	2	QDIGEILIDNPK	3.70335		0
F004200-phospho.dat	20201118_002_ZR_OK-phospho.mgf	Ribonuclease E GN=rne PE=3 SV=1	5484	9	2::Ribonuclease E GN=rne PE=3 SV=1	118399	98	1	32.72		13	2418.18	2418.17	807.065	-0.0047	3	VPLPVVAQTAPEQQEENNADNR	3.68674		0
F004201-combined.dat	20201118_004_ZR_OK-combined.mgf	Polyribonucleotide nucleotidyltransferase GN=pnp PE=3 SV=1	3948	44	2::Polyribonucleotide nucleotidyltransferase GN=pnp PE=3 SV=1	77099	92	1	76.89		13	1487.79	1487.8	744.905	0.0016	2	GETQALVTATLGTAR	6.97313		0
F004201-combined.dat	20201118_004_ZR_OK-combined.mgf	Enolase GN=eno PE=3 SV=1	4440	45	2::Enolase GN=eno PE=3 SV=1	45672	90	1	31.04		13	1604.88	1604.88	803.447	0.0014	2	FNQIGSLTETLAAIK	6.94309		0
F004201-combined.dat	20201118_004_ZR_OK-combined.mgf	Enolase GN=eno PE=3 SV=1	1151	45	2::Enolase GN=eno PE=3 SV=1	45672	90	1	39.4		13	927.575	927.576	464.795	0.0002	2	GIANSILIK	10.0939		0
F004201-combined.dat	20201118_004_ZR_OK-combined.mgf	Enolase GN=eno PE=3 SV=1	2766	45	2::Enolase GN=eno PE=3 SV=1	45672	90	1	45.4		13	1247.61	1247.61	624.811	0.0009	2	IMIDLDGTENK	3.70335		0
F004201-combined.dat	20201118_004_ZR_OK-combined.mgf	DNA-directed RNA polymerase subunit alpha GN=rpoA PE=3 SV=1	3905	46	2::DNA-directed RNA polymerase subunit alpha GN=rpoA PE=3 SV=1	36673	88	1	46.21		13	1483.78	1483.78	495.601	0.0021	3	AEAIHYIGDLVQR	5.21513		0
F004201-combined.dat	20201118_004_ZR_OK-combined.mgf	DNA-directed RNA polymerase subunit alpha GN=rpoA PE=3 SV=1	1684	46	2::DNA-directed RNA polymerase subunit alpha GN=rpoA PE=3 SV=1	36673	88	1	35.01		13	1043.59	1043.59	522.801	0.002	2	DEVILTLNK	4.07171		0
F004201-combined.dat	20201118_004_ZR_OK-combined.mgf	DNA-directed RNA polymerase subunit alpha GN=rpoA PE=3 SV=1	3479	46	2::DNA-directed RNA polymerase subunit alpha GN=rpoA PE=3 SV=1	36673	88	1	26.85		13	1391.72	1391.72	464.915	0.001	3	MQGSVTEFLKPR	10.0919		0
F004201-combined.dat	20201118_004_ZR_OK-combined.mgf	Chaperone protein ClpB GN=clpB PE=3 SV=1	4874	47	2::Chaperone protein ClpB GN=clpB PE=3 SV=1	95664	84	1	38.09		13	1700.83	1700.84	567.952	0.0019	3	ADGAMDAGNMLKPALAR	6.89644		0
F004201-combined.dat	20201118_004_ZR_OK-combined.mgf	Chaperone protein ClpB GN=clpB PE=3 SV=1	4908	47	2::Chaperone protein ClpB GN=clpB PE=3 SV=1	95664	84	1	34.28		13	1708.75	1708.76	570.593	0.0029	3	GELHCVGATTLDEYR	4.42346		0
F004201-combined.dat	20201118_004_ZR_OK-combined.mgf	LPP repeat-containing protein GN=ECBD_1968 PE=4 SV=1	4123	48	2::LPP repeat-containing protein GN=ECBD_1968 PE=4 SV=1	8364	84	1	83.75		13	1530.79	1530.78	766.399	-0.0053	2	IDQLSSDVQTLNAK	3.8824		0
F004200-phospho.dat	20201118_002_ZR_OK-phospho.mgf	Glutamine--fructose-6-phosphate aminotransferase [isomerizing| GN=glmS PE=3 SV=1	1174	10	2::Glutamine--fructose-6-phosphate aminotransferase [isomerizing| GN=glmS PE=3 SV=1	67037	84	1	51.06		13	1236.59	1236.59	619.301	0.0001	2	IEALAEDFSDK	3.58952		0
F004200-phospho.dat	20201118_002_ZR_OK-phospho.mgf	Glutamine--fructose-6-phosphate aminotransferase [isomerizing| GN=glmS PE=3 SV=1	4480	10	2::Glutamine--fructose-6-phosphate aminotransferase [isomerizing| GN=glmS PE=3 SV=1	67037	84	1	45.52		13	2221.12	2221.12	741.381	0.0001	3	ISHGQVDLSELGPNADELLSK	4.06145		0
F004201-combined.dat	20201118_004_ZR_OK-combined.mgf	Chaperone protein ClpB GN=clpB PE=3 SV=1	6349	47	2::Chaperone protein ClpB GN=clpB PE=3 SV=1	95664	84	1	37.7		13	1994.01	1994	998.008	-0.0046	2	LPQVEGTGGDVQPSQDLVR	3.70335		0
F004201-combined.dat	20201118_004_ZR_OK-combined.mgf	Quinone-dependent D-lactate dehydrogenase GN=dld PE=3 SV=1	1537	50	2::Quinone-dependent D-lactate dehydrogenase GN=dld PE=3 SV=1	64848	83	1	33.51		13	1014.61	1014.61	508.311	0.001	2	DVVIISTLR	6.78065		0
F004201-combined.dat	20201118_004_ZR_OK-combined.mgf	Quinone-dependent D-lactate dehydrogenase GN=dld PE=3 SV=1	7029	50	2::Quinone-dependent D-lactate dehydrogenase GN=dld PE=3 SV=1	64848	83	1	26.89		13	2110.04	2110.04	704.356	0.0032	3	HILANFENLPVAGEYMHR	6.02732		0
F004201-combined.dat	20201118_004_ZR_OK-combined.mgf	Quinone-dependent D-lactate dehydrogenase GN=dld PE=3 SV=1	572	50	2::Quinone-dependent D-lactate dehydrogenase GN=dld PE=3 SV=1	64848	83	1	30.31		13	774.475	774.476	388.245	0.0008	2	LAVFAVR	11.0448		0
F004201-combined.dat	20201118_004_ZR_OK-combined.mgf	50S ribosomal protein L20 GN=rplT PE=3 SV=1	900	49	2::50S ribosomal protein L20 GN=rplT PE=3 SV=1	13489	83	1	48.1		13	874.528	874.527	438.271	-0.0004	2	VAFQAVIK	10.0939		0
F004201-combined.dat	20201118_004_ZR_OK-combined.mgf	50S ribosomal protein L20 GN=rplT PE=3 SV=1	1346	49	2::50S ribosomal protein L20 GN=rplT PE=3 SV=1	13489	83	1	47.7		13	976.559	976.56	489.287	0.0005	2	VAFTALVEK	6.94309		0
F004200-phospho.dat	20201118_002_ZR_OK-phospho.mgf	Periplasmic serine endoprotease DegP-like GN=ECBD_3457 PE=3 SV=1	1393	11	2::Periplasmic serine endoprotease DegP-like GN=ECBD_3457 PE=3 SV=1	49415	66	1	66.06		13	1338.75	1338.75	670.383	0.0014	2	SDIALIQIQNPK	6.74864		0
F004200-phospho.dat	20201118_002_ZR_OK-phospho.mgf	Arabinose 5-phosphate isomerase GN=ECBD_0545 PE=3 SV=1	2471	12	2::Arabinose 5-phosphate isomerase GN=ECBD_0545 PE=3 SV=1	35495	58	1	58.11		13	1786.86	1786.86	596.628	-0.0008	3	SHVELQPGFDFQQAGK	5.21513		0
F004200-phospho.dat	20201118_002_ZR_OK-phospho.mgf	30S ribosomal protein S1 GN=ECBD_2684 PE=3 SV=1	2120	13	2::30S ribosomal protein S1 GN=ECBD_2684 PE=3 SV=1	61213	53	1	52.62		13	1660.8	1660.8	831.406	0.0003	2	DQLLENLQEGM*EVK	3.68674	Oxidation (M)	0
F004200-phospho.dat	20201118_002_ZR_OK-phospho.mgf	NADH-quinone oxidoreductase GN=ECBD_1378 PE=3 SV=1	1625	14	2::NADH-quinone oxidoreductase GN=ECBD_1378 PE=3 SV=1	100902	51	1	47.76		13	1449.76	1449.76	484.26	0.0014	3	ADAVVVLENDLHR	4.29937		0
F004200-phospho.dat	20201118_002_ZR_OK-phospho.mgf	Aspartate carbamoyltransferase GN=pyrB PE=3 SV=1	1604	15	2::Aspartate carbamoyltransferase GN=pyrB PE=3 SV=1	34452	48	1	30.97		13	1439.74	1439.74	720.879	-0.0005	2	LDNLHVAM*VGDLK	5.09813	Oxidation (M)	0
F004200-phospho.dat	20201118_002_ZR_OK-phospho.mgf	Aspartate carbamoyltransferase GN=pyrB PE=3 SV=1	1561	15	2::Aspartate carbamoyltransferase GN=pyrB PE=3 SV=1	34452	48	1	22.55		13	1423.75	1423.75	475.591	0.0007	3	LDNLHVAMVGDLK	5.09813		0
F004201-combined.dat	20201118_004_ZR_OK-combined.mgf	TREMBL:Q148H6 (Bos taurus) Hypothetical protein MGC139876	1972	27	1::Q148H6	51204	47	1	46.88		13	1108.48	1108.48	555.249	0.0007	2	DAEAWFNEK	3.82744		0
F004200-phospho.dat	20201118_002_ZR_OK-phospho.mgf	Chaperone protein DnaK GN=dnaK PE=2 SV=1	1733	16	2::Chaperone protein DnaK GN=dnaK PE=2 SV=1	69118	45	1	34.18		13	1508.65	1508.65	755.332	-0.0026	2	DDDVVDAEFEEVK	3.26978		0
F004200-phospho.dat	20201118_002_ZR_OK-phospho.mgf	Chaperone protein DnaK GN=dnaK PE=2 SV=1	4834	16	2::Chaperone protein DnaK GN=dnaK PE=2 SV=1	69118	45	1	22.48		14	2280.03	2280.03	761.017	0.0009	3	TFEVLATNGDTHLGGEDFDSR	3.83892		0
F004201-combined.dat	20201118_004_ZR_OK-combined.mgf	SWISS-PROT:O95678 Tax_Id=9606 Gene_Symbol=KRT75 Keratin, type II cytoskeletal 75	683	11	1::O95678	59698	35	1	35.13		15	826.423	826.425	414.22	0.0022	2	FASFIDK	6.74864		0
F004200-phospho.dat	20201118_002_ZR_OK-phospho.mgf	Glycoside hydrolase family 4 GN=ECBD_3912 PE=3 SV=1	966	17	2::Glycoside hydrolase family 4 GN=ECBD_3912 PE=3 SV=1	51135	33	1	33.38		13	1126.6	1126.6	564.307	0.0011	2	DLNIDPATLR	3.8824		0
F004200-phospho.dat	20201118_002_ZR_OK-phospho.mgf	2-oxoglutarate dehydrogenase, E1 subunit GN=ECBD_2935 PE=4 SV=1	1509	18	2::2-oxoglutarate dehydrogenase, E1 subunit GN=ECBD_2935 PE=4 SV=1	105455	32	1	32.23		13	1393.69	1393.69	465.57	-0.0007	3	KPQDLFDEFAGK	4.30963		0
F004201-combined.dat	20201118_004_ZR_OK-combined.mgf	Beta-galactosidase GN=ECBD_2907 PE=3 SV=1	3614	40	2::Beta-galactosidase GN=ECBD_2907 PE=3 SV=1	17047	28	1	28.14		13	1427.68	1427.68	714.848	0.0015	2	DWENPGVTQLNR	4.07171		0
F004200-phospho.dat	20201118_002_ZR_OK-phospho.mgf	Protein GrpE GN=grpE PE=3 SV=1	8394	19	2::Protein GrpE GN=grpE PE=3 SV=1	21798	23	1	22.52		14	3672.67	3672.68	919.176	0.0013	4	TPEGQAPEEIIMDQHEEIEAVEPEASAEQVDPR	3.52431		0
F004200-phospho.dat	20201118_002_ZR_OK-phospho.mgf	Aminotransferase class V GN=ECBD_0912 PE=3 SV=1	1228	20	2::Aminotransferase class V GN=ECBD_0912 PE=3 SV=1	43391	22	1	22.21		13	1272.63	1272.63	637.324	0.003	2	SDVDALVNAVDR	3.59466		0
