# Supplementary material for: The Mechanism of SARS-CoV-2 Nucleocapsid Protein Recognition by the Human 14-3-3 Proteins
Source: J Mol Biol. 2021 Apr 16;433(8):166875. doi: 10.1016/j.jmb.2021.166875 (PMC7863765; doi:10.1016/j.jmb.2021.166875)
Supplement: Supplementary data 7 [file mmc7.xlsx]

## Sheet: Peacks and Mascot combined
Peptides with PTM *	chymo peaks	chymo mascot	trypsin mascot
AEGSRGGS*QASSRSSSRS*RNSSRNSTPGSSRGTSPA
AEGSRGGSQASS*RS*S*SRSRNSSRNSTPGS*SRGTSPARM
AEGSRGGSQASSRS*S*S*RSRNSSRNST*PGSSRGTSPARM
AEGSRGGSQASSRS*SSRSRNS*SRNS*TPGSSRGTSPARM
AEGSRGGSQASSRSSS*RSRNS*SRNS*TPGSSRGTSPARM*
AEGSRGGSQASSRSSS*RSRNS*SRNST*PGSSRGT*SPARM
AEGSRGGSQASSRSSS*RSRNS*SRNSTPGS*SRGTSPARM
AEGSRGGSQASSRSSSRSRNS*S*RNS*T*PGSSRGTSPARM
AEGSRGGSQASSRSSSRSRNS*S*RNS*TPGSSRGTSPARM*
AEGSRGGSQASSRSSSRSRNS*SRNST*PGS*SRGT*SPARM
AEGSRGGSQASSRSSSRSRNS*SRNSTPGSSRGTSPARM
AEGSRGGSQASSRSSSRSRNS*SRNSTPGSSRGTSPARM
AEGSRGGSQASSRSSSRSRNSS*RNSTPGSSRGTSPARM
ALPQRQKKQQT*VTLLPAADLDDF
ALPQRQKKQQTVT*LLPAADLDDF
APRIT*F
APRIT*FGGPSDSTGSNQ
APRIT*FGGPSDSTGSNQNGERSGARSKQ
APRIT*FGGPSDSTGSNQNGERSGARSKQ
ASSRSSS*RSRNS*SRNSTPGSS*RGTSPARM
DET*QALPQ*RQ*KKQ*QT*VTLLPAADLDDFSKQL
DRLNQLESKMS*GKGQ
DRLNQLESKMS*GKGQQQ
DRLNQLESKMS*GKGQQQQGQ
DRLNQLESKMS*GKGQQQQGQ
DRLNQLESKMS*GKGQQQQGQTVT
DRLNQLESKMS*GKGQQQQGQTVT
DRLNQLESKMSGKGQQQQGQTVT*
GGPSDS*TGSNQNGERSGAR
GGPSDS*TGSNQNGERSGARSKQ
GGPSDSTGSNQNGERSGARS*KQRRPQ
GGPSDSTGSNQNGERSGARS*KQRRPQ
GPQNQRNAPRIT*F
GPQNQRNAPRIT*F
ITFGGPSDST*GSNQNGER
KKQ*QT*VTLLPAADLDDF
KKQQ*T*VTLLPAADLDDF
KKQQ*T*VTLLPAADLDDFSKQL
KKQQT*VTLLPAADLDDF
KKQQT*VTLLPAADLDDF
KKQQT*VTLLPAADLDDFSKQ*L
KKQQT*VTLLPAADLDDFSKQL
KKQQT*VTLLPAADLDDFSKQL
KKQQT*VTLLPAADLDDFSKQLQQ
KKQQT*VTLLPAADLDDFSKQLQQ
KKQQT*VTLLPAADLDDFSKQLQQSM
KKQQT*VTLLPAADLDDFSKQLQQSM
KKQQTVT*LLPAADLDDF
KKQQTVT*LLPAADLDDF
KKQQTVT*LLPAADLDDFSKQLQQSM
KMS*GKGQQQQ*GQT*VTKKSAAEASKKPRQ*KRTATKAYNVTQAF
KQQT*VTLLPAADLDDFSK
KQQT*VTLLPAADLDDFSKQL
KQQT*VTLLPAADLDDFSKQL
KQQTVT*LLPAADLDDFSK
LDRLNQLESKMS*GKGQQQQGQ
LLDRLNQLESKMS*GKGQQQQGQ
LLDRLNQLESKMS*GKGQQQQGQ
LLPAADLDDFS*KQLQQSM
LLPAADLDDFSKQLQQS*M
LLPAADLDDFSKQLQQS*M
LLPAADLDDFSKQLQQS*MSSADSTQA
LLPAADLDDFSKQLQQS*MSSADSTQA
NAPRIT*F
NAPRIT*F
NQLESKMS*GKGQQQQGQ
NQRNAPRIT*F
NQRNAPRIT*F
NQRNAPRIT*FGGPSDSTGSNQ*NGERSGARSKQ
NQRNAPRIT*FGGPSDSTGSNQN*GERSGARSKQ
NQRNAPRIT*FGGPSDSTGSNQNGERSGAR
NQRNAPRIT*FGGPSDSTGSNQNGERSGAR
NQRNAPRIT*FGGPSDSTGSNQNGERSGARSKQ
NQRNAPRIT*FGGPSDSTGSNQNGERSGARSKQ
NQRNAPRITFGGPSDST*GSNQNGERSGAR
NSSRNS*TPGSSRGTSPARM
NSSRNST*PGSSRGTSPARM
NSSRNST*PGSSRGTSPARM
NSSRNSTPGSS*RGTSPARM
QKKQQT*VTLLPAADLDDF
QKKQQTVT*LLPAADLDDF
QLESKMS*GKGQQQQGQ
QLQQSMSS*ADSTQA
QQS*MSSADSTQA
QQT*VTLLPAADLDDFSK
QRQKKQQT*VTLLPAADLDDFSKQL
QRQKKQQTVTLLPAADLDDFS*KQLQ
QT*VTLLPAADLDDF
RNAPRIT*F
RNAPRIT*FGGPSDSTGSNQN*GERSGARSKQ
RNAPRIT*FGGPSDSTGSNQNGERSGAR
RNAPRIT*FGGPSDSTGSNQNGERSGAR
RNAPRIT*FGGPSDSTGSNQNGERSGARSKQ
RNAPRIT*FGGPSDSTGSNQNGERSGARSKQ
RNSSRNS*TPGSSRGTSPARM
RNSSRNS*TPGSSRGTSPARM
RQ*KKQQT*VTLLPAADLDDF
RQKKQ*QT*VTLLPAADLDDF
RQKKQQ*T*VTLLPAADLDDFSKQL
RQKKQQT*VT*LLPAADLDDF
RQKKQQT*VTLLP
RQKKQQT*VTLLP
RQKKQQT*VTLLPA
RQKKQQT*VTLLPA
RQKKQQT*VTLLPAADL
RQKKQQT*VTLLPAADL
RQKKQQT*VTLLPAADLD
RQKKQQT*VTLLPAADLDDF
RQKKQQT*VTLLPAADLDDF
RQKKQQT*VTLLPAADLDDFSKQL
RQKKQQT*VTLLPAADLDDFSKQL
RQKKQQT*VTLLPAADLDDFSKQLQ
RQKKQQT*VTLLPAADLDDFSKQLQQ
RQKKQQT*VTLLPAADLDDFSKQLQQ
RQKKQQT*VTLLPAADLDDFSKQLQQ*
RQKKQQT*VTLLPAADLDDFSKQLQQS*MSSADSTQA
RQKKQQT*VTLLPAADLDDFSKQLQQSM
RQKKQQT*VTLLPAADLDDFSKQLQQSM
RQKKQQTVT*LLP
RQKKQQTVT*LLPAADL
RQKKQQTVT*LLPAADL
RQKKQQTVT*LLPAADLDDF
RQKKQQTVT*LLPAADLDDF
RQKKQQTVT*LLPAADLDDFS*KQLQQSMSSADSTQA
RQKKQQTVT*LLPAADLDDFSKQLQ
RQKKQQTVT*LLPAADLDDFSKQLQ
RQKKQQTVT*LLPAADLDDFSKQLQQSM
RQKKQQTVTLLPAADLDDFSKQLQQS*M
RRAT*RRIRGGDGKM
RRAT*RRIRGGDGKMKDL
RRAT*RRIRGGDGKMKDL
RRAT*RRIRGGDGKMKDLSPR
RRAT*RRIRGGDGKMKDLSPRWY
RS*RNS*SRNSTPGSSRGTSPARM
RS*SSRS*RNSSRNSTPGSSRGTSPARM
RSRNS*SRNS*TPGSSRGTSPARM
RSRNSS*RNS*TPGSSRGTSPARM
RSSS*RSRNS*SRNS*TPGSSRGTSPARM
RSSS*RSRNSS*RNS*TPGSSRGTSPARM
RSSS*RSRNSS*RNSTPGS*SRGTSPA
RSSS*RSRNSSRNSTPGSSRGTSP
RSSSRSRNS*SRNS*TPGSSRGTSPARM
RSSSRSRNSS*RNS*TPGSSRGTSPARM
RSSSRSRNSS*RNSTPGSSRGTSPARM
S*S*SRS*RNSSRNSTPGSSRGTSPARM
S*SRNS*TPGSSRGT*SPARM
S*SS*RSRNSSRNSTPGSSRGTSPA
S*SSRSRNSS*RNS*TPGSSRGTSPARM
SDNGPQNQRNAPRIT*F
SDNGPQNQRNAPRIT*F
SDNGPQNQRNAPRIT*FGGPSDSTGSNQNGERSGARSKQ
SKQLQQS*M
SKQLQQS*M*
SKQLQQS*M*SSADSTQA
SKQLQQS*MSSADSTQA
SKQLQQSMSS*ADSTQA
SRNS*S*RNSTPGSSRGTSPARM
SRNS*TPGSSRGTSPARM
SRNSS*RNS*TPGSSRGTSPA
SRNSS*RNSTPGSSRGTSPARM
SRNSS*RNSTPGSSRGTSPARM
SRNSSRNS*TPGSSRGTSPARM
SRNSTPGS*SRGTSPARM
SRSRNS*SRNS*TPGSSRGTSPA
SRSRNS*SRNS*TPGSSRGTSPARM
SRSRNS*SRNSTPGS*SRGTSPARM
SRSRNS*SRNSTPGSSRGTSPA
SRSRNSS*RNS*TPGSSRGTSPA
SRSRNSS*RNS*TPGSSRGTSPARM
SRSRNSS*RNS*TPGSSRGTSPARM
SRSRNSS*RNSTPGSSRGTSPA
SRSSS*RSRNS*SRNS*TPGSSRGTSPARM
SRSSS*RSRNS*SRNSTPGS*SRGTSPARM
SRSSS*RSRNSSRNS*TPGSSRGTSP
SRSSSRSRNS*S*RNS*TPGSSRGTSPARM
SRSSSRSRNS*S*RNSTPGSSRGTSPARM
SRSSSRSRNS*S*RNSTPGSSRGTSPARM
SRSSSRSRNS*SRNS*TPGSSRGTSPARM
SS*RNS*TPGSSRGTSPA
SSRNS*T*PGSSRGTSPARM
SSRNS*TPGSSRGT*SPARM
SSRNS*TPGSSRGTSPA
SSRNS*TPGSSRGTSPA
SSRNS*TPGSSRGTSPARM
SSRNS*TPGSSRGTSPARM
SSRNS*TPGSSRGTSPARM*
SSRNSTPGSS*RGTSPARM
SSRNSTPGSS*RGTSPARM
SSRNSTPGSSRGT*SPARM
SSRS*RNSSRNST*PGSSRGTSPARM
SSRSRNS*S*RNS*TPGSSRGTSPARM
SSRSRNS*S*RNS*TPGSSRGTSPARM
SSRSRNS*SRNS*TPGSSRGTSPARM
SSRSRNSS*RNS*TPGSSRGTSPARM
SSRSRNSS*RNS*TPGSSRGTSPARM
SSRSSSRSRNSS*RNSTPGSSRGTSPARM
SSS*RS*RNSSRNSTPGSSRGTSPARM
SSSRS*RNS*SRNS*TPGSSRGTSPARM
SSSRSRNS*S*RNS*TPGSSRGTSPARM
SSSRSRNS*S*RNSTPGSSRGTSPARM
SSSRSRNS*SRNS*TPGSSRGTSPA
SSSRSRNS*SRNS*TPGSSRGTSPARM
SSSRSRNSS*RNS*TPGSSRGTSPA
SSSRSRNSS*RNS*TPGSSRGTSPARM
SSSRSRNSS*RNS*TPGSSRGTSPARM
T*VTLLPAADLDDF
TAT*KAYNVTQAFGR
TLLPAADLDDFSKQLQQS*M
TVT*KKSAAEASKKPRQKRTATKAY
TVT*LLPAADLDDF
TVTKKSAAEASKKPRQKRT*ATKAY
YAEGSRGGS*QASSRSS
YAEGSRGGS*QASSRSSS*RS*RNS*SRNSTPGSSRGTSPA
YAEGSRGGS*QASSRSSS*RSRNS*SRNS*TPGSSRGTSPA
YAEGSRGGSQASSRSS*SRSRNSS*RNSTPGSSRGTSPARM
